# Supplementary material for: Fairness in optimizing bus-crew scheduling process
Source: PLoS One. 2017 Nov 30;12(11):e0187623. doi: 10.1371/journal.pone.0187623 (PMC5708815; doi:10.1371/journal.pone.0187623)
Supplement: S1 Appendix — (XLS) [file pone.0187623.s001.xls]

## Sheet: Sheet1
1	erlizhuang	330	xibianmen	408	78									408	6	48
2	erlizhuang	340	xibianmen	418	78									418	6	58
3	erlizhuang	350	xibianmen	428	78									428	7	8
4	erlizhuang	358	xibianmen	436	78									436	7	16
5	erlizhuang	366	xibianmen	444	78									444	7	24
6	erlizhuang	372	xibianmen	454	82									454	7	34
7	erlizhuang	378	xibianmen	460	82									460	7	40
8	erlizhuang	386	xibianmen	468	82									468	7	48
9	erlizhuang	392	xibianmen	474	82									474	7	54
10	erlizhuang	398	xibianmen	480	82									480	8	0
11	erlizhuang	405	xibianmen	487	82									487	8	7
12	erlizhuang	410	xibianmen	496	86									496	8	16
13	erlizhuang	415	xibianmen	501	86									501	8	21
14	erlizhuang	422	xibianmen	508	86									508	8	28
15	erlizhuang	426	xibianmen	516	90									516	8	36
16	erlizhuang	430	xibianmen	520	90									520	8	40
17	erlizhuang	434	xibianmen	524	90									524	8	44
18	erlizhuang	439	xibianmen	529	90									529	8	49
19	erlizhuang	443	xibianmen	533	90									533	8	53
20	erlizhuang	447	xibianmen	537	90									537	8	57
21	erlizhuang	451	xibianmen	541	90									541	9	1
22	erlizhuang	456	xibianmen	546	90									546	9	6
23	erlizhuang	460	xibianmen	550	90									550	9	10
24	erlizhuang	468	xibianmen	558	90									558	9	18
25	erlizhuang	472	xibianmen	562	90									562	9	22
26	erlizhuang	479	xibianmen	569	90									569	9	29
27	erlizhuang	484	xibianmen	574	90									574	9	34
28	erlizhuang	491	xibianmen	581	90									581	9	41
29	erlizhuang	496	xibianmen	586	90									586	9	46
30	erlizhuang	501	xibianmen	591	90									591	9	51
31	erlizhuang	509	xibianmen	599	90									599	9	59
32	erlizhuang	515	xibianmen	605	90									605	10	5
33	erlizhuang	523	xibianmen	613	90									613	10	13
34	erlizhuang	529	xibianmen	619	90									619	10	19
35	erlizhuang	535	xibianmen	625	90									625	10	25
36	erlizhuang	541	xibianmen	631	90									631	10	31
37	erlizhuang	549	xibianmen	639	90									639	10	39
38	erlizhuang	555	xibianmen	645	90									645	10	45
39	erlizhuang	563	xibianmen	653	90									653	10	53
40	erlizhuang	569	xibianmen	659	90									659	10	59
41	erlizhuang	577	xibianmen	667	90									667	11	7
42	erlizhuang	583	xibianmen	669	86									669	11	9
43	erlizhuang	590	xibianmen	676	86									676	11	16
44	erlizhuang	596	xibianmen	682	86									682	11	22
45	erlizhuang	604	xibianmen	690	86									690	11	30
46	erlizhuang	610	xibianmen	696	86									696	11	36
47	erlizhuang	616	xibianmen	702	86									702	11	42
48	erlizhuang	624	xibianmen	710	86									710	11	50
49	erlizhuang	630	xibianmen	716	86									716	11	56
50	erlizhuang	636	xibianmen	722	86									722	12	2
51	erlizhuang	644	xibianmen	730	86									730	12	10
52	erlizhuang	651	xibianmen	737	86									737	12	17
53	erlizhuang	658	xibianmen	744	86									744	12	24
54	erlizhuang	666	xibianmen	752	86									752	12	32
55	erlizhuang	673	xibianmen	759	86									759	12	39
56	erlizhuang	680	xibianmen	766	86									766	12	46
57	erlizhuang	687	xibianmen	773	86									773	12	53
58	erlizhuang	696	xibianmen	778	82									778	12	58
59	erlizhuang	703	xibianmen	785	82									785	13	5
60	erlizhuang	710	xibianmen	792	82									792	13	12
61	erlizhuang	717	xibianmen	799	82									799	13	19
62	erlizhuang	725	xibianmen	807	82									807	13	27
63	erlizhuang	732	xibianmen	814	82									814	13	34
64	erlizhuang	739	xibianmen	821	82									821	13	41
65	erlizhuang	747	xibianmen	829	82									829	13	49
66	erlizhuang	754	xibianmen	836	82									836	13	56
67	erlizhuang	761	xibianmen	843	82									843	14	3
68	erlizhuang	769	xibianmen	851	82									851	14	11
69	erlizhuang	776	xibianmen	858	82									858	14	18
70	erlizhuang	783	xibianmen	865	82									865	14	25
71	erlizhuang	790	xibianmen	872	82									872	14	32
72	erlizhuang	798	xibianmen	880	82									880	14	40
73	erlizhuang	805	xibianmen	891	86									891	14	51
74	erlizhuang	812	xibianmen	898	86									898	14	58
75	erlizhuang	819	xibianmen	905	86									905	15	5
76	erlizhuang	827	xibianmen	913	86									913	15	13
77	erlizhuang	834	xibianmen	920	86									920	15	20
78	erlizhuang	842	xibianmen	928	86									928	15	28
79	erlizhuang	849	xibianmen	935	86									935	15	35
80	erlizhuang	855	xibianmen	941	86									941	15	41
81	erlizhuang	863	xibianmen	949	86									949	15	49
82	erlizhuang	869	xibianmen	955	86									955	15	55
83	erlizhuang	877	xibianmen	963	86									963	16	3
84	erlizhuang	883	xibianmen	969	86									969	16	9
85	erlizhuang	889	xibianmen	975	86									975	16	15
86	erlizhuang	895	xibianmen	981	86									981	16	21
87	erlizhuang	901	xibianmen	987	86									987	16	27
88	erlizhuang	908	xibianmen	994	86									994	16	34
89	erlizhuang	913	xibianmen	1003	90									1003	16	43
90	erlizhuang	918	xibianmen	1008	90									1008	16	48
91	erlizhuang	923	xibianmen	1013	90									1013	16	53
92	erlizhuang	928	xibianmen	1018	90									1018	16	58
93	erlizhuang	935	xibianmen	1025	90									1025	17	5
94	erlizhuang	940	xibianmen	1030	90									1030	17	10
95	erlizhuang	945	xibianmen	1035	90									1035	17	15
96	erlizhuang	951	xibianmen	1041	90									1041	17	21
97	erlizhuang	956	xibianmen	1046	90									1046	17	26
98	erlizhuang	961	xibianmen	1051	90									1051	17	31
99	erlizhuang	969	xibianmen	1059	90									1059	17	39
100	erlizhuang	974	xibianmen	1064	90									1064	17	44
101	erlizhuang	980	xibianmen	1070	90									1070	17	50
102	erlizhuang	985	xibianmen	1075	90									1075	17	55
103	erlizhuang	992	xibianmen	1082	90									1082	18	2
104	erlizhuang	997	xibianmen	1087	90									1087	18	7
105	erlizhuang	1002	xibianmen	1092	90									1092	18	12
106	erlizhuang	1008	xibianmen	1098	90									1098	18	18
107	erlizhuang	1013	xibianmen	1103	90									1103	18	23
108	erlizhuang	1018	xibianmen	1108	90									1108	18	28
109	erlizhuang	1025	xibianmen	1115	90									1115	18	35
110	erlizhuang	1030	xibianmen	1120	90									1120	18	40
111	erlizhuang	1037	xibianmen	1123	86									1123	18	43
112	erlizhuang	1043	xibianmen	1129	86									1129	18	49
113	erlizhuang	1049	xibianmen	1135	86									1135	18	55
114	erlizhuang	1055	xibianmen	1141	86									1141	19	1
115	erlizhuang	1062	xibianmen	1148	86									1148	19	8
116	erlizhuang	1068	xibianmen	1154	86									1154	19	14
117	erlizhuang	1074	xibianmen	1160	86									1160	19	20
118	erlizhuang	1080	xibianmen	1166	86									1166	19	26
119	erlizhuang	1086	xibianmen	1172	86									1172	19	32
120	erlizhuang	1094	xibianmen	1176	82									1176	19	36
121	erlizhuang	1101	xibianmen	1183	82									1183	19	43
122	erlizhuang	1109	xibianmen	1191	82									1191	19	51
123	erlizhuang	1116	xibianmen	1198	82									1198	19	58
124	erlizhuang	1123	xibianmen	1205	82									1205	20	5
125	erlizhuang	1130	xibianmen	1212	82									1212	20	12
126	erlizhuang	1137	xibianmen	1219	82									1219	20	19
127	erlizhuang	1145	xibianmen	1227	82									1227	20	27
128	erlizhuang	1153	xibianmen	1235	82									1235	20	35
129	erlizhuang	1161	xibianmen	1243	82									1243	20	43
130	erlizhuang	1169	xibianmen	1251	82									1251	20	51
131	erlizhuang	1177	xibianmen	1259	82									1259	20	59
132	erlizhuang	1186	xibianmen	1268	82									1268	21	8
133	erlizhuang	1194	xibianmen	1276	82									1276	21	16
134	erlizhuang	1202	xibianmen	1284	82									1284	21	24
135	erlizhuang	1210	xibianmen	1292	82									1292	21	32
136	erlizhuang	1218	xibianmen	1300	82									1300	21	40
137	erlizhuang	1228	xibianmen	1306	78									1306	21	46
138	erlizhuang	1237	xibianmen	1315	78									1315	21	55
139	erlizhuang	1246	xibianmen	1324	78									1324	22	4
140	erlizhuang	1256	xibianmen	1334	78									1334	22	14
141	erlizhuang	1265	xibianmen	1343	78									1343	22	23
142	erlizhuang	1274	xibianmen	1352	78									1352	22	32
143	erlizhuang	1283	xibianmen	1361	78									1361	22	41
144	erlizhuang	1293	xibianmen	1371	78									1371	22	51
145	erlizhuang	1302	xibianmen	1388	86									1388	23	8
146	erlizhuang	1311	xibianmen	1389	78									1389	23	9
147	erlizhuang	1320	xibianmen	1398	78									1398	23	18
148	xibianmen	330	erlizhuang	406	76									406	6	46
149	xibianmen	342	erlizhuang	418	76									418	6	58
150	xibianmen	354	erlizhuang	430	76									430	7	10
151	xibianmen	366	erlizhuang	442	76									442	7	22
152	xibianmen	375	erlizhuang	455	80									455	7	35
153	xibianmen	384	erlizhuang	464	80									464	7	44
154	xibianmen	393	erlizhuang	473	80									473	7	53
155	xibianmen	402	erlizhuang	482	80									482	8	2
156	xibianmen	409	erlizhuang	493	84									493	8	13
157	xibianmen	416	erlizhuang	500	84									500	8	20
158	xibianmen	421	erlizhuang	505	84									505	8	25
159	xibianmen	427	erlizhuang	511	84									511	8	31
160	xibianmen	431	erlizhuang	519	88									519	8	39
161	xibianmen	436	erlizhuang	524	88									524	8	44
162	xibianmen	441	erlizhuang	529	88									529	8	49
163	xibianmen	446	erlizhuang	534	88									534	8	54
164	xibianmen	452	erlizhuang	540	88									540	9	0
165	xibianmen	457	erlizhuang	545	88									545	9	5
166	xibianmen	463	erlizhuang	551	88									551	9	11
167	xibianmen	468	erlizhuang	556	88									556	9	16
168	xibianmen	474	erlizhuang	562	88									562	9	22
169	xibianmen	479	erlizhuang	567	88									567	9	27
170	xibianmen	485	erlizhuang	573	88									573	9	33
171	xibianmen	490	erlizhuang	578	88									578	9	38
172	xibianmen	496	erlizhuang	584	88									584	9	44
173	xibianmen	501	erlizhuang	589	88									589	9	49
174	xibianmen	507	erlizhuang	595	88									595	9	55
175	xibianmen	512	erlizhuang	600	88									600	10	0
176	xibianmen	518	erlizhuang	606	88									606	10	6
177	xibianmen	523	erlizhuang	611	88									611	10	11
178	xibianmen	529	erlizhuang	617	88									617	10	17
179	xibianmen	534	erlizhuang	622	88									622	10	22
180	xibianmen	540	erlizhuang	628	88									628	10	28
181	xibianmen	545	erlizhuang	633	88									633	10	33
182	xibianmen	551	erlizhuang	639	88									639	10	39
183	xibianmen	556	erlizhuang	644	88									644	10	44
184	xibianmen	562	erlizhuang	650	88									650	10	50
185	xibianmen	567	erlizhuang	655	88									655	10	55
186	xibianmen	573	erlizhuang	661	88									661	11	1
187	xibianmen	578	erlizhuang	666	88									666	11	6
188	xibianmen	585	erlizhuang	669	84									669	11	9
189	xibianmen	591	erlizhuang	675	84									675	11	15
190	xibianmen	597	erlizhuang	681	84									681	11	21
191	xibianmen	603	erlizhuang	687	84									687	11	27
192	xibianmen	609	erlizhuang	693	84									693	11	33
193	xibianmen	615	erlizhuang	699	84									699	11	39
194	xibianmen	621	erlizhuang	705	84									705	11	45
195	xibianmen	627	erlizhuang	711	84									711	11	51
196	xibianmen	633	erlizhuang	717	84									717	11	57
197	xibianmen	639	erlizhuang	723	84									723	12	3
198	xibianmen	646	erlizhuang	730	84									730	12	10
199	xibianmen	653	erlizhuang	737	84									737	12	17
200	xibianmen	660	erlizhuang	744	84									744	12	24
201	xibianmen	667	erlizhuang	751	84									751	12	31
202	xibianmen	674	erlizhuang	758	84									758	12	38
203	xibianmen	681	erlizhuang	765	84									765	12	45
204	xibianmen	690	erlizhuang	770	80									770	12	50
205	xibianmen	697	erlizhuang	777	80									777	12	57
206	xibianmen	704	erlizhuang	784	80									784	13	4
207	xibianmen	712	erlizhuang	792	80									792	13	12
208	xibianmen	720	erlizhuang	800	80									800	13	20
209	xibianmen	728	erlizhuang	808	80									808	13	28
210	xibianmen	736	erlizhuang	816	80									816	13	36
211	xibianmen	744	erlizhuang	824	80									824	13	44
212	xibianmen	752	erlizhuang	832	80									832	13	52
213	xibianmen	760	erlizhuang	840	80									840	14	0
214	xibianmen	768	erlizhuang	848	80									848	14	8
215	xibianmen	776	erlizhuang	856	80									856	14	16
216	xibianmen	784	erlizhuang	864	80									864	14	24
217	xibianmen	790	erlizhuang	874	84									874	14	34
218	xibianmen	797	erlizhuang	881	84									881	14	41
219	xibianmen	804	erlizhuang	888	84									888	14	48
220	xibianmen	811	erlizhuang	895	84									895	14	55
221	xibianmen	818	erlizhuang	902	84									902	15	2
222	xibianmen	825	erlizhuang	909	84									909	15	9
223	xibianmen	832	erlizhuang	916	84									916	15	16
224	xibianmen	839	erlizhuang	923	84									923	15	23
225	xibianmen	846	erlizhuang	930	84									930	15	30
226	xibianmen	853	erlizhuang	937	84									937	15	37
227	xibianmen	860	erlizhuang	944	84									944	15	44
228	xibianmen	867	erlizhuang	951	84									951	15	51
229	xibianmen	874	erlizhuang	958	84									958	15	58
230	xibianmen	881	erlizhuang	965	84									965	16	5
231	xibianmen	888	erlizhuang	972	84									972	16	12
232	xibianmen	895	erlizhuang	979	84									979	16	19
233	xibianmen	900	erlizhuang	988	88									988	16	28
234	xibianmen	907	erlizhuang	995	88									995	16	35
235	xibianmen	914	erlizhuang	1002	88									1002	16	42
236	xibianmen	921	erlizhuang	1009	88									1009	16	49
237	xibianmen	928	erlizhuang	1016	88									1016	16	56
238	xibianmen	935	erlizhuang	1023	88									1023	17	3
239	xibianmen	942	erlizhuang	1030	88									1030	17	10
240	xibianmen	948	erlizhuang	1036	88									1036	17	16
241	xibianmen	954	erlizhuang	1042	88									1042	17	22
242	xibianmen	960	erlizhuang	1048	88									1048	17	28
243	xibianmen	966	erlizhuang	1054	88									1054	17	34
244	xibianmen	972	erlizhuang	1060	88									1060	17	40
245	xibianmen	978	erlizhuang	1066	88									1066	17	46
246	xibianmen	983	erlizhuang	1071	88									1071	17	51
247	xibianmen	989	erlizhuang	1077	88									1077	17	57
248	xibianmen	994	erlizhuang	1082	88									1082	18	2
249	xibianmen	1000	erlizhuang	1088	88									1088	18	8
250	xibianmen	1005	erlizhuang	1093	88									1093	18	13
251	xibianmen	1011	erlizhuang	1099	88									1099	18	19
252	xibianmen	1017	erlizhuang	1105	88									1105	18	25
253	xibianmen	1023	erlizhuang	1111	88									1111	18	31
254	xibianmen	1029	erlizhuang	1117	88									1117	18	37
255	xibianmen	1035	erlizhuang	1123	88									1123	18	43
256	xibianmen	1043	erlizhuang	1127	84									1127	18	47
257	xibianmen	1049	erlizhuang	1133	84									1133	18	53
258	xibianmen	1055	erlizhuang	1139	84									1139	18	59
259	xibianmen	1061	erlizhuang	1145	84									1145	19	5
260	xibianmen	1067	erlizhuang	1151	84									1151	19	11
261	xibianmen	1073	erlizhuang	1157	84									1157	19	17
262	xibianmen	1079	erlizhuang	1163	84									1163	19	23
263	xibianmen	1085	erlizhuang	1169	84									1169	19	29
264	xibianmen	1091	erlizhuang	1175	84									1175	19	35
265	xibianmen	1097	erlizhuang	1181	84									1181	19	41
266	xibianmen	1105	erlizhuang	1185	80									1185	19	45
267	xibianmen	1111	erlizhuang	1191	80									1191	19	51
268	xibianmen	1117	erlizhuang	1197	80									1197	19	57
269	xibianmen	1123	erlizhuang	1203	80									1203	20	3
270	xibianmen	1129	erlizhuang	1209	80									1209	20	9
271	xibianmen	1135	erlizhuang	1215	80									1215	20	15
272	xibianmen	1141	erlizhuang	1221	80									1221	20	21
273	xibianmen	1148	erlizhuang	1228	80									1228	20	28
274	xibianmen	1155	erlizhuang	1235	80									1235	20	35
275	xibianmen	1162	erlizhuang	1242	80									1242	20	42
276	xibianmen	1169	erlizhuang	1249	80									1249	20	49
277	xibianmen	1176	erlizhuang	1256	80									1256	20	56
278	xibianmen	1183	erlizhuang	1263	80									1263	21	3
279	xibianmen	1190	erlizhuang	1270	80									1270	21	10
280	xibianmen	1197	erlizhuang	1277	80									1277	21	17
281	xibianmen	1204	erlizhuang	1284	80									1284	21	24
282	xibianmen	1212	erlizhuang	1292	80									1292	21	32
283	xibianmen	1220	erlizhuang	1300	80									1300	21	40
284	xibianmen	1228	erlizhuang	1308	80									1308	21	48
285	xibianmen	1236	erlizhuang	1316	80									1316	21	56
286	xibianmen	1244	erlizhuang	1324	80									1324	22	4
287	xibianmen	1252	erlizhuang	1332	80									1332	22	12
288	xibianmen	1262	erlizhuang	1338	76									1338	22	18
289	xibianmen	1271	erlizhuang	1347	76									1347	22	27
290	xibianmen	1280	erlizhuang	1356	76									1356	22	36
291	xibianmen	1290	erlizhuang	1366	76									1366	22	46
292	xibianmen	1300	erlizhuang	1376	76									1376	22	56
293	xibianmen	1310	erlizhuang	1386	76									1386	23	6
294	xibianmen	1320	erlizhuang	1396	76									1396	23	16

## Sheet: Sheet2
1	erlizhuang	1899-12-31 05:30:00	xibianmen		78
2	erlizhuang	1899-12-31 05:40:00	xibianmen		78
3	erlizhuang	1899-12-31 05:50:00	xibianmen		78
4	erlizhuang	1899-12-31 05:58:00	xibianmen		78
5	erlizhuang	1899-12-31 06:06:00	xibianmen		78
6	erlizhuang	1899-12-31 06:12:00	xibianmen		82
7	erlizhuang	1899-12-31 06:18:00	xibianmen		82
8	erlizhuang	1899-12-31 06:26:00	xibianmen		82
9	erlizhuang	1899-12-31 06:32:00	xibianmen		82
10	erlizhuang	1899-12-31 06:38:00	xibianmen		82
11	erlizhuang	1899-12-31 06:45:00	xibianmen		82
12	erlizhuang	1899-12-31 06:50:00	xibianmen		86
13	erlizhuang	1899-12-31 06:55:00	xibianmen		86
14	erlizhuang	1899-12-31 07:02:00	xibianmen		86
15	erlizhuang	1899-12-31 07:06:00	xibianmen		90
16	erlizhuang	1899-12-31 07:10:00	xibianmen		90
17	erlizhuang	1899-12-31 07:14:00	xibianmen		90
18	erlizhuang	1899-12-31 07:19:00	xibianmen		90
19	erlizhuang	1899-12-31 07:23:00	xibianmen		90
20	erlizhuang	1899-12-31 07:27:00	xibianmen		90
21	erlizhuang	1899-12-31 07:31:00	xibianmen		90
22	erlizhuang	1899-12-31 07:36:00	xibianmen		90
23	erlizhuang	1899-12-31 07:40:00	xibianmen		90
24	erlizhuang	1899-12-31 07:48:00	xibianmen		90
25	erlizhuang	1899-12-31 07:52:00	xibianmen		90
26	erlizhuang	1899-12-31 07:59:00	xibianmen		90
27	erlizhuang	1899-12-31 08:04:00	xibianmen		90
28	erlizhuang	1899-12-31 08:11:00	xibianmen		90
29	erlizhuang	1899-12-31 08:16:00	xibianmen		90
30	erlizhuang	1899-12-31 08:21:00	xibianmen		90
31	erlizhuang	1899-12-31 08:29:00	xibianmen		90
32	erlizhuang	1899-12-31 08:35:00	xibianmen		90
33	erlizhuang	1899-12-31 08:43:00	xibianmen		90
34	erlizhuang	1899-12-31 08:49:00	xibianmen		90
35	erlizhuang	1899-12-31 08:55:00	xibianmen		90
36	erlizhuang	1899-12-31 09:01:00	xibianmen		90
37	erlizhuang	1899-12-31 09:09:00	xibianmen		90
38	erlizhuang	1899-12-31 09:15:00	xibianmen		90
39	erlizhuang	1899-12-31 09:23:00	xibianmen		90
40	erlizhuang	1899-12-31 09:29:00	xibianmen		90
41	erlizhuang	1899-12-31 09:37:00	xibianmen		90
42	erlizhuang	1899-12-31 09:43:00	xibianmen		86
43	erlizhuang	1899-12-31 09:50:00	xibianmen		86
44	erlizhuang	1899-12-31 09:56:00	xibianmen		86
45	erlizhuang	1899-12-31 10:04:00	xibianmen		86
46	erlizhuang	1899-12-31 10:10:00	xibianmen		86
47	erlizhuang	1899-12-31 10:16:00	xibianmen		86
48	erlizhuang	1899-12-31 10:24:00	xibianmen		86
49	erlizhuang	1899-12-31 10:30:00	xibianmen		86
50	erlizhuang	1899-12-31 10:36:00	xibianmen		86
51	erlizhuang	1899-12-31 10:44:00	xibianmen		86
52	erlizhuang	1899-12-31 10:51:00	xibianmen		86
53	erlizhuang	1899-12-31 10:58:00	xibianmen		86
54	erlizhuang	1899-12-31 11:06:00	xibianmen		86
55	erlizhuang	1899-12-31 11:13:00	xibianmen		86
56	erlizhuang	1899-12-31 11:20:00	xibianmen		86
57	erlizhuang	1899-12-31 11:27:00	xibianmen		86
58	erlizhuang	1899-12-31 11:36:00	xibianmen		82
59	erlizhuang	1899-12-31 11:43:00	xibianmen		82
60	erlizhuang	1899-12-31 11:50:00	xibianmen		82
61	erlizhuang	1899-12-31 11:57:00	xibianmen		82
62	erlizhuang	1899-12-31 12:05:00	xibianmen		82
63	erlizhuang	1899-12-31 12:12:00	xibianmen		82
64	erlizhuang	1899-12-31 12:19:00	xibianmen		82
65	erlizhuang	1899-12-31 12:27:00	xibianmen		82
66	erlizhuang	1899-12-31 12:34:00	xibianmen		82
67	erlizhuang	1899-12-31 12:41:00	xibianmen		82
68	erlizhuang	1899-12-31 12:49:00	xibianmen		82
69	erlizhuang	1899-12-31 12:56:00	xibianmen		82
70	erlizhuang	1899-12-31 13:03:00	xibianmen		82
71	erlizhuang	1899-12-31 13:10:00	xibianmen		82
72	erlizhuang	1899-12-31 13:18:00	xibianmen		82
73	erlizhuang	1899-12-31 13:25:00	xibianmen		86
74	erlizhuang	1899-12-31 13:32:00	xibianmen		86
75	erlizhuang	1899-12-31 13:39:00	xibianmen		86
76	erlizhuang	1899-12-31 13:47:00	xibianmen		86
77	erlizhuang	1899-12-31 13:54:00	xibianmen		86
78	erlizhuang	1899-12-31 14:02:00	xibianmen		86
79	erlizhuang	1899-12-31 14:09:00	xibianmen		86
80	erlizhuang	1899-12-31 14:15:00	xibianmen		86
81	erlizhuang	1899-12-31 14:23:00	xibianmen		86
82	erlizhuang	1899-12-31 14:29:00	xibianmen		86
83	erlizhuang	1899-12-31 14:37:00	xibianmen		86
84	erlizhuang	1899-12-31 14:43:00	xibianmen		86
85	erlizhuang	1899-12-31 14:49:00	xibianmen		86
86	erlizhuang	1899-12-31 14:55:00	xibianmen		86
87	erlizhuang	1899-12-31 15:01:00	xibianmen		86
88	erlizhuang	1899-12-31 15:08:00	xibianmen		86
89	erlizhuang	1899-12-31 15:13:00	xibianmen		90
90	erlizhuang	1899-12-31 15:18:00	xibianmen		90
91	erlizhuang	1899-12-31 15:23:00	xibianmen		90
92	erlizhuang	1899-12-31 15:28:00	xibianmen		90
93	erlizhuang	1899-12-31 15:35:00	xibianmen		90
94	erlizhuang	1899-12-31 15:40:00	xibianmen		90
95	erlizhuang	1899-12-31 15:45:00	xibianmen		90
96	erlizhuang	1899-12-31 15:51:00	xibianmen		90
97	erlizhuang	1899-12-31 15:56:00	xibianmen		90
98	erlizhuang	1899-12-31 16:01:00	xibianmen		90
99	erlizhuang	1899-12-31 16:09:00	xibianmen		90
100	erlizhuang	1899-12-31 16:14:00	xibianmen		90
101	erlizhuang	1899-12-31 16:20:00	xibianmen		90
102	erlizhuang	1899-12-31 16:25:00	xibianmen		90
103	erlizhuang	1899-12-31 16:32:00	xibianmen		90
104	erlizhuang	1899-12-31 16:37:00	xibianmen		90
105	erlizhuang	1899-12-31 16:42:00	xibianmen		90
106	erlizhuang	1899-12-31 16:48:00	xibianmen		90
107	erlizhuang	1899-12-31 16:53:00	xibianmen		90
108	erlizhuang	1899-12-31 16:58:00	xibianmen		90
109	erlizhuang	1899-12-31 17:05:00	xibianmen		90
110	erlizhuang	1899-12-31 17:10:00	xibianmen		90
111	erlizhuang	1899-12-31 17:17:00	xibianmen		86
112	erlizhuang	1899-12-31 17:23:00	xibianmen		86
113	erlizhuang	1899-12-31 17:29:00	xibianmen		86
114	erlizhuang	1899-12-31 17:35:00	xibianmen		86
115	erlizhuang	1899-12-31 17:42:00	xibianmen		86
116	erlizhuang	1899-12-31 17:48:00	xibianmen		86
117	erlizhuang	1899-12-31 17:54:00	xibianmen		86
118	erlizhuang	1899-12-31 18:00:00	xibianmen		86
119	erlizhuang	1899-12-31 18:06:00	xibianmen		86
120	erlizhuang	1899-12-31 18:14:00	xibianmen		82
121	erlizhuang	1899-12-31 18:21:00	xibianmen		82
122	erlizhuang	1899-12-31 18:29:00	xibianmen		82
123	erlizhuang	1899-12-31 18:36:00	xibianmen		82
124	erlizhuang	1899-12-31 18:43:00	xibianmen		82
125	erlizhuang	1899-12-31 18:50:00	xibianmen		82
126	erlizhuang	1899-12-31 18:57:00	xibianmen		82
127	erlizhuang	1899-12-31 19:05:00	xibianmen		82
128	erlizhuang	1899-12-31 19:13:00	xibianmen		82
129	erlizhuang	1899-12-31 19:21:00	xibianmen		82
130	erlizhuang	1899-12-31 19:29:00	xibianmen		82
131	erlizhuang	1899-12-31 19:37:00	xibianmen		82
132	erlizhuang	1899-12-31 19:46:00	xibianmen		82
133	erlizhuang	1899-12-31 19:54:00	xibianmen		82
134	erlizhuang	1899-12-31 20:02:00	xibianmen		82
135	erlizhuang	1899-12-31 20:10:00	xibianmen		82
136	erlizhuang	1899-12-31 20:18:00	xibianmen		82
137	erlizhuang	1899-12-31 20:28:00	xibianmen		78
138	erlizhuang	1899-12-31 20:37:00	xibianmen		78
139	erlizhuang	1899-12-31 20:46:00	xibianmen		78
140	erlizhuang	1899-12-31 20:56:00	xibianmen		78
141	erlizhuang	1899-12-31 21:05:00	xibianmen		78
142	erlizhuang	1899-12-31 21:14:00	xibianmen		78
143	erlizhuang	1899-12-31 21:23:00	xibianmen		78
144	erlizhuang	1899-12-31 21:33:00	xibianmen		78
145	erlizhuang	1899-12-31 21:42:00	xibianmen		86
146	erlizhuang	1899-12-31 21:51:00	xibianmen		78
147	erlizhuang	1899-12-31 22:00:00	xibianmen		78
148	xibianmen	1899-12-31 05:30:00	erlizhuang		76
149	xibianmen	1899-12-31 05:42:00	erlizhuang		76
150	xibianmen	1899-12-31 05:54:00	erlizhuang		76
151	xibianmen	1899-12-31 06:06:00	erlizhuang		76
152	xibianmen	1899-12-31 06:15:00	erlizhuang		80
153	xibianmen	1899-12-31 06:24:00	erlizhuang		80
154	xibianmen	1899-12-31 06:33:00	erlizhuang		80
155	xibianmen	1899-12-31 06:42:00	erlizhuang		80
156	xibianmen	1899-12-31 06:49:00	erlizhuang		84
157	xibianmen	1899-12-31 06:56:00	erlizhuang		84
158	xibianmen	1899-12-31 07:01:00	erlizhuang		84
159	xibianmen	1899-12-31 07:07:00	erlizhuang		84
160	xibianmen	1899-12-31 07:11:00	erlizhuang		88
161	xibianmen	1899-12-31 07:16:00	erlizhuang		88
162	xibianmen	1899-12-31 07:21:00	erlizhuang		88
163	xibianmen	1899-12-31 07:26:00	erlizhuang		88
164	xibianmen	1899-12-31 07:32:00	erlizhuang		88
165	xibianmen	1899-12-31 07:37:00	erlizhuang		88
166	xibianmen	1899-12-31 07:43:00	erlizhuang		88
167	xibianmen	1899-12-31 07:48:00	erlizhuang		88
168	xibianmen	1899-12-31 07:54:00	erlizhuang		88
169	xibianmen	1899-12-31 07:59:00	erlizhuang		88
170	xibianmen	1899-12-31 08:05:00	erlizhuang		88
171	xibianmen	1899-12-31 08:10:00	erlizhuang		88
172	xibianmen	1899-12-31 08:16:00	erlizhuang		88
173	xibianmen	1899-12-31 08:21:00	erlizhuang		88
174	xibianmen	1899-12-31 08:27:00	erlizhuang		88
175	xibianmen	1899-12-31 08:32:00	erlizhuang		88
176	xibianmen	1899-12-31 08:38:00	erlizhuang		88
177	xibianmen	1899-12-31 08:43:00	erlizhuang		88
178	xibianmen	1899-12-31 08:49:00	erlizhuang		88
179	xibianmen	1899-12-31 08:54:00	erlizhuang		88
180	xibianmen	1899-12-31 09:00:00	erlizhuang		88
181	xibianmen	1899-12-31 09:05:00	erlizhuang		88
182	xibianmen	1899-12-31 09:11:00	erlizhuang		88
183	xibianmen	1899-12-31 09:16:00	erlizhuang		88
184	xibianmen	1899-12-31 09:22:00	erlizhuang		88
185	xibianmen	1899-12-31 09:27:00	erlizhuang		88
186	xibianmen	1899-12-31 09:33:00	erlizhuang		88
187	xibianmen	1899-12-31 09:38:00	erlizhuang		88
188	xibianmen	1899-12-31 09:45:00	erlizhuang		84
189	xibianmen	1899-12-31 09:51:00	erlizhuang		84
190	xibianmen	1899-12-31 09:57:00	erlizhuang		84
191	xibianmen	1899-12-31 10:03:00	erlizhuang		84
192	xibianmen	1899-12-31 10:09:00	erlizhuang		84
193	xibianmen	1899-12-31 10:15:00	erlizhuang		84
194	xibianmen	1899-12-31 10:21:00	erlizhuang		84
195	xibianmen	1899-12-31 10:27:00	erlizhuang		84
196	xibianmen	1899-12-31 10:33:00	erlizhuang		84
197	xibianmen	1899-12-31 10:39:00	erlizhuang		84
198	xibianmen	1899-12-31 10:46:00	erlizhuang		84
199	xibianmen	1899-12-31 10:53:00	erlizhuang		84
200	xibianmen	1899-12-31 11:00:00	erlizhuang		84
201	xibianmen	1899-12-31 11:07:00	erlizhuang		84
202	xibianmen	1899-12-31 11:14:00	erlizhuang		84
203	xibianmen	1899-12-31 11:21:00	erlizhuang		84
204	xibianmen	1899-12-31 11:30:00	erlizhuang		80
205	xibianmen	1899-12-31 11:37:00	erlizhuang		80
206	xibianmen	1899-12-31 11:44:00	erlizhuang		80
207	xibianmen	1899-12-31 11:52:00	erlizhuang		80
208	xibianmen	1899-12-31 12:00:00	erlizhuang		80
209	xibianmen	1899-12-31 12:08:00	erlizhuang		80
210	xibianmen	1899-12-31 12:16:00	erlizhuang		80
211	xibianmen	1899-12-31 12:24:00	erlizhuang		80
212	xibianmen	1899-12-31 12:32:00	erlizhuang		80
213	xibianmen	1899-12-31 12:40:00	erlizhuang		80
214	xibianmen	1899-12-31 12:48:00	erlizhuang		80
215	xibianmen	1899-12-31 12:56:00	erlizhuang		80
216	xibianmen	1899-12-31 13:04:00	erlizhuang		80
217	xibianmen	1899-12-31 13:10:00	erlizhuang		84
218	xibianmen	1899-12-31 13:17:00	erlizhuang		84
219	xibianmen	1899-12-31 13:24:00	erlizhuang		84
220	xibianmen	1899-12-31 13:31:00	erlizhuang		84
221	xibianmen	1899-12-31 13:38:00	erlizhuang		84
222	xibianmen	1899-12-31 13:45:00	erlizhuang		84
223	xibianmen	1899-12-31 13:52:00	erlizhuang		84
224	xibianmen	1899-12-31 13:59:00	erlizhuang		84
225	xibianmen	1899-12-31 14:06:00	erlizhuang		84
226	xibianmen	1899-12-31 14:13:00	erlizhuang		84
227	xibianmen	1899-12-31 14:20:00	erlizhuang		84
228	xibianmen	1899-12-31 14:27:00	erlizhuang		84
229	xibianmen	1899-12-31 14:34:00	erlizhuang		84
230	xibianmen	1899-12-31 14:41:00	erlizhuang		84
231	xibianmen	1899-12-31 14:48:00	erlizhuang		84
232	xibianmen	1899-12-31 14:55:00	erlizhuang		84
233	xibianmen	1899-12-31 15:00:00	erlizhuang		88
234	xibianmen	1899-12-31 15:07:00	erlizhuang		88
235	xibianmen	1899-12-31 15:14:00	erlizhuang		88
236	xibianmen	1899-12-31 15:21:00	erlizhuang		88
237	xibianmen	1899-12-31 15:28:00	erlizhuang		88
238	xibianmen	1899-12-31 15:35:00	erlizhuang		88
239	xibianmen	1899-12-31 15:42:00	erlizhuang		88
240	xibianmen	1899-12-31 15:48:00	erlizhuang		88
241	xibianmen	1899-12-31 15:54:00	erlizhuang		88
242	xibianmen	1899-12-31 16:00:00	erlizhuang		88
243	xibianmen	1899-12-31 16:06:00	erlizhuang		88
244	xibianmen	1899-12-31 16:12:00	erlizhuang		88
245	xibianmen	1899-12-31 16:18:00	erlizhuang		88
246	xibianmen	1899-12-31 16:23:00	erlizhuang		88
247	xibianmen	1899-12-31 16:29:00	erlizhuang		88
248	xibianmen	1899-12-31 16:34:00	erlizhuang		88
249	xibianmen	1899-12-31 16:40:00	erlizhuang		88
250	xibianmen	1899-12-31 16:45:00	erlizhuang		88
251	xibianmen	1899-12-31 16:51:00	erlizhuang		88
252	xibianmen	1899-12-31 16:57:00	erlizhuang		88
253	xibianmen	1899-12-31 17:03:00	erlizhuang		88
254	xibianmen	1899-12-31 17:09:00	erlizhuang		88
255	xibianmen	1899-12-31 17:15:00	erlizhuang		88
256	xibianmen	1899-12-31 17:23:00	erlizhuang		84
257	xibianmen	1899-12-31 17:29:00	erlizhuang		84
258	xibianmen	1899-12-31 17:35:00	erlizhuang		84
259	xibianmen	1899-12-31 17:41:00	erlizhuang		84
260	xibianmen	1899-12-31 17:47:00	erlizhuang		84
261	xibianmen	1899-12-31 17:53:00	erlizhuang		84
262	xibianmen	1899-12-31 17:59:00	erlizhuang		84
263	xibianmen	1899-12-31 18:05:00	erlizhuang		84
264	xibianmen	1899-12-31 18:11:00	erlizhuang		84
265	xibianmen	1899-12-31 18:17:00	erlizhuang		84
266	xibianmen	1899-12-31 18:25:00	erlizhuang		80
267	xibianmen	1899-12-31 18:31:00	erlizhuang		80
268	xibianmen	1899-12-31 18:37:00	erlizhuang		80
269	xibianmen	1899-12-31 18:43:00	erlizhuang		80
270	xibianmen	1899-12-31 18:49:00	erlizhuang		80
271	xibianmen	1899-12-31 18:55:00	erlizhuang		80
272	xibianmen	1899-12-31 19:01:00	erlizhuang		80
273	xibianmen	1899-12-31 19:08:00	erlizhuang		80
274	xibianmen	1899-12-31 19:15:00	erlizhuang		80
275	xibianmen	1899-12-31 19:22:00	erlizhuang		80
276	xibianmen	1899-12-31 19:29:00	erlizhuang		80
277	xibianmen	1899-12-31 19:36:00	erlizhuang		80
278	xibianmen	1899-12-31 19:43:00	erlizhuang		80
279	xibianmen	1899-12-31 19:50:00	erlizhuang		80
280	xibianmen	1899-12-31 19:57:00	erlizhuang		80
281	xibianmen	1899-12-31 20:04:00	erlizhuang		80
282	xibianmen	1899-12-31 20:12:00	erlizhuang		80
283	xibianmen	1899-12-31 20:20:00	erlizhuang		80
284	xibianmen	1899-12-31 20:28:00	erlizhuang		80
285	xibianmen	1899-12-31 20:36:00	erlizhuang		80
286	xibianmen	1899-12-31 20:44:00	erlizhuang		80
287	xibianmen	1899-12-31 20:52:00	erlizhuang		80
288	xibianmen	1899-12-31 21:02:00	erlizhuang		76
289	xibianmen	1899-12-31 21:11:00	erlizhuang		76
290	xibianmen	1899-12-31 21:20:00	erlizhuang		76
291	xibianmen	1899-12-31 21:30:00	erlizhuang		76
292	xibianmen	1899-12-31 21:40:00	erlizhuang		76
293	xibianmen	1899-12-31 21:50:00	erlizhuang		76
294	xibianmen	1899-12-31 22:00:00	erlizhuang		76
