# Supplementary material for: Fairness in optimizing bus-crew scheduling process
Source: PLoS One. 2017 Nov 30;12(11):e0187623. doi: 10.1371/journal.pone.0187623 (PMC5708815; doi:10.1371/journal.pone.0187623)
Supplement: S2 Appendix — (XLS) [file pone.0187623.s002.xls]

## Sheet: Sheet1
1	hongyan	310	dongdaqiao	342	32
2	hongyan	320	dongdaqiao	352	32
3	hongyan	328	dongdaqiao	360	32
4	hongyan	336	dongdaqiao	368	32
5	hongyan	343	dongdaqiao	375	32
6	hongyan	349	dongdaqiao	381	32
7	hongyan	354	dongdaqiao	386	32
8	hongyan	357	dongdaqiao	389	32
9	hongyan	360	dongdaqiao	395	35
10	hongyan	363	dongdaqiao	398	35
11	hongyan	366	dongdaqiao	401	35
12	hongyan	369	dongdaqiao	404	35
13	hongyan	374	dongdaqiao	409	35
14	hongyan	379	dongdaqiao	414	35
15	hongyan	384	dongdaqiao	419	35
16	hongyan	388	dongdaqiao	423	35
17	hongyan	392	dongdaqiao	427	35
18	hongyan	396	dongdaqiao	431	35
19	hongyan	400	dongdaqiao	435	35
20	hongyan	404	dongdaqiao	439	35
21	hongyan	408	dongdaqiao	443	35
22	hongyan	412	dongdaqiao	447	35
23	hongyan	416	dongdaqiao	451	35
24	hongyan	420	dongdaqiao	458	38
25	hongyan	424	dongdaqiao	462	38
26	hongyan	428	dongdaqiao	466	38
27	hongyan	432	dongdaqiao	470	38
28	hongyan	436	dongdaqiao	474	38
29	hongyan	440	dongdaqiao	481	41
30	hongyan	444	dongdaqiao	485	41
31	hongyan	449	dongdaqiao	490	41
32	hongyan	454	dongdaqiao	495	41
33	hongyan	459	dongdaqiao	500	41
34	hongyan	464	dongdaqiao	505	41
35	hongyan	469	dongdaqiao	510	41
36	hongyan	474	dongdaqiao	515	41
37	hongyan	479	dongdaqiao	520	41
38	hongyan	484	dongdaqiao	525	41
39	hongyan	489	dongdaqiao	530	41
40	hongyan	494	dongdaqiao	535	41
41	hongyan	499	dongdaqiao	540	41
42	hongyan	503	dongdaqiao	544	41
43	hongyan	507	dongdaqiao	548	41
44	hongyan	511	dongdaqiao	552	41
45	hongyan	515	dongdaqiao	556	41
46	hongyan	520	dongdaqiao	561	41
47	hongyan	525	dongdaqiao	566	41
48	hongyan	530	dongdaqiao	571	41
49	hongyan	535	dongdaqiao	576	41
50	hongyan	540	dongdaqiao	581	41
51	hongyan	545	dongdaqiao	586	41
52	hongyan	550	dongdaqiao	591	41
53	hongyan	554	dongdaqiao	595	41
54	hongyan	559	dongdaqiao	600	41
55	hongyan	563	dongdaqiao	604	41
56	hongyan	568	dongdaqiao	609	41
57	hongyan	572	dongdaqiao	613	41
58	hongyan	577	dongdaqiao	618	41
59	hongyan	583	dongdaqiao	624	41
60	hongyan	588	dongdaqiao	629	41
61	hongyan	594	dongdaqiao	635	41
62	hongyan	599	dongdaqiao	640	41
63	hongyan	605	dongdaqiao	646	41
64	hongyan	610	dongdaqiao	651	41
65	hongyan	616	dongdaqiao	657	41
66	hongyan	621	dongdaqiao	662	41
67	hongyan	627	dongdaqiao	668	41
68	hongyan	632	dongdaqiao	673	41
69	hongyan	638	dongdaqiao	679	41
70	hongyan	643	dongdaqiao	684	41
71	hongyan	649	dongdaqiao	690	41
72	hongyan	655	dongdaqiao	696	41
73	hongyan	661	dongdaqiao	702	41
74	hongyan	667	dongdaqiao	708	41
75	hongyan	672	dongdaqiao	713	41
76	hongyan	677	dongdaqiao	718	41
77	hongyan	682	dongdaqiao	723	41
78	hongyan	687	dongdaqiao	728	41
79	hongyan	692	dongdaqiao	733	41
80	hongyan	698	dongdaqiao	739	41
81	hongyan	703	dongdaqiao	744	41
82	hongyan	709	dongdaqiao	750	41
83	hongyan	714	dongdaqiao	755	41
84	hongyan	720	dongdaqiao	761	41
85	hongyan	725	dongdaqiao	766	41
86	hongyan	731	dongdaqiao	772	41
87	hongyan	737	dongdaqiao	778	41
88	hongyan	742	dongdaqiao	783	41
89	hongyan	748	dongdaqiao	789	41
90	hongyan	754	dongdaqiao	795	41
91	hongyan	760	dongdaqiao	801	41
92	hongyan	767	dongdaqiao	808	41
93	hongyan	773	dongdaqiao	814	41
94	hongyan	779	dongdaqiao	820	41
95	hongyan	785	dongdaqiao	826	41
96	hongyan	792	dongdaqiao	833	41
97	hongyan	799	dongdaqiao	840	41
98	hongyan	806	dongdaqiao	847	41
99	hongyan	813	dongdaqiao	854	41
100	hongyan	820	dongdaqiao	861	41
101	hongyan	827	dongdaqiao	868	41
102	hongyan	834	dongdaqiao	875	41
103	hongyan	841	dongdaqiao	882	41
104	hongyan	848	dongdaqiao	889	41
105	hongyan	855	dongdaqiao	896	41
106	hongyan	862	dongdaqiao	903	41
107	hongyan	869	dongdaqiao	910	41
108	hongyan	876	dongdaqiao	917	41
109	hongyan	882	dongdaqiao	923	41
110	hongyan	888	dongdaqiao	929	41
111	hongyan	894	dongdaqiao	935	41
112	hongyan	900	dongdaqiao	941	41
113	hongyan	905	dongdaqiao	946	41
114	hongyan	910	dongdaqiao	951	41
115	hongyan	915	dongdaqiao	956	41
116	hongyan	920	dongdaqiao	961	41
117	hongyan	926	dongdaqiao	967	41
118	hongyan	932	dongdaqiao	973	41
119	hongyan	938	dongdaqiao	979	41
120	hongyan	942	dongdaqiao	983	41
121	hongyan	946	dongdaqiao	987	41
122	hongyan	950	dongdaqiao	991	41
123	hongyan	954	dongdaqiao	995	41
124	hongyan	958	dongdaqiao	999	41
125	hongyan	962	dongdaqiao	1003	41
126	hongyan	967	dongdaqiao	1008	41
127	hongyan	972	dongdaqiao	1013	41
128	hongyan	977	dongdaqiao	1018	41
129	hongyan	982	dongdaqiao	1023	41
130	hongyan	987	dongdaqiao	1028	41
131	hongyan	992	dongdaqiao	1033	41
132	hongyan	997	dongdaqiao	1038	41
133	hongyan	1002	dongdaqiao	1043	41
134	hongyan	1007	dongdaqiao	1048	41
135	hongyan	1012	dongdaqiao	1053	41
136	hongyan	1017	dongdaqiao	1058	41
137	hongyan	1021	dongdaqiao	1062	41
138	hongyan	1025	dongdaqiao	1066	41
139	hongyan	1029	dongdaqiao	1070	41
140	hongyan	1035	dongdaqiao	1076	41
141	hongyan	1041	dongdaqiao	1082	41
142	hongyan	1047	dongdaqiao	1088	41
143	hongyan	1052	dongdaqiao	1093	41
144	hongyan	1057	dongdaqiao	1098	41
145	hongyan	1062	dongdaqiao	1103	41
146	hongyan	1067	dongdaqiao	1108	41
147	hongyan	1072	dongdaqiao	1113	41
148	hongyan	1077	dongdaqiao	1118	41
149	hongyan	1082	dongdaqiao	1123	41
150	hongyan	1087	dongdaqiao	1128	41
151	hongyan	1092	dongdaqiao	1133	41
152	hongyan	1097	dongdaqiao	1138	41
153	hongyan	1102	dongdaqiao	1143	41
154	hongyan	1107	dongdaqiao	1148	41
155	hongyan	1112	dongdaqiao	1153	41
156	hongyan	1117	dongdaqiao	1158	41
157	hongyan	1122	dongdaqiao	1163	41
158	hongyan	1128	dongdaqiao	1169	41
159	hongyan	1134	dongdaqiao	1172	38
160	hongyan	1140	dongdaqiao	1178	38
161	hongyan	1147	dongdaqiao	1185	38
162	hongyan	1154	dongdaqiao	1192	38
163	hongyan	1161	dongdaqiao	1199	38
164	hongyan	1168	dongdaqiao	1206	38
165	hongyan	1175	dongdaqiao	1213	38
166	hongyan	1182	dongdaqiao	1220	38
167	hongyan	1189	dongdaqiao	1227	38
168	hongyan	1196	dongdaqiao	1234	38
169	hongyan	1203	dongdaqiao	1241	38
170	hongyan	1210	dongdaqiao	1248	38
171	hongyan	1217	dongdaqiao	1255	38
172	hongyan	1224	dongdaqiao	1262	38
173	hongyan	1230	dongdaqiao	1268	38
174	hongyan	1237	dongdaqiao	1275	38
175	hongyan	1244	dongdaqiao	1282	38
176	hongyan	1251	dongdaqiao	1289	38
177	hongyan	1257	dongdaqiao	1292	35
178	hongyan	1264	dongdaqiao	1299	35
179	hongyan	1271	dongdaqiao	1306	35
180	hongyan	1278	dongdaqiao	1313	35
181	hongyan	1285	dongdaqiao	1320	35
182	hongyan	1292	dongdaqiao	1327	35
183	hongyan	1300	dongdaqiao	1335	35
184	hongyan	1310	dongdaqiao	1345	35
185	hongyan	1320	dongdaqiao	1355	35
186	hongyan	1335	dongdaqiao	1370	35
187	hongyan	1350	dongdaqiao	1385	35
188	hongyan	1365	dongdaqiao	1400	35
189	hongyan	1380	dongdaqiao	1415	35
190	dongdaqiao	300	hongyan	332	32
191	dongdaqiao	315	hongyan	347	32
192	dongdaqiao	330	hongyan	362	32
193	dongdaqiao	345	hongyan	377	32
194	dongdaqiao	355	hongyan	387	32
195	dongdaqiao	363	hongyan	398	35
196	dongdaqiao	371	hongyan	406	35
197	dongdaqiao	378	hongyan	413	35
198	dongdaqiao	384	hongyan	419	35
199	dongdaqiao	392	hongyan	427	35
200	dongdaqiao	399	hongyan	434	35
201	dongdaqiao	405	hongyan	440	35
202	dongdaqiao	411	hongyan	446	35
203	dongdaqiao	418	hongyan	453	35
204	dongdaqiao	423	hongyan	461	38
205	dongdaqiao	429	hongyan	467	38
206	dongdaqiao	434	hongyan	472	38
207	dongdaqiao	441	hongyan	479	38
208	dongdaqiao	444	hongyan	482	38
209	dongdaqiao	448	hongyan	486	38
210	dongdaqiao	451	hongyan	489	38
211	dongdaqiao	454	hongyan	492	38
212	dongdaqiao	460	hongyan	498	38
213	dongdaqiao	464	hongyan	502	38
214	dongdaqiao	468	hongyan	506	38
215	dongdaqiao	473	hongyan	511	38
216	dongdaqiao	477	hongyan	515	38
217	dongdaqiao	482	hongyan	523	41
218	dongdaqiao	488	hongyan	529	41
219	dongdaqiao	494	hongyan	535	41
220	dongdaqiao	498	hongyan	539	41
221	dongdaqiao	504	hongyan	545	41
222	dongdaqiao	509	hongyan	550	41
223	dongdaqiao	513	hongyan	554	41
224	dongdaqiao	518	hongyan	559	41
225	dongdaqiao	523	hongyan	564	41
226	dongdaqiao	528	hongyan	569	41
227	dongdaqiao	533	hongyan	574	41
228	dongdaqiao	537	hongyan	578	41
229	dongdaqiao	541	hongyan	582	41
230	dongdaqiao	545	hongyan	586	41
231	dongdaqiao	548	hongyan	589	41
232	dongdaqiao	551	hongyan	592	41
233	dongdaqiao	555	hongyan	596	41
234	dongdaqiao	558	hongyan	599	41
235	dongdaqiao	561	hongyan	602	41
236	dongdaqiao	565	hongyan	606	41
237	dongdaqiao	570	hongyan	611	41
238	dongdaqiao	575	hongyan	616	41
239	dongdaqiao	580	hongyan	621	41
240	dongdaqiao	586	hongyan	627	41
241	dongdaqiao	591	hongyan	632	41
242	dongdaqiao	596	hongyan	637	41
243	dongdaqiao	601	hongyan	642	41
244	dongdaqiao	606	hongyan	647	41
245	dongdaqiao	611	hongyan	652	41
246	dongdaqiao	617	hongyan	658	41
247	dongdaqiao	624	hongyan	665	41
248	dongdaqiao	630	hongyan	671	41
249	dongdaqiao	637	hongyan	678	41
250	dongdaqiao	643	hongyan	684	41
251	dongdaqiao	649	hongyan	690	41
252	dongdaqiao	655	hongyan	696	41
253	dongdaqiao	660	hongyan	701	41
254	dongdaqiao	666	hongyan	707	41
255	dongdaqiao	670	hongyan	711	41
256	dongdaqiao	674	hongyan	715	41
257	dongdaqiao	678	hongyan	719	41
258	dongdaqiao	684	hongyan	725	41
259	dongdaqiao	691	hongyan	732	41
260	dongdaqiao	697	hongyan	738	41
261	dongdaqiao	703	hongyan	744	41
262	dongdaqiao	710	hongyan	751	41
263	dongdaqiao	717	hongyan	758	41
264	dongdaqiao	723	hongyan	764	41
265	dongdaqiao	728	hongyan	769	41
266	dongdaqiao	734	hongyan	775	41
267	dongdaqiao	739	hongyan	780	41
268	dongdaqiao	745	hongyan	786	41
269	dongdaqiao	751	hongyan	792	41
270	dongdaqiao	757	hongyan	798	41
271	dongdaqiao	763	hongyan	804	41
272	dongdaqiao	768	hongyan	809	41
273	dongdaqiao	773	hongyan	814	41
274	dongdaqiao	778	hongyan	819	41
275	dongdaqiao	784	hongyan	825	41
276	dongdaqiao	790	hongyan	831	41
277	dongdaqiao	796	hongyan	837	41
278	dongdaqiao	803	hongyan	844	41
279	dongdaqiao	809	hongyan	850	41
280	dongdaqiao	815	hongyan	856	41
281	dongdaqiao	822	hongyan	863	41
282	dongdaqiao	828	hongyan	869	41
283	dongdaqiao	834	hongyan	875	41
284	dongdaqiao	842	hongyan	883	41
285	dongdaqiao	850	hongyan	891	41
286	dongdaqiao	857	hongyan	898	41
287	dongdaqiao	865	hongyan	906	41
288	dongdaqiao	873	hongyan	914	41
289	dongdaqiao	881	hongyan	922	41
290	dongdaqiao	889	hongyan	930	41
291	dongdaqiao	897	hongyan	938	41
292	dongdaqiao	904	hongyan	945	41
293	dongdaqiao	910	hongyan	951	41
294	dongdaqiao	916	hongyan	957	41
295	dongdaqiao	922	hongyan	963	41
296	dongdaqiao	927	hongyan	968	41
297	dongdaqiao	932	hongyan	973	41
298	dongdaqiao	937	hongyan	978	41
299	dongdaqiao	944	hongyan	985	41
300	dongdaqiao	949	hongyan	990	41
301	dongdaqiao	953	hongyan	994	41
302	dongdaqiao	958	hongyan	999	41
303	dongdaqiao	963	hongyan	1004	41
304	dongdaqiao	967	hongyan	1008	41
305	dongdaqiao	972	hongyan	1013	41
306	dongdaqiao	976	hongyan	1017	41
307	dongdaqiao	981	hongyan	1022	41
308	dongdaqiao	988	hongyan	1029	41
309	dongdaqiao	993	hongyan	1034	41
310	dongdaqiao	998	hongyan	1039	41
311	dongdaqiao	1001	hongyan	1042	41
312	dongdaqiao	1005	hongyan	1046	41
313	dongdaqiao	1010	hongyan	1051	41
314	dongdaqiao	1015	hongyan	1056	41
315	dongdaqiao	1019	hongyan	1060	41
316	dongdaqiao	1023	hongyan	1064	41
317	dongdaqiao	1027	hongyan	1068	41
318	dongdaqiao	1031	hongyan	1072	41
319	dongdaqiao	1035	hongyan	1076	41
320	dongdaqiao	1040	hongyan	1081	41
321	dongdaqiao	1044	hongyan	1085	41
322	dongdaqiao	1048	hongyan	1089	41
323	dongdaqiao	1052	hongyan	1093	41
324	dongdaqiao	1057	hongyan	1098	41
325	dongdaqiao	1062	hongyan	1103	41
326	dongdaqiao	1067	hongyan	1108	41
327	dongdaqiao	1072	hongyan	1113	41
328	dongdaqiao	1077	hongyan	1118	41
329	dongdaqiao	1084	hongyan	1125	41
330	dongdaqiao	1090	hongyan	1131	41
331	dongdaqiao	1095	hongyan	1136	41
332	dongdaqiao	1100	hongyan	1141	41
333	dongdaqiao	1105	hongyan	1146	41
334	dongdaqiao	1110	hongyan	1151	41
335	dongdaqiao	1114	hongyan	1155	41
336	dongdaqiao	1118	hongyan	1159	41
337	dongdaqiao	1122	hongyan	1163	41
338	dongdaqiao	1126	hongyan	1167	41
339	dongdaqiao	1129	hongyan	1170	41
340	dongdaqiao	1133	hongyan	1174	41
341	dongdaqiao	1137	hongyan	1178	41
342	dongdaqiao	1140	hongyan	1181	41
343	dongdaqiao	1143	hongyan	1181	38
344	dongdaqiao	1147	hongyan	1185	38
345	dongdaqiao	1152	hongyan	1190	38
346	dongdaqiao	1157	hongyan	1195	38
347	dongdaqiao	1162	hongyan	1200	38
348	dongdaqiao	1167	hongyan	1205	38
349	dongdaqiao	1172	hongyan	1210	38
350	dongdaqiao	1177	hongyan	1215	38
351	dongdaqiao	1182	hongyan	1220	38
352	dongdaqiao	1187	hongyan	1225	38
353	dongdaqiao	1192	hongyan	1230	38
354	dongdaqiao	1197	hongyan	1235	38
355	dongdaqiao	1202	hongyan	1240	38
356	dongdaqiao	1209	hongyan	1247	38
357	dongdaqiao	1216	hongyan	1254	38
358	dongdaqiao	1223	hongyan	1261	38
359	dongdaqiao	1230	hongyan	1268	38
360	dongdaqiao	1237	hongyan	1275	38
361	dongdaqiao	1244	hongyan	1282	38
362	dongdaqiao	1251	hongyan	1289	38
363	dongdaqiao	1258	hongyan	1293	35
364	dongdaqiao	1265	hongyan	1300	35
365	dongdaqiao	1272	hongyan	1307	35
366	dongdaqiao	1279	hongyan	1314	35
367	dongdaqiao	1285	hongyan	1320	35
368	dongdaqiao	1292	hongyan	1327	35
369	dongdaqiao	1298	hongyan	1333	35
370	dongdaqiao	1304	hongyan	1339	35
371	dongdaqiao	1310	hongyan	1345	35
372	dongdaqiao	1317	hongyan	1352	35
373	dongdaqiao	1324	hongyan	1359	35
374	dongdaqiao	1331	hongyan	1363	32
375	dongdaqiao	1338	hongyan	1370	32
376	dongdaqiao	1350	hongyan	1382	32
377	dongdaqiao	1365	hongyan	1397	32
378	dongdaqiao	1380	hongyan	1412	32
