# Supplementary material for: Fairness in optimizing bus-crew scheduling process
Source: PLoS One. 2017 Nov 30;12(11):e0187623. doi: 10.1371/journal.pone.0187623 (PMC5708815; doi:10.1371/journal.pone.0187623)
Supplement: S3 Appendix — (XLSX) [file pone.0187623.s003.xlsx]

## Sheet: Sheet1
1	qijiafen	350	hufangqiaolukoudong	391	41
2	qijiafen	360	hufangqiaolukoudong	401	41
3	qijiafen	370	hufangqiaolukoudong	411	41
4	qijiafen	376	hufangqiaolukoudong	417	41
5	qijiafen	381	hufangqiaolukoudong	422	41
6	qijiafen	386	hufangqiaolukoudong	429	43
7	qijiafen	391	hufangqiaolukoudong	434	43
8	qijiafen	395	hufangqiaolukoudong	438	43
9	qijiafen	399	hufangqiaolukoudong	442	43
10	qijiafen	403	hufangqiaolukoudong	446	43
11	qijiafen	407	hufangqiaolukoudong	450	43
12	qijiafen	411	hufangqiaolukoudong	454	43
13	qijiafen	415	hufangqiaolukoudong	458	43
14	qijiafen	419	hufangqiaolukoudong	462	43
15	qijiafen	423	hufangqiaolukoudong	466	43
16	qijiafen	427	hufangqiaolukoudong	470	43
17	qijiafen	431	hufangqiaolukoudong	474	43
18	qijiafen	435	hufangqiaolukoudong	478	43
19	qijiafen	439	hufangqiaolukoudong	482	43
20	qijiafen	443	hufangqiaolukoudong	486	43
21	qijiafen	447	hufangqiaolukoudong	490	43
22	qijiafen	451	hufangqiaolukoudong	494	43
23	qijiafen	455	hufangqiaolukoudong	498	43
24	qijiafen	459	hufangqiaolukoudong	502	43
25	qijiafen	463	hufangqiaolukoudong	506	43
26	qijiafen	467	hufangqiaolukoudong	510	43
27	qijiafen	471	hufangqiaolukoudong	514	43
28	qijiafen	475	hufangqiaolukoudong	518	43
29	qijiafen	479	hufangqiaolukoudong	522	43
30	qijiafen	483	hufangqiaolukoudong	526	43
31	qijiafen	487	hufangqiaolukoudong	530	43
32	qijiafen	491	hufangqiaolukoudong	534	43
33	qijiafen	495	hufangqiaolukoudong	538	43
34	qijiafen	499	hufangqiaolukoudong	542	43
35	qijiafen	503	hufangqiaolukoudong	546	43
36	qijiafen	507	hufangqiaolukoudong	550	43
37	qijiafen	511	hufangqiaolukoudong	554	43
38	qijiafen	515	hufangqiaolukoudong	558	43
39	qijiafen	519	hufangqiaolukoudong	562	43
40	qijiafen	523	hufangqiaolukoudong	566	43
41	qijiafen	527	hufangqiaolukoudong	570	43
42	qijiafen	531	hufangqiaolukoudong	574	43
43	qijiafen	535	hufangqiaolukoudong	578	43
44	qijiafen	539	hufangqiaolukoudong	582	43
45	qijiafen	543	hufangqiaolukoudong	586	43
46	qijiafen	547	hufangqiaolukoudong	590	43
47	qijiafen	551	hufangqiaolukoudong	594	43
48	qijiafen	555	hufangqiaolukoudong	598	43
49	qijiafen	559	hufangqiaolukoudong	602	43
50	qijiafen	563	hufangqiaolukoudong	606	43
51	qijiafen	567	hufangqiaolukoudong	610	43
52	qijiafen	572	hufangqiaolukoudong	615	43
53	qijiafen	577	hufangqiaolukoudong	620	43
54	qijiafen	582	hufangqiaolukoudong	625	43
55	qijiafen	587	hufangqiaolukoudong	630	43
56	qijiafen	592	hufangqiaolukoudong	635	43
57	qijiafen	597	hufangqiaolukoudong	640	43
58	qijiafen	602	hufangqiaolukoudong	645	43
59	qijiafen	607	hufangqiaolukoudong	650	43
60	qijiafen	612	hufangqiaolukoudong	655	43
61	qijiafen	617	hufangqiaolukoudong	660	43
62	qijiafen	622	hufangqiaolukoudong	665	43
63	qijiafen	627	hufangqiaolukoudong	670	43
64	qijiafen	632	hufangqiaolukoudong	675	43
65	qijiafen	637	hufangqiaolukoudong	680	43
66	qijiafen	642	hufangqiaolukoudong	685	43
67	qijiafen	648	hufangqiaolukoudong	691	43
68	qijiafen	654	hufangqiaolukoudong	697	43
69	qijiafen	660	hufangqiaolukoudong	703	43
70	qijiafen	666	hufangqiaolukoudong	709	43
71	qijiafen	672	hufangqiaolukoudong	715	43
72	qijiafen	679	hufangqiaolukoudong	722	43
73	qijiafen	686	hufangqiaolukoudong	729	43
74	qijiafen	693	hufangqiaolukoudong	736	43
75	qijiafen	700	hufangqiaolukoudong	743	43
76	qijiafen	707	hufangqiaolukoudong	750	43
77	qijiafen	714	hufangqiaolukoudong	757	43
78	qijiafen	721	hufangqiaolukoudong	764	43
79	qijiafen	728	hufangqiaolukoudong	771	43
80	qijiafen	735	hufangqiaolukoudong	778	43
81	qijiafen	742	hufangqiaolukoudong	785	43
82	qijiafen	749	hufangqiaolukoudong	792	43
83	qijiafen	756	hufangqiaolukoudong	799	43
84	qijiafen	764	hufangqiaolukoudong	807	43
85	qijiafen	772	hufangqiaolukoudong	815	43
86	qijiafen	780	hufangqiaolukoudong	823	43
87	qijiafen	788	hufangqiaolukoudong	831	43
88	qijiafen	796	hufangqiaolukoudong	839	43
89	qijiafen	804	hufangqiaolukoudong	847	43
90	qijiafen	811	hufangqiaolukoudong	854	43
91	qijiafen	818	hufangqiaolukoudong	861	43
92	qijiafen	825	hufangqiaolukoudong	868	43
93	qijiafen	832	hufangqiaolukoudong	875	43
94	qijiafen	839	hufangqiaolukoudong	882	43
95	qijiafen	846	hufangqiaolukoudong	889	43
96	qijiafen	853	hufangqiaolukoudong	896	43
97	qijiafen	860	hufangqiaolukoudong	903	43
98	qijiafen	867	hufangqiaolukoudong	910	43
99	qijiafen	874	hufangqiaolukoudong	917	43
100	qijiafen	881	hufangqiaolukoudong	924	43
101	qijiafen	888	hufangqiaolukoudong	931	43
102	qijiafen	895	hufangqiaolukoudong	938	43
103	qijiafen	901	hufangqiaolukoudong	944	43
104	qijiafen	907	hufangqiaolukoudong	950	43
105	qijiafen	913	hufangqiaolukoudong	956	43
106	qijiafen	919	hufangqiaolukoudong	962	43
107	qijiafen	925	hufangqiaolukoudong	968	43
108	qijiafen	931	hufangqiaolukoudong	974	43
109	qijiafen	936	hufangqiaolukoudong	979	43
110	qijiafen	941	hufangqiaolukoudong	984	43
111	qijiafen	946	hufangqiaolukoudong	989	43
112	qijiafen	951	hufangqiaolukoudong	994	43
113	qijiafen	956	hufangqiaolukoudong	999	43
114	qijiafen	961	hufangqiaolukoudong	1004	43
115	qijiafen	966	hufangqiaolukoudong	1009	43
116	qijiafen	971	hufangqiaolukoudong	1014	43
117	qijiafen	976	hufangqiaolukoudong	1019	43
118	qijiafen	981	hufangqiaolukoudong	1024	43
119	qijiafen	986	hufangqiaolukoudong	1029	43
120	qijiafen	991	hufangqiaolukoudong	1034	43
121	qijiafen	996	hufangqiaolukoudong	1039	43
122	qijiafen	1000	hufangqiaolukoudong	1043	43
123	qijiafen	1004	hufangqiaolukoudong	1047	43
124	qijiafen	1008	hufangqiaolukoudong	1051	43
125	qijiafen	1012	hufangqiaolukoudong	1055	43
126	qijiafen	1016	hufangqiaolukoudong	1059	43
127	qijiafen	1020	hufangqiaolukoudong	1063	43
128	qijiafen	1024	hufangqiaolukoudong	1067	43
129	qijiafen	1028	hufangqiaolukoudong	1071	43
130	qijiafen	1032	hufangqiaolukoudong	1075	43
131	qijiafen	1036	hufangqiaolukoudong	1079	43
132	qijiafen	1040	hufangqiaolukoudong	1083	43
133	qijiafen	1044	hufangqiaolukoudong	1087	43
134	qijiafen	1048	hufangqiaolukoudong	1091	43
135	qijiafen	1052	hufangqiaolukoudong	1095	43
136	qijiafen	1056	hufangqiaolukoudong	1099	43
137	qijiafen	1060	hufangqiaolukoudong	1103	43
138	qijiafen	1064	hufangqiaolukoudong	1107	43
139	qijiafen	1068	hufangqiaolukoudong	1111	43
140	qijiafen	1072	hufangqiaolukoudong	1115	43
141	qijiafen	1077	hufangqiaolukoudong	1120	43
142	qijiafen	1082	hufangqiaolukoudong	1125	43
143	qijiafen	1088	hufangqiaolukoudong	1131	43
144	qijiafen	1094	hufangqiaolukoudong	1137	43
145	qijiafen	1100	hufangqiaolukoudong	1143	43
146	qijiafen	1106	hufangqiaolukoudong	1149	43
147	qijiafen	1112	hufangqiaolukoudong	1155	43
148	qijiafen	1118	hufangqiaolukoudong	1161	43
149	qijiafen	1124	hufangqiaolukoudong	1167	43
150	qijiafen	1130	hufangqiaolukoudong	1173	43
151	qijiafen	1136	hufangqiaolukoudong	1179	43
152	qijiafen	1142	hufangqiaolukoudong	1185	43
153	qijiafen	1148	hufangqiaolukoudong	1191	43
154	qijiafen	1154	hufangqiaolukoudong	1197	43
155	qijiafen	1160	hufangqiaolukoudong	1203	43
156	qijiafen	1166	hufangqiaolukoudong	1209	43
157	qijiafen	1172	hufangqiaolukoudong	1215	43
158	qijiafen	1178	hufangqiaolukoudong	1221	43
159	qijiafen	1184	hufangqiaolukoudong	1227	43
160	qijiafen	1190	hufangqiaolukoudong	1233	43
161	qijiafen	1196	hufangqiaolukoudong	1239	43
162	qijiafen	1202	hufangqiaolukoudong	1245	43
163	qijiafen	1208	hufangqiaolukoudong	1251	43
164	qijiafen	1214	hufangqiaolukoudong	1257	43
165	qijiafen	1220	hufangqiaolukoudong	1263	43
166	qijiafen	1226	hufangqiaolukoudong	1269	43
167	qijiafen	1232	hufangqiaolukoudong	1275	43
168	qijiafen	1238	hufangqiaolukoudong	1281	43
169	qijiafen	1244	hufangqiaolukoudong	1287	43
170	qijiafen	1250	hufangqiaolukoudong	1293	43
171	qijiafen	1256	hufangqiaolukoudong	1299	43
172	qijiafen	1262	hufangqiaolukoudong	1303	41
173	qijiafen	1268	hufangqiaolukoudong	1309	41
174	qijiafen	1274	hufangqiaolukoudong	1315	41
175	qijiafen	1281	hufangqiaolukoudong	1322	41
176	qijiafen	1289	hufangqiaolukoudong	1330	41
177	qijiafen	1298	hufangqiaolukoudong	1339	41
178	qijiafen	1307	hufangqiaolukoudong	1348	41
179	qijiafen	1317	hufangqiaolukoudong	1358	41
180	qijiafen	1328	hufangqiaolukoudong	1369	41
181	qijiafen	1340	hufangqiaolukoudong	1381	41
182	hufangqiaolukoudong	330	qijiafen	369	39
183	hufangqiaolukoudong	336	qijiafen	375	39
184	hufangqiaolukoudong	341	qijiafen	380	39
185	hufangqiaolukoudong	345	qijiafen	384	39
186	hufangqiaolukoudong	349	qijiafen	388	39
187	hufangqiaolukoudong	353	qijiafen	392	39
188	hufangqiaolukoudong	357	qijiafen	398	41
189	hufangqiaolukoudong	361	qijiafen	402	41
190	hufangqiaolukoudong	365	qijiafen	406	41
191	hufangqiaolukoudong	369	qijiafen	410	41
192	hufangqiaolukoudong	373	qijiafen	414	41
193	hufangqiaolukoudong	377	qijiafen	418	41
194	hufangqiaolukoudong	381	qijiafen	422	41
195	hufangqiaolukoudong	385	qijiafen	426	41
196	hufangqiaolukoudong	389	qijiafen	430	41
197	hufangqiaolukoudong	393	qijiafen	434	41
198	hufangqiaolukoudong	397	qijiafen	438	41
199	hufangqiaolukoudong	401	qijiafen	442	41
200	hufangqiaolukoudong	405	qijiafen	446	41
201	hufangqiaolukoudong	409	qijiafen	450	41
202	hufangqiaolukoudong	413	qijiafen	454	41
203	hufangqiaolukoudong	417	qijiafen	458	41
204	hufangqiaolukoudong	421	qijiafen	462	41
205	hufangqiaolukoudong	425	qijiafen	466	41
206	hufangqiaolukoudong	429	qijiafen	470	41
207	hufangqiaolukoudong	433	qijiafen	474	41
208	hufangqiaolukoudong	437	qijiafen	478	41
209	hufangqiaolukoudong	441	qijiafen	482	41
210	hufangqiaolukoudong	445	qijiafen	486	41
211	hufangqiaolukoudong	449	qijiafen	490	41
212	hufangqiaolukoudong	453	qijiafen	494	41
213	hufangqiaolukoudong	457	qijiafen	498	41
214	hufangqiaolukoudong	461	qijiafen	502	41
215	hufangqiaolukoudong	465	qijiafen	506	41
216	hufangqiaolukoudong	469	qijiafen	510	41
217	hufangqiaolukoudong	473	qijiafen	514	41
218	hufangqiaolukoudong	477	qijiafen	518	41
219	hufangqiaolukoudong	481	qijiafen	522	41
220	hufangqiaolukoudong	485	qijiafen	526	41
221	hufangqiaolukoudong	489	qijiafen	530	41
222	hufangqiaolukoudong	493	qijiafen	534	41
223	hufangqiaolukoudong	497	qijiafen	538	41
224	hufangqiaolukoudong	501	qijiafen	542	41
225	hufangqiaolukoudong	505	qijiafen	546	41
226	hufangqiaolukoudong	509	qijiafen	550	41
227	hufangqiaolukoudong	513	qijiafen	554	41
228	hufangqiaolukoudong	517	qijiafen	558	41
229	hufangqiaolukoudong	521	qijiafen	562	41
230	hufangqiaolukoudong	525	qijiafen	566	41
231	hufangqiaolukoudong	530	qijiafen	571	41
232	hufangqiaolukoudong	535	qijiafen	576	41
233	hufangqiaolukoudong	540	qijiafen	581	41
234	hufangqiaolukoudong	545	qijiafen	586	41
235	hufangqiaolukoudong	550	qijiafen	591	41
236	hufangqiaolukoudong	555	qijiafen	596	41
237	hufangqiaolukoudong	560	qijiafen	601	41
238	hufangqiaolukoudong	565	qijiafen	606	41
239	hufangqiaolukoudong	570	qijiafen	611	41
240	hufangqiaolukoudong	575	qijiafen	616	41
241	hufangqiaolukoudong	580	qijiafen	621	41
242	hufangqiaolukoudong	585	qijiafen	626	41
243	hufangqiaolukoudong	590	qijiafen	631	41
244	hufangqiaolukoudong	595	qijiafen	636	41
245	hufangqiaolukoudong	600	qijiafen	641	41
246	hufangqiaolukoudong	606	qijiafen	647	41
247	hufangqiaolukoudong	612	qijiafen	653	41
248	hufangqiaolukoudong	618	qijiafen	659	41
249	hufangqiaolukoudong	624	qijiafen	665	41
250	hufangqiaolukoudong	630	qijiafen	671	41
251	hufangqiaolukoudong	637	qijiafen	678	41
252	hufangqiaolukoudong	644	qijiafen	685	41
253	hufangqiaolukoudong	651	qijiafen	692	41
254	hufangqiaolukoudong	658	qijiafen	699	41
255	hufangqiaolukoudong	665	qijiafen	706	41
256	hufangqiaolukoudong	672	qijiafen	713	41
257	hufangqiaolukoudong	679	qijiafen	720	41
258	hufangqiaolukoudong	686	qijiafen	727	41
259	hufangqiaolukoudong	693	qijiafen	734	41
260	hufangqiaolukoudong	700	qijiafen	741	41
261	hufangqiaolukoudong	707	qijiafen	748	41
262	hufangqiaolukoudong	714	qijiafen	755	41
263	hufangqiaolukoudong	722	qijiafen	763	41
264	hufangqiaolukoudong	730	qijiafen	771	41
265	hufangqiaolukoudong	738	qijiafen	779	41
266	hufangqiaolukoudong	746	qijiafen	787	41
267	hufangqiaolukoudong	754	qijiafen	795	41
268	hufangqiaolukoudong	762	qijiafen	803	41
269	hufangqiaolukoudong	769	qijiafen	810	41
270	hufangqiaolukoudong	776	qijiafen	817	41
271	hufangqiaolukoudong	783	qijiafen	824	41
272	hufangqiaolukoudong	790	qijiafen	831	41
273	hufangqiaolukoudong	797	qijiafen	838	41
274	hufangqiaolukoudong	804	qijiafen	845	41
275	hufangqiaolukoudong	811	qijiafen	852	41
276	hufangqiaolukoudong	818	qijiafen	859	41
277	hufangqiaolukoudong	825	qijiafen	866	41
278	hufangqiaolukoudong	832	qijiafen	873	41
279	hufangqiaolukoudong	839	qijiafen	880	41
280	hufangqiaolukoudong	846	qijiafen	887	41
281	hufangqiaolukoudong	853	qijiafen	894	41
282	hufangqiaolukoudong	859	qijiafen	900	41
283	hufangqiaolukoudong	865	qijiafen	906	41
284	hufangqiaolukoudong	871	qijiafen	912	41
285	hufangqiaolukoudong	877	qijiafen	918	41
286	hufangqiaolukoudong	883	qijiafen	924	41
287	hufangqiaolukoudong	889	qijiafen	930	41
288	hufangqiaolukoudong	894	qijiafen	935	41
289	hufangqiaolukoudong	899	qijiafen	940	41
290	hufangqiaolukoudong	904	qijiafen	945	41
291	hufangqiaolukoudong	909	qijiafen	950	41
292	hufangqiaolukoudong	914	qijiafen	955	41
293	hufangqiaolukoudong	919	qijiafen	960	41
294	hufangqiaolukoudong	924	qijiafen	965	41
295	hufangqiaolukoudong	929	qijiafen	970	41
296	hufangqiaolukoudong	934	qijiafen	975	41
297	hufangqiaolukoudong	939	qijiafen	980	41
298	hufangqiaolukoudong	944	qijiafen	985	41
299	hufangqiaolukoudong	949	qijiafen	990	41
300	hufangqiaolukoudong	954	qijiafen	995	41
301	hufangqiaolukoudong	958	qijiafen	999	41
302	hufangqiaolukoudong	962	qijiafen	1003	41
303	hufangqiaolukoudong	966	qijiafen	1007	41
304	hufangqiaolukoudong	970	qijiafen	1011	41
305	hufangqiaolukoudong	974	qijiafen	1015	41
306	hufangqiaolukoudong	978	qijiafen	1019	41
307	hufangqiaolukoudong	982	qijiafen	1023	41
308	hufangqiaolukoudong	986	qijiafen	1027	41
309	hufangqiaolukoudong	990	qijiafen	1031	41
310	hufangqiaolukoudong	994	qijiafen	1035	41
311	hufangqiaolukoudong	998	qijiafen	1039	41
312	hufangqiaolukoudong	1002	qijiafen	1043	41
313	hufangqiaolukoudong	1006	qijiafen	1047	41
314	hufangqiaolukoudong	1010	qijiafen	1051	41
315	hufangqiaolukoudong	1014	qijiafen	1055	41
316	hufangqiaolukoudong	1018	qijiafen	1059	41
317	hufangqiaolukoudong	1022	qijiafen	1063	41
318	hufangqiaolukoudong	1026	qijiafen	1067	41
319	hufangqiaolukoudong	1030	qijiafen	1071	41
320	hufangqiaolukoudong	1035	qijiafen	1076	41
321	hufangqiaolukoudong	1040	qijiafen	1081	41
322	hufangqiaolukoudong	1046	qijiafen	1087	41
323	hufangqiaolukoudong	1052	qijiafen	1093	41
324	hufangqiaolukoudong	1058	qijiafen	1099	41
325	hufangqiaolukoudong	1064	qijiafen	1105	41
326	hufangqiaolukoudong	1070	qijiafen	1111	41
327	hufangqiaolukoudong	1076	qijiafen	1117	41
328	hufangqiaolukoudong	1082	qijiafen	1123	41
329	hufangqiaolukoudong	1088	qijiafen	1129	41
330	hufangqiaolukoudong	1094	qijiafen	1135	41
331	hufangqiaolukoudong	1100	qijiafen	1141	41
332	hufangqiaolukoudong	1106	qijiafen	1147	41
333	hufangqiaolukoudong	1112	qijiafen	1153	41
334	hufangqiaolukoudong	1118	qijiafen	1159	41
335	hufangqiaolukoudong	1124	qijiafen	1165	41
336	hufangqiaolukoudong	1130	qijiafen	1171	41
337	hufangqiaolukoudong	1136	qijiafen	1177	41
338	hufangqiaolukoudong	1142	qijiafen	1183	41
339	hufangqiaolukoudong	1148	qijiafen	1189	41
340	hufangqiaolukoudong	1154	qijiafen	1195	41
341	hufangqiaolukoudong	1160	qijiafen	1201	41
342	hufangqiaolukoudong	1166	qijiafen	1207	41
343	hufangqiaolukoudong	1172	qijiafen	1213	41
344	hufangqiaolukoudong	1178	qijiafen	1219	41
345	hufangqiaolukoudong	1184	qijiafen	1225	41
346	hufangqiaolukoudong	1190	qijiafen	1231	41
347	hufangqiaolukoudong	1196	qijiafen	1237	41
348	hufangqiaolukoudong	1202	qijiafen	1243	41
349	hufangqiaolukoudong	1208	qijiafen	1249	41
350	hufangqiaolukoudong	1214	qijiafen	1255	41
351	hufangqiaolukoudong	1220	qijiafen	1261	41
352	hufangqiaolukoudong	1226	qijiafen	1267	41
353	hufangqiaolukoudong	1232	qijiafen	1273	41
354	hufangqiaolukoudong	1239	qijiafen	1280	41
355	hufangqiaolukoudong	1247	qijiafen	1288	41
356	hufangqiaolukoudong	1256	qijiafen	1297	41
357	hufangqiaolukoudong	1265	qijiafen	1306	41
358	hufangqiaolukoudong	1275	qijiafen	1314	39
359	hufangqiaolukoudong	1286	qijiafen	1325	39
360	hufangqiaolukoudong	1298	qijiafen	1337	39
361	hufangqiaolukoudong	1310	qijiafen	1349	39
362	hufangqiaolukoudong	1320	qijiafen	1359	39

## Sheet: Sheet2
c591cef4-ff1b-433f-8078-e2d0af3ad7c9	49d5a186-bec5-43eb-92f5-9b5b4577f34b	C29DF348-DBB1-40D8-A0E9-AE3010FD49F3	211	34	0261694F-13A3-435D-BA1C-B99787B52658	9a64bf2f-c43f-433b-a535-d3cc902563e9											1	1	101	0	99:99	0	05:34:00	8	0	15	0261694F-13A3-435D-BA1C-B99787B52658	49d5a186-bec5-43eb-92f5-9b5b4577f34b	1	101	5	500	0500D02	NULL	NULL
4e2c904c-9869-40d8-b23d-ae36f791040b	49d5a186-bec5-43eb-92f5-9b5b4577f34b	10B0CCA1-BB8F-4F79-813F-1B9E4ADD8459	211	34	0261694F-13A3-435D-BA1C-B99787B52658	1e2f1379-90b3-4618-9df5-c5ebb7d13b76											1	1	101	1	05:45:00	1	05:50:00	1	0	41	0261694F-13A3-435D-BA1C-B99787B52658	49d5a186-bec5-43eb-92f5-9b5b4577f34b	1	101	0	500	0500D02	NULL	NULL
0d50e744-7c5b-459a-8c52-8989bbde915a	49d5a186-bec5-43eb-92f5-9b5b4577f34b	DFBE18B6-C380-44C8-9591-F49017798CAB	211	34	0261694F-13A3-435D-BA1C-B99787B52658	da32c5cb-1711-425a-ae41-278c679935d2											17	1	101	7	06:31:00	17	06:37:00	1	4	41	0261694F-13A3-435D-BA1C-B99787B52658	49d5a186-bec5-43eb-92f5-9b5b4577f34b	1	101	0	500	0500D02	NULL	NULL
c880469f-afac-49c1-bcb3-5075a25d8b5a	49d5a186-bec5-43eb-92f5-9b5b4577f34b	10B0CCA1-BB8F-4F79-813F-1B9E4ADD8459	211	34	0261694F-13A3-435D-BA1C-B99787B52658	404f8d03-19d3-4d42-8443-9a0d3d42f376											19	1	101	19	07:18:00	19	07:19:00	1	4	43	0261694F-13A3-435D-BA1C-B99787B52658	49d5a186-bec5-43eb-92f5-9b5b4577f34b	1	101	0	500	0500D02	NULL	NULL
920a1c8c-edcc-4745-8210-9efe1161e5da	49d5a186-bec5-43eb-92f5-9b5b4577f34b	DFBE18B6-C380-44C8-9591-F49017798CAB	211	34	0261694F-13A3-435D-BA1C-B99787B52658	da32c5cb-1711-425a-ae41-278c679935d2											41	1	101	31	08:02:00	41	08:13:00	1	4	41	0261694F-13A3-435D-BA1C-B99787B52658	49d5a186-bec5-43eb-92f5-9b5b4577f34b	1	101	0	500	0500D02	NULL	NULL
8a38162b-32cc-458e-961d-eed288cb36aa	49d5a186-bec5-43eb-92f5-9b5b4577f34b	10B0CCA1-BB8F-4F79-813F-1B9E4ADD8459	211	34	0261694F-13A3-435D-BA1C-B99787B52658	404f8d03-19d3-4d42-8443-9a0d3d42f376											43	1	101	43	08:54:00	43	08:55:00	1	4	43	0261694F-13A3-435D-BA1C-B99787B52658	49d5a186-bec5-43eb-92f5-9b5b4577f34b	1	101	0	500	0500D02	NULL	NULL
69c061eb-b21f-409b-b9d0-329a5bc5a201	49d5a186-bec5-43eb-92f5-9b5b4577f34b	DFBE18B6-C380-44C8-9591-F49017798CAB	211	34	0261694F-13A3-435D-BA1C-B99787B52658	da32c5cb-1711-425a-ae41-278c679935d2											65	1	101	55	09:38:00	61	09:45:00	1	5	41	0261694F-13A3-435D-BA1C-B99787B52658	49d5a186-bec5-43eb-92f5-9b5b4577f34b	1	101	0	500	0500D02	NULL	NULL
b2b7bbb2-ad45-48e0-b224-c2786549c02b	49d5a186-bec5-43eb-92f5-9b5b4577f34b	10B0CCA1-BB8F-4F79-813F-1B9E4ADD8459	211	34	0261694F-13A3-435D-BA1C-B99787B52658	404f8d03-19d3-4d42-8443-9a0d3d42f376											63	1	101	63	10:26:00	63	10:27:00	1	5	43	0261694F-13A3-435D-BA1C-B99787B52658	49d5a186-bec5-43eb-92f5-9b5b4577f34b	1	101	0	500	0500D02	NULL	NULL
514eda27-453a-4d32-a513-c9784eee7733	49d5a186-bec5-43eb-92f5-9b5b4577f34b	DFBE18B6-C380-44C8-9591-F49017798CAB	211	34	0261694F-13A3-435D-BA1C-B99787B52658	da32c5cb-1711-425a-ae41-278c679935d2											85	1	101	75	11:10:00	77	11:26:00	1	7	41	0261694F-13A3-435D-BA1C-B99787B52658	49d5a186-bec5-43eb-92f5-9b5b4577f34b	1	101	0	500	0500D02	NULL	NULL
884dbe8d-27ff-4aa5-b234-aabb901a6ba6	49d5a186-bec5-43eb-92f5-9b5b4577f34b	10B0CCA1-BB8F-4F79-813F-1B9E4ADD8459	211	34	0261694F-13A3-435D-BA1C-B99787B52658	404f8d03-19d3-4d42-8443-9a0d3d42f376											79	1	101	79	12:07:00	79	12:08:00	1	7	43	0261694F-13A3-435D-BA1C-B99787B52658	49d5a186-bec5-43eb-92f5-9b5b4577f34b	1	101	0	500	0500D02	NULL	NULL
2704f1a9-e6c7-48f0-945a-4b7d9a9ba5fd	49d5a186-bec5-43eb-92f5-9b5b4577f34b	DFBE18B6-C380-44C8-9591-F49017798CAB	211	34	0261694F-13A3-435D-BA1C-B99787B52658	da32c5cb-1711-425a-ae41-278c679935d2											128	1	105	0	99:99	111	15:14:00	1	5	41	0261694F-13A3-435D-BA1C-B99787B52658	49d5a186-bec5-43eb-92f5-9b5b4577f34b	1	105	5	500	0500D02	NULL	NULL
7bcabd48-38a0-4466-915c-eb0b9fe06c4e	49d5a186-bec5-43eb-92f5-9b5b4577f34b	10B0CCA1-BB8F-4F79-813F-1B9E4ADD8459	211	34	0261694F-13A3-435D-BA1C-B99787B52658	404f8d03-19d3-4d42-8443-9a0d3d42f376											113	1	105	113	15:55:00	113	15:56:00	1	5	43	0261694F-13A3-435D-BA1C-B99787B52658	49d5a186-bec5-43eb-92f5-9b5b4577f34b	1	105	0	500	0500D02	NULL	NULL
d7d7dc2b-faa7-48b3-bd00-43c728b22660	49d5a186-bec5-43eb-92f5-9b5b4577f34b	DFBE18B6-C380-44C8-9591-F49017798CAB	211	34	0261694F-13A3-435D-BA1C-B99787B52658	da32c5cb-1711-425a-ae41-278c679935d2											152	1	105	125	16:39:00	134	16:54:00	1	4	41	0261694F-13A3-435D-BA1C-B99787B52658	49d5a186-bec5-43eb-92f5-9b5b4577f34b	1	105	0	500	0500D02	NULL	NULL
5747227a-468f-4c8d-94fa-6b57b6440c1e	49d5a186-bec5-43eb-92f5-9b5b4577f34b	10B0CCA1-BB8F-4F79-813F-1B9E4ADD8459	211	34	0261694F-13A3-435D-BA1C-B99787B52658	404f8d03-19d3-4d42-8443-9a0d3d42f376											136	1	105	136	17:35:00	136	17:36:00	1	4	43	0261694F-13A3-435D-BA1C-B99787B52658	49d5a186-bec5-43eb-92f5-9b5b4577f34b	1	105	0	500	0500D02	NULL	NULL
07d8f18b-1f6d-4d60-a6e4-b562a0b2f2eb	49d5a186-bec5-43eb-92f5-9b5b4577f34b	DFBE18B6-C380-44C8-9591-F49017798CAB	211	34	0261694F-13A3-435D-BA1C-B99787B52658	da32c5cb-1711-425a-ae41-278c679935d2											175	1	105	148	18:19:00	154	18:44:00	1	6	41	0261694F-13A3-435D-BA1C-B99787B52658	49d5a186-bec5-43eb-92f5-9b5b4577f34b	1	105	0	500	0500D02	NULL	NULL
66b23229-4f13-4b7b-8747-5b6d555432a7	49d5a186-bec5-43eb-92f5-9b5b4577f34b	10B0CCA1-BB8F-4F79-813F-1B9E4ADD8459	211	34	0261694F-13A3-435D-BA1C-B99787B52658	404f8d03-19d3-4d42-8443-9a0d3d42f376											156	1	105	156	19:25:00	156	19:26:00	1	6	43	0261694F-13A3-435D-BA1C-B99787B52658	49d5a186-bec5-43eb-92f5-9b5b4577f34b	1	105	0	500	0500D02	NULL	NULL
5b6d505f-b12a-4dbd-bffa-bec4a97c9bcb	49d5a186-bec5-43eb-92f5-9b5b4577f34b	DFBE18B6-C380-44C8-9591-F49017798CAB	211	34	0261694F-13A3-435D-BA1C-B99787B52658	da32c5cb-1711-425a-ae41-278c679935d2											195	1	105	168	20:09:00	170	20:20:00	1	6	41	0261694F-13A3-435D-BA1C-B99787B52658	49d5a186-bec5-43eb-92f5-9b5b4577f34b	1	105	0	500	0500D02	NULL	NULL
231af186-c352-46b0-8e91-5005c7a04f52	49d5a186-bec5-43eb-92f5-9b5b4577f34b	10B0CCA1-BB8F-4F79-813F-1B9E4ADD8459	211	34	0261694F-13A3-435D-BA1C-B99787B52658	1e2f1379-90b3-4618-9df5-c5ebb7d13b76											172	1	105	177	21:01:00	172	21:02:00	1	6	41	0261694F-13A3-435D-BA1C-B99787B52658	49d5a186-bec5-43eb-92f5-9b5b4577f34b	1	105	0	500	0500D02	NULL	NULL
3bbc0828-65be-4747-a911-883b62464129	49d5a186-bec5-43eb-92f5-9b5b4577f34b	DFBE18B6-C380-44C8-9591-F49017798CAB	211	34	0261694F-13A3-435D-BA1C-B99787B52658	cf1507d2-1f44-428c-b34a-192c68f4c87a											211	1	105	184	21:43:00	180	21:50:00	1	12	39	0261694F-13A3-435D-BA1C-B99787B52658	49d5a186-bec5-43eb-92f5-9b5b4577f34b	1	105	3	500	0500D02	NULL	NULL
ae3463e6-4ffd-4cee-a63c-c0bc428cb9d0	49d5a186-bec5-43eb-92f5-9b5b4577f34b	10B0CCA1-BB8F-4F79-813F-1B9E4ADD8459	211	34	0261694F-13A3-435D-BA1C-B99787B52658	4bbd7a2e-3855-4156-a3d1-1374f33cdca5											182	1	105	182	22:29:00	0	22:32:00	8	0	15	0261694F-13A3-435D-BA1C-B99787B52658	49d5a186-bec5-43eb-92f5-9b5b4577f34b	1	105	3	500	0500D02	NULL	NULL
1baa7e3e-fdc7-4054-bedb-90730686f06b	49d5a186-bec5-43eb-92f5-9b5b4577f34b	DFBE18B6-C380-44C8-9591-F49017798CAB	211	34	0261694F-13A3-435D-BA1C-B99787B52658	NULL											101	1	101	91	12:51:00	0	99:99	0	0	0	0261694F-13A3-435D-BA1C-B99787B52658	49d5a186-bec5-43eb-92f5-9b5b4577f34b	1	101	3	500	0500D02	NULL	NULL
6f3e179d-ce4b-4dfc-95a4-366189cfdf3c	49d5a186-bec5-43eb-92f5-9b5b4577f34b	C29DF348-DBB1-40D8-A0E9-AE3010FD49F3	211	34	0261694F-13A3-435D-BA1C-B99787B52658	NULL											3	1	105	1	22:44:00	0	99:99	0	0	0	0261694F-13A3-435D-BA1C-B99787B52658	49d5a186-bec5-43eb-92f5-9b5b4577f34b	1	105	3	500	0500D02	NULL	NULL
04d63061-043a-4724-b831-0d54b484a957	49d5a186-bec5-43eb-92f5-9b5b4577f34b	C29DF348-DBB1-40D8-A0E9-AE3010FD49F3	211	34	0261694F-13A3-435D-BA1C-B99787B52658	9a64bf2f-c43f-433b-a535-d3cc902563e9											2	2	101	0	99:99	0	05:44:00	8	0	15	0261694F-13A3-435D-BA1C-B99787B52658	49d5a186-bec5-43eb-92f5-9b5b4577f34b	2	101	5	500	0500D02	NULL	NULL
03f4faaf-c49e-47bb-a466-b69d42f3e004	49d5a186-bec5-43eb-92f5-9b5b4577f34b	10B0CCA1-BB8F-4F79-813F-1B9E4ADD8459	211	34	0261694F-13A3-435D-BA1C-B99787B52658	1e2f1379-90b3-4618-9df5-c5ebb7d13b76											2	2	101	2	05:55:00	2	06:00:00	1	10	41	0261694F-13A3-435D-BA1C-B99787B52658	49d5a186-bec5-43eb-92f5-9b5b4577f34b	2	101	0	500	0500D02	NULL	NULL
c8ee720e-a7a1-496c-805b-5374a7091406	49d5a186-bec5-43eb-92f5-9b5b4577f34b	DFBE18B6-C380-44C8-9591-F49017798CAB	211	34	0261694F-13A3-435D-BA1C-B99787B52658	da32c5cb-1711-425a-ae41-278c679935d2											20	2	101	10	06:41:00	20	06:49:00	1	4	41	0261694F-13A3-435D-BA1C-B99787B52658	49d5a186-bec5-43eb-92f5-9b5b4577f34b	2	101	0	500	0500D02	NULL	NULL
75e92e9c-5151-4511-afc3-10ab49da76de	49d5a186-bec5-43eb-92f5-9b5b4577f34b	10B0CCA1-BB8F-4F79-813F-1B9E4ADD8459	211	34	0261694F-13A3-435D-BA1C-B99787B52658	404f8d03-19d3-4d42-8443-9a0d3d42f376											22	2	101	22	07:30:00	22	07:31:00	1	4	43	0261694F-13A3-435D-BA1C-B99787B52658	49d5a186-bec5-43eb-92f5-9b5b4577f34b	2	101	0	500	0500D02	NULL	NULL
fe1ca3cb-9960-4539-a738-da32401088e4	49d5a186-bec5-43eb-92f5-9b5b4577f34b	DFBE18B6-C380-44C8-9591-F49017798CAB	211	34	0261694F-13A3-435D-BA1C-B99787B52658	da32c5cb-1711-425a-ae41-278c679935d2											44	2	101	35	08:14:00	44	08:25:00	1	4	41	0261694F-13A3-435D-BA1C-B99787B52658	49d5a186-bec5-43eb-92f5-9b5b4577f34b	2	101	0	500	0500D02	NULL	NULL
80e756b8-49f1-4b72-812d-2a79cf5e50ef	49d5a186-bec5-43eb-92f5-9b5b4577f34b	10B0CCA1-BB8F-4F79-813F-1B9E4ADD8459	211	34	0261694F-13A3-435D-BA1C-B99787B52658	404f8d03-19d3-4d42-8443-9a0d3d42f376											46	2	101	46	09:06:00	46	09:07:00	1	4	43	0261694F-13A3-435D-BA1C-B99787B52658	49d5a186-bec5-43eb-92f5-9b5b4577f34b	2	101	0	500	0500D02	NULL	NULL
49afdd6e-07ff-486d-848d-44d057c19f95	49d5a186-bec5-43eb-92f5-9b5b4577f34b	DFBE18B6-C380-44C8-9591-F49017798CAB	211	34	0261694F-13A3-435D-BA1C-B99787B52658	da32c5cb-1711-425a-ae41-278c679935d2											68	2	101	58	09:50:00	64	10:00:00	1	5	41	0261694F-13A3-435D-BA1C-B99787B52658	49d5a186-bec5-43eb-92f5-9b5b4577f34b	2	101	0	500	0500D02	NULL	NULL
3da56b77-8444-4d06-9cc5-f4cd9ad44edf	49d5a186-bec5-43eb-92f5-9b5b4577f34b	10B0CCA1-BB8F-4F79-813F-1B9E4ADD8459	211	34	0261694F-13A3-435D-BA1C-B99787B52658	404f8d03-19d3-4d42-8443-9a0d3d42f376											66	2	101	66	10:41:00	66	10:42:00	1	5	43	0261694F-13A3-435D-BA1C-B99787B52658	49d5a186-bec5-43eb-92f5-9b5b4577f34b	2	101	0	500	0500D02	NULL	NULL
c8277e94-cfc2-417c-b5fd-5dd2239c09d6	49d5a186-bec5-43eb-92f5-9b5b4577f34b	DFBE18B6-C380-44C8-9591-F49017798CAB	211	34	0261694F-13A3-435D-BA1C-B99787B52658	da32c5cb-1711-425a-ae41-278c679935d2											88	2	101	78	11:25:00	80	11:47:00	1	7	41	0261694F-13A3-435D-BA1C-B99787B52658	49d5a186-bec5-43eb-92f5-9b5b4577f34b	2	101	0	500	0500D02	NULL	NULL
1b5e09e1-e6ac-406d-8627-a151475b4478	49d5a186-bec5-43eb-92f5-9b5b4577f34b	10B0CCA1-BB8F-4F79-813F-1B9E4ADD8459	211	34	0261694F-13A3-435D-BA1C-B99787B52658	404f8d03-19d3-4d42-8443-9a0d3d42f376											82	2	101	82	12:28:00	82	12:29:00	1	7	43	0261694F-13A3-435D-BA1C-B99787B52658	49d5a186-bec5-43eb-92f5-9b5b4577f34b	2	101	0	500	0500D02	NULL	NULL
d15b5919-0603-4a39-b3e2-a403ceab05a0	49d5a186-bec5-43eb-92f5-9b5b4577f34b	DFBE18B6-C380-44C8-9591-F49017798CAB	211	34	0261694F-13A3-435D-BA1C-B99787B52658	da32c5cb-1711-425a-ae41-278c679935d2											132	2	105	0	99:99	115	15:34:00	1	5	41	0261694F-13A3-435D-BA1C-B99787B52658	49d5a186-bec5-43eb-92f5-9b5b4577f34b	2	105	5	500	0500D02	NULL	NULL
f44339d9-a579-448b-af7f-bae5ee067641	49d5a186-bec5-43eb-92f5-9b5b4577f34b	10B0CCA1-BB8F-4F79-813F-1B9E4ADD8459	211	34	0261694F-13A3-435D-BA1C-B99787B52658	404f8d03-19d3-4d42-8443-9a0d3d42f376											117	2	105	117	16:15:00	117	16:16:00	1	5	43	0261694F-13A3-435D-BA1C-B99787B52658	49d5a186-bec5-43eb-92f5-9b5b4577f34b	2	105	0	500	0500D02	NULL	NULL
97b2e8fd-4a78-4a7d-91ab-8581f49184d3	49d5a186-bec5-43eb-92f5-9b5b4577f34b	DFBE18B6-C380-44C8-9591-F49017798CAB	211	34	0261694F-13A3-435D-BA1C-B99787B52658	da32c5cb-1711-425a-ae41-278c679935d2											156	2	105	129	16:59:00	138	17:10:00	1	4	41	0261694F-13A3-435D-BA1C-B99787B52658	49d5a186-bec5-43eb-92f5-9b5b4577f34b	2	105	0	500	0500D02	NULL	NULL
c3baf19e-434d-4810-87a9-c396f4dde0a9	49d5a186-bec5-43eb-92f5-9b5b4577f34b	10B0CCA1-BB8F-4F79-813F-1B9E4ADD8459	211	34	0261694F-13A3-435D-BA1C-B99787B52658	404f8d03-19d3-4d42-8443-9a0d3d42f376											140	2	105	140	17:51:00	140	17:52:00	1	4	43	0261694F-13A3-435D-BA1C-B99787B52658	49d5a186-bec5-43eb-92f5-9b5b4577f34b	2	105	0	500	0500D02	NULL	NULL
b1b41aaa-1d9c-4058-b5d0-586f2bb27970	49d5a186-bec5-43eb-92f5-9b5b4577f34b	DFBE18B6-C380-44C8-9591-F49017798CAB	211	34	0261694F-13A3-435D-BA1C-B99787B52658	da32c5cb-1711-425a-ae41-278c679935d2											179	2	105	152	18:35:00	156	18:56:00	1	6	41	0261694F-13A3-435D-BA1C-B99787B52658	49d5a186-bec5-43eb-92f5-9b5b4577f34b	2	105	0	500	0500D02	NULL	NULL
f74bdfd3-0c7b-4a29-9764-0a67518e70d0	49d5a186-bec5-43eb-92f5-9b5b4577f34b	10B0CCA1-BB8F-4F79-813F-1B9E4ADD8459	211	34	0261694F-13A3-435D-BA1C-B99787B52658	404f8d03-19d3-4d42-8443-9a0d3d42f376											158	2	105	158	19:37:00	158	19:38:00	1	6	43	0261694F-13A3-435D-BA1C-B99787B52658	49d5a186-bec5-43eb-92f5-9b5b4577f34b	2	105	0	500	0500D02	NULL	NULL
b18d0528-e737-4cc1-b4e0-ced4170287a2	49d5a186-bec5-43eb-92f5-9b5b4577f34b	DFBE18B6-C380-44C8-9591-F49017798CAB	211	34	0261694F-13A3-435D-BA1C-B99787B52658	da32c5cb-1711-425a-ae41-278c679935d2											197	2	105	179	21:21:00	172	20:32:00	1	6	41	0261694F-13A3-435D-BA1C-B99787B52658	49d5a186-bec5-43eb-92f5-9b5b4577f34b	2	105	0	500	0500D02	NULL	NULL
a0c80efc-1b12-4c69-ac09-d8489e8f0913	49d5a186-bec5-43eb-92f5-9b5b4577f34b	10B0CCA1-BB8F-4F79-813F-1B9E4ADD8459	211	34	0261694F-13A3-435D-BA1C-B99787B52658	1e2f1379-90b3-4618-9df5-c5ebb7d13b76											174	2	105	179	21:13:00	174	21:14:00	1	6	41	0261694F-13A3-435D-BA1C-B99787B52658	49d5a186-bec5-43eb-92f5-9b5b4577f34b	2	105	0	500	0500D02	NULL	NULL
6d8825ec-6f65-4bb9-9c61-f50853c8d83a	49d5a186-bec5-43eb-92f5-9b5b4577f34b	DFBE18B6-C380-44C8-9591-F49017798CAB	211	34	0261694F-13A3-435D-BA1C-B99787B52658	cf1507d2-1f44-428c-b34a-192c68f4c87a											213	2	105	186	21:55:00	181	22:00:00	1	10	39	0261694F-13A3-435D-BA1C-B99787B52658	49d5a186-bec5-43eb-92f5-9b5b4577f34b	2	105	0	500	0500D02	NULL	NULL
fe642a98-3f0e-474a-8807-bf35238e1c6a	49d5a186-bec5-43eb-92f5-9b5b4577f34b	10B0CCA1-BB8F-4F79-813F-1B9E4ADD8459	211	34	0261694F-13A3-435D-BA1C-B99787B52658	4bbd7a2e-3855-4156-a3d1-1374f33cdca5											183	2	105	183	22:39:00	0	22:42:00	8	0	15	0261694F-13A3-435D-BA1C-B99787B52658	49d5a186-bec5-43eb-92f5-9b5b4577f34b	2	105	3	500	0500D02	NULL	NULL
002db1c0-766c-481a-9574-44ffdfdca3cf	49d5a186-bec5-43eb-92f5-9b5b4577f34b	DFBE18B6-C380-44C8-9591-F49017798CAB	211	34	0261694F-13A3-435D-BA1C-B99787B52658	NULL											106	2	101	94	13:12:00	0	99:99	0	0	0	0261694F-13A3-435D-BA1C-B99787B52658	49d5a186-bec5-43eb-92f5-9b5b4577f34b	2	101	3	500	0500D02	NULL	NULL
e7c217c8-832e-4179-b989-50408b54ea0b	49d5a186-bec5-43eb-92f5-9b5b4577f34b	C29DF348-DBB1-40D8-A0E9-AE3010FD49F3	211	34	0261694F-13A3-435D-BA1C-B99787B52658	NULL											4	2	105	2	22:54:00	0	99:99	0	0	0	0261694F-13A3-435D-BA1C-B99787B52658	49d5a186-bec5-43eb-92f5-9b5b4577f34b	2	105	3	500	0500D02	NULL	NULL
a49f0084-7124-4590-8d4e-ec4fa66a7263	49d5a186-bec5-43eb-92f5-9b5b4577f34b	DFBE18B6-C380-44C8-9591-F49017798CAB	211	34	0261694F-13A3-435D-BA1C-B99787B52658	cf1507d2-1f44-428c-b34a-192c68f4c87a											2	3	101	0	99:99	2	05:36:00	1	6	39	0261694F-13A3-435D-BA1C-B99787B52658	49d5a186-bec5-43eb-92f5-9b5b4577f34b	3	101	5	500	0500D02	NULL	NULL
9ddf8d76-d586-4825-b4b3-36f8ffc9cab5	49d5a186-bec5-43eb-92f5-9b5b4577f34b	10B0CCA1-BB8F-4F79-813F-1B9E4ADD8459	211	34	0261694F-13A3-435D-BA1C-B99787B52658	1e2f1379-90b3-4618-9df5-c5ebb7d13b76											4	3	101	4	06:15:00	4	06:16:00	1	6	41	0261694F-13A3-435D-BA1C-B99787B52658	49d5a186-bec5-43eb-92f5-9b5b4577f34b	3	101	0	500	0500D02	NULL	NULL
b7d6f8ae-288c-4e2f-896f-6673aeeada40	49d5a186-bec5-43eb-92f5-9b5b4577f34b	DFBE18B6-C380-44C8-9591-F49017798CAB	211	34	0261694F-13A3-435D-BA1C-B99787B52658	da32c5cb-1711-425a-ae41-278c679935d2											26	3	101	15	06:57:00	26	07:13:00	1	4	41	0261694F-13A3-435D-BA1C-B99787B52658	49d5a186-bec5-43eb-92f5-9b5b4577f34b	3	101	0	500	0500D02	NULL	NULL
3dd54234-92fa-4f72-9b87-4f6438b420d1	49d5a186-bec5-43eb-92f5-9b5b4577f34b	10B0CCA1-BB8F-4F79-813F-1B9E4ADD8459	211	34	0261694F-13A3-435D-BA1C-B99787B52658	404f8d03-19d3-4d42-8443-9a0d3d42f376											28	3	101	28	07:54:00	28	07:55:00	1	4	43	0261694F-13A3-435D-BA1C-B99787B52658	49d5a186-bec5-43eb-92f5-9b5b4577f34b	3	101	0	500	0500D02	NULL	NULL
877c6681-89e5-4144-a930-8b973621aa50	49d5a186-bec5-43eb-92f5-9b5b4577f34b	DFBE18B6-C380-44C8-9591-F49017798CAB	211	34	0261694F-13A3-435D-BA1C-B99787B52658	da32c5cb-1711-425a-ae41-278c679935d2											50	3	101	40	08:38:00	50	08:50:00	1	5	41	0261694F-13A3-435D-BA1C-B99787B52658	49d5a186-bec5-43eb-92f5-9b5b4577f34b	3	101	0	500	0500D02	NULL	NULL
19a99156-26b5-41fd-b384-f61474633201	49d5a186-bec5-43eb-92f5-9b5b4577f34b	10B0CCA1-BB8F-4F79-813F-1B9E4ADD8459	211	34	0261694F-13A3-435D-BA1C-B99787B52658	404f8d03-19d3-4d42-8443-9a0d3d42f376											52	3	101	52	09:31:00	52	09:32:00	1	5	43	0261694F-13A3-435D-BA1C-B99787B52658	49d5a186-bec5-43eb-92f5-9b5b4577f34b	3	101	0	500	0500D02	NULL	NULL
534c90d8-5091-41e9-a347-02de59df353b	49d5a186-bec5-43eb-92f5-9b5b4577f34b	DFBE18B6-C380-44C8-9591-F49017798CAB	211	34	0261694F-13A3-435D-BA1C-B99787B52658	da32c5cb-1711-425a-ae41-278c679935d2											74	3	101	65	10:15:00	69	10:30:00	1	6	41	0261694F-13A3-435D-BA1C-B99787B52658	49d5a186-bec5-43eb-92f5-9b5b4577f34b	3	101	0	500	0500D02	NULL	NULL
43883e2a-30af-4416-99f3-47d43dd505b1	49d5a186-bec5-43eb-92f5-9b5b4577f34b	10B0CCA1-BB8F-4F79-813F-1B9E4ADD8459	211	34	0261694F-13A3-435D-BA1C-B99787B52658	404f8d03-19d3-4d42-8443-9a0d3d42f376											71	3	101	71	11:11:00	71	11:12:00	1	6	43	0261694F-13A3-435D-BA1C-B99787B52658	49d5a186-bec5-43eb-92f5-9b5b4577f34b	3	101	0	500	0500D02	NULL	NULL
d2d8cc2c-cda9-4c43-8c60-f5f669299a1d	49d5a186-bec5-43eb-92f5-9b5b4577f34b	DFBE18B6-C380-44C8-9591-F49017798CAB	211	34	0261694F-13A3-435D-BA1C-B99787B52658	da32c5cb-1711-425a-ae41-278c679935d2											93	3	101	83	11:55:00	85	12:26:00	1	8	41	0261694F-13A3-435D-BA1C-B99787B52658	49d5a186-bec5-43eb-92f5-9b5b4577f34b	3	101	0	500	0500D02	NULL	NULL
b2331d2c-d76c-45ba-875e-f3bb0b069060	49d5a186-bec5-43eb-92f5-9b5b4577f34b	10B0CCA1-BB8F-4F79-813F-1B9E4ADD8459	211	34	0261694F-13A3-435D-BA1C-B99787B52658	404f8d03-19d3-4d42-8443-9a0d3d42f376											87	3	101	87	13:07:00	87	13:08:00	1	8	43	0261694F-13A3-435D-BA1C-B99787B52658	49d5a186-bec5-43eb-92f5-9b5b4577f34b	3	101	0	500	0500D02	NULL	NULL
9e617df9-1560-4026-935a-5baaf4b32c7a	49d5a186-bec5-43eb-92f5-9b5b4577f34b	DFBE18B6-C380-44C8-9591-F49017798CAB	211	34	0261694F-13A3-435D-BA1C-B99787B52658	da32c5cb-1711-425a-ae41-278c679935d2											113	3	105	99	13:51:00	98	13:59:00	1	7	41	0261694F-13A3-435D-BA1C-B99787B52658	49d5a186-bec5-43eb-92f5-9b5b4577f34b	3	105	5	500	0500D02	NULL	NULL
373e28d3-1d27-4171-97af-ba17d377a0b6	49d5a186-bec5-43eb-92f5-9b5b4577f34b	10B0CCA1-BB8F-4F79-813F-1B9E4ADD8459	211	34	0261694F-13A3-435D-BA1C-B99787B52658	404f8d03-19d3-4d42-8443-9a0d3d42f376											100	3	105	100	14:40:00	100	14:41:00	1	7	43	0261694F-13A3-435D-BA1C-B99787B52658	49d5a186-bec5-43eb-92f5-9b5b4577f34b	3	105	0	500	0500D02	NULL	NULL
ec09a5f2-4213-4d0b-9115-72a4c6d32c56	49d5a186-bec5-43eb-92f5-9b5b4577f34b	DFBE18B6-C380-44C8-9591-F49017798CAB	211	34	0261694F-13A3-435D-BA1C-B99787B52658	da32c5cb-1711-425a-ae41-278c679935d2											135	3	105	112	15:24:00	118	15:49:00	1	5	41	0261694F-13A3-435D-BA1C-B99787B52658	49d5a186-bec5-43eb-92f5-9b5b4577f34b	3	105	0	500	0500D02	NULL	NULL
ec62fdf8-342a-4ff1-b6a7-1cf90b4bedc5	49d5a186-bec5-43eb-92f5-9b5b4577f34b	10B0CCA1-BB8F-4F79-813F-1B9E4ADD8459	211	34	0261694F-13A3-435D-BA1C-B99787B52658	404f8d03-19d3-4d42-8443-9a0d3d42f376											120	3	105	120	16:30:00	120	16:31:00	1	5	43	0261694F-13A3-435D-BA1C-B99787B52658	49d5a186-bec5-43eb-92f5-9b5b4577f34b	3	105	0	500	0500D02	NULL	NULL
e79f167e-3b22-4ee7-baca-0de10b3facb9	49d5a186-bec5-43eb-92f5-9b5b4577f34b	DFBE18B6-C380-44C8-9591-F49017798CAB	211	34	0261694F-13A3-435D-BA1C-B99787B52658	da32c5cb-1711-425a-ae41-278c679935d2											159	3	105	132	17:14:00	140	17:20:00	1	5	41	0261694F-13A3-435D-BA1C-B99787B52658	49d5a186-bec5-43eb-92f5-9b5b4577f34b	3	105	0	500	0500D02	NULL	NULL
8246f518-d7de-48f0-ad39-1d68ecf18f82	49d5a186-bec5-43eb-92f5-9b5b4577f34b	10B0CCA1-BB8F-4F79-813F-1B9E4ADD8459	211	34	0261694F-13A3-435D-BA1C-B99787B52658	404f8d03-19d3-4d42-8443-9a0d3d42f376											142	3	105	142	18:01:00	142	18:02:00	1	5	43	0261694F-13A3-435D-BA1C-B99787B52658	49d5a186-bec5-43eb-92f5-9b5b4577f34b	3	105	0	500	0500D02	NULL	NULL
e6841307-96f0-490e-943b-70725ec81395	49d5a186-bec5-43eb-92f5-9b5b4577f34b	DFBE18B6-C380-44C8-9591-F49017798CAB	211	34	0261694F-13A3-435D-BA1C-B99787B52658	da32c5cb-1711-425a-ae41-278c679935d2											181	3	105	154	18:45:00	158	19:08:00	1	6	41	0261694F-13A3-435D-BA1C-B99787B52658	49d5a186-bec5-43eb-92f5-9b5b4577f34b	3	105	0	500	0500D02	NULL	NULL
f881fd85-9cc0-4bba-a3b0-c08ee04965b5	49d5a186-bec5-43eb-92f5-9b5b4577f34b	10B0CCA1-BB8F-4F79-813F-1B9E4ADD8459	211	34	0261694F-13A3-435D-BA1C-B99787B52658	404f8d03-19d3-4d42-8443-9a0d3d42f376											160	3	105	160	19:49:00	160	19:50:00	1	6	43	0261694F-13A3-435D-BA1C-B99787B52658	49d5a186-bec5-43eb-92f5-9b5b4577f34b	3	105	0	500	0500D02	NULL	NULL
0f924fc2-9195-4ee7-842c-8439b07473bf	49d5a186-bec5-43eb-92f5-9b5b4577f34b	DFBE18B6-C380-44C8-9591-F49017798CAB	211	34	0261694F-13A3-435D-BA1C-B99787B52658	da32c5cb-1711-425a-ae41-278c679935d2											199	3	105	171	20:33:00	173	20:39:00	1	7	41	0261694F-13A3-435D-BA1C-B99787B52658	49d5a186-bec5-43eb-92f5-9b5b4577f34b	3	105	0	500	0500D02	NULL	NULL
014b2b27-78ae-4f0d-8887-9969afe00d9a	49d5a186-bec5-43eb-92f5-9b5b4577f34b	10B0CCA1-BB8F-4F79-813F-1B9E4ADD8459	211	34	0261694F-13A3-435D-BA1C-B99787B52658	1e2f1379-90b3-4618-9df5-c5ebb7d13b76											175	3	105	166	20:20:00	175	21:21:00	1	7	41	0261694F-13A3-435D-BA1C-B99787B52658	49d5a186-bec5-43eb-92f5-9b5b4577f34b	3	105	0	500	0500D02	NULL	NULL
ddcf254e-766b-4c83-8b34-c48dbf1d927a	49d5a186-bec5-43eb-92f5-9b5b4577f34b	DFBE18B6-C380-44C8-9591-F49017798CAB	211	34	0261694F-13A3-435D-BA1C-B99787B52658	NULL											214	3	105	187	22:02:00	0	99:99	0	0	0	0261694F-13A3-435D-BA1C-B99787B52658	49d5a186-bec5-43eb-92f5-9b5b4577f34b	3	105	3	500	0500D02	NULL	NULL
2d50994f-4bb4-4873-9243-6188b4a62cb0	49d5a186-bec5-43eb-92f5-9b5b4577f34b	DFBE18B6-C380-44C8-9591-F49017798CAB	211	34	0261694F-13A3-435D-BA1C-B99787B52658	cf1507d2-1f44-428c-b34a-192c68f4c87a											5	4	101	0	99:99	5	05:49:00	1	4	39	0261694F-13A3-435D-BA1C-B99787B52658	49d5a186-bec5-43eb-92f5-9b5b4577f34b	4	101	5	500	0500D02	NULL	NULL
155d9632-7a1e-443c-9365-7f495804ee67	49d5a186-bec5-43eb-92f5-9b5b4577f34b	10B0CCA1-BB8F-4F79-813F-1B9E4ADD8459	211	34	0261694F-13A3-435D-BA1C-B99787B52658	404f8d03-19d3-4d42-8443-9a0d3d42f376											7	4	101	7	06:28:00	7	06:31:00	1	5	43	0261694F-13A3-435D-BA1C-B99787B52658	49d5a186-bec5-43eb-92f5-9b5b4577f34b	4	101	0	500	0500D02	NULL	NULL
e3119267-8b5a-4af6-adcc-8eb6b0e39411	49d5a186-bec5-43eb-92f5-9b5b4577f34b	DFBE18B6-C380-44C8-9591-F49017798CAB	211	34	0261694F-13A3-435D-BA1C-B99787B52658	da32c5cb-1711-425a-ae41-278c679935d2											29	4	101	19	07:14:00	29	07:25:00	1	4	41	0261694F-13A3-435D-BA1C-B99787B52658	49d5a186-bec5-43eb-92f5-9b5b4577f34b	4	101	0	500	0500D02	NULL	NULL
4593d63b-ab42-4dd9-b395-7e5bbd97e220	49d5a186-bec5-43eb-92f5-9b5b4577f34b	10B0CCA1-BB8F-4F79-813F-1B9E4ADD8459	211	34	0261694F-13A3-435D-BA1C-B99787B52658	404f8d03-19d3-4d42-8443-9a0d3d42f376											31	4	101	31	08:06:00	31	08:07:00	1	4	43	0261694F-13A3-435D-BA1C-B99787B52658	49d5a186-bec5-43eb-92f5-9b5b4577f34b	4	101	0	500	0500D02	NULL	NULL
6d5db4ff-c475-400f-9b2b-5b0b7ee1d11b	49d5a186-bec5-43eb-92f5-9b5b4577f34b	DFBE18B6-C380-44C8-9591-F49017798CAB	211	34	0261694F-13A3-435D-BA1C-B99787B52658	da32c5cb-1711-425a-ae41-278c679935d2											53	4	101	43	08:50:00	52	09:00:00	1	5	41	0261694F-13A3-435D-BA1C-B99787B52658	49d5a186-bec5-43eb-92f5-9b5b4577f34b	4	101	0	500	0500D02	NULL	NULL
f1acf292-0c76-4f54-9395-f7471d99bd2a	49d5a186-bec5-43eb-92f5-9b5b4577f34b	10B0CCA1-BB8F-4F79-813F-1B9E4ADD8459	211	34	0261694F-13A3-435D-BA1C-B99787B52658	404f8d03-19d3-4d42-8443-9a0d3d42f376											54	4	101	54	09:41:00	54	09:42:00	1	5	43	0261694F-13A3-435D-BA1C-B99787B52658	49d5a186-bec5-43eb-92f5-9b5b4577f34b	4	101	0	500	0500D02	NULL	NULL
badcf5cc-35c1-453f-843f-4fb6b69c6d0e	49d5a186-bec5-43eb-92f5-9b5b4577f34b	DFBE18B6-C380-44C8-9591-F49017798CAB	211	34	0261694F-13A3-435D-BA1C-B99787B52658	da32c5cb-1711-425a-ae41-278c679935d2											76	4	101	67	10:25:00	70	10:37:00	1	7	41	0261694F-13A3-435D-BA1C-B99787B52658	49d5a186-bec5-43eb-92f5-9b5b4577f34b	4	101	0	500	0500D02	NULL	NULL
243b85cd-5405-4ed3-954e-4c19068fa7e4	49d5a186-bec5-43eb-92f5-9b5b4577f34b	10B0CCA1-BB8F-4F79-813F-1B9E4ADD8459	211	34	0261694F-13A3-435D-BA1C-B99787B52658	404f8d03-19d3-4d42-8443-9a0d3d42f376											72	4	101	72	11:18:00	72	11:19:00	1	7	43	0261694F-13A3-435D-BA1C-B99787B52658	49d5a186-bec5-43eb-92f5-9b5b4577f34b	4	101	0	500	0500D02	NULL	NULL
5ff7d94a-d71d-453e-901c-fa76c5eb8fb3	49d5a186-bec5-43eb-92f5-9b5b4577f34b	DFBE18B6-C380-44C8-9591-F49017798CAB	211	34	0261694F-13A3-435D-BA1C-B99787B52658	da32c5cb-1711-425a-ae41-278c679935d2											94	4	101	84	12:02:00	86	12:34:00	1	8	41	0261694F-13A3-435D-BA1C-B99787B52658	49d5a186-bec5-43eb-92f5-9b5b4577f34b	4	101	0	500	0500D02	NULL	NULL
ea86b521-e949-424a-b6f8-66d383841b4d	49d5a186-bec5-43eb-92f5-9b5b4577f34b	10B0CCA1-BB8F-4F79-813F-1B9E4ADD8459	211	34	0261694F-13A3-435D-BA1C-B99787B52658	404f8d03-19d3-4d42-8443-9a0d3d42f376											88	4	101	88	13:15:00	88	13:16:00	1	8	43	0261694F-13A3-435D-BA1C-B99787B52658	49d5a186-bec5-43eb-92f5-9b5b4577f34b	4	101	0	500	0500D02	NULL	NULL
afe39284-ad49-435c-ab19-96bd960ed3b1	49d5a186-bec5-43eb-92f5-9b5b4577f34b	DFBE18B6-C380-44C8-9591-F49017798CAB	211	34	0261694F-13A3-435D-BA1C-B99787B52658	da32c5cb-1711-425a-ae41-278c679935d2											116	4	105	100	13:59:00	101	14:19:00	1	6	41	0261694F-13A3-435D-BA1C-B99787B52658	49d5a186-bec5-43eb-92f5-9b5b4577f34b	4	105	5	500	0500D02	NULL	NULL
9d3952dd-3840-4653-a947-e3aa92722e3b	49d5a186-bec5-43eb-92f5-9b5b4577f34b	10B0CCA1-BB8F-4F79-813F-1B9E4ADD8459	211	34	0261694F-13A3-435D-BA1C-B99787B52658	404f8d03-19d3-4d42-8443-9a0d3d42f376											103	4	105	103	15:00:00	103	15:01:00	1	6	43	0261694F-13A3-435D-BA1C-B99787B52658	49d5a186-bec5-43eb-92f5-9b5b4577f34b	4	105	0	500	0500D02	NULL	NULL
3d24bcab-c35b-40ce-8b9e-b533879a5101	49d5a186-bec5-43eb-92f5-9b5b4577f34b	DFBE18B6-C380-44C8-9591-F49017798CAB	211	34	0261694F-13A3-435D-BA1C-B99787B52658	da32c5cb-1711-425a-ae41-278c679935d2											140	4	105	115	15:44:00	123	16:10:00	1	4	41	0261694F-13A3-435D-BA1C-B99787B52658	49d5a186-bec5-43eb-92f5-9b5b4577f34b	4	105	0	500	0500D02	NULL	NULL
bf591949-8a16-48ab-82af-2255e4af31e2	49d5a186-bec5-43eb-92f5-9b5b4577f34b	10B0CCA1-BB8F-4F79-813F-1B9E4ADD8459	211	34	0261694F-13A3-435D-BA1C-B99787B52658	404f8d03-19d3-4d42-8443-9a0d3d42f376											125	4	105	125	16:51:00	125	16:52:00	1	4	43	0261694F-13A3-435D-BA1C-B99787B52658	49d5a186-bec5-43eb-92f5-9b5b4577f34b	4	105	0	500	0500D02	NULL	NULL
c19a7b39-6976-4a60-9c09-9f23638e1e52	49d5a186-bec5-43eb-92f5-9b5b4577f34b	DFBE18B6-C380-44C8-9591-F49017798CAB	211	34	0261694F-13A3-435D-BA1C-B99787B52658	da32c5cb-1711-425a-ae41-278c679935d2											164	4	105	137	17:35:00	144	17:44:00	1	6	41	0261694F-13A3-435D-BA1C-B99787B52658	49d5a186-bec5-43eb-92f5-9b5b4577f34b	4	105	0	500	0500D02	NULL	NULL
d43ce24f-c9d0-4bc9-a9d9-b772012729ff	49d5a186-bec5-43eb-92f5-9b5b4577f34b	10B0CCA1-BB8F-4F79-813F-1B9E4ADD8459	211	34	0261694F-13A3-435D-BA1C-B99787B52658	404f8d03-19d3-4d42-8443-9a0d3d42f376											146	4	105	146	18:25:00	146	18:26:00	1	6	43	0261694F-13A3-435D-BA1C-B99787B52658	49d5a186-bec5-43eb-92f5-9b5b4577f34b	4	105	0	500	0500D02	NULL	NULL
b2ee3113-0e39-46ef-88f3-f01e45d0323e	49d5a186-bec5-43eb-92f5-9b5b4577f34b	DFBE18B6-C380-44C8-9591-F49017798CAB	211	34	0261694F-13A3-435D-BA1C-B99787B52658	da32c5cb-1711-425a-ae41-278c679935d2											185	4	105	158	19:09:00	161	19:26:00	1	6	41	0261694F-13A3-435D-BA1C-B99787B52658	49d5a186-bec5-43eb-92f5-9b5b4577f34b	4	105	0	500	0500D02	NULL	NULL
47ceb2b7-44d4-410d-b62b-22bccb09bf01	49d5a186-bec5-43eb-92f5-9b5b4577f34b	10B0CCA1-BB8F-4F79-813F-1B9E4ADD8459	211	34	0261694F-13A3-435D-BA1C-B99787B52658	404f8d03-19d3-4d42-8443-9a0d3d42f376											163	4	105	163	20:07:00	163	20:08:00	1	6	43	0261694F-13A3-435D-BA1C-B99787B52658	49d5a186-bec5-43eb-92f5-9b5b4577f34b	4	105	0	500	0500D02	NULL	NULL
3e864abe-5149-4567-b6ae-d8d19a3d19b0	49d5a186-bec5-43eb-92f5-9b5b4577f34b	DFBE18B6-C380-44C8-9591-F49017798CAB	211	34	0261694F-13A3-435D-BA1C-B99787B52658	NULL											202	4	105	174	20:51:00	0	99:99	0	0	0	0261694F-13A3-435D-BA1C-B99787B52658	49d5a186-bec5-43eb-92f5-9b5b4577f34b	4	105	3	500	0500D02	NULL	NULL
47c62c34-9077-42ea-96e7-ba36bd874ff7	49d5a186-bec5-43eb-92f5-9b5b4577f34b	DFBE18B6-C380-44C8-9591-F49017798CAB	211	34	0261694F-13A3-435D-BA1C-B99787B52658	da32c5cb-1711-425a-ae41-278c679935d2											10	5	101	0	99:99	10	06:09:00	1	4	41	0261694F-13A3-435D-BA1C-B99787B52658	49d5a186-bec5-43eb-92f5-9b5b4577f34b	5	101	5	500	0500D02	NULL	NULL
53da83aa-50b5-47e3-84d8-5e44fec7b773	49d5a186-bec5-43eb-92f5-9b5b4577f34b	10B0CCA1-BB8F-4F79-813F-1B9E4ADD8459	211	34	0261694F-13A3-435D-BA1C-B99787B52658	404f8d03-19d3-4d42-8443-9a0d3d42f376											12	5	101	12	06:50:00	12	06:51:00	1	4	43	0261694F-13A3-435D-BA1C-B99787B52658	49d5a186-bec5-43eb-92f5-9b5b4577f34b	5	101	0	500	0500D02	NULL	NULL
5d6ba520-a965-4dc7-a012-6acee5b544f0	49d5a186-bec5-43eb-92f5-9b5b4577f34b	DFBE18B6-C380-44C8-9591-F49017798CAB	211	34	0261694F-13A3-435D-BA1C-B99787B52658	da32c5cb-1711-425a-ae41-278c679935d2											34	5	101	24	07:34:00	34	07:45:00	1	4	41	0261694F-13A3-435D-BA1C-B99787B52658	49d5a186-bec5-43eb-92f5-9b5b4577f34b	5	101	0	500	0500D02	NULL	NULL
1fa364d8-c3c7-4a73-b25b-4ece28915bed	49d5a186-bec5-43eb-92f5-9b5b4577f34b	10B0CCA1-BB8F-4F79-813F-1B9E4ADD8459	211	34	0261694F-13A3-435D-BA1C-B99787B52658	404f8d03-19d3-4d42-8443-9a0d3d42f376											36	5	101	36	08:26:00	36	08:27:00	1	4	43	0261694F-13A3-435D-BA1C-B99787B52658	49d5a186-bec5-43eb-92f5-9b5b4577f34b	5	101	0	500	0500D02	NULL	NULL
b483eb04-3a62-484b-a2c1-7d487007a6eb	49d5a186-bec5-43eb-92f5-9b5b4577f34b	DFBE18B6-C380-44C8-9591-F49017798CAB	211	34	0261694F-13A3-435D-BA1C-B99787B52658	da32c5cb-1711-425a-ae41-278c679935d2											58	5	101	49	09:10:00	56	09:20:00	1	5	41	0261694F-13A3-435D-BA1C-B99787B52658	49d5a186-bec5-43eb-92f5-9b5b4577f34b	5	101	0	500	0500D02	NULL	NULL
1092e1fb-1ff7-4e6f-9ec8-954f8f6528fa	49d5a186-bec5-43eb-92f5-9b5b4577f34b	10B0CCA1-BB8F-4F79-813F-1B9E4ADD8459	211	34	0261694F-13A3-435D-BA1C-B99787B52658	404f8d03-19d3-4d42-8443-9a0d3d42f376											58	5	101	58	10:01:00	58	10:02:00	1	5	43	0261694F-13A3-435D-BA1C-B99787B52658	49d5a186-bec5-43eb-92f5-9b5b4577f34b	5	101	0	500	0500D02	NULL	NULL
2543705f-5888-4801-8fc3-e019f71f9c7d	49d5a186-bec5-43eb-92f5-9b5b4577f34b	DFBE18B6-C380-44C8-9591-F49017798CAB	211	34	0261694F-13A3-435D-BA1C-B99787B52658	da32c5cb-1711-425a-ae41-278c679935d2											80	5	101	70	10:45:00	72	10:51:00	1	7	41	0261694F-13A3-435D-BA1C-B99787B52658	49d5a186-bec5-43eb-92f5-9b5b4577f34b	5	101	0	500	0500D02	NULL	NULL
1df7ab2b-e5b0-4bb1-8796-7f020dace0ae	49d5a186-bec5-43eb-92f5-9b5b4577f34b	10B0CCA1-BB8F-4F79-813F-1B9E4ADD8459	211	34	0261694F-13A3-435D-BA1C-B99787B52658	404f8d03-19d3-4d42-8443-9a0d3d42f376											74	5	101	74	11:32:00	74	11:33:00	1	7	43	0261694F-13A3-435D-BA1C-B99787B52658	49d5a186-bec5-43eb-92f5-9b5b4577f34b	5	101	0	500	0500D02	NULL	NULL
c7488b72-0ba0-4a85-bce7-695f400bfc5f	49d5a186-bec5-43eb-92f5-9b5b4577f34b	DFBE18B6-C380-44C8-9591-F49017798CAB	211	34	0261694F-13A3-435D-BA1C-B99787B52658	da32c5cb-1711-425a-ae41-278c679935d2											96	5	101	86	12:16:00	88	12:49:00	1	7	41	0261694F-13A3-435D-BA1C-B99787B52658	49d5a186-bec5-43eb-92f5-9b5b4577f34b	5	101	0	500	0500D02	NULL	NULL
e7f650dd-4800-4483-b53f-19c0bcd9cce1	49d5a186-bec5-43eb-92f5-9b5b4577f34b	10B0CCA1-BB8F-4F79-813F-1B9E4ADD8459	211	34	0261694F-13A3-435D-BA1C-B99787B52658	404f8d03-19d3-4d42-8443-9a0d3d42f376											90	5	101	90	13:30:00	90	13:31:00	1	7	43	0261694F-13A3-435D-BA1C-B99787B52658	49d5a186-bec5-43eb-92f5-9b5b4577f34b	5	101	0	500	0500D02	NULL	NULL
afc000bf-c568-46e3-b55c-4978f215cb00	49d5a186-bec5-43eb-92f5-9b5b4577f34b	DFBE18B6-C380-44C8-9591-F49017798CAB	211	34	0261694F-13A3-435D-BA1C-B99787B52658	da32c5cb-1711-425a-ae41-278c679935d2											118	5	105	102	14:14:00	103	14:31:00	1	6	41	0261694F-13A3-435D-BA1C-B99787B52658	49d5a186-bec5-43eb-92f5-9b5b4577f34b	5	105	5	500	0500D02	NULL	NULL
e21b5d21-ccab-4d64-920c-8ece2291a75b	49d5a186-bec5-43eb-92f5-9b5b4577f34b	10B0CCA1-BB8F-4F79-813F-1B9E4ADD8459	211	34	0261694F-13A3-435D-BA1C-B99787B52658	404f8d03-19d3-4d42-8443-9a0d3d42f376											105	5	105	105	15:12:00	105	15:13:00	1	6	43	0261694F-13A3-435D-BA1C-B99787B52658	49d5a186-bec5-43eb-92f5-9b5b4577f34b	5	105	0	500	0500D02	NULL	NULL
94fe60e9-2e4a-4c97-82fd-610451ce4258	49d5a186-bec5-43eb-92f5-9b5b4577f34b	DFBE18B6-C380-44C8-9591-F49017798CAB	211	34	0261694F-13A3-435D-BA1C-B99787B52658	da32c5cb-1711-425a-ae41-278c679935d2											144	5	105	117	15:56:00	127	16:26:00	1	4	41	0261694F-13A3-435D-BA1C-B99787B52658	49d5a186-bec5-43eb-92f5-9b5b4577f34b	5	105	0	500	0500D02	NULL	NULL
4d351974-98bb-48af-9318-bd153131bcc0	49d5a186-bec5-43eb-92f5-9b5b4577f34b	10B0CCA1-BB8F-4F79-813F-1B9E4ADD8459	211	34	0261694F-13A3-435D-BA1C-B99787B52658	404f8d03-19d3-4d42-8443-9a0d3d42f376											129	5	105	129	17:07:00	129	17:08:00	1	4	43	0261694F-13A3-435D-BA1C-B99787B52658	49d5a186-bec5-43eb-92f5-9b5b4577f34b	5	105	0	500	0500D02	NULL	NULL
885d3314-3339-4c63-b1b3-efaedb9ac0d4	49d5a186-bec5-43eb-92f5-9b5b4577f34b	DFBE18B6-C380-44C8-9591-F49017798CAB	211	34	0261694F-13A3-435D-BA1C-B99787B52658	da32c5cb-1711-425a-ae41-278c679935d2											168	5	105	141	17:51:00	148	18:08:00	1	6	41	0261694F-13A3-435D-BA1C-B99787B52658	49d5a186-bec5-43eb-92f5-9b5b4577f34b	5	105	0	500	0500D02	NULL	NULL
8ebde93c-e971-4137-a4aa-e630b9e68ba9	49d5a186-bec5-43eb-92f5-9b5b4577f34b	10B0CCA1-BB8F-4F79-813F-1B9E4ADD8459	211	34	0261694F-13A3-435D-BA1C-B99787B52658	404f8d03-19d3-4d42-8443-9a0d3d42f376											150	5	105	150	18:49:00	150	18:50:00	1	6	43	0261694F-13A3-435D-BA1C-B99787B52658	49d5a186-bec5-43eb-92f5-9b5b4577f34b	5	105	0	500	0500D02	NULL	NULL
5e5a6742-963e-42c0-899f-6d7d5650e005	49d5a186-bec5-43eb-92f5-9b5b4577f34b	DFBE18B6-C380-44C8-9591-F49017798CAB	211	34	0261694F-13A3-435D-BA1C-B99787B52658	da32c5cb-1711-425a-ae41-278c679935d2											189	5	105	162	19:33:00	164	19:44:00	1	6	41	0261694F-13A3-435D-BA1C-B99787B52658	49d5a186-bec5-43eb-92f5-9b5b4577f34b	5	105	0	500	0500D02	NULL	NULL
6b0079c9-5313-4840-ad20-22988fe5e06b	49d5a186-bec5-43eb-92f5-9b5b4577f34b	10B0CCA1-BB8F-4F79-813F-1B9E4ADD8459	211	34	0261694F-13A3-435D-BA1C-B99787B52658	404f8d03-19d3-4d42-8443-9a0d3d42f376											166	5	105	167	20:25:00	166	20:26:00	1	6	43	0261694F-13A3-435D-BA1C-B99787B52658	49d5a186-bec5-43eb-92f5-9b5b4577f34b	5	105	0	500	0500D02	NULL	NULL
668dd10a-03f9-42bc-8010-fe05fe7f74c3	49d5a186-bec5-43eb-92f5-9b5b4577f34b	DFBE18B6-C380-44C8-9591-F49017798CAB	211	34	0261694F-13A3-435D-BA1C-B99787B52658	NULL											205	5	105	177	21:09:00	0	99:99	0	0	0	0261694F-13A3-435D-BA1C-B99787B52658	49d5a186-bec5-43eb-92f5-9b5b4577f34b	5	105	3	500	0500D02	NULL	NULL
2f04a76c-7df1-4b53-bb27-9d460f596bc6	49d5a186-bec5-43eb-92f5-9b5b4577f34b	DFBE18B6-C380-44C8-9591-F49017798CAB	211	34	0261694F-13A3-435D-BA1C-B99787B52658	da32c5cb-1711-425a-ae41-278c679935d2											12	6	101	0	99:99	12	06:17:00	1	4	41	0261694F-13A3-435D-BA1C-B99787B52658	49d5a186-bec5-43eb-92f5-9b5b4577f34b	6	101	5	500	0500D02	NULL	NULL
5325e90e-17a4-4106-a3df-3d6c9f5b764b	49d5a186-bec5-43eb-92f5-9b5b4577f34b	10B0CCA1-BB8F-4F79-813F-1B9E4ADD8459	211	34	0261694F-13A3-435D-BA1C-B99787B52658	404f8d03-19d3-4d42-8443-9a0d3d42f376											14	6	101	14	06:58:00	14	06:59:00	1	4	43	0261694F-13A3-435D-BA1C-B99787B52658	49d5a186-bec5-43eb-92f5-9b5b4577f34b	6	101	0	500	0500D02	NULL	NULL
03285654-be3a-4e24-a39b-92f60972f63e	49d5a186-bec5-43eb-92f5-9b5b4577f34b	DFBE18B6-C380-44C8-9591-F49017798CAB	211	34	0261694F-13A3-435D-BA1C-B99787B52658	da32c5cb-1711-425a-ae41-278c679935d2											36	6	101	26	07:42:00	36	07:53:00	1	4	41	0261694F-13A3-435D-BA1C-B99787B52658	49d5a186-bec5-43eb-92f5-9b5b4577f34b	6	101	0	500	0500D02	NULL	NULL
801a636f-5ae2-4f84-ab67-c9e766897f23	49d5a186-bec5-43eb-92f5-9b5b4577f34b	10B0CCA1-BB8F-4F79-813F-1B9E4ADD8459	211	34	0261694F-13A3-435D-BA1C-B99787B52658	404f8d03-19d3-4d42-8443-9a0d3d42f376											38	6	101	38	08:34:00	38	08:35:00	1	4	43	0261694F-13A3-435D-BA1C-B99787B52658	49d5a186-bec5-43eb-92f5-9b5b4577f34b	6	101	0	500	0500D02	NULL	NULL
81a020a3-d1cc-49f1-bc0e-7df02edba742	49d5a186-bec5-43eb-92f5-9b5b4577f34b	DFBE18B6-C380-44C8-9591-F49017798CAB	211	34	0261694F-13A3-435D-BA1C-B99787B52658	da32c5cb-1711-425a-ae41-278c679935d2											60	6	101	51	09:18:00	57	09:25:00	1	5	41	0261694F-13A3-435D-BA1C-B99787B52658	49d5a186-bec5-43eb-92f5-9b5b4577f34b	6	101	0	500	0500D02	NULL	NULL
782f634c-03c2-4fe0-806a-2802831f3054	49d5a186-bec5-43eb-92f5-9b5b4577f34b	10B0CCA1-BB8F-4F79-813F-1B9E4ADD8459	211	34	0261694F-13A3-435D-BA1C-B99787B52658	404f8d03-19d3-4d42-8443-9a0d3d42f376											59	6	101	59	10:06:00	59	10:07:00	1	5	43	0261694F-13A3-435D-BA1C-B99787B52658	49d5a186-bec5-43eb-92f5-9b5b4577f34b	6	101	0	500	0500D02	NULL	NULL
e6cae542-649e-4846-b9d1-35c86de0c09b	49d5a186-bec5-43eb-92f5-9b5b4577f34b	DFBE18B6-C380-44C8-9591-F49017798CAB	211	34	0261694F-13A3-435D-BA1C-B99787B52658	da32c5cb-1711-425a-ae41-278c679935d2											81	6	101	71	10:50:00	73	10:58:00	1	7	41	0261694F-13A3-435D-BA1C-B99787B52658	49d5a186-bec5-43eb-92f5-9b5b4577f34b	6	101	0	500	0500D02	NULL	NULL
2b8fddc6-b68f-4699-8beb-47f439ef31d4	49d5a186-bec5-43eb-92f5-9b5b4577f34b	10B0CCA1-BB8F-4F79-813F-1B9E4ADD8459	211	34	0261694F-13A3-435D-BA1C-B99787B52658	404f8d03-19d3-4d42-8443-9a0d3d42f376											75	6	101	75	11:39:00	75	11:40:00	1	7	43	0261694F-13A3-435D-BA1C-B99787B52658	49d5a186-bec5-43eb-92f5-9b5b4577f34b	6	101	0	500	0500D02	NULL	NULL
61237b10-844c-4386-8218-7ff3e3734585	49d5a186-bec5-43eb-92f5-9b5b4577f34b	DFBE18B6-C380-44C8-9591-F49017798CAB	211	34	0261694F-13A3-435D-BA1C-B99787B52658	da32c5cb-1711-425a-ae41-278c679935d2											97	6	101	87	12:23:00	89	12:56:00	1	7	41	0261694F-13A3-435D-BA1C-B99787B52658	49d5a186-bec5-43eb-92f5-9b5b4577f34b	6	101	0	500	0500D02	NULL	NULL
ff455d49-8d05-4ea7-ba62-d25333c236ae	49d5a186-bec5-43eb-92f5-9b5b4577f34b	10B0CCA1-BB8F-4F79-813F-1B9E4ADD8459	211	34	0261694F-13A3-435D-BA1C-B99787B52658	404f8d03-19d3-4d42-8443-9a0d3d42f376											91	6	101	91	13:37:00	91	13:38:00	1	7	43	0261694F-13A3-435D-BA1C-B99787B52658	49d5a186-bec5-43eb-92f5-9b5b4577f34b	6	101	0	500	0500D02	NULL	NULL
7b7880ae-272b-429f-a5f8-ea4d315b5a7c	49d5a186-bec5-43eb-92f5-9b5b4577f34b	DFBE18B6-C380-44C8-9591-F49017798CAB	211	34	0261694F-13A3-435D-BA1C-B99787B52658	da32c5cb-1711-425a-ae41-278c679935d2											136	6	105	0	99:99	119	15:54:00	1	5	41	0261694F-13A3-435D-BA1C-B99787B52658	49d5a186-bec5-43eb-92f5-9b5b4577f34b	6	105	5	500	0500D02	NULL	NULL
6c19d705-d883-42f8-bc7c-f1377f151cf6	49d5a186-bec5-43eb-92f5-9b5b4577f34b	10B0CCA1-BB8F-4F79-813F-1B9E4ADD8459	211	34	0261694F-13A3-435D-BA1C-B99787B52658	404f8d03-19d3-4d42-8443-9a0d3d42f376											121	6	105	121	16:35:00	121	16:36:00	1	5	43	0261694F-13A3-435D-BA1C-B99787B52658	49d5a186-bec5-43eb-92f5-9b5b4577f34b	6	105	0	500	0500D02	NULL	NULL
efdfea74-b4e2-49e7-b7fc-0384d0835b63	49d5a186-bec5-43eb-92f5-9b5b4577f34b	DFBE18B6-C380-44C8-9591-F49017798CAB	211	34	0261694F-13A3-435D-BA1C-B99787B52658	da32c5cb-1711-425a-ae41-278c679935d2											160	6	105	133	17:19:00	141	17:26:00	1	6	41	0261694F-13A3-435D-BA1C-B99787B52658	49d5a186-bec5-43eb-92f5-9b5b4577f34b	6	105	0	500	0500D02	NULL	NULL
b9ab0d8c-ab42-4d32-b908-53418cae0c61	49d5a186-bec5-43eb-92f5-9b5b4577f34b	10B0CCA1-BB8F-4F79-813F-1B9E4ADD8459	211	34	0261694F-13A3-435D-BA1C-B99787B52658	404f8d03-19d3-4d42-8443-9a0d3d42f376											143	6	105	143	18:07:00	143	18:08:00	1	6	43	0261694F-13A3-435D-BA1C-B99787B52658	49d5a186-bec5-43eb-92f5-9b5b4577f34b	6	105	0	500	0500D02	NULL	NULL
f4138196-e332-4ef0-bea7-35f810dd9416	49d5a186-bec5-43eb-92f5-9b5b4577f34b	DFBE18B6-C380-44C8-9591-F49017798CAB	211	34	0261694F-13A3-435D-BA1C-B99787B52658	da32c5cb-1711-425a-ae41-278c679935d2											182	6	105	155	18:51:00	159	19:14:00	1	6	41	0261694F-13A3-435D-BA1C-B99787B52658	49d5a186-bec5-43eb-92f5-9b5b4577f34b	6	105	0	500	0500D02	NULL	NULL
5f234c41-24ff-4a16-b5e6-4a3acb2d0508	49d5a186-bec5-43eb-92f5-9b5b4577f34b	10B0CCA1-BB8F-4F79-813F-1B9E4ADD8459	211	34	0261694F-13A3-435D-BA1C-B99787B52658	404f8d03-19d3-4d42-8443-9a0d3d42f376											161	6	105	161	19:55:00	161	19:56:00	1	6	43	0261694F-13A3-435D-BA1C-B99787B52658	49d5a186-bec5-43eb-92f5-9b5b4577f34b	6	105	0	500	0500D02	NULL	NULL
c30c8914-554d-4e86-b11d-903400593ce6	49d5a186-bec5-43eb-92f5-9b5b4577f34b	DFBE18B6-C380-44C8-9591-F49017798CAB	211	34	0261694F-13A3-435D-BA1C-B99787B52658	da32c5cb-1711-425a-ae41-278c679935d2											200	6	105	172	20:39:00	174	20:47:00	1	8	41	0261694F-13A3-435D-BA1C-B99787B52658	49d5a186-bec5-43eb-92f5-9b5b4577f34b	6	105	0	500	0500D02	NULL	NULL
e5fb5472-3978-4358-9072-7ba2a1fc5137	49d5a186-bec5-43eb-92f5-9b5b4577f34b	10B0CCA1-BB8F-4F79-813F-1B9E4ADD8459	211	34	0261694F-13A3-435D-BA1C-B99787B52658	1e2f1379-90b3-4618-9df5-c5ebb7d13b76											176	6	105	168	20:28:00	176	21:29:00	1	8	41	0261694F-13A3-435D-BA1C-B99787B52658	49d5a186-bec5-43eb-92f5-9b5b4577f34b	6	105	0	500	0500D02	NULL	NULL
67d2c96f-9beb-4b81-98a0-9ac2d252c73a	49d5a186-bec5-43eb-92f5-9b5b4577f34b	DFBE18B6-C380-44C8-9591-F49017798CAB	211	34	0261694F-13A3-435D-BA1C-B99787B52658	NULL											119	6	101	103	14:21:00	0	99:99	0	0	0	0261694F-13A3-435D-BA1C-B99787B52658	49d5a186-bec5-43eb-92f5-9b5b4577f34b	6	101	3	500	0500D02	NULL	NULL
3656a125-58d5-4e8d-b3f7-60de422d0849	49d5a186-bec5-43eb-92f5-9b5b4577f34b	DFBE18B6-C380-44C8-9591-F49017798CAB	211	34	0261694F-13A3-435D-BA1C-B99787B52658	NULL											215	6	105	188	22:10:00	0	99:99	0	0	0	0261694F-13A3-435D-BA1C-B99787B52658	49d5a186-bec5-43eb-92f5-9b5b4577f34b	6	105	3	500	0500D02	NULL	NULL
7886c68a-9a30-4679-bb8d-0e7622298c57	49d5a186-bec5-43eb-92f5-9b5b4577f34b	DFBE18B6-C380-44C8-9591-F49017798CAB	211	34	0261694F-13A3-435D-BA1C-B99787B52658	da32c5cb-1711-425a-ae41-278c679935d2											13	7	101	0	99:99	13	06:21:00	1	4	41	0261694F-13A3-435D-BA1C-B99787B52658	49d5a186-bec5-43eb-92f5-9b5b4577f34b	7	101	5	500	0500D02	NULL	NULL
ca0be1e2-f718-4be6-b285-a73f6a8d31d9	49d5a186-bec5-43eb-92f5-9b5b4577f34b	10B0CCA1-BB8F-4F79-813F-1B9E4ADD8459	211	34	0261694F-13A3-435D-BA1C-B99787B52658	404f8d03-19d3-4d42-8443-9a0d3d42f376											15	7	101	15	07:02:00	15	07:03:00	1	4	43	0261694F-13A3-435D-BA1C-B99787B52658	49d5a186-bec5-43eb-92f5-9b5b4577f34b	7	101	0	500	0500D02	NULL	NULL
c6caa504-b894-45d9-ace6-c4afdbecd2e5	49d5a186-bec5-43eb-92f5-9b5b4577f34b	DFBE18B6-C380-44C8-9591-F49017798CAB	211	34	0261694F-13A3-435D-BA1C-B99787B52658	da32c5cb-1711-425a-ae41-278c679935d2											37	7	101	27	07:46:00	37	07:57:00	1	4	41	0261694F-13A3-435D-BA1C-B99787B52658	49d5a186-bec5-43eb-92f5-9b5b4577f34b	7	101	0	500	0500D02	NULL	NULL
d2b112ff-a894-40c1-9ca1-e05bc1ebe6c9	49d5a186-bec5-43eb-92f5-9b5b4577f34b	10B0CCA1-BB8F-4F79-813F-1B9E4ADD8459	211	34	0261694F-13A3-435D-BA1C-B99787B52658	404f8d03-19d3-4d42-8443-9a0d3d42f376											39	7	101	39	08:38:00	39	08:39:00	1	4	43	0261694F-13A3-435D-BA1C-B99787B52658	49d5a186-bec5-43eb-92f5-9b5b4577f34b	7	101	0	500	0500D02	NULL	NULL
9ed158c5-7730-490c-b50e-84acac57f9b1	49d5a186-bec5-43eb-92f5-9b5b4577f34b	DFBE18B6-C380-44C8-9591-F49017798CAB	211	34	0261694F-13A3-435D-BA1C-B99787B52658	da32c5cb-1711-425a-ae41-278c679935d2											61	7	101	52	09:22:00	58	09:30:00	1	5	41	0261694F-13A3-435D-BA1C-B99787B52658	49d5a186-bec5-43eb-92f5-9b5b4577f34b	7	101	0	500	0500D02	NULL	NULL
085a6fe9-8e65-4d6e-8d8c-acdedf778727	49d5a186-bec5-43eb-92f5-9b5b4577f34b	10B0CCA1-BB8F-4F79-813F-1B9E4ADD8459	211	34	0261694F-13A3-435D-BA1C-B99787B52658	404f8d03-19d3-4d42-8443-9a0d3d42f376											60	7	101	60	10:11:00	60	10:12:00	1	5	43	0261694F-13A3-435D-BA1C-B99787B52658	49d5a186-bec5-43eb-92f5-9b5b4577f34b	7	101	0	500	0500D02	NULL	NULL
6e0d495d-6959-42d0-9a7c-5b477164723a	49d5a186-bec5-43eb-92f5-9b5b4577f34b	DFBE18B6-C380-44C8-9591-F49017798CAB	211	34	0261694F-13A3-435D-BA1C-B99787B52658	da32c5cb-1711-425a-ae41-278c679935d2											82	7	101	72	10:55:00	74	11:05:00	1	7	41	0261694F-13A3-435D-BA1C-B99787B52658	49d5a186-bec5-43eb-92f5-9b5b4577f34b	7	101	0	500	0500D02	NULL	NULL
d8dcf00a-941f-4318-864a-daf31620c0b0	49d5a186-bec5-43eb-92f5-9b5b4577f34b	10B0CCA1-BB8F-4F79-813F-1B9E4ADD8459	211	34	0261694F-13A3-435D-BA1C-B99787B52658	404f8d03-19d3-4d42-8443-9a0d3d42f376											76	7	101	76	11:46:00	76	11:47:00	1	7	43	0261694F-13A3-435D-BA1C-B99787B52658	49d5a186-bec5-43eb-92f5-9b5b4577f34b	7	101	0	500	0500D02	NULL	NULL
52ac388e-c1a1-4e46-bb61-47092a1fdd68	49d5a186-bec5-43eb-92f5-9b5b4577f34b	DFBE18B6-C380-44C8-9591-F49017798CAB	211	34	0261694F-13A3-435D-BA1C-B99787B52658	da32c5cb-1711-425a-ae41-278c679935d2											102	7	105	0	99:99	92	13:17:00	1	7	41	0261694F-13A3-435D-BA1C-B99787B52658	49d5a186-bec5-43eb-92f5-9b5b4577f34b	7	105	5	500	0500D02	NULL	NULL
fef597ec-7d14-4546-b0e6-29e5a3a947bc	49d5a186-bec5-43eb-92f5-9b5b4577f34b	10B0CCA1-BB8F-4F79-813F-1B9E4ADD8459	211	34	0261694F-13A3-435D-BA1C-B99787B52658	404f8d03-19d3-4d42-8443-9a0d3d42f376											94	7	105	94	13:58:00	94	13:59:00	1	7	43	0261694F-13A3-435D-BA1C-B99787B52658	49d5a186-bec5-43eb-92f5-9b5b4577f34b	7	105	0	500	0500D02	NULL	NULL
2cc5ff1d-cf2f-415e-b823-160fbb75c4de	49d5a186-bec5-43eb-92f5-9b5b4577f34b	DFBE18B6-C380-44C8-9591-F49017798CAB	211	34	0261694F-13A3-435D-BA1C-B99787B52658	da32c5cb-1711-425a-ae41-278c679935d2											124	7	105	106	14:42:00	107	14:54:00	1	5	41	0261694F-13A3-435D-BA1C-B99787B52658	49d5a186-bec5-43eb-92f5-9b5b4577f34b	7	105	0	500	0500D02	NULL	NULL
ce504c74-7733-47c1-9ef7-4024fc5dfc12	49d5a186-bec5-43eb-92f5-9b5b4577f34b	10B0CCA1-BB8F-4F79-813F-1B9E4ADD8459	211	34	0261694F-13A3-435D-BA1C-B99787B52658	404f8d03-19d3-4d42-8443-9a0d3d42f376											109	7	105	109	15:35:00	109	15:36:00	1	5	43	0261694F-13A3-435D-BA1C-B99787B52658	49d5a186-bec5-43eb-92f5-9b5b4577f34b	7	105	0	500	0500D02	NULL	NULL
291d6dca-1f06-4fd6-8fcd-4ba3029a82cd	49d5a186-bec5-43eb-92f5-9b5b4577f34b	DFBE18B6-C380-44C8-9591-F49017798CAB	211	34	0261694F-13A3-435D-BA1C-B99787B52658	da32c5cb-1711-425a-ae41-278c679935d2											148	7	105	121	16:19:00	131	16:42:00	1	4	41	0261694F-13A3-435D-BA1C-B99787B52658	49d5a186-bec5-43eb-92f5-9b5b4577f34b	7	105	0	500	0500D02	NULL	NULL
d335a2c1-0461-4e73-9b6b-cc0b4d873dd9	49d5a186-bec5-43eb-92f5-9b5b4577f34b	10B0CCA1-BB8F-4F79-813F-1B9E4ADD8459	211	34	0261694F-13A3-435D-BA1C-B99787B52658	404f8d03-19d3-4d42-8443-9a0d3d42f376											133	7	105	133	17:23:00	133	17:24:00	1	4	43	0261694F-13A3-435D-BA1C-B99787B52658	49d5a186-bec5-43eb-92f5-9b5b4577f34b	7	105	0	500	0500D02	NULL	NULL
3e5fcc33-732f-4cbc-ada9-724b0a3510f7	49d5a186-bec5-43eb-92f5-9b5b4577f34b	DFBE18B6-C380-44C8-9591-F49017798CAB	211	34	0261694F-13A3-435D-BA1C-B99787B52658	da32c5cb-1711-425a-ae41-278c679935d2											172	7	105	145	18:07:00	151	18:26:00	1	6	41	0261694F-13A3-435D-BA1C-B99787B52658	49d5a186-bec5-43eb-92f5-9b5b4577f34b	7	105	0	500	0500D02	NULL	NULL
d3728c71-d026-469a-ad83-358c1d0b6e26	49d5a186-bec5-43eb-92f5-9b5b4577f34b	10B0CCA1-BB8F-4F79-813F-1B9E4ADD8459	211	34	0261694F-13A3-435D-BA1C-B99787B52658	404f8d03-19d3-4d42-8443-9a0d3d42f376											153	7	105	153	19:07:00	153	19:08:00	1	6	43	0261694F-13A3-435D-BA1C-B99787B52658	49d5a186-bec5-43eb-92f5-9b5b4577f34b	7	105	0	500	0500D02	NULL	NULL
798ec022-5e73-424c-bc5f-e8e52e313955	49d5a186-bec5-43eb-92f5-9b5b4577f34b	DFBE18B6-C380-44C8-9591-F49017798CAB	211	34	0261694F-13A3-435D-BA1C-B99787B52658	da32c5cb-1711-425a-ae41-278c679935d2											192	7	105	165	19:51:00	167	20:02:00	1	6	41	0261694F-13A3-435D-BA1C-B99787B52658	49d5a186-bec5-43eb-92f5-9b5b4577f34b	7	105	0	500	0500D02	NULL	NULL
ff9e968c-8692-4577-8019-a5ca057e7d0b	49d5a186-bec5-43eb-92f5-9b5b4577f34b	10B0CCA1-BB8F-4F79-813F-1B9E4ADD8459	211	34	0261694F-13A3-435D-BA1C-B99787B52658	404f8d03-19d3-4d42-8443-9a0d3d42f376											169	7	105	172	20:43:00	169	20:44:00	1	6	43	0261694F-13A3-435D-BA1C-B99787B52658	49d5a186-bec5-43eb-92f5-9b5b4577f34b	7	105	0	500	0500D02	NULL	NULL
d4b05b8f-9c2c-4167-b0f3-45b8d578d9a8	49d5a186-bec5-43eb-92f5-9b5b4577f34b	DFBE18B6-C380-44C8-9591-F49017798CAB	211	34	0261694F-13A3-435D-BA1C-B99787B52658	NULL											98	7	101	88	12:30:00	0	99:99	0	0	0	0261694F-13A3-435D-BA1C-B99787B52658	49d5a186-bec5-43eb-92f5-9b5b4577f34b	7	101	3	500	0500D02	NULL	NULL
dcd76fce-b423-4ab7-9749-bedb7f957ba6	49d5a186-bec5-43eb-92f5-9b5b4577f34b	DFBE18B6-C380-44C8-9591-F49017798CAB	211	34	0261694F-13A3-435D-BA1C-B99787B52658	NULL											208	7	105	181	21:27:00	0	99:99	0	0	0	0261694F-13A3-435D-BA1C-B99787B52658	49d5a186-bec5-43eb-92f5-9b5b4577f34b	7	105	3	500	0500D02	NULL	NULL
0cf18e36-b6bd-4300-96ac-73ef13319477	49d5a186-bec5-43eb-92f5-9b5b4577f34b	82F7C7DD-13D2-4D0C-97D1-9CFFFE7B9042	211	34	0261694F-13A3-435D-BA1C-B99787B52658	f448039c-1676-4b99-8605-d6a37eac5b75											6	8	101	0	99:99	0	06:17:00	8	0	15	0261694F-13A3-435D-BA1C-B99787B52658	49d5a186-bec5-43eb-92f5-9b5b4577f34b	8	101	5	500	0500D02	NULL	NULL
ad7d4bc6-6c23-4b7b-b3aa-1259916d400d	49d5a186-bec5-43eb-92f5-9b5b4577f34b	DFBE18B6-C380-44C8-9591-F49017798CAB	211	34	0261694F-13A3-435D-BA1C-B99787B52658	da32c5cb-1711-425a-ae41-278c679935d2											16	8	101	8	06:32:00	16	06:33:00	1	4	41	0261694F-13A3-435D-BA1C-B99787B52658	49d5a186-bec5-43eb-92f5-9b5b4577f34b	8	101	0	500	0500D02	NULL	NULL
6f0933c3-5b18-475b-9cad-d1ca3c40c89b	49d5a186-bec5-43eb-92f5-9b5b4577f34b	10B0CCA1-BB8F-4F79-813F-1B9E4ADD8459	211	34	0261694F-13A3-435D-BA1C-B99787B52658	404f8d03-19d3-4d42-8443-9a0d3d42f376											18	8	101	18	07:14:00	18	07:15:00	1	4	43	0261694F-13A3-435D-BA1C-B99787B52658	49d5a186-bec5-43eb-92f5-9b5b4577f34b	8	101	0	500	0500D02	NULL	NULL
f1dabda6-c6ac-4761-90f4-ef52356c8dda	49d5a186-bec5-43eb-92f5-9b5b4577f34b	DFBE18B6-C380-44C8-9591-F49017798CAB	211	34	0261694F-13A3-435D-BA1C-B99787B52658	da32c5cb-1711-425a-ae41-278c679935d2											40	8	101	30	07:58:00	40	08:09:00	1	4	41	0261694F-13A3-435D-BA1C-B99787B52658	49d5a186-bec5-43eb-92f5-9b5b4577f34b	8	101	0	500	0500D02	NULL	NULL
8169926e-7fc9-471a-8146-3cfc6035a06c	49d5a186-bec5-43eb-92f5-9b5b4577f34b	10B0CCA1-BB8F-4F79-813F-1B9E4ADD8459	211	34	0261694F-13A3-435D-BA1C-B99787B52658	404f8d03-19d3-4d42-8443-9a0d3d42f376											42	8	101	42	08:50:00	42	08:51:00	1	4	43	0261694F-13A3-435D-BA1C-B99787B52658	49d5a186-bec5-43eb-92f5-9b5b4577f34b	8	101	0	500	0500D02	NULL	NULL
99f18a67-4791-4f5c-a9e4-178e693e24fe	49d5a186-bec5-43eb-92f5-9b5b4577f34b	DFBE18B6-C380-44C8-9591-F49017798CAB	211	34	0261694F-13A3-435D-BA1C-B99787B52658	da32c5cb-1711-425a-ae41-278c679935d2											64	8	101	54	09:34:00	60	09:40:00	1	5	41	0261694F-13A3-435D-BA1C-B99787B52658	49d5a186-bec5-43eb-92f5-9b5b4577f34b	8	101	0	500	0500D02	NULL	NULL
3a82bff3-ef24-41c5-b7c9-d748a62266fa	49d5a186-bec5-43eb-92f5-9b5b4577f34b	10B0CCA1-BB8F-4F79-813F-1B9E4ADD8459	211	34	0261694F-13A3-435D-BA1C-B99787B52658	404f8d03-19d3-4d42-8443-9a0d3d42f376											62	8	101	62	10:21:00	62	10:22:00	1	5	43	0261694F-13A3-435D-BA1C-B99787B52658	49d5a186-bec5-43eb-92f5-9b5b4577f34b	8	101	0	500	0500D02	NULL	NULL
8c6690a9-7cdb-43b3-8cbe-f4fa08c21d86	49d5a186-bec5-43eb-92f5-9b5b4577f34b	DFBE18B6-C380-44C8-9591-F49017798CAB	211	34	0261694F-13A3-435D-BA1C-B99787B52658	da32c5cb-1711-425a-ae41-278c679935d2											84	8	101	74	11:05:00	76	11:19:00	1	7	41	0261694F-13A3-435D-BA1C-B99787B52658	49d5a186-bec5-43eb-92f5-9b5b4577f34b	8	101	0	500	0500D02	NULL	NULL
3f230eea-88c8-4983-9b82-92f2f07e72be	49d5a186-bec5-43eb-92f5-9b5b4577f34b	10B0CCA1-BB8F-4F79-813F-1B9E4ADD8459	211	34	0261694F-13A3-435D-BA1C-B99787B52658	404f8d03-19d3-4d42-8443-9a0d3d42f376											78	8	101	78	12:00:00	78	12:01:00	1	7	43	0261694F-13A3-435D-BA1C-B99787B52658	49d5a186-bec5-43eb-92f5-9b5b4577f34b	8	101	0	500	0500D02	NULL	NULL
8c4fb625-f3dc-4d6c-a521-03dabd30446e	49d5a186-bec5-43eb-92f5-9b5b4577f34b	DFBE18B6-C380-44C8-9591-F49017798CAB	211	34	0261694F-13A3-435D-BA1C-B99787B52658	da32c5cb-1711-425a-ae41-278c679935d2											100	8	101	90	12:44:00	91	13:10:00	1	7	41	0261694F-13A3-435D-BA1C-B99787B52658	49d5a186-bec5-43eb-92f5-9b5b4577f34b	8	101	0	500	0500D02	NULL	NULL
fa0e7c6b-6d04-416f-8110-63b2fe2c4677	49d5a186-bec5-43eb-92f5-9b5b4577f34b	10B0CCA1-BB8F-4F79-813F-1B9E4ADD8459	211	34	0261694F-13A3-435D-BA1C-B99787B52658	404f8d03-19d3-4d42-8443-9a0d3d42f376											93	8	101	93	13:51:00	93	13:52:00	1	7	43	0261694F-13A3-435D-BA1C-B99787B52658	49d5a186-bec5-43eb-92f5-9b5b4577f34b	8	101	0	500	0500D02	NULL	NULL
6e6e2d8f-07f2-4cd9-8cb7-cb1fbdaf5a40	49d5a186-bec5-43eb-92f5-9b5b4577f34b	DFBE18B6-C380-44C8-9591-F49017798CAB	211	34	0261694F-13A3-435D-BA1C-B99787B52658	da32c5cb-1711-425a-ae41-278c679935d2											141	8	105	0	99:99	124	16:14:00	1	4	41	0261694F-13A3-435D-BA1C-B99787B52658	49d5a186-bec5-43eb-92f5-9b5b4577f34b	8	105	5	500	0500D02	NULL	NULL
62edcac4-ea83-437b-8304-8e7086287d82	49d5a186-bec5-43eb-92f5-9b5b4577f34b	10B0CCA1-BB8F-4F79-813F-1B9E4ADD8459	211	34	0261694F-13A3-435D-BA1C-B99787B52658	404f8d03-19d3-4d42-8443-9a0d3d42f376											126	8	105	126	16:55:00	126	16:56:00	1	4	43	0261694F-13A3-435D-BA1C-B99787B52658	49d5a186-bec5-43eb-92f5-9b5b4577f34b	8	105	0	500	0500D02	NULL	NULL
3dbdabd9-fadf-494b-8818-8dbe87769acf	49d5a186-bec5-43eb-92f5-9b5b4577f34b	DFBE18B6-C380-44C8-9591-F49017798CAB	211	34	0261694F-13A3-435D-BA1C-B99787B52658	da32c5cb-1711-425a-ae41-278c679935d2											165	8	105	138	17:39:00	145	17:50:00	1	6	41	0261694F-13A3-435D-BA1C-B99787B52658	49d5a186-bec5-43eb-92f5-9b5b4577f34b	8	105	0	500	0500D02	NULL	NULL
81b018fe-5a1f-40aa-b2cd-9a0cac59e3dc	49d5a186-bec5-43eb-92f5-9b5b4577f34b	10B0CCA1-BB8F-4F79-813F-1B9E4ADD8459	211	34	0261694F-13A3-435D-BA1C-B99787B52658	404f8d03-19d3-4d42-8443-9a0d3d42f376											147	8	105	147	18:31:00	147	18:32:00	1	6	43	0261694F-13A3-435D-BA1C-B99787B52658	49d5a186-bec5-43eb-92f5-9b5b4577f34b	8	105	0	500	0500D02	NULL	NULL
6f2a25ce-bab7-42b1-8901-fe2d1651d5cf	49d5a186-bec5-43eb-92f5-9b5b4577f34b	DFBE18B6-C380-44C8-9591-F49017798CAB	211	34	0261694F-13A3-435D-BA1C-B99787B52658	da32c5cb-1711-425a-ae41-278c679935d2											187	8	105	159	19:15:00	162	19:32:00	1	6	41	0261694F-13A3-435D-BA1C-B99787B52658	49d5a186-bec5-43eb-92f5-9b5b4577f34b	8	105	0	500	0500D02	NULL	NULL
c8811e34-f5f1-491d-b574-8b5c65f730ff	49d5a186-bec5-43eb-92f5-9b5b4577f34b	10B0CCA1-BB8F-4F79-813F-1B9E4ADD8459	211	34	0261694F-13A3-435D-BA1C-B99787B52658	404f8d03-19d3-4d42-8443-9a0d3d42f376											164	8	105	164	20:13:00	164	20:14:00	1	6	43	0261694F-13A3-435D-BA1C-B99787B52658	49d5a186-bec5-43eb-92f5-9b5b4577f34b	8	105	0	500	0500D02	NULL	NULL
61dc6ade-0b58-484e-8681-29d4b64ec0a3	49d5a186-bec5-43eb-92f5-9b5b4577f34b	DFBE18B6-C380-44C8-9591-F49017798CAB	211	34	0261694F-13A3-435D-BA1C-B99787B52658	da32c5cb-1711-425a-ae41-278c679935d2											203	8	105	175	20:57:00	176	21:05:00	1	9	41	0261694F-13A3-435D-BA1C-B99787B52658	49d5a186-bec5-43eb-92f5-9b5b4577f34b	8	105	0	500	0500D02	NULL	NULL
20c89a1c-b9a9-444e-bf36-bd7070dd4d9d	49d5a186-bec5-43eb-92f5-9b5b4577f34b	10B0CCA1-BB8F-4F79-813F-1B9E4ADD8459	211	34	0261694F-13A3-435D-BA1C-B99787B52658	1e2f1379-90b3-4618-9df5-c5ebb7d13b76											178	8	105	173	20:44:00	178	21:47:00	1	9	41	0261694F-13A3-435D-BA1C-B99787B52658	49d5a186-bec5-43eb-92f5-9b5b4577f34b	8	105	0	500	0500D02	NULL	NULL
7937b2a8-3f52-4afe-8633-b69673c29a3e	49d5a186-bec5-43eb-92f5-9b5b4577f34b	DFBE18B6-C380-44C8-9591-F49017798CAB	211	34	0261694F-13A3-435D-BA1C-B99787B52658	e3fa5357-3b80-4337-9a75-4bc288ba1525											217	8	105	190	22:28:00	0	22:29:00	3	0	15	0261694F-13A3-435D-BA1C-B99787B52658	49d5a186-bec5-43eb-92f5-9b5b4577f34b	8	105	3	500	0500D02	NULL	NULL
e5dc15c0-83f2-4e5f-8fae-cb6c5115eb71	49d5a186-bec5-43eb-92f5-9b5b4577f34b	DFBE18B6-C380-44C8-9591-F49017798CAB	211	34	0261694F-13A3-435D-BA1C-B99787B52658	NULL											123	8	101	105	14:35:00	0	99:99	0	0	0	0261694F-13A3-435D-BA1C-B99787B52658	49d5a186-bec5-43eb-92f5-9b5b4577f34b	8	101	3	500	0500D02	NULL	NULL
f87f52c2-63f4-4e7a-8d2c-290f37c4bb21	49d5a186-bec5-43eb-92f5-9b5b4577f34b	82F7C7DD-13D2-4D0C-97D1-9CFFFE7B9042	211	34	0261694F-13A3-435D-BA1C-B99787B52658	NULL											20	8	105	9	22:44:00	0	99:99	0	0	0	0261694F-13A3-435D-BA1C-B99787B52658	49d5a186-bec5-43eb-92f5-9b5b4577f34b	8	105	3	500	0500D02	NULL	NULL
8b340708-f6e0-4818-bb67-b75ac0e86cee	49d5a186-bec5-43eb-92f5-9b5b4577f34b	82F7C7DD-13D2-4D0C-97D1-9CFFFE7B9042	211	34	0261694F-13A3-435D-BA1C-B99787B52658	f448039c-1676-4b99-8605-d6a37eac5b75											10	9	101	0	99:99	0	06:41:00	8	0	15	0261694F-13A3-435D-BA1C-B99787B52658	49d5a186-bec5-43eb-92f5-9b5b4577f34b	9	101	5	500	0500D02	NULL	NULL
3415e0fa-9602-461c-958f-e3776352f62e	49d5a186-bec5-43eb-92f5-9b5b4577f34b	DFBE18B6-C380-44C8-9591-F49017798CAB	211	34	0261694F-13A3-435D-BA1C-B99787B52658	da32c5cb-1711-425a-ae41-278c679935d2											22	9	101	14	06:56:00	22	06:57:00	1	4	41	0261694F-13A3-435D-BA1C-B99787B52658	49d5a186-bec5-43eb-92f5-9b5b4577f34b	9	101	0	500	0500D02	NULL	NULL
fac6b2e4-4c13-4f64-b8a1-7a6d56b9faad	49d5a186-bec5-43eb-92f5-9b5b4577f34b	10B0CCA1-BB8F-4F79-813F-1B9E4ADD8459	211	34	0261694F-13A3-435D-BA1C-B99787B52658	404f8d03-19d3-4d42-8443-9a0d3d42f376											24	9	101	24	07:38:00	24	07:39:00	1	4	43	0261694F-13A3-435D-BA1C-B99787B52658	49d5a186-bec5-43eb-92f5-9b5b4577f34b	9	101	0	500	0500D02	NULL	NULL
8e231f7f-5217-438d-81d9-dae665dc7a16	49d5a186-bec5-43eb-92f5-9b5b4577f34b	DFBE18B6-C380-44C8-9591-F49017798CAB	211	34	0261694F-13A3-435D-BA1C-B99787B52658	da32c5cb-1711-425a-ae41-278c679935d2											46	9	101	37	08:22:00	46	08:33:00	1	4	41	0261694F-13A3-435D-BA1C-B99787B52658	49d5a186-bec5-43eb-92f5-9b5b4577f34b	9	101	0	500	0500D02	NULL	NULL
25b5aeda-2d84-4669-b2ec-7f479e0e0b8f	49d5a186-bec5-43eb-92f5-9b5b4577f34b	10B0CCA1-BB8F-4F79-813F-1B9E4ADD8459	211	34	0261694F-13A3-435D-BA1C-B99787B52658	404f8d03-19d3-4d42-8443-9a0d3d42f376											48	9	101	48	09:14:00	48	09:15:00	1	4	43	0261694F-13A3-435D-BA1C-B99787B52658	49d5a186-bec5-43eb-92f5-9b5b4577f34b	9	101	0	500	0500D02	NULL	NULL
f475fdc0-72fb-4bcd-8493-0122adfa669a	49d5a186-bec5-43eb-92f5-9b5b4577f34b	DFBE18B6-C380-44C8-9591-F49017798CAB	211	34	0261694F-13A3-435D-BA1C-B99787B52658	da32c5cb-1711-425a-ae41-278c679935d2											70	9	101	60	09:58:00	66	10:12:00	1	6	41	0261694F-13A3-435D-BA1C-B99787B52658	49d5a186-bec5-43eb-92f5-9b5b4577f34b	9	101	0	500	0500D02	NULL	NULL
212ff232-6415-4a95-b639-d9d3f91eb840	49d5a186-bec5-43eb-92f5-9b5b4577f34b	10B0CCA1-BB8F-4F79-813F-1B9E4ADD8459	211	34	0261694F-13A3-435D-BA1C-B99787B52658	404f8d03-19d3-4d42-8443-9a0d3d42f376											68	9	101	68	10:53:00	68	10:54:00	1	6	43	0261694F-13A3-435D-BA1C-B99787B52658	49d5a186-bec5-43eb-92f5-9b5b4577f34b	9	101	0	500	0500D02	NULL	NULL
f7bc14e0-d749-473c-a21c-ad6d20ba8016	49d5a186-bec5-43eb-92f5-9b5b4577f34b	DFBE18B6-C380-44C8-9591-F49017798CAB	211	34	0261694F-13A3-435D-BA1C-B99787B52658	da32c5cb-1711-425a-ae41-278c679935d2											90	9	101	80	11:37:00	82	12:02:00	1	8	41	0261694F-13A3-435D-BA1C-B99787B52658	49d5a186-bec5-43eb-92f5-9b5b4577f34b	9	101	0	500	0500D02	NULL	NULL
7c378765-df1d-45da-b26b-21929cf8ad0e	49d5a186-bec5-43eb-92f5-9b5b4577f34b	10B0CCA1-BB8F-4F79-813F-1B9E4ADD8459	211	34	0261694F-13A3-435D-BA1C-B99787B52658	404f8d03-19d3-4d42-8443-9a0d3d42f376											84	9	101	84	12:43:00	84	12:44:00	1	8	43	0261694F-13A3-435D-BA1C-B99787B52658	49d5a186-bec5-43eb-92f5-9b5b4577f34b	9	101	0	500	0500D02	NULL	NULL
23d235cc-e7eb-4b9a-b8a1-cc3ec32529bb	49d5a186-bec5-43eb-92f5-9b5b4577f34b	DFBE18B6-C380-44C8-9591-F49017798CAB	211	34	0261694F-13A3-435D-BA1C-B99787B52658	da32c5cb-1711-425a-ae41-278c679935d2											110	9	105	96	13:27:00	97	13:52:00	1	7	41	0261694F-13A3-435D-BA1C-B99787B52658	49d5a186-bec5-43eb-92f5-9b5b4577f34b	9	105	5	500	0500D02	NULL	NULL
662d2302-a549-4e5d-87ba-d26a3472bcad	49d5a186-bec5-43eb-92f5-9b5b4577f34b	10B0CCA1-BB8F-4F79-813F-1B9E4ADD8459	211	34	0261694F-13A3-435D-BA1C-B99787B52658	404f8d03-19d3-4d42-8443-9a0d3d42f376											99	9	105	99	14:33:00	99	14:34:00	1	7	43	0261694F-13A3-435D-BA1C-B99787B52658	49d5a186-bec5-43eb-92f5-9b5b4577f34b	9	105	0	500	0500D02	NULL	NULL
972a9605-bbc5-469c-b7e9-1fd72f06ef63	49d5a186-bec5-43eb-92f5-9b5b4577f34b	DFBE18B6-C380-44C8-9591-F49017798CAB	211	34	0261694F-13A3-435D-BA1C-B99787B52658	da32c5cb-1711-425a-ae41-278c679935d2											134	9	105	111	15:17:00	117	15:44:00	1	5	41	0261694F-13A3-435D-BA1C-B99787B52658	49d5a186-bec5-43eb-92f5-9b5b4577f34b	9	105	0	500	0500D02	NULL	NULL
47be83d7-4b7f-48de-b7ab-4d835f79bede	49d5a186-bec5-43eb-92f5-9b5b4577f34b	10B0CCA1-BB8F-4F79-813F-1B9E4ADD8459	211	34	0261694F-13A3-435D-BA1C-B99787B52658	404f8d03-19d3-4d42-8443-9a0d3d42f376											119	9	105	119	16:25:00	119	16:26:00	1	5	43	0261694F-13A3-435D-BA1C-B99787B52658	49d5a186-bec5-43eb-92f5-9b5b4577f34b	9	105	0	500	0500D02	NULL	NULL
3ab46aae-71bb-40e3-9ab8-ff512100c100	49d5a186-bec5-43eb-92f5-9b5b4577f34b	DFBE18B6-C380-44C8-9591-F49017798CAB	211	34	0261694F-13A3-435D-BA1C-B99787B52658	da32c5cb-1711-425a-ae41-278c679935d2											158	9	105	131	17:09:00	139	17:15:00	1	5	41	0261694F-13A3-435D-BA1C-B99787B52658	49d5a186-bec5-43eb-92f5-9b5b4577f34b	9	105	0	500	0500D02	NULL	NULL
f5fae007-7b7b-4076-b600-57eab2e3257d	49d5a186-bec5-43eb-92f5-9b5b4577f34b	10B0CCA1-BB8F-4F79-813F-1B9E4ADD8459	211	34	0261694F-13A3-435D-BA1C-B99787B52658	404f8d03-19d3-4d42-8443-9a0d3d42f376											141	9	105	141	17:56:00	141	17:57:00	1	5	43	0261694F-13A3-435D-BA1C-B99787B52658	49d5a186-bec5-43eb-92f5-9b5b4577f34b	9	105	0	500	0500D02	NULL	NULL
b61f9b32-2b46-4be6-9c09-3564f85d4b19	49d5a186-bec5-43eb-92f5-9b5b4577f34b	DFBE18B6-C380-44C8-9591-F49017798CAB	211	34	0261694F-13A3-435D-BA1C-B99787B52658	da32c5cb-1711-425a-ae41-278c679935d2											180	9	105	153	18:40:00	157	19:02:00	1	6	41	0261694F-13A3-435D-BA1C-B99787B52658	49d5a186-bec5-43eb-92f5-9b5b4577f34b	9	105	0	500	0500D02	NULL	NULL
1e35e55b-6e98-4393-bd63-518772e516c8	49d5a186-bec5-43eb-92f5-9b5b4577f34b	10B0CCA1-BB8F-4F79-813F-1B9E4ADD8459	211	34	0261694F-13A3-435D-BA1C-B99787B52658	404f8d03-19d3-4d42-8443-9a0d3d42f376											159	9	105	159	19:43:00	159	19:44:00	1	6	43	0261694F-13A3-435D-BA1C-B99787B52658	49d5a186-bec5-43eb-92f5-9b5b4577f34b	9	105	0	500	0500D02	NULL	NULL
0c2909c4-bf7e-4f15-9af4-6fd1da8b5d8e	49d5a186-bec5-43eb-92f5-9b5b4577f34b	DFBE18B6-C380-44C8-9591-F49017798CAB	211	34	0261694F-13A3-435D-BA1C-B99787B52658	e3fa5357-3b80-4337-9a75-4bc288ba1525											198	9	105	170	20:27:00	0	20:28:00	3	0	15	0261694F-13A3-435D-BA1C-B99787B52658	49d5a186-bec5-43eb-92f5-9b5b4577f34b	9	105	3	500	0500D02	NULL	NULL
71b0ae4a-e921-493f-8ff8-d4106c210d9a	49d5a186-bec5-43eb-92f5-9b5b4577f34b	82F7C7DD-13D2-4D0C-97D1-9CFFFE7B9042	211	34	0261694F-13A3-435D-BA1C-B99787B52658	NULL											15	9	105	4	20:43:00	0	99:99	0	0	0	0261694F-13A3-435D-BA1C-B99787B52658	49d5a186-bec5-43eb-92f5-9b5b4577f34b	9	105	3	500	0500D02	NULL	NULL
9bf1efd3-28e9-4cf2-a70a-2ee225b6c0de	49d5a186-bec5-43eb-92f5-9b5b4577f34b	82F7C7DD-13D2-4D0C-97D1-9CFFFE7B9042	211	34	0261694F-13A3-435D-BA1C-B99787B52658	f448039c-1676-4b99-8605-d6a37eac5b75											5	10	101	0	99:99	0	06:13:00	8	0	15	0261694F-13A3-435D-BA1C-B99787B52658	49d5a186-bec5-43eb-92f5-9b5b4577f34b	10	101	5	500	0500D02	NULL	NULL
14deb93f-1470-484f-873b-7b116e808146	49d5a186-bec5-43eb-92f5-9b5b4577f34b	DFBE18B6-C380-44C8-9591-F49017798CAB	211	34	0261694F-13A3-435D-BA1C-B99787B52658	da32c5cb-1711-425a-ae41-278c679935d2											15	10	101	6	06:28:00	15	06:29:00	1	4	41	0261694F-13A3-435D-BA1C-B99787B52658	49d5a186-bec5-43eb-92f5-9b5b4577f34b	10	101	0	500	0500D02	NULL	NULL
84e5ac57-6948-4e5a-a1f9-481368706e34	49d5a186-bec5-43eb-92f5-9b5b4577f34b	10B0CCA1-BB8F-4F79-813F-1B9E4ADD8459	211	34	0261694F-13A3-435D-BA1C-B99787B52658	404f8d03-19d3-4d42-8443-9a0d3d42f376											17	10	101	17	07:10:00	17	07:11:00	1	4	43	0261694F-13A3-435D-BA1C-B99787B52658	49d5a186-bec5-43eb-92f5-9b5b4577f34b	10	101	0	500	0500D02	NULL	NULL
6809896b-4d9e-425b-93df-2bdfad16dc5b	49d5a186-bec5-43eb-92f5-9b5b4577f34b	DFBE18B6-C380-44C8-9591-F49017798CAB	211	34	0261694F-13A3-435D-BA1C-B99787B52658	da32c5cb-1711-425a-ae41-278c679935d2											39	10	101	29	07:54:00	39	08:05:00	1	4	41	0261694F-13A3-435D-BA1C-B99787B52658	49d5a186-bec5-43eb-92f5-9b5b4577f34b	10	101	0	500	0500D02	NULL	NULL
a2102306-f3db-4a6c-8c73-7165f17b1d67	49d5a186-bec5-43eb-92f5-9b5b4577f34b	10B0CCA1-BB8F-4F79-813F-1B9E4ADD8459	211	34	0261694F-13A3-435D-BA1C-B99787B52658	404f8d03-19d3-4d42-8443-9a0d3d42f376											41	10	101	41	08:46:00	41	08:47:00	1	4	43	0261694F-13A3-435D-BA1C-B99787B52658	49d5a186-bec5-43eb-92f5-9b5b4577f34b	10	101	0	500	0500D02	NULL	NULL
60be163a-3590-40ae-ac3b-3cc6f61e4917	49d5a186-bec5-43eb-92f5-9b5b4577f34b	DFBE18B6-C380-44C8-9591-F49017798CAB	211	34	0261694F-13A3-435D-BA1C-B99787B52658	da32c5cb-1711-425a-ae41-278c679935d2											63	10	101	47	09:03:00	59	09:35:00	1	5	41	0261694F-13A3-435D-BA1C-B99787B52658	49d5a186-bec5-43eb-92f5-9b5b4577f34b	10	101	0	500	0500D02	NULL	NULL
d5c7b2ab-cecc-4cc5-bbcc-59abf8f45654	49d5a186-bec5-43eb-92f5-9b5b4577f34b	10B0CCA1-BB8F-4F79-813F-1B9E4ADD8459	211	34	0261694F-13A3-435D-BA1C-B99787B52658	404f8d03-19d3-4d42-8443-9a0d3d42f376											61	10	101	61	10:16:00	61	10:17:00	1	5	43	0261694F-13A3-435D-BA1C-B99787B52658	49d5a186-bec5-43eb-92f5-9b5b4577f34b	10	101	0	500	0500D02	NULL	NULL
468580f5-a5f0-4a1f-947f-7e4256734bca	49d5a186-bec5-43eb-92f5-9b5b4577f34b	DFBE18B6-C380-44C8-9591-F49017798CAB	211	34	0261694F-13A3-435D-BA1C-B99787B52658	da32c5cb-1711-425a-ae41-278c679935d2											83	10	101	73	11:00:00	75	11:12:00	1	7	41	0261694F-13A3-435D-BA1C-B99787B52658	49d5a186-bec5-43eb-92f5-9b5b4577f34b	10	101	0	500	0500D02	NULL	NULL
356a0af8-6f60-43f9-bd9a-88f87131517a	49d5a186-bec5-43eb-92f5-9b5b4577f34b	10B0CCA1-BB8F-4F79-813F-1B9E4ADD8459	211	34	0261694F-13A3-435D-BA1C-B99787B52658	404f8d03-19d3-4d42-8443-9a0d3d42f376											77	10	101	77	11:53:00	77	11:54:00	1	7	43	0261694F-13A3-435D-BA1C-B99787B52658	49d5a186-bec5-43eb-92f5-9b5b4577f34b	10	101	0	500	0500D02	NULL	NULL
6cab41df-8e13-4046-8db4-18035ed11d27	49d5a186-bec5-43eb-92f5-9b5b4577f34b	DFBE18B6-C380-44C8-9591-F49017798CAB	211	34	0261694F-13A3-435D-BA1C-B99787B52658	da32c5cb-1711-425a-ae41-278c679935d2											99	10	101	89	12:37:00	90	13:03:00	1	7	41	0261694F-13A3-435D-BA1C-B99787B52658	49d5a186-bec5-43eb-92f5-9b5b4577f34b	10	101	0	500	0500D02	NULL	NULL
c708d4fc-b306-49c7-a6f3-42302048cd83	49d5a186-bec5-43eb-92f5-9b5b4577f34b	10B0CCA1-BB8F-4F79-813F-1B9E4ADD8459	211	34	0261694F-13A3-435D-BA1C-B99787B52658	404f8d03-19d3-4d42-8443-9a0d3d42f376											92	10	101	92	13:44:00	92	13:45:00	1	7	43	0261694F-13A3-435D-BA1C-B99787B52658	49d5a186-bec5-43eb-92f5-9b5b4577f34b	10	101	0	500	0500D02	NULL	NULL
2eea59d6-089c-4bf3-96f6-311db2fa00e8	49d5a186-bec5-43eb-92f5-9b5b4577f34b	DFBE18B6-C380-44C8-9591-F49017798CAB	211	34	0261694F-13A3-435D-BA1C-B99787B52658	da32c5cb-1711-425a-ae41-278c679935d2											122	10	105	104	14:28:00	106	14:49:00	1	6	41	0261694F-13A3-435D-BA1C-B99787B52658	49d5a186-bec5-43eb-92f5-9b5b4577f34b	10	105	5	500	0500D02	NULL	NULL
037a8c5f-81fe-44c0-84e8-fdd5b72b265f	49d5a186-bec5-43eb-92f5-9b5b4577f34b	10B0CCA1-BB8F-4F79-813F-1B9E4ADD8459	211	34	0261694F-13A3-435D-BA1C-B99787B52658	404f8d03-19d3-4d42-8443-9a0d3d42f376											108	10	105	108	15:30:00	108	15:31:00	1	6	43	0261694F-13A3-435D-BA1C-B99787B52658	49d5a186-bec5-43eb-92f5-9b5b4577f34b	10	105	0	500	0500D02	NULL	NULL
935af1ac-6c12-44de-8091-79861dbf3eac	49d5a186-bec5-43eb-92f5-9b5b4577f34b	DFBE18B6-C380-44C8-9591-F49017798CAB	211	34	0261694F-13A3-435D-BA1C-B99787B52658	da32c5cb-1711-425a-ae41-278c679935d2											147	10	105	120	16:14:00	130	16:38:00	1	4	41	0261694F-13A3-435D-BA1C-B99787B52658	49d5a186-bec5-43eb-92f5-9b5b4577f34b	10	105	0	500	0500D02	NULL	NULL
c88cc8fc-40ab-4dcd-a44d-a0075b736dc8	49d5a186-bec5-43eb-92f5-9b5b4577f34b	10B0CCA1-BB8F-4F79-813F-1B9E4ADD8459	211	34	0261694F-13A3-435D-BA1C-B99787B52658	404f8d03-19d3-4d42-8443-9a0d3d42f376											132	10	105	132	17:19:00	132	17:20:00	1	4	43	0261694F-13A3-435D-BA1C-B99787B52658	49d5a186-bec5-43eb-92f5-9b5b4577f34b	10	105	0	500	0500D02	NULL	NULL
423c3ef7-df7e-41e6-b805-3c8d2fe6c40c	49d5a186-bec5-43eb-92f5-9b5b4577f34b	DFBE18B6-C380-44C8-9591-F49017798CAB	211	34	0261694F-13A3-435D-BA1C-B99787B52658	da32c5cb-1711-425a-ae41-278c679935d2											171	10	105	144	18:03:00	150	18:20:00	1	6	41	0261694F-13A3-435D-BA1C-B99787B52658	49d5a186-bec5-43eb-92f5-9b5b4577f34b	10	105	0	500	0500D02	NULL	NULL
48a85347-ef7d-493e-8049-733a5b2127d0	49d5a186-bec5-43eb-92f5-9b5b4577f34b	10B0CCA1-BB8F-4F79-813F-1B9E4ADD8459	211	34	0261694F-13A3-435D-BA1C-B99787B52658	404f8d03-19d3-4d42-8443-9a0d3d42f376											152	10	105	152	19:01:00	152	19:02:00	1	6	43	0261694F-13A3-435D-BA1C-B99787B52658	49d5a186-bec5-43eb-92f5-9b5b4577f34b	10	105	0	500	0500D02	NULL	NULL
12252873-38dc-43b6-9e7a-36aba6562802	49d5a186-bec5-43eb-92f5-9b5b4577f34b	DFBE18B6-C380-44C8-9591-F49017798CAB	211	34	0261694F-13A3-435D-BA1C-B99787B52658	da32c5cb-1711-425a-ae41-278c679935d2											191	10	105	164	19:45:00	166	19:56:00	1	6	41	0261694F-13A3-435D-BA1C-B99787B52658	49d5a186-bec5-43eb-92f5-9b5b4577f34b	10	105	0	500	0500D02	NULL	NULL
6cc5602b-29e7-454a-a6a3-e65038b2804d	49d5a186-bec5-43eb-92f5-9b5b4577f34b	10B0CCA1-BB8F-4F79-813F-1B9E4ADD8459	211	34	0261694F-13A3-435D-BA1C-B99787B52658	404f8d03-19d3-4d42-8443-9a0d3d42f376											168	10	105	170	20:37:00	168	20:38:00	1	6	43	0261694F-13A3-435D-BA1C-B99787B52658	49d5a186-bec5-43eb-92f5-9b5b4577f34b	10	105	0	500	0500D02	NULL	NULL
858655b1-6f61-4147-8eae-287ecff85099	49d5a186-bec5-43eb-92f5-9b5b4577f34b	DFBE18B6-C380-44C8-9591-F49017798CAB	211	34	0261694F-13A3-435D-BA1C-B99787B52658	e3fa5357-3b80-4337-9a75-4bc288ba1525											207	10	105	180	21:21:00	0	21:22:00	3	0	15	0261694F-13A3-435D-BA1C-B99787B52658	49d5a186-bec5-43eb-92f5-9b5b4577f34b	10	105	3	500	0500D02	NULL	NULL
b489c9e7-ad14-45c5-9079-a5d9c4336a2b	49d5a186-bec5-43eb-92f5-9b5b4577f34b	82F7C7DD-13D2-4D0C-97D1-9CFFFE7B9042	211	34	0261694F-13A3-435D-BA1C-B99787B52658	NULL											16	10	105	5	21:37:00	0	99:99	0	0	0	0261694F-13A3-435D-BA1C-B99787B52658	49d5a186-bec5-43eb-92f5-9b5b4577f34b	10	105	3	500	0500D02	NULL	NULL
ff8b72c1-30d0-4d04-bc8f-dc8a44ddbda6	49d5a186-bec5-43eb-92f5-9b5b4577f34b	82F7C7DD-13D2-4D0C-97D1-9CFFFE7B9042	211	34	0261694F-13A3-435D-BA1C-B99787B52658	f448039c-1676-4b99-8605-d6a37eac5b75											8	11	101	0	99:99	0	06:29:00	8	0	15	0261694F-13A3-435D-BA1C-B99787B52658	49d5a186-bec5-43eb-92f5-9b5b4577f34b	11	101	5	500	0500D02	NULL	NULL
428f8af3-b67f-4c54-ba9d-bb5867486d30	49d5a186-bec5-43eb-92f5-9b5b4577f34b	DFBE18B6-C380-44C8-9591-F49017798CAB	211	34	0261694F-13A3-435D-BA1C-B99787B52658	da32c5cb-1711-425a-ae41-278c679935d2											19	11	101	11	06:44:00	19	06:45:00	1	4	41	0261694F-13A3-435D-BA1C-B99787B52658	49d5a186-bec5-43eb-92f5-9b5b4577f34b	11	101	0	500	0500D02	NULL	NULL
937bc0cb-60f7-450a-b1cb-92a8b7f8ea56	49d5a186-bec5-43eb-92f5-9b5b4577f34b	10B0CCA1-BB8F-4F79-813F-1B9E4ADD8459	211	34	0261694F-13A3-435D-BA1C-B99787B52658	404f8d03-19d3-4d42-8443-9a0d3d42f376											21	11	101	21	07:26:00	21	07:27:00	1	4	43	0261694F-13A3-435D-BA1C-B99787B52658	49d5a186-bec5-43eb-92f5-9b5b4577f34b	11	101	0	500	0500D02	NULL	NULL
04f86452-9d3d-41ae-866b-a55dc85c734d	49d5a186-bec5-43eb-92f5-9b5b4577f34b	DFBE18B6-C380-44C8-9591-F49017798CAB	211	34	0261694F-13A3-435D-BA1C-B99787B52658	da32c5cb-1711-425a-ae41-278c679935d2											43	11	101	34	08:10:00	43	08:21:00	1	4	41	0261694F-13A3-435D-BA1C-B99787B52658	49d5a186-bec5-43eb-92f5-9b5b4577f34b	11	101	0	500	0500D02	NULL	NULL
4332c120-21fe-4fc9-872d-6c0c87c02eb8	49d5a186-bec5-43eb-92f5-9b5b4577f34b	10B0CCA1-BB8F-4F79-813F-1B9E4ADD8459	211	34	0261694F-13A3-435D-BA1C-B99787B52658	404f8d03-19d3-4d42-8443-9a0d3d42f376											45	11	101	45	09:02:00	45	09:03:00	1	4	43	0261694F-13A3-435D-BA1C-B99787B52658	49d5a186-bec5-43eb-92f5-9b5b4577f34b	11	101	0	500	0500D02	NULL	NULL
743786f2-aa54-4674-95db-cf51e5e25d15	49d5a186-bec5-43eb-92f5-9b5b4577f34b	DFBE18B6-C380-44C8-9591-F49017798CAB	211	34	0261694F-13A3-435D-BA1C-B99787B52658	da32c5cb-1711-425a-ae41-278c679935d2											67	11	101	57	09:46:00	63	09:55:00	1	5	41	0261694F-13A3-435D-BA1C-B99787B52658	49d5a186-bec5-43eb-92f5-9b5b4577f34b	11	101	0	500	0500D02	NULL	NULL
3566ad46-ee94-4619-9388-b84e4a8ac91b	49d5a186-bec5-43eb-92f5-9b5b4577f34b	10B0CCA1-BB8F-4F79-813F-1B9E4ADD8459	211	34	0261694F-13A3-435D-BA1C-B99787B52658	404f8d03-19d3-4d42-8443-9a0d3d42f376											65	11	101	65	10:36:00	65	10:37:00	1	5	43	0261694F-13A3-435D-BA1C-B99787B52658	49d5a186-bec5-43eb-92f5-9b5b4577f34b	11	101	0	500	0500D02	NULL	NULL
7bef4510-2f2e-42ca-bbb9-a3c09b5ea865	49d5a186-bec5-43eb-92f5-9b5b4577f34b	DFBE18B6-C380-44C8-9591-F49017798CAB	211	34	0261694F-13A3-435D-BA1C-B99787B52658	da32c5cb-1711-425a-ae41-278c679935d2											87	11	101	77	11:20:00	79	11:40:00	1	7	41	0261694F-13A3-435D-BA1C-B99787B52658	49d5a186-bec5-43eb-92f5-9b5b4577f34b	11	101	0	500	0500D02	NULL	NULL
988fde8d-d0a3-4582-86df-86fea88f84e6	49d5a186-bec5-43eb-92f5-9b5b4577f34b	10B0CCA1-BB8F-4F79-813F-1B9E4ADD8459	211	34	0261694F-13A3-435D-BA1C-B99787B52658	404f8d03-19d3-4d42-8443-9a0d3d42f376											81	11	101	81	12:21:00	81	12:22:00	1	7	43	0261694F-13A3-435D-BA1C-B99787B52658	49d5a186-bec5-43eb-92f5-9b5b4577f34b	11	101	0	500	0500D02	NULL	NULL
5181fdd1-b9f0-40ff-a854-2e501343d66a	49d5a186-bec5-43eb-92f5-9b5b4577f34b	DFBE18B6-C380-44C8-9591-F49017798CAB	211	34	0261694F-13A3-435D-BA1C-B99787B52658	da32c5cb-1711-425a-ae41-278c679935d2											105	11	105	93	13:05:00	94	13:31:00	1	7	41	0261694F-13A3-435D-BA1C-B99787B52658	49d5a186-bec5-43eb-92f5-9b5b4577f34b	11	105	5	500	0500D02	NULL	NULL
45d33604-a2d9-445d-9298-8f2e314af0da	49d5a186-bec5-43eb-92f5-9b5b4577f34b	10B0CCA1-BB8F-4F79-813F-1B9E4ADD8459	211	34	0261694F-13A3-435D-BA1C-B99787B52658	404f8d03-19d3-4d42-8443-9a0d3d42f376											96	11	105	96	14:12:00	96	14:13:00	1	7	43	0261694F-13A3-435D-BA1C-B99787B52658	49d5a186-bec5-43eb-92f5-9b5b4577f34b	11	105	0	500	0500D02	NULL	NULL
ed2e0fe4-0775-48b6-9739-0680b93e2fdc	49d5a186-bec5-43eb-92f5-9b5b4577f34b	DFBE18B6-C380-44C8-9591-F49017798CAB	211	34	0261694F-13A3-435D-BA1C-B99787B52658	da32c5cb-1711-425a-ae41-278c679935d2											127	11	105	108	14:56:00	110	15:09:00	1	5	41	0261694F-13A3-435D-BA1C-B99787B52658	49d5a186-bec5-43eb-92f5-9b5b4577f34b	11	105	0	500	0500D02	NULL	NULL
ad6dbd34-b74d-4209-b5a0-320d01bf6f04	49d5a186-bec5-43eb-92f5-9b5b4577f34b	10B0CCA1-BB8F-4F79-813F-1B9E4ADD8459	211	34	0261694F-13A3-435D-BA1C-B99787B52658	404f8d03-19d3-4d42-8443-9a0d3d42f376											112	11	105	112	15:50:00	112	15:51:00	1	5	43	0261694F-13A3-435D-BA1C-B99787B52658	49d5a186-bec5-43eb-92f5-9b5b4577f34b	11	105	0	500	0500D02	NULL	NULL
3cd29792-da93-40b2-935b-041f6e4e80b9	49d5a186-bec5-43eb-92f5-9b5b4577f34b	DFBE18B6-C380-44C8-9591-F49017798CAB	211	34	0261694F-13A3-435D-BA1C-B99787B52658	da32c5cb-1711-425a-ae41-278c679935d2											151	11	105	124	16:34:00	133	16:50:00	1	4	41	0261694F-13A3-435D-BA1C-B99787B52658	49d5a186-bec5-43eb-92f5-9b5b4577f34b	11	105	0	500	0500D02	NULL	NULL
e921b14b-ed5b-4338-b329-e57381077dfe	49d5a186-bec5-43eb-92f5-9b5b4577f34b	10B0CCA1-BB8F-4F79-813F-1B9E4ADD8459	211	34	0261694F-13A3-435D-BA1C-B99787B52658	404f8d03-19d3-4d42-8443-9a0d3d42f376											135	11	105	135	17:31:00	135	17:32:00	1	4	43	0261694F-13A3-435D-BA1C-B99787B52658	49d5a186-bec5-43eb-92f5-9b5b4577f34b	11	105	0	500	0500D02	NULL	NULL
f18192e8-2b31-4f2d-b022-f2c6aeccaaec	49d5a186-bec5-43eb-92f5-9b5b4577f34b	DFBE18B6-C380-44C8-9591-F49017798CAB	211	34	0261694F-13A3-435D-BA1C-B99787B52658	da32c5cb-1711-425a-ae41-278c679935d2											174	11	105	147	18:15:00	153	18:38:00	1	6	41	0261694F-13A3-435D-BA1C-B99787B52658	49d5a186-bec5-43eb-92f5-9b5b4577f34b	11	105	0	500	0500D02	NULL	NULL
af6aef46-9868-4ed2-8463-2d7bf894f026	49d5a186-bec5-43eb-92f5-9b5b4577f34b	10B0CCA1-BB8F-4F79-813F-1B9E4ADD8459	211	34	0261694F-13A3-435D-BA1C-B99787B52658	404f8d03-19d3-4d42-8443-9a0d3d42f376											155	11	105	155	19:19:00	155	19:20:00	1	6	43	0261694F-13A3-435D-BA1C-B99787B52658	49d5a186-bec5-43eb-92f5-9b5b4577f34b	11	105	0	500	0500D02	NULL	NULL
b545eb2a-ef20-4f53-b875-32e79a8dc77d	49d5a186-bec5-43eb-92f5-9b5b4577f34b	DFBE18B6-C380-44C8-9591-F49017798CAB	211	34	0261694F-13A3-435D-BA1C-B99787B52658	da32c5cb-1711-425a-ae41-278c679935d2											194	11	105	167	20:03:00	169	20:14:00	1	6	41	0261694F-13A3-435D-BA1C-B99787B52658	49d5a186-bec5-43eb-92f5-9b5b4577f34b	11	105	0	500	0500D02	NULL	NULL
e43db75b-47a0-4f42-83dc-fc3c7de5a4b4	49d5a186-bec5-43eb-92f5-9b5b4577f34b	10B0CCA1-BB8F-4F79-813F-1B9E4ADD8459	211	34	0261694F-13A3-435D-BA1C-B99787B52658	404f8d03-19d3-4d42-8443-9a0d3d42f376											171	11	105	176	20:55:00	171	20:56:00	1	6	43	0261694F-13A3-435D-BA1C-B99787B52658	49d5a186-bec5-43eb-92f5-9b5b4577f34b	11	105	0	500	0500D02	NULL	NULL
b91eb404-27dc-4ffb-a634-6505ac906c08	49d5a186-bec5-43eb-92f5-9b5b4577f34b	DFBE18B6-C380-44C8-9591-F49017798CAB	211	34	0261694F-13A3-435D-BA1C-B99787B52658	e3fa5357-3b80-4337-9a75-4bc288ba1525											210	11	105	183	21:39:00	0	21:40:00	3	0	15	0261694F-13A3-435D-BA1C-B99787B52658	49d5a186-bec5-43eb-92f5-9b5b4577f34b	11	105	3	500	0500D02	NULL	NULL
7eca333a-78a5-4351-82ea-58faf5508bbe	49d5a186-bec5-43eb-92f5-9b5b4577f34b	82F7C7DD-13D2-4D0C-97D1-9CFFFE7B9042	211	34	0261694F-13A3-435D-BA1C-B99787B52658	NULL											17	11	105	6	21:55:00	0	99:99	0	0	0	0261694F-13A3-435D-BA1C-B99787B52658	49d5a186-bec5-43eb-92f5-9b5b4577f34b	11	105	3	500	0500D02	NULL	NULL
28b4123d-bcc5-4196-b6d7-326f918b22cf	49d5a186-bec5-43eb-92f5-9b5b4577f34b	82F7C7DD-13D2-4D0C-97D1-9CFFFE7B9042	211	34	0261694F-13A3-435D-BA1C-B99787B52658	f448039c-1676-4b99-8605-d6a37eac5b75											9	12	101	0	99:99	0	06:37:00	8	0	15	0261694F-13A3-435D-BA1C-B99787B52658	49d5a186-bec5-43eb-92f5-9b5b4577f34b	12	101	5	500	0500D02	NULL	NULL
89806105-60ee-450a-b052-a022016f4619	49d5a186-bec5-43eb-92f5-9b5b4577f34b	DFBE18B6-C380-44C8-9591-F49017798CAB	211	34	0261694F-13A3-435D-BA1C-B99787B52658	da32c5cb-1711-425a-ae41-278c679935d2											21	12	101	13	06:52:00	21	06:53:00	1	4	41	0261694F-13A3-435D-BA1C-B99787B52658	49d5a186-bec5-43eb-92f5-9b5b4577f34b	12	101	0	500	0500D02	NULL	NULL
a431791d-b8a8-4d69-aba3-1dae91144b2c	49d5a186-bec5-43eb-92f5-9b5b4577f34b	10B0CCA1-BB8F-4F79-813F-1B9E4ADD8459	211	34	0261694F-13A3-435D-BA1C-B99787B52658	404f8d03-19d3-4d42-8443-9a0d3d42f376											23	12	101	23	07:34:00	23	07:35:00	1	4	43	0261694F-13A3-435D-BA1C-B99787B52658	49d5a186-bec5-43eb-92f5-9b5b4577f34b	12	101	0	500	0500D02	NULL	NULL
61367ac7-a149-4e6e-aa16-8c76390f13c6	49d5a186-bec5-43eb-92f5-9b5b4577f34b	DFBE18B6-C380-44C8-9591-F49017798CAB	211	34	0261694F-13A3-435D-BA1C-B99787B52658	da32c5cb-1711-425a-ae41-278c679935d2											45	12	101	36	08:18:00	45	08:29:00	1	4	41	0261694F-13A3-435D-BA1C-B99787B52658	49d5a186-bec5-43eb-92f5-9b5b4577f34b	12	101	0	500	0500D02	NULL	NULL
0285ab07-a2a4-48ec-92ef-5504a41c488b	49d5a186-bec5-43eb-92f5-9b5b4577f34b	10B0CCA1-BB8F-4F79-813F-1B9E4ADD8459	211	34	0261694F-13A3-435D-BA1C-B99787B52658	404f8d03-19d3-4d42-8443-9a0d3d42f376											47	12	101	47	09:10:00	47	09:11:00	1	4	43	0261694F-13A3-435D-BA1C-B99787B52658	49d5a186-bec5-43eb-92f5-9b5b4577f34b	12	101	0	500	0500D02	NULL	NULL
c52f31f0-7f5c-45a8-baa4-0dcb3a7a5abe	49d5a186-bec5-43eb-92f5-9b5b4577f34b	DFBE18B6-C380-44C8-9591-F49017798CAB	211	34	0261694F-13A3-435D-BA1C-B99787B52658	da32c5cb-1711-425a-ae41-278c679935d2											69	12	101	59	09:54:00	65	10:06:00	1	6	41	0261694F-13A3-435D-BA1C-B99787B52658	49d5a186-bec5-43eb-92f5-9b5b4577f34b	12	101	0	500	0500D02	NULL	NULL
05797a41-5969-4757-839e-786a4aeaaba5	49d5a186-bec5-43eb-92f5-9b5b4577f34b	10B0CCA1-BB8F-4F79-813F-1B9E4ADD8459	211	34	0261694F-13A3-435D-BA1C-B99787B52658	404f8d03-19d3-4d42-8443-9a0d3d42f376											67	12	101	67	10:47:00	67	10:48:00	1	6	43	0261694F-13A3-435D-BA1C-B99787B52658	49d5a186-bec5-43eb-92f5-9b5b4577f34b	12	101	0	500	0500D02	NULL	NULL
788aeb29-82b5-42e1-9cfc-f496b754b840	49d5a186-bec5-43eb-92f5-9b5b4577f34b	DFBE18B6-C380-44C8-9591-F49017798CAB	211	34	0261694F-13A3-435D-BA1C-B99787B52658	da32c5cb-1711-425a-ae41-278c679935d2											89	12	101	79	11:31:00	81	11:54:00	1	7	41	0261694F-13A3-435D-BA1C-B99787B52658	49d5a186-bec5-43eb-92f5-9b5b4577f34b	12	101	0	500	0500D02	NULL	NULL
369bb799-8210-4c07-835e-3de69f7bbb6f	49d5a186-bec5-43eb-92f5-9b5b4577f34b	10B0CCA1-BB8F-4F79-813F-1B9E4ADD8459	211	34	0261694F-13A3-435D-BA1C-B99787B52658	404f8d03-19d3-4d42-8443-9a0d3d42f376											83	12	101	83	12:35:00	83	12:36:00	1	7	43	0261694F-13A3-435D-BA1C-B99787B52658	49d5a186-bec5-43eb-92f5-9b5b4577f34b	12	101	0	500	0500D02	NULL	NULL
565bc64b-c58e-435a-9521-4ef5eed0650b	49d5a186-bec5-43eb-92f5-9b5b4577f34b	DFBE18B6-C380-44C8-9591-F49017798CAB	211	34	0261694F-13A3-435D-BA1C-B99787B52658	da32c5cb-1711-425a-ae41-278c679935d2											115	12	105	0	99:99	100	14:13:00	1	7	41	0261694F-13A3-435D-BA1C-B99787B52658	49d5a186-bec5-43eb-92f5-9b5b4577f34b	12	105	5	500	0500D02	NULL	NULL
05cd3442-ea09-4603-8e3d-a8ff8c1850cc	49d5a186-bec5-43eb-92f5-9b5b4577f34b	10B0CCA1-BB8F-4F79-813F-1B9E4ADD8459	211	34	0261694F-13A3-435D-BA1C-B99787B52658	404f8d03-19d3-4d42-8443-9a0d3d42f376											102	12	105	102	14:54:00	102	14:55:00	1	7	43	0261694F-13A3-435D-BA1C-B99787B52658	49d5a186-bec5-43eb-92f5-9b5b4577f34b	12	105	0	500	0500D02	NULL	NULL
2d4e2338-3b83-499a-a90e-aec7585aea82	49d5a186-bec5-43eb-92f5-9b5b4577f34b	DFBE18B6-C380-44C8-9591-F49017798CAB	211	34	0261694F-13A3-435D-BA1C-B99787B52658	da32c5cb-1711-425a-ae41-278c679935d2											139	12	105	114	15:38:00	122	16:06:00	1	4	41	0261694F-13A3-435D-BA1C-B99787B52658	49d5a186-bec5-43eb-92f5-9b5b4577f34b	12	105	0	500	0500D02	NULL	NULL
16d9f6f7-cabf-4c52-ab97-54d8a0f3a7ab	49d5a186-bec5-43eb-92f5-9b5b4577f34b	10B0CCA1-BB8F-4F79-813F-1B9E4ADD8459	211	34	0261694F-13A3-435D-BA1C-B99787B52658	404f8d03-19d3-4d42-8443-9a0d3d42f376											124	12	105	124	16:47:00	124	16:48:00	1	4	43	0261694F-13A3-435D-BA1C-B99787B52658	49d5a186-bec5-43eb-92f5-9b5b4577f34b	12	105	0	500	0500D02	NULL	NULL
2fc071e3-d161-4841-a766-4ba335e8502d	49d5a186-bec5-43eb-92f5-9b5b4577f34b	DFBE18B6-C380-44C8-9591-F49017798CAB	211	34	0261694F-13A3-435D-BA1C-B99787B52658	da32c5cb-1711-425a-ae41-278c679935d2											163	12	105	136	17:31:00	143	17:38:00	1	6	41	0261694F-13A3-435D-BA1C-B99787B52658	49d5a186-bec5-43eb-92f5-9b5b4577f34b	12	105	0	500	0500D02	NULL	NULL
c6d86fd9-da2e-4cda-9685-7c78669e83f1	49d5a186-bec5-43eb-92f5-9b5b4577f34b	10B0CCA1-BB8F-4F79-813F-1B9E4ADD8459	211	34	0261694F-13A3-435D-BA1C-B99787B52658	404f8d03-19d3-4d42-8443-9a0d3d42f376											145	12	105	145	18:19:00	145	18:20:00	1	6	43	0261694F-13A3-435D-BA1C-B99787B52658	49d5a186-bec5-43eb-92f5-9b5b4577f34b	12	105	0	500	0500D02	NULL	NULL
3ee99636-b8ba-4d32-ae5f-5def9104e1d1	49d5a186-bec5-43eb-92f5-9b5b4577f34b	DFBE18B6-C380-44C8-9591-F49017798CAB	211	34	0261694F-13A3-435D-BA1C-B99787B52658	da32c5cb-1711-425a-ae41-278c679935d2											184	12	105	157	19:03:00	160	19:20:00	1	6	41	0261694F-13A3-435D-BA1C-B99787B52658	49d5a186-bec5-43eb-92f5-9b5b4577f34b	12	105	0	500	0500D02	NULL	NULL
ce1e5c1f-3512-430d-a03e-9919a2df8ff4	49d5a186-bec5-43eb-92f5-9b5b4577f34b	10B0CCA1-BB8F-4F79-813F-1B9E4ADD8459	211	34	0261694F-13A3-435D-BA1C-B99787B52658	404f8d03-19d3-4d42-8443-9a0d3d42f376											162	12	105	162	20:01:00	162	20:02:00	1	6	43	0261694F-13A3-435D-BA1C-B99787B52658	49d5a186-bec5-43eb-92f5-9b5b4577f34b	12	105	0	500	0500D02	NULL	NULL
2418c0ea-a73b-4111-b329-9a45eef9a97a	49d5a186-bec5-43eb-92f5-9b5b4577f34b	DFBE18B6-C380-44C8-9591-F49017798CAB	211	34	0261694F-13A3-435D-BA1C-B99787B52658	da32c5cb-1711-425a-ae41-278c679935d2											201	12	105	173	20:45:00	175	20:56:00	1	9	41	0261694F-13A3-435D-BA1C-B99787B52658	49d5a186-bec5-43eb-92f5-9b5b4577f34b	12	105	0	500	0500D02	NULL	NULL
90bb95e7-2a53-4372-b25b-c6d7392118a2	49d5a186-bec5-43eb-92f5-9b5b4577f34b	10B0CCA1-BB8F-4F79-813F-1B9E4ADD8459	211	34	0261694F-13A3-435D-BA1C-B99787B52658	1e2f1379-90b3-4618-9df5-c5ebb7d13b76											177	12	105	171	20:37:00	177	21:38:00	1	9	41	0261694F-13A3-435D-BA1C-B99787B52658	49d5a186-bec5-43eb-92f5-9b5b4577f34b	12	105	0	500	0500D02	NULL	NULL
f1d26a3d-85e6-48c7-83e3-30b4435ca887	49d5a186-bec5-43eb-92f5-9b5b4577f34b	DFBE18B6-C380-44C8-9591-F49017798CAB	211	34	0261694F-13A3-435D-BA1C-B99787B52658	e3fa5357-3b80-4337-9a75-4bc288ba1525											216	12	105	189	22:19:00	0	22:20:00	3	0	15	0261694F-13A3-435D-BA1C-B99787B52658	49d5a186-bec5-43eb-92f5-9b5b4577f34b	12	105	3	500	0500D02	NULL	NULL
8da18c25-59a4-4297-96b9-3fb10ec32c7b	49d5a186-bec5-43eb-92f5-9b5b4577f34b	DFBE18B6-C380-44C8-9591-F49017798CAB	211	34	0261694F-13A3-435D-BA1C-B99787B52658	NULL											108	12	101	95	13:19:00	0	99:99	0	0	0	0261694F-13A3-435D-BA1C-B99787B52658	49d5a186-bec5-43eb-92f5-9b5b4577f34b	12	101	3	500	0500D02	NULL	NULL
032ee769-bf8b-4406-a8c6-2dc8ec749f84	49d5a186-bec5-43eb-92f5-9b5b4577f34b	82F7C7DD-13D2-4D0C-97D1-9CFFFE7B9042	211	34	0261694F-13A3-435D-BA1C-B99787B52658	NULL											19	12	105	8	22:35:00	0	99:99	0	0	0	0261694F-13A3-435D-BA1C-B99787B52658	49d5a186-bec5-43eb-92f5-9b5b4577f34b	12	105	3	500	0500D02	NULL	NULL
cc50481d-9ba4-45f2-ac00-4a4907cc9e15	49d5a186-bec5-43eb-92f5-9b5b4577f34b	82F7C7DD-13D2-4D0C-97D1-9CFFFE7B9042	211	34	0261694F-13A3-435D-BA1C-B99787B52658	f448039c-1676-4b99-8605-d6a37eac5b75											11	13	101	0	99:99	0	06:49:00	8	0	15	0261694F-13A3-435D-BA1C-B99787B52658	49d5a186-bec5-43eb-92f5-9b5b4577f34b	13	101	5	500	0500D02	NULL	NULL
2811b10c-efff-4f44-bf6b-d601cacc7f43	49d5a186-bec5-43eb-92f5-9b5b4577f34b	DFBE18B6-C380-44C8-9591-F49017798CAB	211	34	0261694F-13A3-435D-BA1C-B99787B52658	da32c5cb-1711-425a-ae41-278c679935d2											24	13	101	17	07:04:00	24	07:05:00	1	4	41	0261694F-13A3-435D-BA1C-B99787B52658	49d5a186-bec5-43eb-92f5-9b5b4577f34b	13	101	0	500	0500D02	NULL	NULL
60b46199-899f-4aab-8f7e-9a79c1363d2a	49d5a186-bec5-43eb-92f5-9b5b4577f34b	10B0CCA1-BB8F-4F79-813F-1B9E4ADD8459	211	34	0261694F-13A3-435D-BA1C-B99787B52658	404f8d03-19d3-4d42-8443-9a0d3d42f376											26	13	101	26	07:46:00	26	07:47:00	1	4	43	0261694F-13A3-435D-BA1C-B99787B52658	49d5a186-bec5-43eb-92f5-9b5b4577f34b	13	101	0	500	0500D02	NULL	NULL
449d5b89-ad99-474d-9de6-16aecf46928b	49d5a186-bec5-43eb-92f5-9b5b4577f34b	DFBE18B6-C380-44C8-9591-F49017798CAB	211	34	0261694F-13A3-435D-BA1C-B99787B52658	da32c5cb-1711-425a-ae41-278c679935d2											48	13	101	32	08:03:00	48	08:41:00	1	4	41	0261694F-13A3-435D-BA1C-B99787B52658	49d5a186-bec5-43eb-92f5-9b5b4577f34b	13	101	0	500	0500D02	NULL	NULL
f78d3244-7389-4b73-99f1-66282159ee93	49d5a186-bec5-43eb-92f5-9b5b4577f34b	10B0CCA1-BB8F-4F79-813F-1B9E4ADD8459	211	34	0261694F-13A3-435D-BA1C-B99787B52658	404f8d03-19d3-4d42-8443-9a0d3d42f376											50	13	101	50	09:22:00	50	09:23:00	1	4	43	0261694F-13A3-435D-BA1C-B99787B52658	49d5a186-bec5-43eb-92f5-9b5b4577f34b	13	101	0	500	0500D02	NULL	NULL
62c2ba5f-f26d-4836-ab14-adb4a987c236	49d5a186-bec5-43eb-92f5-9b5b4577f34b	DFBE18B6-C380-44C8-9591-F49017798CAB	211	34	0261694F-13A3-435D-BA1C-B99787B52658	da32c5cb-1711-425a-ae41-278c679935d2											72	13	101	63	10:06:00	68	10:24:00	1	6	41	0261694F-13A3-435D-BA1C-B99787B52658	49d5a186-bec5-43eb-92f5-9b5b4577f34b	13	101	0	500	0500D02	NULL	NULL
ebbf12b5-bc15-42ee-adda-8f7f2daa4b9b	49d5a186-bec5-43eb-92f5-9b5b4577f34b	10B0CCA1-BB8F-4F79-813F-1B9E4ADD8459	211	34	0261694F-13A3-435D-BA1C-B99787B52658	404f8d03-19d3-4d42-8443-9a0d3d42f376											70	13	101	70	11:05:00	70	11:06:00	1	6	43	0261694F-13A3-435D-BA1C-B99787B52658	49d5a186-bec5-43eb-92f5-9b5b4577f34b	13	101	0	500	0500D02	NULL	NULL
1cbf47a1-4b3b-4631-ab0b-e414abbea561	49d5a186-bec5-43eb-92f5-9b5b4577f34b	DFBE18B6-C380-44C8-9591-F49017798CAB	211	34	0261694F-13A3-435D-BA1C-B99787B52658	da32c5cb-1711-425a-ae41-278c679935d2											92	13	101	82	11:49:00	84	12:18:00	1	8	41	0261694F-13A3-435D-BA1C-B99787B52658	49d5a186-bec5-43eb-92f5-9b5b4577f34b	13	101	0	500	0500D02	NULL	NULL
ad521921-9265-4d9a-b5ab-63e6183838ad	49d5a186-bec5-43eb-92f5-9b5b4577f34b	10B0CCA1-BB8F-4F79-813F-1B9E4ADD8459	211	34	0261694F-13A3-435D-BA1C-B99787B52658	404f8d03-19d3-4d42-8443-9a0d3d42f376											86	13	101	86	12:59:00	86	13:00:00	1	8	43	0261694F-13A3-435D-BA1C-B99787B52658	49d5a186-bec5-43eb-92f5-9b5b4577f34b	13	101	0	500	0500D02	NULL	NULL
1699f84b-6785-4a8c-b436-575ef84ff72a	49d5a186-bec5-43eb-92f5-9b5b4577f34b	DFBE18B6-C380-44C8-9591-F49017798CAB	211	34	0261694F-13A3-435D-BA1C-B99787B52658	da32c5cb-1711-425a-ae41-278c679935d2											121	13	105	0	99:99	105	14:43:00	1	6	41	0261694F-13A3-435D-BA1C-B99787B52658	49d5a186-bec5-43eb-92f5-9b5b4577f34b	13	105	5	500	0500D02	NULL	NULL
2918192d-36ad-4d67-a32f-900bdda09b98	49d5a186-bec5-43eb-92f5-9b5b4577f34b	10B0CCA1-BB8F-4F79-813F-1B9E4ADD8459	211	34	0261694F-13A3-435D-BA1C-B99787B52658	404f8d03-19d3-4d42-8443-9a0d3d42f376											107	13	105	107	15:24:00	107	15:25:00	1	6	43	0261694F-13A3-435D-BA1C-B99787B52658	49d5a186-bec5-43eb-92f5-9b5b4577f34b	13	105	0	500	0500D02	NULL	NULL
5a4510e0-964c-4b8f-9cab-d5b83f563ef1	49d5a186-bec5-43eb-92f5-9b5b4577f34b	DFBE18B6-C380-44C8-9591-F49017798CAB	211	34	0261694F-13A3-435D-BA1C-B99787B52658	da32c5cb-1711-425a-ae41-278c679935d2											146	13	105	119	16:08:00	129	16:34:00	1	4	41	0261694F-13A3-435D-BA1C-B99787B52658	49d5a186-bec5-43eb-92f5-9b5b4577f34b	13	105	0	500	0500D02	NULL	NULL
4486121f-5a30-4c67-99d2-a60a03eac3e1	49d5a186-bec5-43eb-92f5-9b5b4577f34b	10B0CCA1-BB8F-4F79-813F-1B9E4ADD8459	211	34	0261694F-13A3-435D-BA1C-B99787B52658	404f8d03-19d3-4d42-8443-9a0d3d42f376											131	13	105	131	17:15:00	131	17:16:00	1	4	43	0261694F-13A3-435D-BA1C-B99787B52658	49d5a186-bec5-43eb-92f5-9b5b4577f34b	13	105	0	500	0500D02	NULL	NULL
146e8edf-2fae-41db-9826-d7b23a4972bc	49d5a186-bec5-43eb-92f5-9b5b4577f34b	DFBE18B6-C380-44C8-9591-F49017798CAB	211	34	0261694F-13A3-435D-BA1C-B99787B52658	da32c5cb-1711-425a-ae41-278c679935d2											170	13	105	143	17:59:00	149	18:14:00	1	6	41	0261694F-13A3-435D-BA1C-B99787B52658	49d5a186-bec5-43eb-92f5-9b5b4577f34b	13	105	0	500	0500D02	NULL	NULL
6ab42fd7-09a1-4097-b7d2-519d62314189	49d5a186-bec5-43eb-92f5-9b5b4577f34b	10B0CCA1-BB8F-4F79-813F-1B9E4ADD8459	211	34	0261694F-13A3-435D-BA1C-B99787B52658	404f8d03-19d3-4d42-8443-9a0d3d42f376											151	13	105	151	18:55:00	151	18:56:00	1	6	43	0261694F-13A3-435D-BA1C-B99787B52658	49d5a186-bec5-43eb-92f5-9b5b4577f34b	13	105	0	500	0500D02	NULL	NULL
2cd616c2-fa02-4108-aa31-8744652bfd6b	49d5a186-bec5-43eb-92f5-9b5b4577f34b	DFBE18B6-C380-44C8-9591-F49017798CAB	211	34	0261694F-13A3-435D-BA1C-B99787B52658	da32c5cb-1711-425a-ae41-278c679935d2											190	13	105	163	19:39:00	165	19:50:00	1	6	41	0261694F-13A3-435D-BA1C-B99787B52658	49d5a186-bec5-43eb-92f5-9b5b4577f34b	13	105	0	500	0500D02	NULL	NULL
518dd9e7-c0e9-4c62-a6d7-8445f997fe20	49d5a186-bec5-43eb-92f5-9b5b4577f34b	10B0CCA1-BB8F-4F79-813F-1B9E4ADD8459	211	34	0261694F-13A3-435D-BA1C-B99787B52658	404f8d03-19d3-4d42-8443-9a0d3d42f376											167	13	105	169	20:31:00	167	20:32:00	1	6	43	0261694F-13A3-435D-BA1C-B99787B52658	49d5a186-bec5-43eb-92f5-9b5b4577f34b	13	105	0	500	0500D02	NULL	NULL
dde7b125-2fd5-4d44-a1a8-2a3d5c4a5bd1	49d5a186-bec5-43eb-92f5-9b5b4577f34b	DFBE18B6-C380-44C8-9591-F49017798CAB	211	34	0261694F-13A3-435D-BA1C-B99787B52658	cf1507d2-1f44-428c-b34a-192c68f4c87a											206	13	105	178	21:15:00	178	21:26:00	1	11	39	0261694F-13A3-435D-BA1C-B99787B52658	49d5a186-bec5-43eb-92f5-9b5b4577f34b	13	105	0	500	0500D02	NULL	NULL
951df8ac-511d-495f-b50a-048b89e2e458	49d5a186-bec5-43eb-92f5-9b5b4577f34b	10B0CCA1-BB8F-4F79-813F-1B9E4ADD8459	211	34	0261694F-13A3-435D-BA1C-B99787B52658	1e2f1379-90b3-4618-9df5-c5ebb7d13b76											180	13	105	180	22:05:00	180	22:08:00	1	11	41	0261694F-13A3-435D-BA1C-B99787B52658	49d5a186-bec5-43eb-92f5-9b5b4577f34b	13	105	0	500	0500D02	NULL	NULL
d665e93b-84d7-45a9-bbb9-55858a158c81	49d5a186-bec5-43eb-92f5-9b5b4577f34b	DFBE18B6-C380-44C8-9591-F49017798CAB	211	34	0261694F-13A3-435D-BA1C-B99787B52658	e3fa5357-3b80-4337-9a75-4bc288ba1525											219	13	105	192	22:49:00	0	22:50:00	3	0	15	0261694F-13A3-435D-BA1C-B99787B52658	49d5a186-bec5-43eb-92f5-9b5b4577f34b	13	105	3	500	0500D02	NULL	NULL
86c7353c-6eae-40be-9fd3-fe332f1a66b0	49d5a186-bec5-43eb-92f5-9b5b4577f34b	DFBE18B6-C380-44C8-9591-F49017798CAB	211	34	0261694F-13A3-435D-BA1C-B99787B52658	NULL											112	13	101	98	13:43:00	0	99:99	0	0	0	0261694F-13A3-435D-BA1C-B99787B52658	49d5a186-bec5-43eb-92f5-9b5b4577f34b	13	101	3	500	0500D02	NULL	NULL
5c44dfa2-2043-47b3-90d6-1bc38d159882	49d5a186-bec5-43eb-92f5-9b5b4577f34b	82F7C7DD-13D2-4D0C-97D1-9CFFFE7B9042	211	34	0261694F-13A3-435D-BA1C-B99787B52658	NULL											22	13	105	11	23:05:00	0	99:99	0	0	0	0261694F-13A3-435D-BA1C-B99787B52658	49d5a186-bec5-43eb-92f5-9b5b4577f34b	13	105	3	500	0500D02	NULL	NULL
b0611992-168f-4196-9ef8-6092ab0d6e0e	49d5a186-bec5-43eb-92f5-9b5b4577f34b	82F7C7DD-13D2-4D0C-97D1-9CFFFE7B9042	211	34	0261694F-13A3-435D-BA1C-B99787B52658	f448039c-1676-4b99-8605-d6a37eac5b75											7	14	101	0	99:99	0	06:25:00	8	0	15	0261694F-13A3-435D-BA1C-B99787B52658	49d5a186-bec5-43eb-92f5-9b5b4577f34b	14	101	5	500	0500D02	NULL	NULL
8959d672-9f90-4aac-814e-82615907f741	49d5a186-bec5-43eb-92f5-9b5b4577f34b	DFBE18B6-C380-44C8-9591-F49017798CAB	211	34	0261694F-13A3-435D-BA1C-B99787B52658	da32c5cb-1711-425a-ae41-278c679935d2											18	14	101	9	06:40:00	18	06:41:00	1	4	41	0261694F-13A3-435D-BA1C-B99787B52658	49d5a186-bec5-43eb-92f5-9b5b4577f34b	14	101	0	500	0500D02	NULL	NULL
3c7eb101-5fd6-49af-aeae-ea18876508b7	49d5a186-bec5-43eb-92f5-9b5b4577f34b	10B0CCA1-BB8F-4F79-813F-1B9E4ADD8459	211	34	0261694F-13A3-435D-BA1C-B99787B52658	404f8d03-19d3-4d42-8443-9a0d3d42f376											20	14	101	20	07:22:00	20	07:23:00	1	4	43	0261694F-13A3-435D-BA1C-B99787B52658	49d5a186-bec5-43eb-92f5-9b5b4577f34b	14	101	0	500	0500D02	NULL	NULL
9bc71b79-7a95-42d5-a5c8-681548c541ff	49d5a186-bec5-43eb-92f5-9b5b4577f34b	DFBE18B6-C380-44C8-9591-F49017798CAB	211	34	0261694F-13A3-435D-BA1C-B99787B52658	da32c5cb-1711-425a-ae41-278c679935d2											42	14	101	33	08:06:00	42	08:17:00	1	4	41	0261694F-13A3-435D-BA1C-B99787B52658	49d5a186-bec5-43eb-92f5-9b5b4577f34b	14	101	0	500	0500D02	NULL	NULL
327a624a-57d3-4686-9f4e-5131c437ab01	49d5a186-bec5-43eb-92f5-9b5b4577f34b	10B0CCA1-BB8F-4F79-813F-1B9E4ADD8459	211	34	0261694F-13A3-435D-BA1C-B99787B52658	404f8d03-19d3-4d42-8443-9a0d3d42f376											44	14	101	44	08:58:00	44	08:59:00	1	4	43	0261694F-13A3-435D-BA1C-B99787B52658	49d5a186-bec5-43eb-92f5-9b5b4577f34b	14	101	0	500	0500D02	NULL	NULL
87a481cb-52ac-4fc7-a0c3-25621b0d580f	49d5a186-bec5-43eb-92f5-9b5b4577f34b	DFBE18B6-C380-44C8-9591-F49017798CAB	211	34	0261694F-13A3-435D-BA1C-B99787B52658	da32c5cb-1711-425a-ae41-278c679935d2											66	14	101	56	09:42:00	62	09:50:00	1	5	41	0261694F-13A3-435D-BA1C-B99787B52658	49d5a186-bec5-43eb-92f5-9b5b4577f34b	14	101	0	500	0500D02	NULL	NULL
a891fc4f-eb8d-49bf-b0fb-8667f49ab013	49d5a186-bec5-43eb-92f5-9b5b4577f34b	10B0CCA1-BB8F-4F79-813F-1B9E4ADD8459	211	34	0261694F-13A3-435D-BA1C-B99787B52658	404f8d03-19d3-4d42-8443-9a0d3d42f376											64	14	101	64	10:31:00	64	10:32:00	1	5	43	0261694F-13A3-435D-BA1C-B99787B52658	49d5a186-bec5-43eb-92f5-9b5b4577f34b	14	101	0	500	0500D02	NULL	NULL
8af48807-2369-4034-9baf-c2760444fa1d	49d5a186-bec5-43eb-92f5-9b5b4577f34b	DFBE18B6-C380-44C8-9591-F49017798CAB	211	34	0261694F-13A3-435D-BA1C-B99787B52658	da32c5cb-1711-425a-ae41-278c679935d2											86	14	101	76	11:15:00	78	11:33:00	1	7	41	0261694F-13A3-435D-BA1C-B99787B52658	49d5a186-bec5-43eb-92f5-9b5b4577f34b	14	101	0	500	0500D02	NULL	NULL
790a6f55-5087-4a21-a19d-e7670757add6	49d5a186-bec5-43eb-92f5-9b5b4577f34b	10B0CCA1-BB8F-4F79-813F-1B9E4ADD8459	211	34	0261694F-13A3-435D-BA1C-B99787B52658	404f8d03-19d3-4d42-8443-9a0d3d42f376											80	14	101	80	12:14:00	80	12:15:00	1	7	43	0261694F-13A3-435D-BA1C-B99787B52658	49d5a186-bec5-43eb-92f5-9b5b4577f34b	14	101	0	500	0500D02	NULL	NULL
1e289b12-9b2e-4c0d-9e77-39be91bd74ab	49d5a186-bec5-43eb-92f5-9b5b4577f34b	DFBE18B6-C380-44C8-9591-F49017798CAB	211	34	0261694F-13A3-435D-BA1C-B99787B52658	da32c5cb-1711-425a-ae41-278c679935d2											107	14	105	0	99:99	95	13:38:00	1	7	41	0261694F-13A3-435D-BA1C-B99787B52658	49d5a186-bec5-43eb-92f5-9b5b4577f34b	14	105	5	500	0500D02	NULL	NULL
a1eebba8-5559-42e5-adc9-e0c0bb29cac6	49d5a186-bec5-43eb-92f5-9b5b4577f34b	10B0CCA1-BB8F-4F79-813F-1B9E4ADD8459	211	34	0261694F-13A3-435D-BA1C-B99787B52658	404f8d03-19d3-4d42-8443-9a0d3d42f376											97	14	105	97	14:19:00	97	14:20:00	1	7	43	0261694F-13A3-435D-BA1C-B99787B52658	49d5a186-bec5-43eb-92f5-9b5b4577f34b	14	105	0	500	0500D02	NULL	NULL
5e665a70-1629-4f0f-8fa3-168003beb3a6	49d5a186-bec5-43eb-92f5-9b5b4577f34b	DFBE18B6-C380-44C8-9591-F49017798CAB	211	34	0261694F-13A3-435D-BA1C-B99787B52658	da32c5cb-1711-425a-ae41-278c679935d2											129	14	105	109	15:03:00	112	15:19:00	1	5	41	0261694F-13A3-435D-BA1C-B99787B52658	49d5a186-bec5-43eb-92f5-9b5b4577f34b	14	105	0	500	0500D02	NULL	NULL
eaf13127-d313-4934-954b-97b0f45feeec	49d5a186-bec5-43eb-92f5-9b5b4577f34b	10B0CCA1-BB8F-4F79-813F-1B9E4ADD8459	211	34	0261694F-13A3-435D-BA1C-B99787B52658	404f8d03-19d3-4d42-8443-9a0d3d42f376											114	14	105	114	16:00:00	114	16:01:00	1	5	43	0261694F-13A3-435D-BA1C-B99787B52658	49d5a186-bec5-43eb-92f5-9b5b4577f34b	14	105	0	500	0500D02	NULL	NULL
6a60aa55-385c-402e-85aa-2ba240ecdb34	49d5a186-bec5-43eb-92f5-9b5b4577f34b	DFBE18B6-C380-44C8-9591-F49017798CAB	211	34	0261694F-13A3-435D-BA1C-B99787B52658	da32c5cb-1711-425a-ae41-278c679935d2											153	14	105	126	16:44:00	135	16:58:00	1	4	41	0261694F-13A3-435D-BA1C-B99787B52658	49d5a186-bec5-43eb-92f5-9b5b4577f34b	14	105	0	500	0500D02	NULL	NULL
d3c1dce9-ed34-4420-864c-732f1522988c	49d5a186-bec5-43eb-92f5-9b5b4577f34b	10B0CCA1-BB8F-4F79-813F-1B9E4ADD8459	211	34	0261694F-13A3-435D-BA1C-B99787B52658	404f8d03-19d3-4d42-8443-9a0d3d42f376											137	14	105	137	17:39:00	137	17:40:00	1	4	43	0261694F-13A3-435D-BA1C-B99787B52658	49d5a186-bec5-43eb-92f5-9b5b4577f34b	14	105	0	500	0500D02	NULL	NULL
0690044f-65e7-437f-a6dc-113a8f9d22e9	49d5a186-bec5-43eb-92f5-9b5b4577f34b	DFBE18B6-C380-44C8-9591-F49017798CAB	211	34	0261694F-13A3-435D-BA1C-B99787B52658	da32c5cb-1711-425a-ae41-278c679935d2											176	14	105	149	18:23:00	155	18:50:00	1	6	41	0261694F-13A3-435D-BA1C-B99787B52658	49d5a186-bec5-43eb-92f5-9b5b4577f34b	14	105	0	500	0500D02	NULL	NULL
f5c5c1e5-74d4-4427-99db-f5f8bd6e8068	49d5a186-bec5-43eb-92f5-9b5b4577f34b	10B0CCA1-BB8F-4F79-813F-1B9E4ADD8459	211	34	0261694F-13A3-435D-BA1C-B99787B52658	404f8d03-19d3-4d42-8443-9a0d3d42f376											157	14	105	157	19:31:00	157	19:32:00	1	6	43	0261694F-13A3-435D-BA1C-B99787B52658	49d5a186-bec5-43eb-92f5-9b5b4577f34b	14	105	0	500	0500D02	NULL	NULL
e81c8f37-1497-4090-b596-64fc80e89ccb	49d5a186-bec5-43eb-92f5-9b5b4577f34b	DFBE18B6-C380-44C8-9591-F49017798CAB	211	34	0261694F-13A3-435D-BA1C-B99787B52658	da32c5cb-1711-425a-ae41-278c679935d2											196	14	105	169	20:15:00	171	20:26:00	1	6	41	0261694F-13A3-435D-BA1C-B99787B52658	49d5a186-bec5-43eb-92f5-9b5b4577f34b	14	105	0	500	0500D02	NULL	NULL
64d92659-5322-4cc3-80e3-dd9039bdce0d	49d5a186-bec5-43eb-92f5-9b5b4577f34b	10B0CCA1-BB8F-4F79-813F-1B9E4ADD8459	211	34	0261694F-13A3-435D-BA1C-B99787B52658	1e2f1379-90b3-4618-9df5-c5ebb7d13b76											173	14	105	178	21:07:00	173	21:08:00	1	6	41	0261694F-13A3-435D-BA1C-B99787B52658	49d5a186-bec5-43eb-92f5-9b5b4577f34b	14	105	0	500	0500D02	NULL	NULL
0694662b-a884-415d-868f-08975360fe59	49d5a186-bec5-43eb-92f5-9b5b4577f34b	DFBE18B6-C380-44C8-9591-F49017798CAB	211	34	0261694F-13A3-435D-BA1C-B99787B52658	e3fa5357-3b80-4337-9a75-4bc288ba1525											212	14	105	185	21:49:00	0	21:50:00	3	0	15	0261694F-13A3-435D-BA1C-B99787B52658	49d5a186-bec5-43eb-92f5-9b5b4577f34b	14	105	3	500	0500D02	NULL	NULL
cea7113a-ecb4-4ac8-a9dc-0f3da720058d	49d5a186-bec5-43eb-92f5-9b5b4577f34b	DFBE18B6-C380-44C8-9591-F49017798CAB	211	34	0261694F-13A3-435D-BA1C-B99787B52658	NULL											103	14	101	92	12:58:00	0	99:99	0	0	0	0261694F-13A3-435D-BA1C-B99787B52658	49d5a186-bec5-43eb-92f5-9b5b4577f34b	14	101	3	500	0500D02	NULL	NULL
0effc0e6-8dc7-498e-9e1d-79b918f8156f	49d5a186-bec5-43eb-92f5-9b5b4577f34b	82F7C7DD-13D2-4D0C-97D1-9CFFFE7B9042	211	34	0261694F-13A3-435D-BA1C-B99787B52658	NULL											18	14	105	7	22:15:00	0	99:99	0	0	0	0261694F-13A3-435D-BA1C-B99787B52658	49d5a186-bec5-43eb-92f5-9b5b4577f34b	14	105	3	500	0500D02	NULL	NULL
9fba4386-b5dc-43f7-8e20-f8f9973bc1bc	49d5a186-bec5-43eb-92f5-9b5b4577f34b	C6548C6C-B6E3-4248-8E25-8A63395B33A1	211	34	0261694F-13A3-435D-BA1C-B99787B52658	2088c51d-24bb-4706-9d49-528da81df483											1	15	101	0	99:99	0	05:00:00	8	0	29	0261694F-13A3-435D-BA1C-B99787B52658	49d5a186-bec5-43eb-92f5-9b5b4577f34b	15	101	5	500	0500D02	NULL	NULL
3f3569a4-8f32-4de0-a3ee-33e75fbc3a11	49d5a186-bec5-43eb-92f5-9b5b4577f34b	DFBE18B6-C380-44C8-9591-F49017798CAB	211	34	0261694F-13A3-435D-BA1C-B99787B52658	cf1507d2-1f44-428c-b34a-192c68f4c87a											1	15	101	1	05:29:00	1	05:30:00	1	0	39	0261694F-13A3-435D-BA1C-B99787B52658	49d5a186-bec5-43eb-92f5-9b5b4577f34b	15	101	0	500	0500D02	NULL	NULL
ef163d29-9da9-4234-af9e-c1c0185f3028	49d5a186-bec5-43eb-92f5-9b5b4577f34b	10B0CCA1-BB8F-4F79-813F-1B9E4ADD8459	211	34	0261694F-13A3-435D-BA1C-B99787B52658	1e2f1379-90b3-4618-9df5-c5ebb7d13b76											3	15	101	3	06:09:00	3	06:10:00	1	10	41	0261694F-13A3-435D-BA1C-B99787B52658	49d5a186-bec5-43eb-92f5-9b5b4577f34b	15	101	0	500	0500D02	NULL	NULL
61f2214b-37c3-4dd5-8603-a978816fc59f	49d5a186-bec5-43eb-92f5-9b5b4577f34b	DFBE18B6-C380-44C8-9591-F49017798CAB	211	34	0261694F-13A3-435D-BA1C-B99787B52658	da32c5cb-1711-425a-ae41-278c679935d2											23	15	101	12	06:51:00	23	07:01:00	1	4	41	0261694F-13A3-435D-BA1C-B99787B52658	49d5a186-bec5-43eb-92f5-9b5b4577f34b	15	101	0	500	0500D02	NULL	NULL
24eae514-be99-464f-99aa-c12b5b88283c	49d5a186-bec5-43eb-92f5-9b5b4577f34b	10B0CCA1-BB8F-4F79-813F-1B9E4ADD8459	211	34	0261694F-13A3-435D-BA1C-B99787B52658	404f8d03-19d3-4d42-8443-9a0d3d42f376											25	15	101	25	07:42:00	25	07:43:00	1	4	43	0261694F-13A3-435D-BA1C-B99787B52658	49d5a186-bec5-43eb-92f5-9b5b4577f34b	15	101	0	500	0500D02	NULL	NULL
6de50c8a-1ef8-4c7f-8f87-73224775942d	49d5a186-bec5-43eb-92f5-9b5b4577f34b	DFBE18B6-C380-44C8-9591-F49017798CAB	211	34	0261694F-13A3-435D-BA1C-B99787B52658	da32c5cb-1711-425a-ae41-278c679935d2											47	15	101	38	08:26:00	47	08:37:00	1	4	41	0261694F-13A3-435D-BA1C-B99787B52658	49d5a186-bec5-43eb-92f5-9b5b4577f34b	15	101	0	500	0500D02	NULL	NULL
a7f1fb81-7d9c-4674-a37d-86814459b4cc	49d5a186-bec5-43eb-92f5-9b5b4577f34b	10B0CCA1-BB8F-4F79-813F-1B9E4ADD8459	211	34	0261694F-13A3-435D-BA1C-B99787B52658	404f8d03-19d3-4d42-8443-9a0d3d42f376											49	15	101	49	09:18:00	49	09:19:00	1	4	43	0261694F-13A3-435D-BA1C-B99787B52658	49d5a186-bec5-43eb-92f5-9b5b4577f34b	15	101	0	500	0500D02	NULL	NULL
401fdebf-d9ac-464b-a14e-98ff6dcaefd7	49d5a186-bec5-43eb-92f5-9b5b4577f34b	DFBE18B6-C380-44C8-9591-F49017798CAB	211	34	0261694F-13A3-435D-BA1C-B99787B52658	da32c5cb-1711-425a-ae41-278c679935d2											71	15	101	61	10:02:00	67	10:18:00	1	6	41	0261694F-13A3-435D-BA1C-B99787B52658	49d5a186-bec5-43eb-92f5-9b5b4577f34b	15	101	0	500	0500D02	NULL	NULL
f02d7b59-d29e-42c7-89a5-7fdc1ba3d3a5	49d5a186-bec5-43eb-92f5-9b5b4577f34b	10B0CCA1-BB8F-4F79-813F-1B9E4ADD8459	211	34	0261694F-13A3-435D-BA1C-B99787B52658	404f8d03-19d3-4d42-8443-9a0d3d42f376											69	15	101	69	10:59:00	69	11:00:00	1	6	43	0261694F-13A3-435D-BA1C-B99787B52658	49d5a186-bec5-43eb-92f5-9b5b4577f34b	15	101	0	500	0500D02	NULL	NULL
d6372a34-6823-47a4-9875-90a3c71105c6	49d5a186-bec5-43eb-92f5-9b5b4577f34b	DFBE18B6-C380-44C8-9591-F49017798CAB	211	34	0261694F-13A3-435D-BA1C-B99787B52658	da32c5cb-1711-425a-ae41-278c679935d2											91	15	101	81	11:43:00	83	12:10:00	1	8	41	0261694F-13A3-435D-BA1C-B99787B52658	49d5a186-bec5-43eb-92f5-9b5b4577f34b	15	101	0	500	0500D02	NULL	NULL
350c513e-2c46-4302-a704-9acdb9cd9c2a	49d5a186-bec5-43eb-92f5-9b5b4577f34b	10B0CCA1-BB8F-4F79-813F-1B9E4ADD8459	211	34	0261694F-13A3-435D-BA1C-B99787B52658	404f8d03-19d3-4d42-8443-9a0d3d42f376											85	15	101	85	12:51:00	85	12:52:00	1	8	43	0261694F-13A3-435D-BA1C-B99787B52658	49d5a186-bec5-43eb-92f5-9b5b4577f34b	15	101	0	500	0500D02	NULL	NULL
9627f100-ff7b-4fe5-bee0-e7576d5ee986	49d5a186-bec5-43eb-92f5-9b5b4577f34b	DFBE18B6-C380-44C8-9591-F49017798CAB	211	34	0261694F-13A3-435D-BA1C-B99787B52658	da32c5cb-1711-425a-ae41-278c679935d2											125	15	105	0	99:99	108	14:59:00	1	5	41	0261694F-13A3-435D-BA1C-B99787B52658	49d5a186-bec5-43eb-92f5-9b5b4577f34b	15	105	5	500	0500D02	NULL	NULL
e2b36b10-c0fb-4bed-9eff-247d820b5d3c	49d5a186-bec5-43eb-92f5-9b5b4577f34b	10B0CCA1-BB8F-4F79-813F-1B9E4ADD8459	211	34	0261694F-13A3-435D-BA1C-B99787B52658	404f8d03-19d3-4d42-8443-9a0d3d42f376											110	15	105	110	15:40:00	110	15:41:00	1	5	43	0261694F-13A3-435D-BA1C-B99787B52658	49d5a186-bec5-43eb-92f5-9b5b4577f34b	15	105	0	500	0500D02	NULL	NULL
c5f58de9-e51e-4009-b2e3-32a8f777155c	49d5a186-bec5-43eb-92f5-9b5b4577f34b	DFBE18B6-C380-44C8-9591-F49017798CAB	211	34	0261694F-13A3-435D-BA1C-B99787B52658	da32c5cb-1711-425a-ae41-278c679935d2											149	15	105	122	16:24:00	132	16:46:00	1	4	41	0261694F-13A3-435D-BA1C-B99787B52658	49d5a186-bec5-43eb-92f5-9b5b4577f34b	15	105	0	500	0500D02	NULL	NULL
bd70bb6a-26d0-4175-8727-2c3b5d46eaef	49d5a186-bec5-43eb-92f5-9b5b4577f34b	10B0CCA1-BB8F-4F79-813F-1B9E4ADD8459	211	34	0261694F-13A3-435D-BA1C-B99787B52658	404f8d03-19d3-4d42-8443-9a0d3d42f376											134	15	105	134	17:27:00	134	17:28:00	1	4	43	0261694F-13A3-435D-BA1C-B99787B52658	49d5a186-bec5-43eb-92f5-9b5b4577f34b	15	105	0	500	0500D02	NULL	NULL
6cf37d0e-6b73-4667-9df3-646c24a061e7	49d5a186-bec5-43eb-92f5-9b5b4577f34b	DFBE18B6-C380-44C8-9591-F49017798CAB	211	34	0261694F-13A3-435D-BA1C-B99787B52658	da32c5cb-1711-425a-ae41-278c679935d2											173	15	105	146	18:11:00	152	18:32:00	1	6	41	0261694F-13A3-435D-BA1C-B99787B52658	49d5a186-bec5-43eb-92f5-9b5b4577f34b	15	105	0	500	0500D02	NULL	NULL
7a8ce94d-4200-4e4f-af40-77abe3f89727	49d5a186-bec5-43eb-92f5-9b5b4577f34b	10B0CCA1-BB8F-4F79-813F-1B9E4ADD8459	211	34	0261694F-13A3-435D-BA1C-B99787B52658	404f8d03-19d3-4d42-8443-9a0d3d42f376											154	15	105	154	19:13:00	154	19:14:00	1	6	43	0261694F-13A3-435D-BA1C-B99787B52658	49d5a186-bec5-43eb-92f5-9b5b4577f34b	15	105	0	500	0500D02	NULL	NULL
51e74aa9-73dc-4ea4-abbf-3c4d1406f370	49d5a186-bec5-43eb-92f5-9b5b4577f34b	DFBE18B6-C380-44C8-9591-F49017798CAB	211	34	0261694F-13A3-435D-BA1C-B99787B52658	da32c5cb-1711-425a-ae41-278c679935d2											193	15	105	166	19:57:00	168	20:08:00	1	6	41	0261694F-13A3-435D-BA1C-B99787B52658	49d5a186-bec5-43eb-92f5-9b5b4577f34b	15	105	0	500	0500D02	NULL	NULL
b7a8696f-022a-4660-aece-8a21a2243d8c	49d5a186-bec5-43eb-92f5-9b5b4577f34b	10B0CCA1-BB8F-4F79-813F-1B9E4ADD8459	211	34	0261694F-13A3-435D-BA1C-B99787B52658	404f8d03-19d3-4d42-8443-9a0d3d42f376											170	15	105	174	20:49:00	170	20:50:00	1	6	43	0261694F-13A3-435D-BA1C-B99787B52658	49d5a186-bec5-43eb-92f5-9b5b4577f34b	15	105	0	500	0500D02	NULL	NULL
aaa73248-ff70-4fe0-8dd4-59f830b4890e	49d5a186-bec5-43eb-92f5-9b5b4577f34b	DFBE18B6-C380-44C8-9591-F49017798CAB	211	34	0261694F-13A3-435D-BA1C-B99787B52658	cf1507d2-1f44-428c-b34a-192c68f4c87a											209	15	105	182	21:33:00	179	21:38:00	1	12	39	0261694F-13A3-435D-BA1C-B99787B52658	49d5a186-bec5-43eb-92f5-9b5b4577f34b	15	105	0	500	0500D02	NULL	NULL
c901e619-1915-4983-b915-e3f4b7ef80f9	49d5a186-bec5-43eb-92f5-9b5b4577f34b	10B0CCA1-BB8F-4F79-813F-1B9E4ADD8459	211	34	0261694F-13A3-435D-BA1C-B99787B52658	1e2f1379-90b3-4618-9df5-c5ebb7d13b76											181	15	105	181	22:17:00	181	22:20:00	1	12	41	0261694F-13A3-435D-BA1C-B99787B52658	49d5a186-bec5-43eb-92f5-9b5b4577f34b	15	105	0	500	0500D02	NULL	NULL
6c7c208f-c944-45f5-92ee-463a3e9c3e11	49d5a186-bec5-43eb-92f5-9b5b4577f34b	DFBE18B6-C380-44C8-9591-F49017798CAB	211	34	0261694F-13A3-435D-BA1C-B99787B52658	d074df0c-6904-41d2-ae86-f3ab8f57825b											220	15	105	193	23:01:00	0	23:02:00	8	0	30	0261694F-13A3-435D-BA1C-B99787B52658	49d5a186-bec5-43eb-92f5-9b5b4577f34b	15	105	3	500	0500D02	NULL	NULL
3a3162dd-5225-4984-b912-bcd0068c914e	49d5a186-bec5-43eb-92f5-9b5b4577f34b	DFBE18B6-C380-44C8-9591-F49017798CAB	211	34	0261694F-13A3-435D-BA1C-B99787B52658	NULL											111	15	101	97	13:35:00	0	99:99	0	0	0	0261694F-13A3-435D-BA1C-B99787B52658	49d5a186-bec5-43eb-92f5-9b5b4577f34b	15	101	3	500	0500D02	NULL	NULL
9c5a48e4-8d51-4c0e-a784-aca4ce5eb282	49d5a186-bec5-43eb-92f5-9b5b4577f34b	C6548C6C-B6E3-4248-8E25-8A63395B33A1	211	34	0261694F-13A3-435D-BA1C-B99787B52658	NULL											2	15	105	1	23:32:00	0	99:99	0	0	0	0261694F-13A3-435D-BA1C-B99787B52658	49d5a186-bec5-43eb-92f5-9b5b4577f34b	15	105	3	500	0500D02	NULL	NULL
8370b3a2-c957-4588-95a5-98a16a965509	49d5a186-bec5-43eb-92f5-9b5b4577f34b	82F7C7DD-13D2-4D0C-97D1-9CFFFE7B9042	211	34	0261694F-13A3-435D-BA1C-B99787B52658	f448039c-1676-4b99-8605-d6a37eac5b75											2	16	101	0	99:99	0	05:41:00	8	0	15	0261694F-13A3-435D-BA1C-B99787B52658	49d5a186-bec5-43eb-92f5-9b5b4577f34b	16	101	5	500	0500D02	NULL	NULL
4b90d6b5-8477-4b96-8145-2998edd20a26	49d5a186-bec5-43eb-92f5-9b5b4577f34b	DFBE18B6-C380-44C8-9591-F49017798CAB	211	34	0261694F-13A3-435D-BA1C-B99787B52658	da32c5cb-1711-425a-ae41-278c679935d2											7	16	101	3	05:56:00	7	05:57:00	1	4	41	0261694F-13A3-435D-BA1C-B99787B52658	49d5a186-bec5-43eb-92f5-9b5b4577f34b	16	101	0	500	0500D02	NULL	NULL
3521b68c-c986-49a0-8e87-2a6bfe2e7f2e	49d5a186-bec5-43eb-92f5-9b5b4577f34b	10B0CCA1-BB8F-4F79-813F-1B9E4ADD8459	211	34	0261694F-13A3-435D-BA1C-B99787B52658	404f8d03-19d3-4d42-8443-9a0d3d42f376											9	16	101	9	06:38:00	9	06:39:00	1	4	43	0261694F-13A3-435D-BA1C-B99787B52658	49d5a186-bec5-43eb-92f5-9b5b4577f34b	16	101	0	500	0500D02	NULL	NULL
5b225223-2228-4351-a00f-86ecd0494a21	49d5a186-bec5-43eb-92f5-9b5b4577f34b	DFBE18B6-C380-44C8-9591-F49017798CAB	211	34	0261694F-13A3-435D-BA1C-B99787B52658	da32c5cb-1711-425a-ae41-278c679935d2											31	16	101	21	07:22:00	31	07:33:00	1	4	41	0261694F-13A3-435D-BA1C-B99787B52658	49d5a186-bec5-43eb-92f5-9b5b4577f34b	16	101	0	500	0500D02	NULL	NULL
cbbab776-7adc-4cfd-baf9-f725f2ff4714	49d5a186-bec5-43eb-92f5-9b5b4577f34b	10B0CCA1-BB8F-4F79-813F-1B9E4ADD8459	211	34	0261694F-13A3-435D-BA1C-B99787B52658	404f8d03-19d3-4d42-8443-9a0d3d42f376											33	16	101	33	08:14:00	33	08:15:00	1	4	43	0261694F-13A3-435D-BA1C-B99787B52658	49d5a186-bec5-43eb-92f5-9b5b4577f34b	16	101	0	500	0500D02	NULL	NULL
4336098e-60a7-4691-aeee-b04fec1dd703	49d5a186-bec5-43eb-92f5-9b5b4577f34b	DFBE18B6-C380-44C8-9591-F49017798CAB	211	34	0261694F-13A3-435D-BA1C-B99787B52658	da32c5cb-1711-425a-ae41-278c679935d2											55	16	101	45	08:58:00	54	09:10:00	1	5	41	0261694F-13A3-435D-BA1C-B99787B52658	49d5a186-bec5-43eb-92f5-9b5b4577f34b	16	101	0	500	0500D02	NULL	NULL
95d9ae3f-fbe6-485e-a12a-0216e05abadd	49d5a186-bec5-43eb-92f5-9b5b4577f34b	10B0CCA1-BB8F-4F79-813F-1B9E4ADD8459	211	34	0261694F-13A3-435D-BA1C-B99787B52658	404f8d03-19d3-4d42-8443-9a0d3d42f376											56	16	101	56	09:51:00	56	09:52:00	1	5	43	0261694F-13A3-435D-BA1C-B99787B52658	49d5a186-bec5-43eb-92f5-9b5b4577f34b	16	101	0	500	0500D02	NULL	NULL
ba0925a6-cc09-4d13-8c1d-1258204a05c5	49d5a186-bec5-43eb-92f5-9b5b4577f34b	DFBE18B6-C380-44C8-9591-F49017798CAB	211	34	0261694F-13A3-435D-BA1C-B99787B52658	da32c5cb-1711-425a-ae41-278c679935d2											78	16	101	68	10:35:00	71	10:44:00	1	7	41	0261694F-13A3-435D-BA1C-B99787B52658	49d5a186-bec5-43eb-92f5-9b5b4577f34b	16	101	0	500	0500D02	NULL	NULL
aa786d10-f18a-412e-b1b1-ef64161ba3ce	49d5a186-bec5-43eb-92f5-9b5b4577f34b	10B0CCA1-BB8F-4F79-813F-1B9E4ADD8459	211	34	0261694F-13A3-435D-BA1C-B99787B52658	404f8d03-19d3-4d42-8443-9a0d3d42f376											73	16	101	73	11:25:00	73	11:26:00	1	7	43	0261694F-13A3-435D-BA1C-B99787B52658	49d5a186-bec5-43eb-92f5-9b5b4577f34b	16	101	0	500	0500D02	NULL	NULL
cf7efc27-28db-4bec-9fa7-d8798d9e3a21	49d5a186-bec5-43eb-92f5-9b5b4577f34b	DFBE18B6-C380-44C8-9591-F49017798CAB	211	34	0261694F-13A3-435D-BA1C-B99787B52658	da32c5cb-1711-425a-ae41-278c679935d2											95	16	101	85	12:09:00	87	12:42:00	1	8	41	0261694F-13A3-435D-BA1C-B99787B52658	49d5a186-bec5-43eb-92f5-9b5b4577f34b	16	101	0	500	0500D02	NULL	NULL
68400094-0ee8-49bb-9a3d-72b6074b1876	49d5a186-bec5-43eb-92f5-9b5b4577f34b	10B0CCA1-BB8F-4F79-813F-1B9E4ADD8459	211	34	0261694F-13A3-435D-BA1C-B99787B52658	404f8d03-19d3-4d42-8443-9a0d3d42f376											89	16	101	89	13:23:00	89	13:24:00	1	8	43	0261694F-13A3-435D-BA1C-B99787B52658	49d5a186-bec5-43eb-92f5-9b5b4577f34b	16	101	0	500	0500D02	NULL	NULL
2ec77b38-1fd0-468e-a5e5-cc1ebbe35b4f	49d5a186-bec5-43eb-92f5-9b5b4577f34b	DFBE18B6-C380-44C8-9591-F49017798CAB	211	34	0261694F-13A3-435D-BA1C-B99787B52658	da32c5cb-1711-425a-ae41-278c679935d2											117	16	105	101	14:07:00	102	14:25:00	1	6	41	0261694F-13A3-435D-BA1C-B99787B52658	49d5a186-bec5-43eb-92f5-9b5b4577f34b	16	105	5	500	0500D02	NULL	NULL
96a9ff96-3bc3-4b72-8738-bdf24f93db3b	49d5a186-bec5-43eb-92f5-9b5b4577f34b	10B0CCA1-BB8F-4F79-813F-1B9E4ADD8459	211	34	0261694F-13A3-435D-BA1C-B99787B52658	404f8d03-19d3-4d42-8443-9a0d3d42f376											104	16	105	104	15:06:00	104	15:07:00	1	6	43	0261694F-13A3-435D-BA1C-B99787B52658	49d5a186-bec5-43eb-92f5-9b5b4577f34b	16	105	0	500	0500D02	NULL	NULL
360b43db-3520-4ada-b521-0eb23c590f74	49d5a186-bec5-43eb-92f5-9b5b4577f34b	DFBE18B6-C380-44C8-9591-F49017798CAB	211	34	0261694F-13A3-435D-BA1C-B99787B52658	da32c5cb-1711-425a-ae41-278c679935d2											142	16	105	116	15:50:00	125	16:18:00	1	4	41	0261694F-13A3-435D-BA1C-B99787B52658	49d5a186-bec5-43eb-92f5-9b5b4577f34b	16	105	0	500	0500D02	NULL	NULL
b9aabf5c-3ea1-4deb-adc5-44cd6f0aea76	49d5a186-bec5-43eb-92f5-9b5b4577f34b	10B0CCA1-BB8F-4F79-813F-1B9E4ADD8459	211	34	0261694F-13A3-435D-BA1C-B99787B52658	404f8d03-19d3-4d42-8443-9a0d3d42f376											127	16	105	127	16:59:00	127	17:00:00	1	4	43	0261694F-13A3-435D-BA1C-B99787B52658	49d5a186-bec5-43eb-92f5-9b5b4577f34b	16	105	0	500	0500D02	NULL	NULL
d5b7b129-d192-4960-8fcf-593af724bb91	49d5a186-bec5-43eb-92f5-9b5b4577f34b	DFBE18B6-C380-44C8-9591-F49017798CAB	211	34	0261694F-13A3-435D-BA1C-B99787B52658	da32c5cb-1711-425a-ae41-278c679935d2											166	16	105	139	17:43:00	146	17:56:00	1	6	41	0261694F-13A3-435D-BA1C-B99787B52658	49d5a186-bec5-43eb-92f5-9b5b4577f34b	16	105	0	500	0500D02	NULL	NULL
a90332f0-5501-4fa4-8838-d2a90603d071	49d5a186-bec5-43eb-92f5-9b5b4577f34b	10B0CCA1-BB8F-4F79-813F-1B9E4ADD8459	211	34	0261694F-13A3-435D-BA1C-B99787B52658	404f8d03-19d3-4d42-8443-9a0d3d42f376											148	16	105	148	18:37:00	148	18:38:00	1	6	43	0261694F-13A3-435D-BA1C-B99787B52658	49d5a186-bec5-43eb-92f5-9b5b4577f34b	16	105	0	500	0500D02	NULL	NULL
90b0617c-1b49-4cf3-baeb-ba90d2a0cfcc	49d5a186-bec5-43eb-92f5-9b5b4577f34b	DFBE18B6-C380-44C8-9591-F49017798CAB	211	34	0261694F-13A3-435D-BA1C-B99787B52658	da32c5cb-1711-425a-ae41-278c679935d2											188	16	105	160	19:21:00	163	19:38:00	1	6	41	0261694F-13A3-435D-BA1C-B99787B52658	49d5a186-bec5-43eb-92f5-9b5b4577f34b	16	105	0	500	0500D02	NULL	NULL
1efdc14d-3ac1-4daa-aae0-62a34e059fe8	49d5a186-bec5-43eb-92f5-9b5b4577f34b	10B0CCA1-BB8F-4F79-813F-1B9E4ADD8459	211	34	0261694F-13A3-435D-BA1C-B99787B52658	404f8d03-19d3-4d42-8443-9a0d3d42f376											165	16	105	165	20:19:00	165	20:20:00	1	6	43	0261694F-13A3-435D-BA1C-B99787B52658	49d5a186-bec5-43eb-92f5-9b5b4577f34b	16	105	0	500	0500D02	NULL	NULL
c22a50a4-5c58-4080-b789-32638cc50316	49d5a186-bec5-43eb-92f5-9b5b4577f34b	DFBE18B6-C380-44C8-9591-F49017798CAB	211	34	0261694F-13A3-435D-BA1C-B99787B52658	cf1507d2-1f44-428c-b34a-192c68f4c87a											204	16	105	176	21:03:00	177	21:15:00	1	10	39	0261694F-13A3-435D-BA1C-B99787B52658	49d5a186-bec5-43eb-92f5-9b5b4577f34b	16	105	0	500	0500D02	NULL	NULL
15e7cae8-f93f-46ca-8d7d-4a64b3ab2304	49d5a186-bec5-43eb-92f5-9b5b4577f34b	10B0CCA1-BB8F-4F79-813F-1B9E4ADD8459	211	34	0261694F-13A3-435D-BA1C-B99787B52658	1e2f1379-90b3-4618-9df5-c5ebb7d13b76											179	16	105	175	20:54:00	179	21:57:00	1	10	41	0261694F-13A3-435D-BA1C-B99787B52658	49d5a186-bec5-43eb-92f5-9b5b4577f34b	16	105	0	500	0500D02	NULL	NULL
d902da7a-3c85-49ac-9553-2144004980e3	49d5a186-bec5-43eb-92f5-9b5b4577f34b	DFBE18B6-C380-44C8-9591-F49017798CAB	211	34	0261694F-13A3-435D-BA1C-B99787B52658	e3fa5357-3b80-4337-9a75-4bc288ba1525											218	16	105	191	22:38:00	0	22:39:00	3	0	15	0261694F-13A3-435D-BA1C-B99787B52658	49d5a186-bec5-43eb-92f5-9b5b4577f34b	16	105	3	500	0500D02	NULL	NULL
e76f2682-8dc9-41dc-819e-69def7acaf8b	49d5a186-bec5-43eb-92f5-9b5b4577f34b	82F7C7DD-13D2-4D0C-97D1-9CFFFE7B9042	211	34	0261694F-13A3-435D-BA1C-B99787B52658	NULL											21	16	105	10	22:54:00	0	99:99	0	0	0	0261694F-13A3-435D-BA1C-B99787B52658	49d5a186-bec5-43eb-92f5-9b5b4577f34b	16	105	3	500	0500D02	NULL	NULL
ecc4442c-5bd0-4eac-baec-e3c561aeca09	49d5a186-bec5-43eb-92f5-9b5b4577f34b	DFBE18B6-C380-44C8-9591-F49017798CAB	211	34	0261694F-13A3-435D-BA1C-B99787B52658	cf1507d2-1f44-428c-b34a-192c68f4c87a											3	101	103	0	99:99	3	05:41:00	1	5	39	0261694F-13A3-435D-BA1C-B99787B52658	49d5a186-bec5-43eb-92f5-9b5b4577f34b	101	103	5	500	0500D02	NULL	NULL
5a2714b7-be1d-4faf-b483-97b62b479a18	49d5a186-bec5-43eb-92f5-9b5b4577f34b	10B0CCA1-BB8F-4F79-813F-1B9E4ADD8459	211	34	0261694F-13A3-435D-BA1C-B99787B52658	1e2f1379-90b3-4618-9df5-c5ebb7d13b76											5	101	103	5	06:20:00	5	06:21:00	1	5	41	0261694F-13A3-435D-BA1C-B99787B52658	49d5a186-bec5-43eb-92f5-9b5b4577f34b	101	103	0	500	0500D02	NULL	NULL
934ef510-ffd0-4860-8836-2b4ab9badc93	49d5a186-bec5-43eb-92f5-9b5b4577f34b	DFBE18B6-C380-44C8-9591-F49017798CAB	211	34	0261694F-13A3-435D-BA1C-B99787B52658	da32c5cb-1711-425a-ae41-278c679935d2											27	101	103	16	07:02:00	27	07:17:00	1	4	41	0261694F-13A3-435D-BA1C-B99787B52658	49d5a186-bec5-43eb-92f5-9b5b4577f34b	101	103	0	500	0500D02	NULL	NULL
742186cb-4bbc-4d3f-964f-d538a7ecb3a0	49d5a186-bec5-43eb-92f5-9b5b4577f34b	10B0CCA1-BB8F-4F79-813F-1B9E4ADD8459	211	34	0261694F-13A3-435D-BA1C-B99787B52658	404f8d03-19d3-4d42-8443-9a0d3d42f376											29	101	103	29	07:58:00	29	07:59:00	1	4	43	0261694F-13A3-435D-BA1C-B99787B52658	49d5a186-bec5-43eb-92f5-9b5b4577f34b	101	103	0	500	0500D02	NULL	NULL
aa9a321e-843e-496d-b3a5-2bdf802faa8e	49d5a186-bec5-43eb-92f5-9b5b4577f34b	DFBE18B6-C380-44C8-9591-F49017798CAB	211	34	0261694F-13A3-435D-BA1C-B99787B52658	da32c5cb-1711-425a-ae41-278c679935d2											51	101	103	41	08:42:00	51	08:55:00	1	5	41	0261694F-13A3-435D-BA1C-B99787B52658	49d5a186-bec5-43eb-92f5-9b5b4577f34b	101	103	0	500	0500D02	NULL	NULL
b28e8cee-8356-4a69-8433-9deebc6decc8	49d5a186-bec5-43eb-92f5-9b5b4577f34b	10B0CCA1-BB8F-4F79-813F-1B9E4ADD8459	211	34	0261694F-13A3-435D-BA1C-B99787B52658	404f8d03-19d3-4d42-8443-9a0d3d42f376											53	101	103	53	09:36:00	53	09:37:00	1	5	43	0261694F-13A3-435D-BA1C-B99787B52658	49d5a186-bec5-43eb-92f5-9b5b4577f34b	101	103	0	500	0500D02	NULL	NULL
b04c0096-86fc-434d-9faf-b94e33915e6d	49d5a186-bec5-43eb-92f5-9b5b4577f34b	DFBE18B6-C380-44C8-9591-F49017798CAB	211	34	0261694F-13A3-435D-BA1C-B99787B52658	da32c5cb-1711-425a-ae41-278c679935d2											114	101	103	0	99:99	99	14:06:00	1	7	41	0261694F-13A3-435D-BA1C-B99787B52658	49d5a186-bec5-43eb-92f5-9b5b4577f34b	101	103	5	500	0500D02	NULL	NULL
2f95d3cc-82a0-4da4-9275-88ab28b80a75	49d5a186-bec5-43eb-92f5-9b5b4577f34b	10B0CCA1-BB8F-4F79-813F-1B9E4ADD8459	211	34	0261694F-13A3-435D-BA1C-B99787B52658	404f8d03-19d3-4d42-8443-9a0d3d42f376											101	101	103	101	14:47:00	101	14:48:00	1	7	43	0261694F-13A3-435D-BA1C-B99787B52658	49d5a186-bec5-43eb-92f5-9b5b4577f34b	101	103	0	500	0500D02	NULL	NULL
9682f8fd-d5e0-48b4-8022-6878ebdde88f	49d5a186-bec5-43eb-92f5-9b5b4577f34b	DFBE18B6-C380-44C8-9591-F49017798CAB	211	34	0261694F-13A3-435D-BA1C-B99787B52658	da32c5cb-1711-425a-ae41-278c679935d2											137	101	103	113	15:31:00	120	15:58:00	1	4	41	0261694F-13A3-435D-BA1C-B99787B52658	49d5a186-bec5-43eb-92f5-9b5b4577f34b	101	103	0	500	0500D02	NULL	NULL
22e2b9fd-3c4f-456f-9748-1ea00aeb59f7	49d5a186-bec5-43eb-92f5-9b5b4577f34b	10B0CCA1-BB8F-4F79-813F-1B9E4ADD8459	211	34	0261694F-13A3-435D-BA1C-B99787B52658	404f8d03-19d3-4d42-8443-9a0d3d42f376											122	101	103	122	16:39:00	122	16:40:00	1	4	43	0261694F-13A3-435D-BA1C-B99787B52658	49d5a186-bec5-43eb-92f5-9b5b4577f34b	101	103	0	500	0500D02	NULL	NULL
5224a56d-c38b-4a2e-9dd5-10e913c14f43	49d5a186-bec5-43eb-92f5-9b5b4577f34b	DFBE18B6-C380-44C8-9591-F49017798CAB	211	34	0261694F-13A3-435D-BA1C-B99787B52658	NULL											75	101	103	66	10:20:00	0	99:99	0	0	0	0261694F-13A3-435D-BA1C-B99787B52658	49d5a186-bec5-43eb-92f5-9b5b4577f34b	101	103	2	500	0500D02	NULL	NULL
bcc0b644-efaa-4ea6-98ac-34cc452ccdb1	49d5a186-bec5-43eb-92f5-9b5b4577f34b	DFBE18B6-C380-44C8-9591-F49017798CAB	211	34	0261694F-13A3-435D-BA1C-B99787B52658	NULL											161	101	103	134	17:23:00	0	99:99	0	0	0	0261694F-13A3-435D-BA1C-B99787B52658	49d5a186-bec5-43eb-92f5-9b5b4577f34b	101	103	3	500	0500D02	NULL	NULL
f4c31a9e-e7b6-43d1-9646-9e6b40a58499	49d5a186-bec5-43eb-92f5-9b5b4577f34b	82F7C7DD-13D2-4D0C-97D1-9CFFFE7B9042	211	34	0261694F-13A3-435D-BA1C-B99787B52658	f448039c-1676-4b99-8605-d6a37eac5b75											1	102	103	0	99:99	0	05:29:00	8	0	15	0261694F-13A3-435D-BA1C-B99787B52658	49d5a186-bec5-43eb-92f5-9b5b4577f34b	102	103	5	500	0500D02	NULL	NULL
ef1392f1-8690-4a7c-a570-d7f8db1710b6	49d5a186-bec5-43eb-92f5-9b5b4577f34b	DFBE18B6-C380-44C8-9591-F49017798CAB	211	34	0261694F-13A3-435D-BA1C-B99787B52658	cf1507d2-1f44-428c-b34a-192c68f4c87a											4	102	103	2	05:44:00	4	05:45:00	1	4	39	0261694F-13A3-435D-BA1C-B99787B52658	49d5a186-bec5-43eb-92f5-9b5b4577f34b	102	103	0	500	0500D02	NULL	NULL
f3293a0d-9287-4f5c-ad1b-b77d688d30f8	49d5a186-bec5-43eb-92f5-9b5b4577f34b	10B0CCA1-BB8F-4F79-813F-1B9E4ADD8459	211	34	0261694F-13A3-435D-BA1C-B99787B52658	404f8d03-19d3-4d42-8443-9a0d3d42f376											6	102	103	6	06:24:00	6	06:26:00	1	5	43	0261694F-13A3-435D-BA1C-B99787B52658	49d5a186-bec5-43eb-92f5-9b5b4577f34b	102	103	0	500	0500D02	NULL	NULL
4802f0a8-f6bd-40de-92b0-48f85862a0d4	49d5a186-bec5-43eb-92f5-9b5b4577f34b	DFBE18B6-C380-44C8-9591-F49017798CAB	211	34	0261694F-13A3-435D-BA1C-B99787B52658	da32c5cb-1711-425a-ae41-278c679935d2											28	102	103	18	07:09:00	28	07:21:00	1	4	41	0261694F-13A3-435D-BA1C-B99787B52658	49d5a186-bec5-43eb-92f5-9b5b4577f34b	102	103	0	500	0500D02	NULL	NULL
8942c971-3c7e-4995-9838-ff923cb5573b	49d5a186-bec5-43eb-92f5-9b5b4577f34b	10B0CCA1-BB8F-4F79-813F-1B9E4ADD8459	211	34	0261694F-13A3-435D-BA1C-B99787B52658	404f8d03-19d3-4d42-8443-9a0d3d42f376											30	102	103	30	08:02:00	30	08:03:00	1	4	43	0261694F-13A3-435D-BA1C-B99787B52658	49d5a186-bec5-43eb-92f5-9b5b4577f34b	102	103	0	500	0500D02	NULL	NULL
7e243182-2865-40fd-9cea-85c24509d479	49d5a186-bec5-43eb-92f5-9b5b4577f34b	DFBE18B6-C380-44C8-9591-F49017798CAB	211	34	0261694F-13A3-435D-BA1C-B99787B52658	da32c5cb-1711-425a-ae41-278c679935d2											143	102	103	0	99:99	126	16:22:00	1	4	41	0261694F-13A3-435D-BA1C-B99787B52658	49d5a186-bec5-43eb-92f5-9b5b4577f34b	102	103	5	500	0500D02	NULL	NULL
bd46f820-3b31-41e1-bbb2-5ba090e3d59e	49d5a186-bec5-43eb-92f5-9b5b4577f34b	10B0CCA1-BB8F-4F79-813F-1B9E4ADD8459	211	34	0261694F-13A3-435D-BA1C-B99787B52658	404f8d03-19d3-4d42-8443-9a0d3d42f376											128	102	103	128	17:03:00	128	17:04:00	1	4	43	0261694F-13A3-435D-BA1C-B99787B52658	49d5a186-bec5-43eb-92f5-9b5b4577f34b	102	103	0	500	0500D02	NULL	NULL
c85cf387-3f16-4dad-a293-a9e375097e98	49d5a186-bec5-43eb-92f5-9b5b4577f34b	DFBE18B6-C380-44C8-9591-F49017798CAB	211	34	0261694F-13A3-435D-BA1C-B99787B52658	da32c5cb-1711-425a-ae41-278c679935d2											167	102	103	140	17:47:00	147	18:02:00	1	6	41	0261694F-13A3-435D-BA1C-B99787B52658	49d5a186-bec5-43eb-92f5-9b5b4577f34b	102	103	0	500	0500D02	NULL	NULL
807e2747-b9bf-4854-8bcd-9cdac97c1786	49d5a186-bec5-43eb-92f5-9b5b4577f34b	10B0CCA1-BB8F-4F79-813F-1B9E4ADD8459	211	34	0261694F-13A3-435D-BA1C-B99787B52658	404f8d03-19d3-4d42-8443-9a0d3d42f376											149	102	103	149	18:43:00	149	18:44:00	1	6	43	0261694F-13A3-435D-BA1C-B99787B52658	49d5a186-bec5-43eb-92f5-9b5b4577f34b	102	103	0	500	0500D02	NULL	NULL
0ce7fb6c-efc5-4ba3-8b4c-72aefa62ff02	49d5a186-bec5-43eb-92f5-9b5b4577f34b	DFBE18B6-C380-44C8-9591-F49017798CAB	211	34	0261694F-13A3-435D-BA1C-B99787B52658	e3fa5357-3b80-4337-9a75-4bc288ba1525											186	102	103	161	19:27:00	0	19:28:00	3	0	15	0261694F-13A3-435D-BA1C-B99787B52658	49d5a186-bec5-43eb-92f5-9b5b4577f34b	102	103	3	500	0500D02	NULL	NULL
71e4eaf9-b674-43da-824d-b4241cb1962a	49d5a186-bec5-43eb-92f5-9b5b4577f34b	DFBE18B6-C380-44C8-9591-F49017798CAB	211	34	0261694F-13A3-435D-BA1C-B99787B52658	NULL											52	102	103	42	08:46:00	0	99:99	0	0	0	0261694F-13A3-435D-BA1C-B99787B52658	49d5a186-bec5-43eb-92f5-9b5b4577f34b	102	103	2	500	0500D02	NULL	NULL
743c86f5-f434-48ff-bbef-7a49e6aa2faa	49d5a186-bec5-43eb-92f5-9b5b4577f34b	82F7C7DD-13D2-4D0C-97D1-9CFFFE7B9042	211	34	0261694F-13A3-435D-BA1C-B99787B52658	NULL											14	102	103	3	19:43:00	0	99:99	0	0	0	0261694F-13A3-435D-BA1C-B99787B52658	49d5a186-bec5-43eb-92f5-9b5b4577f34b	102	103	3	500	0500D02	NULL	NULL
5f514e3f-5f62-487d-8e27-955f38fa6970	49d5a186-bec5-43eb-92f5-9b5b4577f34b	82F7C7DD-13D2-4D0C-97D1-9CFFFE7B9042	211	34	0261694F-13A3-435D-BA1C-B99787B52658	f448039c-1676-4b99-8605-d6a37eac5b75											4	103	103	0	99:99	0	05:49:00	8	0	15	0261694F-13A3-435D-BA1C-B99787B52658	49d5a186-bec5-43eb-92f5-9b5b4577f34b	103	103	5	500	0500D02	NULL	NULL
f7d645b2-c680-47d1-8bcc-da29197a2f2e	49d5a186-bec5-43eb-92f5-9b5b4577f34b	DFBE18B6-C380-44C8-9591-F49017798CAB	211	34	0261694F-13A3-435D-BA1C-B99787B52658	da32c5cb-1711-425a-ae41-278c679935d2											9	103	103	5	06:04:00	9	06:05:00	1	4	41	0261694F-13A3-435D-BA1C-B99787B52658	49d5a186-bec5-43eb-92f5-9b5b4577f34b	103	103	0	500	0500D02	NULL	NULL
ef51bd8a-edce-4ce5-85e5-24d4cdd574c6	49d5a186-bec5-43eb-92f5-9b5b4577f34b	10B0CCA1-BB8F-4F79-813F-1B9E4ADD8459	211	34	0261694F-13A3-435D-BA1C-B99787B52658	404f8d03-19d3-4d42-8443-9a0d3d42f376											11	103	103	11	06:46:00	11	06:47:00	1	4	43	0261694F-13A3-435D-BA1C-B99787B52658	49d5a186-bec5-43eb-92f5-9b5b4577f34b	103	103	0	500	0500D02	NULL	NULL
7140764f-1356-406d-a6a0-b40a39ceda09	49d5a186-bec5-43eb-92f5-9b5b4577f34b	DFBE18B6-C380-44C8-9591-F49017798CAB	211	34	0261694F-13A3-435D-BA1C-B99787B52658	da32c5cb-1711-425a-ae41-278c679935d2											33	103	103	23	07:30:00	33	07:41:00	1	4	41	0261694F-13A3-435D-BA1C-B99787B52658	49d5a186-bec5-43eb-92f5-9b5b4577f34b	103	103	0	500	0500D02	NULL	NULL
bff254e6-2bc0-4dea-9606-2b6caf928933	49d5a186-bec5-43eb-92f5-9b5b4577f34b	10B0CCA1-BB8F-4F79-813F-1B9E4ADD8459	211	34	0261694F-13A3-435D-BA1C-B99787B52658	404f8d03-19d3-4d42-8443-9a0d3d42f376											35	103	103	35	08:22:00	35	08:23:00	1	4	43	0261694F-13A3-435D-BA1C-B99787B52658	49d5a186-bec5-43eb-92f5-9b5b4577f34b	103	103	0	500	0500D02	NULL	NULL
2a555fd6-6db7-438c-9fe5-94eb67f295fc	49d5a186-bec5-43eb-92f5-9b5b4577f34b	DFBE18B6-C380-44C8-9591-F49017798CAB	211	34	0261694F-13A3-435D-BA1C-B99787B52658	da32c5cb-1711-425a-ae41-278c679935d2											130	103	103	0	99:99	113	15:24:00	1	5	41	0261694F-13A3-435D-BA1C-B99787B52658	49d5a186-bec5-43eb-92f5-9b5b4577f34b	103	103	5	500	0500D02	NULL	NULL
479631c4-0980-4222-9829-4e1349a0dc21	49d5a186-bec5-43eb-92f5-9b5b4577f34b	10B0CCA1-BB8F-4F79-813F-1B9E4ADD8459	211	34	0261694F-13A3-435D-BA1C-B99787B52658	404f8d03-19d3-4d42-8443-9a0d3d42f376											115	103	103	115	16:05:00	115	16:06:00	1	5	43	0261694F-13A3-435D-BA1C-B99787B52658	49d5a186-bec5-43eb-92f5-9b5b4577f34b	103	103	0	500	0500D02	NULL	NULL
806f203e-0ee0-45a9-9525-609543ced700	49d5a186-bec5-43eb-92f5-9b5b4577f34b	DFBE18B6-C380-44C8-9591-F49017798CAB	211	34	0261694F-13A3-435D-BA1C-B99787B52658	da32c5cb-1711-425a-ae41-278c679935d2											154	103	103	127	16:49:00	136	17:02:00	1	4	41	0261694F-13A3-435D-BA1C-B99787B52658	49d5a186-bec5-43eb-92f5-9b5b4577f34b	103	103	0	500	0500D02	NULL	NULL
6a9506b0-fb2a-4364-9f2c-6153859fb0ef	49d5a186-bec5-43eb-92f5-9b5b4577f34b	10B0CCA1-BB8F-4F79-813F-1B9E4ADD8459	211	34	0261694F-13A3-435D-BA1C-B99787B52658	404f8d03-19d3-4d42-8443-9a0d3d42f376											138	103	103	138	17:43:00	138	17:44:00	1	4	43	0261694F-13A3-435D-BA1C-B99787B52658	49d5a186-bec5-43eb-92f5-9b5b4577f34b	103	103	0	500	0500D02	NULL	NULL
0076f718-52ec-45b3-a630-37c9ca254b0c	49d5a186-bec5-43eb-92f5-9b5b4577f34b	DFBE18B6-C380-44C8-9591-F49017798CAB	211	34	0261694F-13A3-435D-BA1C-B99787B52658	e3fa5357-3b80-4337-9a75-4bc288ba1525											177	103	103	150	18:27:00	0	18:28:00	3	0	15	0261694F-13A3-435D-BA1C-B99787B52658	49d5a186-bec5-43eb-92f5-9b5b4577f34b	103	103	3	500	0500D02	NULL	NULL
d471d5d7-c770-4fa3-b990-273098b40e86	49d5a186-bec5-43eb-92f5-9b5b4577f34b	DFBE18B6-C380-44C8-9591-F49017798CAB	211	34	0261694F-13A3-435D-BA1C-B99787B52658	NULL											57	103	103	48	09:06:00	0	99:99	0	0	0	0261694F-13A3-435D-BA1C-B99787B52658	49d5a186-bec5-43eb-92f5-9b5b4577f34b	103	103	2	500	0500D02	NULL	NULL
93c78eff-8be5-42bc-aee1-d9f36d656cec	49d5a186-bec5-43eb-92f5-9b5b4577f34b	82F7C7DD-13D2-4D0C-97D1-9CFFFE7B9042	211	34	0261694F-13A3-435D-BA1C-B99787B52658	NULL											12	103	103	1	18:43:00	0	99:99	0	0	0	0261694F-13A3-435D-BA1C-B99787B52658	49d5a186-bec5-43eb-92f5-9b5b4577f34b	103	103	3	500	0500D02	NULL	NULL
ea9a7ad4-ecf3-44cf-8f88-19f82b1b6e97	49d5a186-bec5-43eb-92f5-9b5b4577f34b	DFBE18B6-C380-44C8-9591-F49017798CAB	211	34	0261694F-13A3-435D-BA1C-B99787B52658	da32c5cb-1711-425a-ae41-278c679935d2											11	104	103	0	99:99	11	06:13:00	1	4	41	0261694F-13A3-435D-BA1C-B99787B52658	49d5a186-bec5-43eb-92f5-9b5b4577f34b	104	103	5	500	0500D02	NULL	NULL
62e3788b-f036-450d-aeb7-d0f2751dba53	49d5a186-bec5-43eb-92f5-9b5b4577f34b	10B0CCA1-BB8F-4F79-813F-1B9E4ADD8459	211	34	0261694F-13A3-435D-BA1C-B99787B52658	404f8d03-19d3-4d42-8443-9a0d3d42f376											13	104	103	13	06:54:00	13	06:55:00	1	4	43	0261694F-13A3-435D-BA1C-B99787B52658	49d5a186-bec5-43eb-92f5-9b5b4577f34b	104	103	0	500	0500D02	NULL	NULL
7ca61b1d-9734-4969-80d6-3bd3c1d7015b	49d5a186-bec5-43eb-92f5-9b5b4577f34b	DFBE18B6-C380-44C8-9591-F49017798CAB	211	34	0261694F-13A3-435D-BA1C-B99787B52658	da32c5cb-1711-425a-ae41-278c679935d2											35	104	103	25	07:38:00	35	07:49:00	1	4	41	0261694F-13A3-435D-BA1C-B99787B52658	49d5a186-bec5-43eb-92f5-9b5b4577f34b	104	103	0	500	0500D02	NULL	NULL
e1a1966f-97ed-454e-82ae-921f48acc9bd	49d5a186-bec5-43eb-92f5-9b5b4577f34b	10B0CCA1-BB8F-4F79-813F-1B9E4ADD8459	211	34	0261694F-13A3-435D-BA1C-B99787B52658	404f8d03-19d3-4d42-8443-9a0d3d42f376											37	104	103	37	08:30:00	37	08:31:00	1	4	43	0261694F-13A3-435D-BA1C-B99787B52658	49d5a186-bec5-43eb-92f5-9b5b4577f34b	104	103	0	500	0500D02	NULL	NULL
c8071954-a5db-4d0a-b897-4f5fbc5f854b	49d5a186-bec5-43eb-92f5-9b5b4577f34b	DFBE18B6-C380-44C8-9591-F49017798CAB	211	34	0261694F-13A3-435D-BA1C-B99787B52658	da32c5cb-1711-425a-ae41-278c679935d2											131	104	103	0	99:99	114	15:29:00	1	5	41	0261694F-13A3-435D-BA1C-B99787B52658	49d5a186-bec5-43eb-92f5-9b5b4577f34b	104	103	5	500	0500D02	NULL	NULL
46230485-e745-401b-9247-ea8f764c4f1d	49d5a186-bec5-43eb-92f5-9b5b4577f34b	10B0CCA1-BB8F-4F79-813F-1B9E4ADD8459	211	34	0261694F-13A3-435D-BA1C-B99787B52658	404f8d03-19d3-4d42-8443-9a0d3d42f376											116	104	103	116	16:10:00	116	16:11:00	1	5	43	0261694F-13A3-435D-BA1C-B99787B52658	49d5a186-bec5-43eb-92f5-9b5b4577f34b	104	103	0	500	0500D02	NULL	NULL
d3bbb6af-b4d6-45d3-9c6e-72a6cde277c8	49d5a186-bec5-43eb-92f5-9b5b4577f34b	DFBE18B6-C380-44C8-9591-F49017798CAB	211	34	0261694F-13A3-435D-BA1C-B99787B52658	da32c5cb-1711-425a-ae41-278c679935d2											155	104	103	128	16:54:00	137	17:06:00	1	4	41	0261694F-13A3-435D-BA1C-B99787B52658	49d5a186-bec5-43eb-92f5-9b5b4577f34b	104	103	0	500	0500D02	NULL	NULL
ca208d15-a1ed-4350-8a34-92b50ba57770	49d5a186-bec5-43eb-92f5-9b5b4577f34b	10B0CCA1-BB8F-4F79-813F-1B9E4ADD8459	211	34	0261694F-13A3-435D-BA1C-B99787B52658	404f8d03-19d3-4d42-8443-9a0d3d42f376											139	104	103	139	17:47:00	139	17:48:00	1	4	43	0261694F-13A3-435D-BA1C-B99787B52658	49d5a186-bec5-43eb-92f5-9b5b4577f34b	104	103	0	500	0500D02	NULL	NULL
6f92e236-4162-4cf2-8af7-9ccedcfd9ab8	49d5a186-bec5-43eb-92f5-9b5b4577f34b	DFBE18B6-C380-44C8-9591-F49017798CAB	211	34	0261694F-13A3-435D-BA1C-B99787B52658	NULL											59	104	103	50	09:14:00	0	99:99	0	0	0	0261694F-13A3-435D-BA1C-B99787B52658	49d5a186-bec5-43eb-92f5-9b5b4577f34b	104	103	2	500	0500D02	NULL	NULL
80187c96-fb9c-4d6a-a71e-c979332a0a2e	49d5a186-bec5-43eb-92f5-9b5b4577f34b	DFBE18B6-C380-44C8-9591-F49017798CAB	211	34	0261694F-13A3-435D-BA1C-B99787B52658	NULL											178	104	103	151	18:31:00	0	99:99	0	0	0	0261694F-13A3-435D-BA1C-B99787B52658	49d5a186-bec5-43eb-92f5-9b5b4577f34b	104	103	3	500	0500D02	NULL	NULL
a6f07b82-ea4f-491d-95d3-27fd83a110a3	49d5a186-bec5-43eb-92f5-9b5b4577f34b	DFBE18B6-C380-44C8-9591-F49017798CAB	211	34	0261694F-13A3-435D-BA1C-B99787B52658	da32c5cb-1711-425a-ae41-278c679935d2											25	105	103	0	99:99	25	07:09:00	1	4	41	0261694F-13A3-435D-BA1C-B99787B52658	49d5a186-bec5-43eb-92f5-9b5b4577f34b	105	103	5	500	0500D02	NULL	NULL
29f4f16f-8995-4f47-b09f-6bf7426fc44b	49d5a186-bec5-43eb-92f5-9b5b4577f34b	10B0CCA1-BB8F-4F79-813F-1B9E4ADD8459	211	34	0261694F-13A3-435D-BA1C-B99787B52658	404f8d03-19d3-4d42-8443-9a0d3d42f376											27	105	103	27	07:50:00	27	07:51:00	1	4	43	0261694F-13A3-435D-BA1C-B99787B52658	49d5a186-bec5-43eb-92f5-9b5b4577f34b	105	103	0	500	0500D02	NULL	NULL
b35aaa7d-96f9-41e7-8ef7-64068200aa7e	49d5a186-bec5-43eb-92f5-9b5b4577f34b	DFBE18B6-C380-44C8-9591-F49017798CAB	211	34	0261694F-13A3-435D-BA1C-B99787B52658	da32c5cb-1711-425a-ae41-278c679935d2											49	105	103	39	08:34:00	49	08:45:00	1	4	41	0261694F-13A3-435D-BA1C-B99787B52658	49d5a186-bec5-43eb-92f5-9b5b4577f34b	105	103	0	500	0500D02	NULL	NULL
7f60430c-5ada-4ab7-86ec-aae81ac6d4be	49d5a186-bec5-43eb-92f5-9b5b4577f34b	10B0CCA1-BB8F-4F79-813F-1B9E4ADD8459	211	34	0261694F-13A3-435D-BA1C-B99787B52658	404f8d03-19d3-4d42-8443-9a0d3d42f376											51	105	103	51	09:26:00	51	09:27:00	1	4	43	0261694F-13A3-435D-BA1C-B99787B52658	49d5a186-bec5-43eb-92f5-9b5b4577f34b	105	103	0	500	0500D02	NULL	NULL
56dd18c9-0399-40ba-ad19-046d4f97e054	49d5a186-bec5-43eb-92f5-9b5b4577f34b	DFBE18B6-C380-44C8-9591-F49017798CAB	211	34	0261694F-13A3-435D-BA1C-B99787B52658	da32c5cb-1711-425a-ae41-278c679935d2											109	105	103	0	99:99	96	13:45:00	1	7	41	0261694F-13A3-435D-BA1C-B99787B52658	49d5a186-bec5-43eb-92f5-9b5b4577f34b	105	103	5	500	0500D02	NULL	NULL
d798e434-66f4-4b6e-b1fd-6d0d29904e25	49d5a186-bec5-43eb-92f5-9b5b4577f34b	10B0CCA1-BB8F-4F79-813F-1B9E4ADD8459	211	34	0261694F-13A3-435D-BA1C-B99787B52658	404f8d03-19d3-4d42-8443-9a0d3d42f376											98	105	103	98	14:26:00	98	14:27:00	1	7	43	0261694F-13A3-435D-BA1C-B99787B52658	49d5a186-bec5-43eb-92f5-9b5b4577f34b	105	103	0	500	0500D02	NULL	NULL
28a981ac-5818-462c-81e7-42c541798e0b	49d5a186-bec5-43eb-92f5-9b5b4577f34b	DFBE18B6-C380-44C8-9591-F49017798CAB	211	34	0261694F-13A3-435D-BA1C-B99787B52658	da32c5cb-1711-425a-ae41-278c679935d2											133	105	103	110	15:10:00	116	15:39:00	1	5	41	0261694F-13A3-435D-BA1C-B99787B52658	49d5a186-bec5-43eb-92f5-9b5b4577f34b	105	103	0	500	0500D02	NULL	NULL
9a72d3e1-f2d6-4223-87e9-39f11b97f2ed	49d5a186-bec5-43eb-92f5-9b5b4577f34b	10B0CCA1-BB8F-4F79-813F-1B9E4ADD8459	211	34	0261694F-13A3-435D-BA1C-B99787B52658	404f8d03-19d3-4d42-8443-9a0d3d42f376											118	105	103	118	16:20:00	118	16:21:00	1	5	43	0261694F-13A3-435D-BA1C-B99787B52658	49d5a186-bec5-43eb-92f5-9b5b4577f34b	105	103	0	500	0500D02	NULL	NULL
42171813-e4fb-46ee-9c61-197330cb13ec	49d5a186-bec5-43eb-92f5-9b5b4577f34b	DFBE18B6-C380-44C8-9591-F49017798CAB	211	34	0261694F-13A3-435D-BA1C-B99787B52658	NULL											73	105	103	64	10:10:00	0	99:99	0	0	0	0261694F-13A3-435D-BA1C-B99787B52658	49d5a186-bec5-43eb-92f5-9b5b4577f34b	105	103	2	500	0500D02	NULL	NULL
4eb1bac8-aa6c-40b9-bd52-ba61f1ca4474	49d5a186-bec5-43eb-92f5-9b5b4577f34b	DFBE18B6-C380-44C8-9591-F49017798CAB	211	34	0261694F-13A3-435D-BA1C-B99787B52658	NULL											157	105	103	130	17:04:00	0	99:99	0	0	0	0261694F-13A3-435D-BA1C-B99787B52658	49d5a186-bec5-43eb-92f5-9b5b4577f34b	105	103	3	500	0500D02	NULL	NULL
23b46e40-b26d-42f6-8813-2e4eec99c3e7	49d5a186-bec5-43eb-92f5-9b5b4577f34b	DFBE18B6-C380-44C8-9591-F49017798CAB	211	34	0261694F-13A3-435D-BA1C-B99787B52658	cf1507d2-1f44-428c-b34a-192c68f4c87a											6	106	103	0	99:99	6	05:53:00	1	4	39	0261694F-13A3-435D-BA1C-B99787B52658	49d5a186-bec5-43eb-92f5-9b5b4577f34b	106	103	5	500	0500D02	NULL	NULL
4c4c5a2e-0265-4405-a958-2606bd19f941	49d5a186-bec5-43eb-92f5-9b5b4577f34b	10B0CCA1-BB8F-4F79-813F-1B9E4ADD8459	211	34	0261694F-13A3-435D-BA1C-B99787B52658	404f8d03-19d3-4d42-8443-9a0d3d42f376											8	106	103	8	06:32:00	8	06:35:00	1	4	43	0261694F-13A3-435D-BA1C-B99787B52658	49d5a186-bec5-43eb-92f5-9b5b4577f34b	106	103	0	500	0500D02	NULL	NULL
3f2fb117-3981-4ece-ad9a-153c2cdee761	49d5a186-bec5-43eb-92f5-9b5b4577f34b	DFBE18B6-C380-44C8-9591-F49017798CAB	211	34	0261694F-13A3-435D-BA1C-B99787B52658	da32c5cb-1711-425a-ae41-278c679935d2											30	106	103	20	07:18:00	30	07:29:00	1	4	41	0261694F-13A3-435D-BA1C-B99787B52658	49d5a186-bec5-43eb-92f5-9b5b4577f34b	106	103	0	500	0500D02	NULL	NULL
ef771038-1926-42b3-99f5-85afa1b9e1ac	49d5a186-bec5-43eb-92f5-9b5b4577f34b	10B0CCA1-BB8F-4F79-813F-1B9E4ADD8459	211	34	0261694F-13A3-435D-BA1C-B99787B52658	404f8d03-19d3-4d42-8443-9a0d3d42f376											32	106	103	32	08:10:00	32	08:11:00	1	4	43	0261694F-13A3-435D-BA1C-B99787B52658	49d5a186-bec5-43eb-92f5-9b5b4577f34b	106	103	0	500	0500D02	NULL	NULL
1ff5046b-886c-4ec5-88fd-b13a259a4903	49d5a186-bec5-43eb-92f5-9b5b4577f34b	DFBE18B6-C380-44C8-9591-F49017798CAB	211	34	0261694F-13A3-435D-BA1C-B99787B52658	da32c5cb-1711-425a-ae41-278c679935d2											54	106	103	44	08:54:00	53	09:05:00	1	5	41	0261694F-13A3-435D-BA1C-B99787B52658	49d5a186-bec5-43eb-92f5-9b5b4577f34b	106	103	0	500	0500D02	NULL	NULL
7302ed5b-e3c5-4db6-b44a-abbe43d4e1b2	49d5a186-bec5-43eb-92f5-9b5b4577f34b	10B0CCA1-BB8F-4F79-813F-1B9E4ADD8459	211	34	0261694F-13A3-435D-BA1C-B99787B52658	404f8d03-19d3-4d42-8443-9a0d3d42f376											55	106	103	55	09:46:00	55	09:47:00	1	5	43	0261694F-13A3-435D-BA1C-B99787B52658	49d5a186-bec5-43eb-92f5-9b5b4577f34b	106	103	0	500	0500D02	NULL	NULL
2b46aa7e-6dd3-4420-b976-53b730071dcb	49d5a186-bec5-43eb-92f5-9b5b4577f34b	DFBE18B6-C380-44C8-9591-F49017798CAB	211	34	0261694F-13A3-435D-BA1C-B99787B52658	da32c5cb-1711-425a-ae41-278c679935d2											120	106	103	0	99:99	104	14:37:00	1	6	41	0261694F-13A3-435D-BA1C-B99787B52658	49d5a186-bec5-43eb-92f5-9b5b4577f34b	106	103	5	500	0500D02	NULL	NULL
3ad88a82-2520-47e1-86f4-1f9f464a1037	49d5a186-bec5-43eb-92f5-9b5b4577f34b	10B0CCA1-BB8F-4F79-813F-1B9E4ADD8459	211	34	0261694F-13A3-435D-BA1C-B99787B52658	404f8d03-19d3-4d42-8443-9a0d3d42f376											106	106	103	106	15:18:00	106	15:19:00	1	6	43	0261694F-13A3-435D-BA1C-B99787B52658	49d5a186-bec5-43eb-92f5-9b5b4577f34b	106	103	0	500	0500D02	NULL	NULL
66c0c4f0-12fa-4785-b130-50a6c16c172f	49d5a186-bec5-43eb-92f5-9b5b4577f34b	DFBE18B6-C380-44C8-9591-F49017798CAB	211	34	0261694F-13A3-435D-BA1C-B99787B52658	da32c5cb-1711-425a-ae41-278c679935d2											145	106	103	118	16:02:00	128	16:30:00	1	4	41	0261694F-13A3-435D-BA1C-B99787B52658	49d5a186-bec5-43eb-92f5-9b5b4577f34b	106	103	0	500	0500D02	NULL	NULL
1e1674b4-2154-4906-aed2-4cc1d3542531	49d5a186-bec5-43eb-92f5-9b5b4577f34b	10B0CCA1-BB8F-4F79-813F-1B9E4ADD8459	211	34	0261694F-13A3-435D-BA1C-B99787B52658	404f8d03-19d3-4d42-8443-9a0d3d42f376											130	106	103	130	17:11:00	130	17:12:00	1	4	43	0261694F-13A3-435D-BA1C-B99787B52658	49d5a186-bec5-43eb-92f5-9b5b4577f34b	106	103	0	500	0500D02	NULL	NULL
6822bf8e-870c-4e5a-9493-7846deefb6ce	49d5a186-bec5-43eb-92f5-9b5b4577f34b	DFBE18B6-C380-44C8-9591-F49017798CAB	211	34	0261694F-13A3-435D-BA1C-B99787B52658	NULL											77	106	103	62	10:03:00	0	99:99	0	0	0	0261694F-13A3-435D-BA1C-B99787B52658	49d5a186-bec5-43eb-92f5-9b5b4577f34b	106	103	2	500	0500D02	NULL	NULL
52f619a9-9b99-4caf-a556-7fa18fe5905f	49d5a186-bec5-43eb-92f5-9b5b4577f34b	DFBE18B6-C380-44C8-9591-F49017798CAB	211	34	0261694F-13A3-435D-BA1C-B99787B52658	NULL											169	106	103	142	17:55:00	0	99:99	0	0	0	0261694F-13A3-435D-BA1C-B99787B52658	49d5a186-bec5-43eb-92f5-9b5b4577f34b	106	103	3	500	0500D02	NULL	NULL
1cb4fbb7-26dc-4da2-bb48-844873880f06	49d5a186-bec5-43eb-92f5-9b5b4577f34b	DFBE18B6-C380-44C8-9591-F49017798CAB	211	34	0261694F-13A3-435D-BA1C-B99787B52658	da32c5cb-1711-425a-ae41-278c679935d2											14	107	103	0	99:99	14	06:25:00	1	4	41	0261694F-13A3-435D-BA1C-B99787B52658	49d5a186-bec5-43eb-92f5-9b5b4577f34b	107	103	5	500	0500D02	NULL	NULL
68d8736f-22e5-4de6-af5a-85d521512d62	49d5a186-bec5-43eb-92f5-9b5b4577f34b	10B0CCA1-BB8F-4F79-813F-1B9E4ADD8459	211	34	0261694F-13A3-435D-BA1C-B99787B52658	404f8d03-19d3-4d42-8443-9a0d3d42f376											16	107	103	16	07:06:00	16	07:07:00	1	4	43	0261694F-13A3-435D-BA1C-B99787B52658	49d5a186-bec5-43eb-92f5-9b5b4577f34b	107	103	0	500	0500D02	NULL	NULL
fcc2c9ac-480b-4663-99dc-8d49704440c5	49d5a186-bec5-43eb-92f5-9b5b4577f34b	DFBE18B6-C380-44C8-9591-F49017798CAB	211	34	0261694F-13A3-435D-BA1C-B99787B52658	da32c5cb-1711-425a-ae41-278c679935d2											38	107	103	28	07:50:00	38	08:01:00	1	4	41	0261694F-13A3-435D-BA1C-B99787B52658	49d5a186-bec5-43eb-92f5-9b5b4577f34b	107	103	0	500	0500D02	NULL	NULL
41168409-868a-4c7f-bc34-8dd2d6a69d7e	49d5a186-bec5-43eb-92f5-9b5b4577f34b	10B0CCA1-BB8F-4F79-813F-1B9E4ADD8459	211	34	0261694F-13A3-435D-BA1C-B99787B52658	404f8d03-19d3-4d42-8443-9a0d3d42f376											40	107	103	40	08:42:00	40	08:43:00	1	4	43	0261694F-13A3-435D-BA1C-B99787B52658	49d5a186-bec5-43eb-92f5-9b5b4577f34b	107	103	0	500	0500D02	NULL	NULL
fa79e0dc-a3f7-4391-94aa-e868a11a3862	49d5a186-bec5-43eb-92f5-9b5b4577f34b	DFBE18B6-C380-44C8-9591-F49017798CAB	211	34	0261694F-13A3-435D-BA1C-B99787B52658	da32c5cb-1711-425a-ae41-278c679935d2											104	107	103	0	99:99	93	13:24:00	1	7	41	0261694F-13A3-435D-BA1C-B99787B52658	49d5a186-bec5-43eb-92f5-9b5b4577f34b	107	103	5	500	0500D02	NULL	NULL
83655869-8776-49b2-b8d7-a22346f4d333	49d5a186-bec5-43eb-92f5-9b5b4577f34b	10B0CCA1-BB8F-4F79-813F-1B9E4ADD8459	211	34	0261694F-13A3-435D-BA1C-B99787B52658	404f8d03-19d3-4d42-8443-9a0d3d42f376											95	107	103	95	14:05:00	95	14:06:00	1	7	43	0261694F-13A3-435D-BA1C-B99787B52658	49d5a186-bec5-43eb-92f5-9b5b4577f34b	107	103	0	500	0500D02	NULL	NULL
753c57e9-52b1-445f-8df0-c87bd6be43f9	49d5a186-bec5-43eb-92f5-9b5b4577f34b	DFBE18B6-C380-44C8-9591-F49017798CAB	211	34	0261694F-13A3-435D-BA1C-B99787B52658	da32c5cb-1711-425a-ae41-278c679935d2											126	107	103	107	14:49:00	109	15:04:00	1	5	41	0261694F-13A3-435D-BA1C-B99787B52658	49d5a186-bec5-43eb-92f5-9b5b4577f34b	107	103	0	500	0500D02	NULL	NULL
c719090f-68ec-430d-ac54-e01b8aeb19eb	49d5a186-bec5-43eb-92f5-9b5b4577f34b	10B0CCA1-BB8F-4F79-813F-1B9E4ADD8459	211	34	0261694F-13A3-435D-BA1C-B99787B52658	404f8d03-19d3-4d42-8443-9a0d3d42f376											111	107	103	111	15:45:00	111	15:46:00	1	5	43	0261694F-13A3-435D-BA1C-B99787B52658	49d5a186-bec5-43eb-92f5-9b5b4577f34b	107	103	0	500	0500D02	NULL	NULL
d8e5ca54-17a3-48ed-bb67-59be8ac5716b	49d5a186-bec5-43eb-92f5-9b5b4577f34b	DFBE18B6-C380-44C8-9591-F49017798CAB	211	34	0261694F-13A3-435D-BA1C-B99787B52658	NULL											62	107	103	53	09:26:00	0	99:99	0	0	0	0261694F-13A3-435D-BA1C-B99787B52658	49d5a186-bec5-43eb-92f5-9b5b4577f34b	107	103	2	500	0500D02	NULL	NULL
2da667ff-fbe4-4d78-9f51-3dc928fd58e5	49d5a186-bec5-43eb-92f5-9b5b4577f34b	DFBE18B6-C380-44C8-9591-F49017798CAB	211	34	0261694F-13A3-435D-BA1C-B99787B52658	NULL											150	107	103	123	16:29:00	0	99:99	0	0	0	0261694F-13A3-435D-BA1C-B99787B52658	49d5a186-bec5-43eb-92f5-9b5b4577f34b	107	103	3	500	0500D02	NULL	NULL
56aae1b4-790b-4ddc-9ae5-c04032b3ef09	49d5a186-bec5-43eb-92f5-9b5b4577f34b	82F7C7DD-13D2-4D0C-97D1-9CFFFE7B9042	211	34	0261694F-13A3-435D-BA1C-B99787B52658	5d7c18ea-1bf7-4787-b67e-f61936b6a57c											3	108	103	0	99:99	0	05:45:00	8	0	15	0261694F-13A3-435D-BA1C-B99787B52658	49d5a186-bec5-43eb-92f5-9b5b4577f34b	108	103	5	500	0500D02	NULL	NULL
9819d6fe-23ef-472d-b20c-170b818a8226	49d5a186-bec5-43eb-92f5-9b5b4577f34b	DFBE18B6-C380-44C8-9591-F49017798CAB	211	34	0261694F-13A3-435D-BA1C-B99787B52658	da32c5cb-1711-425a-ae41-278c679935d2											8	108	103	4	06:00:00	8	06:01:00	1	4	41	0261694F-13A3-435D-BA1C-B99787B52658	49d5a186-bec5-43eb-92f5-9b5b4577f34b	108	103	0	500	0500D02	NULL	NULL
f0993dc0-ee97-4077-9df6-4432f2997327	49d5a186-bec5-43eb-92f5-9b5b4577f34b	10B0CCA1-BB8F-4F79-813F-1B9E4ADD8459	211	34	0261694F-13A3-435D-BA1C-B99787B52658	404f8d03-19d3-4d42-8443-9a0d3d42f376											10	108	103	10	06:42:00	10	06:43:00	1	4	43	0261694F-13A3-435D-BA1C-B99787B52658	49d5a186-bec5-43eb-92f5-9b5b4577f34b	108	103	0	500	0500D02	NULL	NULL
5f2bf575-493b-4f24-aabc-e4fc5662132e	49d5a186-bec5-43eb-92f5-9b5b4577f34b	DFBE18B6-C380-44C8-9591-F49017798CAB	211	34	0261694F-13A3-435D-BA1C-B99787B52658	da32c5cb-1711-425a-ae41-278c679935d2											32	108	103	22	07:26:00	32	07:37:00	1	4	41	0261694F-13A3-435D-BA1C-B99787B52658	49d5a186-bec5-43eb-92f5-9b5b4577f34b	108	103	0	500	0500D02	NULL	NULL
1f746570-92de-46a4-8a43-f65820bb2de3	49d5a186-bec5-43eb-92f5-9b5b4577f34b	10B0CCA1-BB8F-4F79-813F-1B9E4ADD8459	211	34	0261694F-13A3-435D-BA1C-B99787B52658	404f8d03-19d3-4d42-8443-9a0d3d42f376											34	108	103	34	08:18:00	34	08:19:00	1	4	43	0261694F-13A3-435D-BA1C-B99787B52658	49d5a186-bec5-43eb-92f5-9b5b4577f34b	108	103	0	500	0500D02	NULL	NULL
5590894a-9462-42e9-a4b6-33e9f47e43ad	49d5a186-bec5-43eb-92f5-9b5b4577f34b	DFBE18B6-C380-44C8-9591-F49017798CAB	211	34	0261694F-13A3-435D-BA1C-B99787B52658	da32c5cb-1711-425a-ae41-278c679935d2											56	108	103	46	09:02:00	55	09:15:00	1	5	41	0261694F-13A3-435D-BA1C-B99787B52658	49d5a186-bec5-43eb-92f5-9b5b4577f34b	108	103	0	500	0500D02	NULL	NULL
a9618a17-74ec-4454-a727-e05facca30e4	49d5a186-bec5-43eb-92f5-9b5b4577f34b	10B0CCA1-BB8F-4F79-813F-1B9E4ADD8459	211	34	0261694F-13A3-435D-BA1C-B99787B52658	404f8d03-19d3-4d42-8443-9a0d3d42f376											57	108	103	57	09:56:00	57	09:57:00	1	5	43	0261694F-13A3-435D-BA1C-B99787B52658	49d5a186-bec5-43eb-92f5-9b5b4577f34b	108	103	0	500	0500D02	NULL	NULL
49f2859b-1ff3-438f-b5f9-5f7b4e2114b7	49d5a186-bec5-43eb-92f5-9b5b4577f34b	DFBE18B6-C380-44C8-9591-F49017798CAB	211	34	0261694F-13A3-435D-BA1C-B99787B52658	da32c5cb-1711-425a-ae41-278c679935d2											138	108	103	0	99:99	121	16:02:00	1	4	41	0261694F-13A3-435D-BA1C-B99787B52658	49d5a186-bec5-43eb-92f5-9b5b4577f34b	108	103	5	500	0500D02	NULL	NULL
4571382d-8fb5-4045-84de-b9e2d1aa6b92	49d5a186-bec5-43eb-92f5-9b5b4577f34b	10B0CCA1-BB8F-4F79-813F-1B9E4ADD8459	211	34	0261694F-13A3-435D-BA1C-B99787B52658	404f8d03-19d3-4d42-8443-9a0d3d42f376											123	108	103	123	16:43:00	123	16:44:00	1	4	43	0261694F-13A3-435D-BA1C-B99787B52658	49d5a186-bec5-43eb-92f5-9b5b4577f34b	108	103	0	500	0500D02	NULL	NULL
7314ac93-257a-4412-9264-f9556f7bb47c	49d5a186-bec5-43eb-92f5-9b5b4577f34b	DFBE18B6-C380-44C8-9591-F49017798CAB	211	34	0261694F-13A3-435D-BA1C-B99787B52658	da32c5cb-1711-425a-ae41-278c679935d2											162	108	103	135	17:27:00	142	17:32:00	1	6	41	0261694F-13A3-435D-BA1C-B99787B52658	49d5a186-bec5-43eb-92f5-9b5b4577f34b	108	103	0	500	0500D02	NULL	NULL
1d891978-9f56-4e9a-9e13-2a944d6a1ce3	49d5a186-bec5-43eb-92f5-9b5b4577f34b	10B0CCA1-BB8F-4F79-813F-1B9E4ADD8459	211	34	0261694F-13A3-435D-BA1C-B99787B52658	404f8d03-19d3-4d42-8443-9a0d3d42f376											144	108	103	144	18:13:00	144	18:14:00	1	6	43	0261694F-13A3-435D-BA1C-B99787B52658	49d5a186-bec5-43eb-92f5-9b5b4577f34b	108	103	0	500	0500D02	NULL	NULL
0d7aa0be-b14d-4729-a0ee-a0de30d5f70c	49d5a186-bec5-43eb-92f5-9b5b4577f34b	DFBE18B6-C380-44C8-9591-F49017798CAB	211	34	0261694F-13A3-435D-BA1C-B99787B52658	56be9353-2f82-4226-9f96-63c7536045c3											183	108	103	156	18:57:00	0	18:58:00	8	0	15	0261694F-13A3-435D-BA1C-B99787B52658	49d5a186-bec5-43eb-92f5-9b5b4577f34b	108	103	3	500	0500D02	NULL	NULL
de74ae8e-84b3-4048-a806-b4aa1680a419	49d5a186-bec5-43eb-92f5-9b5b4577f34b	DFBE18B6-C380-44C8-9591-F49017798CAB	211	34	0261694F-13A3-435D-BA1C-B99787B52658	NULL											79	108	103	69	10:40:00	0	99:99	0	0	0	0261694F-13A3-435D-BA1C-B99787B52658	49d5a186-bec5-43eb-92f5-9b5b4577f34b	108	103	2	500	0500D02	NULL	NULL
ccc2852e-eadc-4a0e-99ef-9447eaf5a898	49d5a186-bec5-43eb-92f5-9b5b4577f34b	82F7C7DD-13D2-4D0C-97D1-9CFFFE7B9042	211	34	0261694F-13A3-435D-BA1C-B99787B52658	NULL											13	108	103	2	19:13:00	0	99:99	0	0	0	0261694F-13A3-435D-BA1C-B99787B52658	49d5a186-bec5-43eb-92f5-9b5b4577f34b	108	103	3	500	0500D02	NULL	NULL

## Sheet: Sheet3
4e2c904c-9869-40d8-b23d-ae36f791040b	49d5a186-bec5-43eb-92f5-9b5b4577f34b	10B0CCA1-BB8F-4F79-813F-1B9E4ADD8459	211	34	0261694F-13A3-435D-BA1C-B99787B52658	1e2f1379-90b3-4618-9df5-c5ebb7d13b76											1	1	101	1	05:45:00	1	05:50:00	1	0	41	0261694F-13A3-435D-BA1C-B99787B52658	49d5a186-bec5-43eb-92f5-9b5b4577f34b	1	101	0	500	0500D02	NULL	NULL
0d50e744-7c5b-459a-8c52-8989bbde915a	49d5a186-bec5-43eb-92f5-9b5b4577f34b	DFBE18B6-C380-44C8-9591-F49017798CAB	211	34	0261694F-13A3-435D-BA1C-B99787B52658	da32c5cb-1711-425a-ae41-278c679935d2											17	1	101	7	06:31:00	17	06:37:00	1	4	41	0261694F-13A3-435D-BA1C-B99787B52658	49d5a186-bec5-43eb-92f5-9b5b4577f34b	1	101	0	500	0500D02	NULL	NULL
c880469f-afac-49c1-bcb3-5075a25d8b5a	49d5a186-bec5-43eb-92f5-9b5b4577f34b	10B0CCA1-BB8F-4F79-813F-1B9E4ADD8459	211	34	0261694F-13A3-435D-BA1C-B99787B52658	404f8d03-19d3-4d42-8443-9a0d3d42f376											19	1	101	19	07:18:00	19	07:19:00	1	4	43	0261694F-13A3-435D-BA1C-B99787B52658	49d5a186-bec5-43eb-92f5-9b5b4577f34b	1	101	0	500	0500D02	NULL	NULL
920a1c8c-edcc-4745-8210-9efe1161e5da	49d5a186-bec5-43eb-92f5-9b5b4577f34b	DFBE18B6-C380-44C8-9591-F49017798CAB	211	34	0261694F-13A3-435D-BA1C-B99787B52658	da32c5cb-1711-425a-ae41-278c679935d2											41	1	101	31	08:02:00	41	08:13:00	1	4	41	0261694F-13A3-435D-BA1C-B99787B52658	49d5a186-bec5-43eb-92f5-9b5b4577f34b	1	101	0	500	0500D02	NULL	NULL
8a38162b-32cc-458e-961d-eed288cb36aa	49d5a186-bec5-43eb-92f5-9b5b4577f34b	10B0CCA1-BB8F-4F79-813F-1B9E4ADD8459	211	34	0261694F-13A3-435D-BA1C-B99787B52658	404f8d03-19d3-4d42-8443-9a0d3d42f376											43	1	101	43	08:54:00	43	08:55:00	1	4	43	0261694F-13A3-435D-BA1C-B99787B52658	49d5a186-bec5-43eb-92f5-9b5b4577f34b	1	101	0	500	0500D02	NULL	NULL
69c061eb-b21f-409b-b9d0-329a5bc5a201	49d5a186-bec5-43eb-92f5-9b5b4577f34b	DFBE18B6-C380-44C8-9591-F49017798CAB	211	34	0261694F-13A3-435D-BA1C-B99787B52658	da32c5cb-1711-425a-ae41-278c679935d2											65	1	101	55	09:38:00	61	09:45:00	1	5	41	0261694F-13A3-435D-BA1C-B99787B52658	49d5a186-bec5-43eb-92f5-9b5b4577f34b	1	101	0	500	0500D02	NULL	NULL
b2b7bbb2-ad45-48e0-b224-c2786549c02b	49d5a186-bec5-43eb-92f5-9b5b4577f34b	10B0CCA1-BB8F-4F79-813F-1B9E4ADD8459	211	34	0261694F-13A3-435D-BA1C-B99787B52658	404f8d03-19d3-4d42-8443-9a0d3d42f376											63	1	101	63	10:26:00	63	10:27:00	1	5	43	0261694F-13A3-435D-BA1C-B99787B52658	49d5a186-bec5-43eb-92f5-9b5b4577f34b	1	101	0	500	0500D02	NULL	NULL
514eda27-453a-4d32-a513-c9784eee7733	49d5a186-bec5-43eb-92f5-9b5b4577f34b	DFBE18B6-C380-44C8-9591-F49017798CAB	211	34	0261694F-13A3-435D-BA1C-B99787B52658	da32c5cb-1711-425a-ae41-278c679935d2											85	1	101	75	11:10:00	77	11:26:00	1	7	41	0261694F-13A3-435D-BA1C-B99787B52658	49d5a186-bec5-43eb-92f5-9b5b4577f34b	1	101	0	500	0500D02	NULL	NULL
884dbe8d-27ff-4aa5-b234-aabb901a6ba6	49d5a186-bec5-43eb-92f5-9b5b4577f34b	10B0CCA1-BB8F-4F79-813F-1B9E4ADD8459	211	34	0261694F-13A3-435D-BA1C-B99787B52658	404f8d03-19d3-4d42-8443-9a0d3d42f376											79	1	101	79	12:07:00	79	12:08:00	1	7	43	0261694F-13A3-435D-BA1C-B99787B52658	49d5a186-bec5-43eb-92f5-9b5b4577f34b	1	101	0	500	0500D02	NULL	NULL
2704f1a9-e6c7-48f0-945a-4b7d9a9ba5fd	49d5a186-bec5-43eb-92f5-9b5b4577f34b	DFBE18B6-C380-44C8-9591-F49017798CAB	211	34	0261694F-13A3-435D-BA1C-B99787B52658	da32c5cb-1711-425a-ae41-278c679935d2											128	1	105	0	99:99	111	15:14:00	1	5	41	0261694F-13A3-435D-BA1C-B99787B52658	49d5a186-bec5-43eb-92f5-9b5b4577f34b	1	105	5	500	0500D02	NULL	NULL
7bcabd48-38a0-4466-915c-eb0b9fe06c4e	49d5a186-bec5-43eb-92f5-9b5b4577f34b	10B0CCA1-BB8F-4F79-813F-1B9E4ADD8459	211	34	0261694F-13A3-435D-BA1C-B99787B52658	404f8d03-19d3-4d42-8443-9a0d3d42f376											113	1	105	113	15:55:00	113	15:56:00	1	5	43	0261694F-13A3-435D-BA1C-B99787B52658	49d5a186-bec5-43eb-92f5-9b5b4577f34b	1	105	0	500	0500D02	NULL	NULL
d7d7dc2b-faa7-48b3-bd00-43c728b22660	49d5a186-bec5-43eb-92f5-9b5b4577f34b	DFBE18B6-C380-44C8-9591-F49017798CAB	211	34	0261694F-13A3-435D-BA1C-B99787B52658	da32c5cb-1711-425a-ae41-278c679935d2											152	1	105	125	16:39:00	134	16:54:00	1	4	41	0261694F-13A3-435D-BA1C-B99787B52658	49d5a186-bec5-43eb-92f5-9b5b4577f34b	1	105	0	500	0500D02	NULL	NULL
5747227a-468f-4c8d-94fa-6b57b6440c1e	49d5a186-bec5-43eb-92f5-9b5b4577f34b	10B0CCA1-BB8F-4F79-813F-1B9E4ADD8459	211	34	0261694F-13A3-435D-BA1C-B99787B52658	404f8d03-19d3-4d42-8443-9a0d3d42f376											136	1	105	136	17:35:00	136	17:36:00	1	4	43	0261694F-13A3-435D-BA1C-B99787B52658	49d5a186-bec5-43eb-92f5-9b5b4577f34b	1	105	0	500	0500D02	NULL	NULL
07d8f18b-1f6d-4d60-a6e4-b562a0b2f2eb	49d5a186-bec5-43eb-92f5-9b5b4577f34b	DFBE18B6-C380-44C8-9591-F49017798CAB	211	34	0261694F-13A3-435D-BA1C-B99787B52658	da32c5cb-1711-425a-ae41-278c679935d2											175	1	105	148	18:19:00	154	18:44:00	1	6	41	0261694F-13A3-435D-BA1C-B99787B52658	49d5a186-bec5-43eb-92f5-9b5b4577f34b	1	105	0	500	0500D02	NULL	NULL
66b23229-4f13-4b7b-8747-5b6d555432a7	49d5a186-bec5-43eb-92f5-9b5b4577f34b	10B0CCA1-BB8F-4F79-813F-1B9E4ADD8459	211	34	0261694F-13A3-435D-BA1C-B99787B52658	404f8d03-19d3-4d42-8443-9a0d3d42f376											156	1	105	156	19:25:00	156	19:26:00	1	6	43	0261694F-13A3-435D-BA1C-B99787B52658	49d5a186-bec5-43eb-92f5-9b5b4577f34b	1	105	0	500	0500D02	NULL	NULL
5b6d505f-b12a-4dbd-bffa-bec4a97c9bcb	49d5a186-bec5-43eb-92f5-9b5b4577f34b	DFBE18B6-C380-44C8-9591-F49017798CAB	211	34	0261694F-13A3-435D-BA1C-B99787B52658	da32c5cb-1711-425a-ae41-278c679935d2											195	1	105	168	20:09:00	170	20:20:00	1	6	41	0261694F-13A3-435D-BA1C-B99787B52658	49d5a186-bec5-43eb-92f5-9b5b4577f34b	1	105	0	500	0500D02	NULL	NULL
231af186-c352-46b0-8e91-5005c7a04f52	49d5a186-bec5-43eb-92f5-9b5b4577f34b	10B0CCA1-BB8F-4F79-813F-1B9E4ADD8459	211	34	0261694F-13A3-435D-BA1C-B99787B52658	1e2f1379-90b3-4618-9df5-c5ebb7d13b76											172	1	105	177	21:01:00	172	21:02:00	1	6	41	0261694F-13A3-435D-BA1C-B99787B52658	49d5a186-bec5-43eb-92f5-9b5b4577f34b	1	105	0	500	0500D02	NULL	NULL
3bbc0828-65be-4747-a911-883b62464129	49d5a186-bec5-43eb-92f5-9b5b4577f34b	DFBE18B6-C380-44C8-9591-F49017798CAB	211	34	0261694F-13A3-435D-BA1C-B99787B52658	cf1507d2-1f44-428c-b34a-192c68f4c87a											211	1	105	184	21:43:00	180	21:50:00	1	12	39	0261694F-13A3-435D-BA1C-B99787B52658	49d5a186-bec5-43eb-92f5-9b5b4577f34b	1	105	3	500	0500D02	NULL	NULL
03f4faaf-c49e-47bb-a466-b69d42f3e004	49d5a186-bec5-43eb-92f5-9b5b4577f34b	10B0CCA1-BB8F-4F79-813F-1B9E4ADD8459	211	34	0261694F-13A3-435D-BA1C-B99787B52658	1e2f1379-90b3-4618-9df5-c5ebb7d13b76											2	2	101	2	05:55:00	2	06:00:00	1	10	41	0261694F-13A3-435D-BA1C-B99787B52658	49d5a186-bec5-43eb-92f5-9b5b4577f34b	2	101	0	500	0500D02	NULL	NULL
c8ee720e-a7a1-496c-805b-5374a7091406	49d5a186-bec5-43eb-92f5-9b5b4577f34b	DFBE18B6-C380-44C8-9591-F49017798CAB	211	34	0261694F-13A3-435D-BA1C-B99787B52658	da32c5cb-1711-425a-ae41-278c679935d2											20	2	101	10	06:41:00	20	06:49:00	1	4	41	0261694F-13A3-435D-BA1C-B99787B52658	49d5a186-bec5-43eb-92f5-9b5b4577f34b	2	101	0	500	0500D02	NULL	NULL
75e92e9c-5151-4511-afc3-10ab49da76de	49d5a186-bec5-43eb-92f5-9b5b4577f34b	10B0CCA1-BB8F-4F79-813F-1B9E4ADD8459	211	34	0261694F-13A3-435D-BA1C-B99787B52658	404f8d03-19d3-4d42-8443-9a0d3d42f376											22	2	101	22	07:30:00	22	07:31:00	1	4	43	0261694F-13A3-435D-BA1C-B99787B52658	49d5a186-bec5-43eb-92f5-9b5b4577f34b	2	101	0	500	0500D02	NULL	NULL
fe1ca3cb-9960-4539-a738-da32401088e4	49d5a186-bec5-43eb-92f5-9b5b4577f34b	DFBE18B6-C380-44C8-9591-F49017798CAB	211	34	0261694F-13A3-435D-BA1C-B99787B52658	da32c5cb-1711-425a-ae41-278c679935d2											44	2	101	35	08:14:00	44	08:25:00	1	4	41	0261694F-13A3-435D-BA1C-B99787B52658	49d5a186-bec5-43eb-92f5-9b5b4577f34b	2	101	0	500	0500D02	NULL	NULL
80e756b8-49f1-4b72-812d-2a79cf5e50ef	49d5a186-bec5-43eb-92f5-9b5b4577f34b	10B0CCA1-BB8F-4F79-813F-1B9E4ADD8459	211	34	0261694F-13A3-435D-BA1C-B99787B52658	404f8d03-19d3-4d42-8443-9a0d3d42f376											46	2	101	46	09:06:00	46	09:07:00	1	4	43	0261694F-13A3-435D-BA1C-B99787B52658	49d5a186-bec5-43eb-92f5-9b5b4577f34b	2	101	0	500	0500D02	NULL	NULL
49afdd6e-07ff-486d-848d-44d057c19f95	49d5a186-bec5-43eb-92f5-9b5b4577f34b	DFBE18B6-C380-44C8-9591-F49017798CAB	211	34	0261694F-13A3-435D-BA1C-B99787B52658	da32c5cb-1711-425a-ae41-278c679935d2											68	2	101	58	09:50:00	64	10:00:00	1	5	41	0261694F-13A3-435D-BA1C-B99787B52658	49d5a186-bec5-43eb-92f5-9b5b4577f34b	2	101	0	500	0500D02	NULL	NULL
3da56b77-8444-4d06-9cc5-f4cd9ad44edf	49d5a186-bec5-43eb-92f5-9b5b4577f34b	10B0CCA1-BB8F-4F79-813F-1B9E4ADD8459	211	34	0261694F-13A3-435D-BA1C-B99787B52658	404f8d03-19d3-4d42-8443-9a0d3d42f376											66	2	101	66	10:41:00	66	10:42:00	1	5	43	0261694F-13A3-435D-BA1C-B99787B52658	49d5a186-bec5-43eb-92f5-9b5b4577f34b	2	101	0	500	0500D02	NULL	NULL
c8277e94-cfc2-417c-b5fd-5dd2239c09d6	49d5a186-bec5-43eb-92f5-9b5b4577f34b	DFBE18B6-C380-44C8-9591-F49017798CAB	211	34	0261694F-13A3-435D-BA1C-B99787B52658	da32c5cb-1711-425a-ae41-278c679935d2											88	2	101	78	11:25:00	80	11:47:00	1	7	41	0261694F-13A3-435D-BA1C-B99787B52658	49d5a186-bec5-43eb-92f5-9b5b4577f34b	2	101	0	500	0500D02	NULL	NULL
1b5e09e1-e6ac-406d-8627-a151475b4478	49d5a186-bec5-43eb-92f5-9b5b4577f34b	10B0CCA1-BB8F-4F79-813F-1B9E4ADD8459	211	34	0261694F-13A3-435D-BA1C-B99787B52658	404f8d03-19d3-4d42-8443-9a0d3d42f376											82	2	101	82	12:28:00	82	12:29:00	1	7	43	0261694F-13A3-435D-BA1C-B99787B52658	49d5a186-bec5-43eb-92f5-9b5b4577f34b	2	101	0	500	0500D02	NULL	NULL
d15b5919-0603-4a39-b3e2-a403ceab05a0	49d5a186-bec5-43eb-92f5-9b5b4577f34b	DFBE18B6-C380-44C8-9591-F49017798CAB	211	34	0261694F-13A3-435D-BA1C-B99787B52658	da32c5cb-1711-425a-ae41-278c679935d2											132	2	105	0	99:99	115	15:34:00	1	5	41	0261694F-13A3-435D-BA1C-B99787B52658	49d5a186-bec5-43eb-92f5-9b5b4577f34b	2	105	5	500	0500D02	NULL	NULL
f44339d9-a579-448b-af7f-bae5ee067641	49d5a186-bec5-43eb-92f5-9b5b4577f34b	10B0CCA1-BB8F-4F79-813F-1B9E4ADD8459	211	34	0261694F-13A3-435D-BA1C-B99787B52658	404f8d03-19d3-4d42-8443-9a0d3d42f376											117	2	105	117	16:15:00	117	16:16:00	1	5	43	0261694F-13A3-435D-BA1C-B99787B52658	49d5a186-bec5-43eb-92f5-9b5b4577f34b	2	105	0	500	0500D02	NULL	NULL
97b2e8fd-4a78-4a7d-91ab-8581f49184d3	49d5a186-bec5-43eb-92f5-9b5b4577f34b	DFBE18B6-C380-44C8-9591-F49017798CAB	211	34	0261694F-13A3-435D-BA1C-B99787B52658	da32c5cb-1711-425a-ae41-278c679935d2											156	2	105	129	16:59:00	138	17:10:00	1	4	41	0261694F-13A3-435D-BA1C-B99787B52658	49d5a186-bec5-43eb-92f5-9b5b4577f34b	2	105	0	500	0500D02	NULL	NULL
c3baf19e-434d-4810-87a9-c396f4dde0a9	49d5a186-bec5-43eb-92f5-9b5b4577f34b	10B0CCA1-BB8F-4F79-813F-1B9E4ADD8459	211	34	0261694F-13A3-435D-BA1C-B99787B52658	404f8d03-19d3-4d42-8443-9a0d3d42f376											140	2	105	140	17:51:00	140	17:52:00	1	4	43	0261694F-13A3-435D-BA1C-B99787B52658	49d5a186-bec5-43eb-92f5-9b5b4577f34b	2	105	0	500	0500D02	NULL	NULL
b1b41aaa-1d9c-4058-b5d0-586f2bb27970	49d5a186-bec5-43eb-92f5-9b5b4577f34b	DFBE18B6-C380-44C8-9591-F49017798CAB	211	34	0261694F-13A3-435D-BA1C-B99787B52658	da32c5cb-1711-425a-ae41-278c679935d2											179	2	105	152	18:35:00	156	18:56:00	1	6	41	0261694F-13A3-435D-BA1C-B99787B52658	49d5a186-bec5-43eb-92f5-9b5b4577f34b	2	105	0	500	0500D02	NULL	NULL
f74bdfd3-0c7b-4a29-9764-0a67518e70d0	49d5a186-bec5-43eb-92f5-9b5b4577f34b	10B0CCA1-BB8F-4F79-813F-1B9E4ADD8459	211	34	0261694F-13A3-435D-BA1C-B99787B52658	404f8d03-19d3-4d42-8443-9a0d3d42f376											158	2	105	158	19:37:00	158	19:38:00	1	6	43	0261694F-13A3-435D-BA1C-B99787B52658	49d5a186-bec5-43eb-92f5-9b5b4577f34b	2	105	0	500	0500D02	NULL	NULL
b18d0528-e737-4cc1-b4e0-ced4170287a2	49d5a186-bec5-43eb-92f5-9b5b4577f34b	DFBE18B6-C380-44C8-9591-F49017798CAB	211	34	0261694F-13A3-435D-BA1C-B99787B52658	da32c5cb-1711-425a-ae41-278c679935d2											197	2	105	179	21:21:00	172	20:32:00	1	6	41	0261694F-13A3-435D-BA1C-B99787B52658	49d5a186-bec5-43eb-92f5-9b5b4577f34b	2	105	0	500	0500D02	NULL	NULL
a0c80efc-1b12-4c69-ac09-d8489e8f0913	49d5a186-bec5-43eb-92f5-9b5b4577f34b	10B0CCA1-BB8F-4F79-813F-1B9E4ADD8459	211	34	0261694F-13A3-435D-BA1C-B99787B52658	1e2f1379-90b3-4618-9df5-c5ebb7d13b76											174	2	105	179	21:13:00	174	21:14:00	1	6	41	0261694F-13A3-435D-BA1C-B99787B52658	49d5a186-bec5-43eb-92f5-9b5b4577f34b	2	105	0	500	0500D02	NULL	NULL
6d8825ec-6f65-4bb9-9c61-f50853c8d83a	49d5a186-bec5-43eb-92f5-9b5b4577f34b	DFBE18B6-C380-44C8-9591-F49017798CAB	211	34	0261694F-13A3-435D-BA1C-B99787B52658	cf1507d2-1f44-428c-b34a-192c68f4c87a											213	2	105	186	21:55:00	181	22:00:00	1	10	39	0261694F-13A3-435D-BA1C-B99787B52658	49d5a186-bec5-43eb-92f5-9b5b4577f34b	2	105	0	500	0500D02	NULL	NULL
a49f0084-7124-4590-8d4e-ec4fa66a7263	49d5a186-bec5-43eb-92f5-9b5b4577f34b	DFBE18B6-C380-44C8-9591-F49017798CAB	211	34	0261694F-13A3-435D-BA1C-B99787B52658	cf1507d2-1f44-428c-b34a-192c68f4c87a											2	3	101	0	99:99	2	05:36:00	1	6	39	0261694F-13A3-435D-BA1C-B99787B52658	49d5a186-bec5-43eb-92f5-9b5b4577f34b	3	101	5	500	0500D02	NULL	NULL
9ddf8d76-d586-4825-b4b3-36f8ffc9cab5	49d5a186-bec5-43eb-92f5-9b5b4577f34b	10B0CCA1-BB8F-4F79-813F-1B9E4ADD8459	211	34	0261694F-13A3-435D-BA1C-B99787B52658	1e2f1379-90b3-4618-9df5-c5ebb7d13b76											4	3	101	4	06:15:00	4	06:16:00	1	6	41	0261694F-13A3-435D-BA1C-B99787B52658	49d5a186-bec5-43eb-92f5-9b5b4577f34b	3	101	0	500	0500D02	NULL	NULL
b7d6f8ae-288c-4e2f-896f-6673aeeada40	49d5a186-bec5-43eb-92f5-9b5b4577f34b	DFBE18B6-C380-44C8-9591-F49017798CAB	211	34	0261694F-13A3-435D-BA1C-B99787B52658	da32c5cb-1711-425a-ae41-278c679935d2											26	3	101	15	06:57:00	26	07:13:00	1	4	41	0261694F-13A3-435D-BA1C-B99787B52658	49d5a186-bec5-43eb-92f5-9b5b4577f34b	3	101	0	500	0500D02	NULL	NULL
3dd54234-92fa-4f72-9b87-4f6438b420d1	49d5a186-bec5-43eb-92f5-9b5b4577f34b	10B0CCA1-BB8F-4F79-813F-1B9E4ADD8459	211	34	0261694F-13A3-435D-BA1C-B99787B52658	404f8d03-19d3-4d42-8443-9a0d3d42f376											28	3	101	28	07:54:00	28	07:55:00	1	4	43	0261694F-13A3-435D-BA1C-B99787B52658	49d5a186-bec5-43eb-92f5-9b5b4577f34b	3	101	0	500	0500D02	NULL	NULL
877c6681-89e5-4144-a930-8b973621aa50	49d5a186-bec5-43eb-92f5-9b5b4577f34b	DFBE18B6-C380-44C8-9591-F49017798CAB	211	34	0261694F-13A3-435D-BA1C-B99787B52658	da32c5cb-1711-425a-ae41-278c679935d2											50	3	101	40	08:38:00	50	08:50:00	1	5	41	0261694F-13A3-435D-BA1C-B99787B52658	49d5a186-bec5-43eb-92f5-9b5b4577f34b	3	101	0	500	0500D02	NULL	NULL
19a99156-26b5-41fd-b384-f61474633201	49d5a186-bec5-43eb-92f5-9b5b4577f34b	10B0CCA1-BB8F-4F79-813F-1B9E4ADD8459	211	34	0261694F-13A3-435D-BA1C-B99787B52658	404f8d03-19d3-4d42-8443-9a0d3d42f376											52	3	101	52	09:31:00	52	09:32:00	1	5	43	0261694F-13A3-435D-BA1C-B99787B52658	49d5a186-bec5-43eb-92f5-9b5b4577f34b	3	101	0	500	0500D02	NULL	NULL
534c90d8-5091-41e9-a347-02de59df353b	49d5a186-bec5-43eb-92f5-9b5b4577f34b	DFBE18B6-C380-44C8-9591-F49017798CAB	211	34	0261694F-13A3-435D-BA1C-B99787B52658	da32c5cb-1711-425a-ae41-278c679935d2											74	3	101	65	10:15:00	69	10:30:00	1	6	41	0261694F-13A3-435D-BA1C-B99787B52658	49d5a186-bec5-43eb-92f5-9b5b4577f34b	3	101	0	500	0500D02	NULL	NULL
43883e2a-30af-4416-99f3-47d43dd505b1	49d5a186-bec5-43eb-92f5-9b5b4577f34b	10B0CCA1-BB8F-4F79-813F-1B9E4ADD8459	211	34	0261694F-13A3-435D-BA1C-B99787B52658	404f8d03-19d3-4d42-8443-9a0d3d42f376											71	3	101	71	11:11:00	71	11:12:00	1	6	43	0261694F-13A3-435D-BA1C-B99787B52658	49d5a186-bec5-43eb-92f5-9b5b4577f34b	3	101	0	500	0500D02	NULL	NULL
d2d8cc2c-cda9-4c43-8c60-f5f669299a1d	49d5a186-bec5-43eb-92f5-9b5b4577f34b	DFBE18B6-C380-44C8-9591-F49017798CAB	211	34	0261694F-13A3-435D-BA1C-B99787B52658	da32c5cb-1711-425a-ae41-278c679935d2											93	3	101	83	11:55:00	85	12:26:00	1	8	41	0261694F-13A3-435D-BA1C-B99787B52658	49d5a186-bec5-43eb-92f5-9b5b4577f34b	3	101	0	500	0500D02	NULL	NULL
b2331d2c-d76c-45ba-875e-f3bb0b069060	49d5a186-bec5-43eb-92f5-9b5b4577f34b	10B0CCA1-BB8F-4F79-813F-1B9E4ADD8459	211	34	0261694F-13A3-435D-BA1C-B99787B52658	404f8d03-19d3-4d42-8443-9a0d3d42f376											87	3	101	87	13:07:00	87	13:08:00	1	8	43	0261694F-13A3-435D-BA1C-B99787B52658	49d5a186-bec5-43eb-92f5-9b5b4577f34b	3	101	0	500	0500D02	NULL	NULL
9e617df9-1560-4026-935a-5baaf4b32c7a	49d5a186-bec5-43eb-92f5-9b5b4577f34b	DFBE18B6-C380-44C8-9591-F49017798CAB	211	34	0261694F-13A3-435D-BA1C-B99787B52658	da32c5cb-1711-425a-ae41-278c679935d2											113	3	105	99	13:51:00	98	13:59:00	1	7	41	0261694F-13A3-435D-BA1C-B99787B52658	49d5a186-bec5-43eb-92f5-9b5b4577f34b	3	105	5	500	0500D02	NULL	NULL
373e28d3-1d27-4171-97af-ba17d377a0b6	49d5a186-bec5-43eb-92f5-9b5b4577f34b	10B0CCA1-BB8F-4F79-813F-1B9E4ADD8459	211	34	0261694F-13A3-435D-BA1C-B99787B52658	404f8d03-19d3-4d42-8443-9a0d3d42f376											100	3	105	100	14:40:00	100	14:41:00	1	7	43	0261694F-13A3-435D-BA1C-B99787B52658	49d5a186-bec5-43eb-92f5-9b5b4577f34b	3	105	0	500	0500D02	NULL	NULL
ec09a5f2-4213-4d0b-9115-72a4c6d32c56	49d5a186-bec5-43eb-92f5-9b5b4577f34b	DFBE18B6-C380-44C8-9591-F49017798CAB	211	34	0261694F-13A3-435D-BA1C-B99787B52658	da32c5cb-1711-425a-ae41-278c679935d2											135	3	105	112	15:24:00	118	15:49:00	1	5	41	0261694F-13A3-435D-BA1C-B99787B52658	49d5a186-bec5-43eb-92f5-9b5b4577f34b	3	105	0	500	0500D02	NULL	NULL
ec62fdf8-342a-4ff1-b6a7-1cf90b4bedc5	49d5a186-bec5-43eb-92f5-9b5b4577f34b	10B0CCA1-BB8F-4F79-813F-1B9E4ADD8459	211	34	0261694F-13A3-435D-BA1C-B99787B52658	404f8d03-19d3-4d42-8443-9a0d3d42f376											120	3	105	120	16:30:00	120	16:31:00	1	5	43	0261694F-13A3-435D-BA1C-B99787B52658	49d5a186-bec5-43eb-92f5-9b5b4577f34b	3	105	0	500	0500D02	NULL	NULL
e79f167e-3b22-4ee7-baca-0de10b3facb9	49d5a186-bec5-43eb-92f5-9b5b4577f34b	DFBE18B6-C380-44C8-9591-F49017798CAB	211	34	0261694F-13A3-435D-BA1C-B99787B52658	da32c5cb-1711-425a-ae41-278c679935d2											159	3	105	132	17:14:00	140	17:20:00	1	5	41	0261694F-13A3-435D-BA1C-B99787B52658	49d5a186-bec5-43eb-92f5-9b5b4577f34b	3	105	0	500	0500D02	NULL	NULL
8246f518-d7de-48f0-ad39-1d68ecf18f82	49d5a186-bec5-43eb-92f5-9b5b4577f34b	10B0CCA1-BB8F-4F79-813F-1B9E4ADD8459	211	34	0261694F-13A3-435D-BA1C-B99787B52658	404f8d03-19d3-4d42-8443-9a0d3d42f376											142	3	105	142	18:01:00	142	18:02:00	1	5	43	0261694F-13A3-435D-BA1C-B99787B52658	49d5a186-bec5-43eb-92f5-9b5b4577f34b	3	105	0	500	0500D02	NULL	NULL
e6841307-96f0-490e-943b-70725ec81395	49d5a186-bec5-43eb-92f5-9b5b4577f34b	DFBE18B6-C380-44C8-9591-F49017798CAB	211	34	0261694F-13A3-435D-BA1C-B99787B52658	da32c5cb-1711-425a-ae41-278c679935d2											181	3	105	154	18:45:00	158	19:08:00	1	6	41	0261694F-13A3-435D-BA1C-B99787B52658	49d5a186-bec5-43eb-92f5-9b5b4577f34b	3	105	0	500	0500D02	NULL	NULL
f881fd85-9cc0-4bba-a3b0-c08ee04965b5	49d5a186-bec5-43eb-92f5-9b5b4577f34b	10B0CCA1-BB8F-4F79-813F-1B9E4ADD8459	211	34	0261694F-13A3-435D-BA1C-B99787B52658	404f8d03-19d3-4d42-8443-9a0d3d42f376											160	3	105	160	19:49:00	160	19:50:00	1	6	43	0261694F-13A3-435D-BA1C-B99787B52658	49d5a186-bec5-43eb-92f5-9b5b4577f34b	3	105	0	500	0500D02	NULL	NULL
0f924fc2-9195-4ee7-842c-8439b07473bf	49d5a186-bec5-43eb-92f5-9b5b4577f34b	DFBE18B6-C380-44C8-9591-F49017798CAB	211	34	0261694F-13A3-435D-BA1C-B99787B52658	da32c5cb-1711-425a-ae41-278c679935d2											199	3	105	171	20:33:00	173	20:39:00	1	7	41	0261694F-13A3-435D-BA1C-B99787B52658	49d5a186-bec5-43eb-92f5-9b5b4577f34b	3	105	0	500	0500D02	NULL	NULL
014b2b27-78ae-4f0d-8887-9969afe00d9a	49d5a186-bec5-43eb-92f5-9b5b4577f34b	10B0CCA1-BB8F-4F79-813F-1B9E4ADD8459	211	34	0261694F-13A3-435D-BA1C-B99787B52658	1e2f1379-90b3-4618-9df5-c5ebb7d13b76											175	3	105	166	20:20:00	175	21:21:00	1	7	41	0261694F-13A3-435D-BA1C-B99787B52658	49d5a186-bec5-43eb-92f5-9b5b4577f34b	3	105	0	500	0500D02	NULL	NULL
2d50994f-4bb4-4873-9243-6188b4a62cb0	49d5a186-bec5-43eb-92f5-9b5b4577f34b	DFBE18B6-C380-44C8-9591-F49017798CAB	211	34	0261694F-13A3-435D-BA1C-B99787B52658	cf1507d2-1f44-428c-b34a-192c68f4c87a											5	4	101	0	99:99	5	05:49:00	1	4	39	0261694F-13A3-435D-BA1C-B99787B52658	49d5a186-bec5-43eb-92f5-9b5b4577f34b	4	101	5	500	0500D02	NULL	NULL
155d9632-7a1e-443c-9365-7f495804ee67	49d5a186-bec5-43eb-92f5-9b5b4577f34b	10B0CCA1-BB8F-4F79-813F-1B9E4ADD8459	211	34	0261694F-13A3-435D-BA1C-B99787B52658	404f8d03-19d3-4d42-8443-9a0d3d42f376											7	4	101	7	06:28:00	7	06:31:00	1	5	43	0261694F-13A3-435D-BA1C-B99787B52658	49d5a186-bec5-43eb-92f5-9b5b4577f34b	4	101	0	500	0500D02	NULL	NULL
e3119267-8b5a-4af6-adcc-8eb6b0e39411	49d5a186-bec5-43eb-92f5-9b5b4577f34b	DFBE18B6-C380-44C8-9591-F49017798CAB	211	34	0261694F-13A3-435D-BA1C-B99787B52658	da32c5cb-1711-425a-ae41-278c679935d2											29	4	101	19	07:14:00	29	07:25:00	1	4	41	0261694F-13A3-435D-BA1C-B99787B52658	49d5a186-bec5-43eb-92f5-9b5b4577f34b	4	101	0	500	0500D02	NULL	NULL
4593d63b-ab42-4dd9-b395-7e5bbd97e220	49d5a186-bec5-43eb-92f5-9b5b4577f34b	10B0CCA1-BB8F-4F79-813F-1B9E4ADD8459	211	34	0261694F-13A3-435D-BA1C-B99787B52658	404f8d03-19d3-4d42-8443-9a0d3d42f376											31	4	101	31	08:06:00	31	08:07:00	1	4	43	0261694F-13A3-435D-BA1C-B99787B52658	49d5a186-bec5-43eb-92f5-9b5b4577f34b	4	101	0	500	0500D02	NULL	NULL
6d5db4ff-c475-400f-9b2b-5b0b7ee1d11b	49d5a186-bec5-43eb-92f5-9b5b4577f34b	DFBE18B6-C380-44C8-9591-F49017798CAB	211	34	0261694F-13A3-435D-BA1C-B99787B52658	da32c5cb-1711-425a-ae41-278c679935d2											53	4	101	43	08:50:00	52	09:00:00	1	5	41	0261694F-13A3-435D-BA1C-B99787B52658	49d5a186-bec5-43eb-92f5-9b5b4577f34b	4	101	0	500	0500D02	NULL	NULL
f1acf292-0c76-4f54-9395-f7471d99bd2a	49d5a186-bec5-43eb-92f5-9b5b4577f34b	10B0CCA1-BB8F-4F79-813F-1B9E4ADD8459	211	34	0261694F-13A3-435D-BA1C-B99787B52658	404f8d03-19d3-4d42-8443-9a0d3d42f376											54	4	101	54	09:41:00	54	09:42:00	1	5	43	0261694F-13A3-435D-BA1C-B99787B52658	49d5a186-bec5-43eb-92f5-9b5b4577f34b	4	101	0	500	0500D02	NULL	NULL
badcf5cc-35c1-453f-843f-4fb6b69c6d0e	49d5a186-bec5-43eb-92f5-9b5b4577f34b	DFBE18B6-C380-44C8-9591-F49017798CAB	211	34	0261694F-13A3-435D-BA1C-B99787B52658	da32c5cb-1711-425a-ae41-278c679935d2											76	4	101	67	10:25:00	70	10:37:00	1	7	41	0261694F-13A3-435D-BA1C-B99787B52658	49d5a186-bec5-43eb-92f5-9b5b4577f34b	4	101	0	500	0500D02	NULL	NULL
243b85cd-5405-4ed3-954e-4c19068fa7e4	49d5a186-bec5-43eb-92f5-9b5b4577f34b	10B0CCA1-BB8F-4F79-813F-1B9E4ADD8459	211	34	0261694F-13A3-435D-BA1C-B99787B52658	404f8d03-19d3-4d42-8443-9a0d3d42f376											72	4	101	72	11:18:00	72	11:19:00	1	7	43	0261694F-13A3-435D-BA1C-B99787B52658	49d5a186-bec5-43eb-92f5-9b5b4577f34b	4	101	0	500	0500D02	NULL	NULL
5ff7d94a-d71d-453e-901c-fa76c5eb8fb3	49d5a186-bec5-43eb-92f5-9b5b4577f34b	DFBE18B6-C380-44C8-9591-F49017798CAB	211	34	0261694F-13A3-435D-BA1C-B99787B52658	da32c5cb-1711-425a-ae41-278c679935d2											94	4	101	84	12:02:00	86	12:34:00	1	8	41	0261694F-13A3-435D-BA1C-B99787B52658	49d5a186-bec5-43eb-92f5-9b5b4577f34b	4	101	0	500	0500D02	NULL	NULL
ea86b521-e949-424a-b6f8-66d383841b4d	49d5a186-bec5-43eb-92f5-9b5b4577f34b	10B0CCA1-BB8F-4F79-813F-1B9E4ADD8459	211	34	0261694F-13A3-435D-BA1C-B99787B52658	404f8d03-19d3-4d42-8443-9a0d3d42f376											88	4	101	88	13:15:00	88	13:16:00	1	8	43	0261694F-13A3-435D-BA1C-B99787B52658	49d5a186-bec5-43eb-92f5-9b5b4577f34b	4	101	0	500	0500D02	NULL	NULL
afe39284-ad49-435c-ab19-96bd960ed3b1	49d5a186-bec5-43eb-92f5-9b5b4577f34b	DFBE18B6-C380-44C8-9591-F49017798CAB	211	34	0261694F-13A3-435D-BA1C-B99787B52658	da32c5cb-1711-425a-ae41-278c679935d2											116	4	105	100	13:59:00	101	14:19:00	1	6	41	0261694F-13A3-435D-BA1C-B99787B52658	49d5a186-bec5-43eb-92f5-9b5b4577f34b	4	105	5	500	0500D02	NULL	NULL
9d3952dd-3840-4653-a947-e3aa92722e3b	49d5a186-bec5-43eb-92f5-9b5b4577f34b	10B0CCA1-BB8F-4F79-813F-1B9E4ADD8459	211	34	0261694F-13A3-435D-BA1C-B99787B52658	404f8d03-19d3-4d42-8443-9a0d3d42f376											103	4	105	103	15:00:00	103	15:01:00	1	6	43	0261694F-13A3-435D-BA1C-B99787B52658	49d5a186-bec5-43eb-92f5-9b5b4577f34b	4	105	0	500	0500D02	NULL	NULL
3d24bcab-c35b-40ce-8b9e-b533879a5101	49d5a186-bec5-43eb-92f5-9b5b4577f34b	DFBE18B6-C380-44C8-9591-F49017798CAB	211	34	0261694F-13A3-435D-BA1C-B99787B52658	da32c5cb-1711-425a-ae41-278c679935d2											140	4	105	115	15:44:00	123	16:10:00	1	4	41	0261694F-13A3-435D-BA1C-B99787B52658	49d5a186-bec5-43eb-92f5-9b5b4577f34b	4	105	0	500	0500D02	NULL	NULL
bf591949-8a16-48ab-82af-2255e4af31e2	49d5a186-bec5-43eb-92f5-9b5b4577f34b	10B0CCA1-BB8F-4F79-813F-1B9E4ADD8459	211	34	0261694F-13A3-435D-BA1C-B99787B52658	404f8d03-19d3-4d42-8443-9a0d3d42f376											125	4	105	125	16:51:00	125	16:52:00	1	4	43	0261694F-13A3-435D-BA1C-B99787B52658	49d5a186-bec5-43eb-92f5-9b5b4577f34b	4	105	0	500	0500D02	NULL	NULL
c19a7b39-6976-4a60-9c09-9f23638e1e52	49d5a186-bec5-43eb-92f5-9b5b4577f34b	DFBE18B6-C380-44C8-9591-F49017798CAB	211	34	0261694F-13A3-435D-BA1C-B99787B52658	da32c5cb-1711-425a-ae41-278c679935d2											164	4	105	137	17:35:00	144	17:44:00	1	6	41	0261694F-13A3-435D-BA1C-B99787B52658	49d5a186-bec5-43eb-92f5-9b5b4577f34b	4	105	0	500	0500D02	NULL	NULL
d43ce24f-c9d0-4bc9-a9d9-b772012729ff	49d5a186-bec5-43eb-92f5-9b5b4577f34b	10B0CCA1-BB8F-4F79-813F-1B9E4ADD8459	211	34	0261694F-13A3-435D-BA1C-B99787B52658	404f8d03-19d3-4d42-8443-9a0d3d42f376											146	4	105	146	18:25:00	146	18:26:00	1	6	43	0261694F-13A3-435D-BA1C-B99787B52658	49d5a186-bec5-43eb-92f5-9b5b4577f34b	4	105	0	500	0500D02	NULL	NULL
b2ee3113-0e39-46ef-88f3-f01e45d0323e	49d5a186-bec5-43eb-92f5-9b5b4577f34b	DFBE18B6-C380-44C8-9591-F49017798CAB	211	34	0261694F-13A3-435D-BA1C-B99787B52658	da32c5cb-1711-425a-ae41-278c679935d2											185	4	105	158	19:09:00	161	19:26:00	1	6	41	0261694F-13A3-435D-BA1C-B99787B52658	49d5a186-bec5-43eb-92f5-9b5b4577f34b	4	105	0	500	0500D02	NULL	NULL
47ceb2b7-44d4-410d-b62b-22bccb09bf01	49d5a186-bec5-43eb-92f5-9b5b4577f34b	10B0CCA1-BB8F-4F79-813F-1B9E4ADD8459	211	34	0261694F-13A3-435D-BA1C-B99787B52658	404f8d03-19d3-4d42-8443-9a0d3d42f376											163	4	105	163	20:07:00	163	20:08:00	1	6	43	0261694F-13A3-435D-BA1C-B99787B52658	49d5a186-bec5-43eb-92f5-9b5b4577f34b	4	105	0	500	0500D02	NULL	NULL
47c62c34-9077-42ea-96e7-ba36bd874ff7	49d5a186-bec5-43eb-92f5-9b5b4577f34b	DFBE18B6-C380-44C8-9591-F49017798CAB	211	34	0261694F-13A3-435D-BA1C-B99787B52658	da32c5cb-1711-425a-ae41-278c679935d2											10	5	101	0	99:99	10	06:09:00	1	4	41	0261694F-13A3-435D-BA1C-B99787B52658	49d5a186-bec5-43eb-92f5-9b5b4577f34b	5	101	5	500	0500D02	NULL	NULL
53da83aa-50b5-47e3-84d8-5e44fec7b773	49d5a186-bec5-43eb-92f5-9b5b4577f34b	10B0CCA1-BB8F-4F79-813F-1B9E4ADD8459	211	34	0261694F-13A3-435D-BA1C-B99787B52658	404f8d03-19d3-4d42-8443-9a0d3d42f376											12	5	101	12	06:50:00	12	06:51:00	1	4	43	0261694F-13A3-435D-BA1C-B99787B52658	49d5a186-bec5-43eb-92f5-9b5b4577f34b	5	101	0	500	0500D02	NULL	NULL
5d6ba520-a965-4dc7-a012-6acee5b544f0	49d5a186-bec5-43eb-92f5-9b5b4577f34b	DFBE18B6-C380-44C8-9591-F49017798CAB	211	34	0261694F-13A3-435D-BA1C-B99787B52658	da32c5cb-1711-425a-ae41-278c679935d2											34	5	101	24	07:34:00	34	07:45:00	1	4	41	0261694F-13A3-435D-BA1C-B99787B52658	49d5a186-bec5-43eb-92f5-9b5b4577f34b	5	101	0	500	0500D02	NULL	NULL
1fa364d8-c3c7-4a73-b25b-4ece28915bed	49d5a186-bec5-43eb-92f5-9b5b4577f34b	10B0CCA1-BB8F-4F79-813F-1B9E4ADD8459	211	34	0261694F-13A3-435D-BA1C-B99787B52658	404f8d03-19d3-4d42-8443-9a0d3d42f376											36	5	101	36	08:26:00	36	08:27:00	1	4	43	0261694F-13A3-435D-BA1C-B99787B52658	49d5a186-bec5-43eb-92f5-9b5b4577f34b	5	101	0	500	0500D02	NULL	NULL
b483eb04-3a62-484b-a2c1-7d487007a6eb	49d5a186-bec5-43eb-92f5-9b5b4577f34b	DFBE18B6-C380-44C8-9591-F49017798CAB	211	34	0261694F-13A3-435D-BA1C-B99787B52658	da32c5cb-1711-425a-ae41-278c679935d2											58	5	101	49	09:10:00	56	09:20:00	1	5	41	0261694F-13A3-435D-BA1C-B99787B52658	49d5a186-bec5-43eb-92f5-9b5b4577f34b	5	101	0	500	0500D02	NULL	NULL
1092e1fb-1ff7-4e6f-9ec8-954f8f6528fa	49d5a186-bec5-43eb-92f5-9b5b4577f34b	10B0CCA1-BB8F-4F79-813F-1B9E4ADD8459	211	34	0261694F-13A3-435D-BA1C-B99787B52658	404f8d03-19d3-4d42-8443-9a0d3d42f376											58	5	101	58	10:01:00	58	10:02:00	1	5	43	0261694F-13A3-435D-BA1C-B99787B52658	49d5a186-bec5-43eb-92f5-9b5b4577f34b	5	101	0	500	0500D02	NULL	NULL
2543705f-5888-4801-8fc3-e019f71f9c7d	49d5a186-bec5-43eb-92f5-9b5b4577f34b	DFBE18B6-C380-44C8-9591-F49017798CAB	211	34	0261694F-13A3-435D-BA1C-B99787B52658	da32c5cb-1711-425a-ae41-278c679935d2											80	5	101	70	10:45:00	72	10:51:00	1	7	41	0261694F-13A3-435D-BA1C-B99787B52658	49d5a186-bec5-43eb-92f5-9b5b4577f34b	5	101	0	500	0500D02	NULL	NULL
1df7ab2b-e5b0-4bb1-8796-7f020dace0ae	49d5a186-bec5-43eb-92f5-9b5b4577f34b	10B0CCA1-BB8F-4F79-813F-1B9E4ADD8459	211	34	0261694F-13A3-435D-BA1C-B99787B52658	404f8d03-19d3-4d42-8443-9a0d3d42f376											74	5	101	74	11:32:00	74	11:33:00	1	7	43	0261694F-13A3-435D-BA1C-B99787B52658	49d5a186-bec5-43eb-92f5-9b5b4577f34b	5	101	0	500	0500D02	NULL	NULL
c7488b72-0ba0-4a85-bce7-695f400bfc5f	49d5a186-bec5-43eb-92f5-9b5b4577f34b	DFBE18B6-C380-44C8-9591-F49017798CAB	211	34	0261694F-13A3-435D-BA1C-B99787B52658	da32c5cb-1711-425a-ae41-278c679935d2											96	5	101	86	12:16:00	88	12:49:00	1	7	41	0261694F-13A3-435D-BA1C-B99787B52658	49d5a186-bec5-43eb-92f5-9b5b4577f34b	5	101	0	500	0500D02	NULL	NULL
e7f650dd-4800-4483-b53f-19c0bcd9cce1	49d5a186-bec5-43eb-92f5-9b5b4577f34b	10B0CCA1-BB8F-4F79-813F-1B9E4ADD8459	211	34	0261694F-13A3-435D-BA1C-B99787B52658	404f8d03-19d3-4d42-8443-9a0d3d42f376											90	5	101	90	13:30:00	90	13:31:00	1	7	43	0261694F-13A3-435D-BA1C-B99787B52658	49d5a186-bec5-43eb-92f5-9b5b4577f34b	5	101	0	500	0500D02	NULL	NULL
afc000bf-c568-46e3-b55c-4978f215cb00	49d5a186-bec5-43eb-92f5-9b5b4577f34b	DFBE18B6-C380-44C8-9591-F49017798CAB	211	34	0261694F-13A3-435D-BA1C-B99787B52658	da32c5cb-1711-425a-ae41-278c679935d2											118	5	105	102	14:14:00	103	14:31:00	1	6	41	0261694F-13A3-435D-BA1C-B99787B52658	49d5a186-bec5-43eb-92f5-9b5b4577f34b	5	105	5	500	0500D02	NULL	NULL
e21b5d21-ccab-4d64-920c-8ece2291a75b	49d5a186-bec5-43eb-92f5-9b5b4577f34b	10B0CCA1-BB8F-4F79-813F-1B9E4ADD8459	211	34	0261694F-13A3-435D-BA1C-B99787B52658	404f8d03-19d3-4d42-8443-9a0d3d42f376											105	5	105	105	15:12:00	105	15:13:00	1	6	43	0261694F-13A3-435D-BA1C-B99787B52658	49d5a186-bec5-43eb-92f5-9b5b4577f34b	5	105	0	500	0500D02	NULL	NULL
94fe60e9-2e4a-4c97-82fd-610451ce4258	49d5a186-bec5-43eb-92f5-9b5b4577f34b	DFBE18B6-C380-44C8-9591-F49017798CAB	211	34	0261694F-13A3-435D-BA1C-B99787B52658	da32c5cb-1711-425a-ae41-278c679935d2											144	5	105	117	15:56:00	127	16:26:00	1	4	41	0261694F-13A3-435D-BA1C-B99787B52658	49d5a186-bec5-43eb-92f5-9b5b4577f34b	5	105	0	500	0500D02	NULL	NULL
4d351974-98bb-48af-9318-bd153131bcc0	49d5a186-bec5-43eb-92f5-9b5b4577f34b	10B0CCA1-BB8F-4F79-813F-1B9E4ADD8459	211	34	0261694F-13A3-435D-BA1C-B99787B52658	404f8d03-19d3-4d42-8443-9a0d3d42f376											129	5	105	129	17:07:00	129	17:08:00	1	4	43	0261694F-13A3-435D-BA1C-B99787B52658	49d5a186-bec5-43eb-92f5-9b5b4577f34b	5	105	0	500	0500D02	NULL	NULL
885d3314-3339-4c63-b1b3-efaedb9ac0d4	49d5a186-bec5-43eb-92f5-9b5b4577f34b	DFBE18B6-C380-44C8-9591-F49017798CAB	211	34	0261694F-13A3-435D-BA1C-B99787B52658	da32c5cb-1711-425a-ae41-278c679935d2											168	5	105	141	17:51:00	148	18:08:00	1	6	41	0261694F-13A3-435D-BA1C-B99787B52658	49d5a186-bec5-43eb-92f5-9b5b4577f34b	5	105	0	500	0500D02	NULL	NULL
8ebde93c-e971-4137-a4aa-e630b9e68ba9	49d5a186-bec5-43eb-92f5-9b5b4577f34b	10B0CCA1-BB8F-4F79-813F-1B9E4ADD8459	211	34	0261694F-13A3-435D-BA1C-B99787B52658	404f8d03-19d3-4d42-8443-9a0d3d42f376											150	5	105	150	18:49:00	150	18:50:00	1	6	43	0261694F-13A3-435D-BA1C-B99787B52658	49d5a186-bec5-43eb-92f5-9b5b4577f34b	5	105	0	500	0500D02	NULL	NULL
5e5a6742-963e-42c0-899f-6d7d5650e005	49d5a186-bec5-43eb-92f5-9b5b4577f34b	DFBE18B6-C380-44C8-9591-F49017798CAB	211	34	0261694F-13A3-435D-BA1C-B99787B52658	da32c5cb-1711-425a-ae41-278c679935d2											189	5	105	162	19:33:00	164	19:44:00	1	6	41	0261694F-13A3-435D-BA1C-B99787B52658	49d5a186-bec5-43eb-92f5-9b5b4577f34b	5	105	0	500	0500D02	NULL	NULL
6b0079c9-5313-4840-ad20-22988fe5e06b	49d5a186-bec5-43eb-92f5-9b5b4577f34b	10B0CCA1-BB8F-4F79-813F-1B9E4ADD8459	211	34	0261694F-13A3-435D-BA1C-B99787B52658	404f8d03-19d3-4d42-8443-9a0d3d42f376											166	5	105	167	20:25:00	166	20:26:00	1	6	43	0261694F-13A3-435D-BA1C-B99787B52658	49d5a186-bec5-43eb-92f5-9b5b4577f34b	5	105	0	500	0500D02	NULL	NULL
2f04a76c-7df1-4b53-bb27-9d460f596bc6	49d5a186-bec5-43eb-92f5-9b5b4577f34b	DFBE18B6-C380-44C8-9591-F49017798CAB	211	34	0261694F-13A3-435D-BA1C-B99787B52658	da32c5cb-1711-425a-ae41-278c679935d2											12	6	101	0	99:99	12	06:17:00	1	4	41	0261694F-13A3-435D-BA1C-B99787B52658	49d5a186-bec5-43eb-92f5-9b5b4577f34b	6	101	5	500	0500D02	NULL	NULL
5325e90e-17a4-4106-a3df-3d6c9f5b764b	49d5a186-bec5-43eb-92f5-9b5b4577f34b	10B0CCA1-BB8F-4F79-813F-1B9E4ADD8459	211	34	0261694F-13A3-435D-BA1C-B99787B52658	404f8d03-19d3-4d42-8443-9a0d3d42f376											14	6	101	14	06:58:00	14	06:59:00	1	4	43	0261694F-13A3-435D-BA1C-B99787B52658	49d5a186-bec5-43eb-92f5-9b5b4577f34b	6	101	0	500	0500D02	NULL	NULL
03285654-be3a-4e24-a39b-92f60972f63e	49d5a186-bec5-43eb-92f5-9b5b4577f34b	DFBE18B6-C380-44C8-9591-F49017798CAB	211	34	0261694F-13A3-435D-BA1C-B99787B52658	da32c5cb-1711-425a-ae41-278c679935d2											36	6	101	26	07:42:00	36	07:53:00	1	4	41	0261694F-13A3-435D-BA1C-B99787B52658	49d5a186-bec5-43eb-92f5-9b5b4577f34b	6	101	0	500	0500D02	NULL	NULL
801a636f-5ae2-4f84-ab67-c9e766897f23	49d5a186-bec5-43eb-92f5-9b5b4577f34b	10B0CCA1-BB8F-4F79-813F-1B9E4ADD8459	211	34	0261694F-13A3-435D-BA1C-B99787B52658	404f8d03-19d3-4d42-8443-9a0d3d42f376											38	6	101	38	08:34:00	38	08:35:00	1	4	43	0261694F-13A3-435D-BA1C-B99787B52658	49d5a186-bec5-43eb-92f5-9b5b4577f34b	6	101	0	500	0500D02	NULL	NULL
81a020a3-d1cc-49f1-bc0e-7df02edba742	49d5a186-bec5-43eb-92f5-9b5b4577f34b	DFBE18B6-C380-44C8-9591-F49017798CAB	211	34	0261694F-13A3-435D-BA1C-B99787B52658	da32c5cb-1711-425a-ae41-278c679935d2											60	6	101	51	09:18:00	57	09:25:00	1	5	41	0261694F-13A3-435D-BA1C-B99787B52658	49d5a186-bec5-43eb-92f5-9b5b4577f34b	6	101	0	500	0500D02	NULL	NULL
782f634c-03c2-4fe0-806a-2802831f3054	49d5a186-bec5-43eb-92f5-9b5b4577f34b	10B0CCA1-BB8F-4F79-813F-1B9E4ADD8459	211	34	0261694F-13A3-435D-BA1C-B99787B52658	404f8d03-19d3-4d42-8443-9a0d3d42f376											59	6	101	59	10:06:00	59	10:07:00	1	5	43	0261694F-13A3-435D-BA1C-B99787B52658	49d5a186-bec5-43eb-92f5-9b5b4577f34b	6	101	0	500	0500D02	NULL	NULL
e6cae542-649e-4846-b9d1-35c86de0c09b	49d5a186-bec5-43eb-92f5-9b5b4577f34b	DFBE18B6-C380-44C8-9591-F49017798CAB	211	34	0261694F-13A3-435D-BA1C-B99787B52658	da32c5cb-1711-425a-ae41-278c679935d2											81	6	101	71	10:50:00	73	10:58:00	1	7	41	0261694F-13A3-435D-BA1C-B99787B52658	49d5a186-bec5-43eb-92f5-9b5b4577f34b	6	101	0	500	0500D02	NULL	NULL
2b8fddc6-b68f-4699-8beb-47f439ef31d4	49d5a186-bec5-43eb-92f5-9b5b4577f34b	10B0CCA1-BB8F-4F79-813F-1B9E4ADD8459	211	34	0261694F-13A3-435D-BA1C-B99787B52658	404f8d03-19d3-4d42-8443-9a0d3d42f376											75	6	101	75	11:39:00	75	11:40:00	1	7	43	0261694F-13A3-435D-BA1C-B99787B52658	49d5a186-bec5-43eb-92f5-9b5b4577f34b	6	101	0	500	0500D02	NULL	NULL
61237b10-844c-4386-8218-7ff3e3734585	49d5a186-bec5-43eb-92f5-9b5b4577f34b	DFBE18B6-C380-44C8-9591-F49017798CAB	211	34	0261694F-13A3-435D-BA1C-B99787B52658	da32c5cb-1711-425a-ae41-278c679935d2											97	6	101	87	12:23:00	89	12:56:00	1	7	41	0261694F-13A3-435D-BA1C-B99787B52658	49d5a186-bec5-43eb-92f5-9b5b4577f34b	6	101	0	500	0500D02	NULL	NULL
ff455d49-8d05-4ea7-ba62-d25333c236ae	49d5a186-bec5-43eb-92f5-9b5b4577f34b	10B0CCA1-BB8F-4F79-813F-1B9E4ADD8459	211	34	0261694F-13A3-435D-BA1C-B99787B52658	404f8d03-19d3-4d42-8443-9a0d3d42f376											91	6	101	91	13:37:00	91	13:38:00	1	7	43	0261694F-13A3-435D-BA1C-B99787B52658	49d5a186-bec5-43eb-92f5-9b5b4577f34b	6	101	0	500	0500D02	NULL	NULL
7b7880ae-272b-429f-a5f8-ea4d315b5a7c	49d5a186-bec5-43eb-92f5-9b5b4577f34b	DFBE18B6-C380-44C8-9591-F49017798CAB	211	34	0261694F-13A3-435D-BA1C-B99787B52658	da32c5cb-1711-425a-ae41-278c679935d2											136	6	105	0	99:99	119	15:54:00	1	5	41	0261694F-13A3-435D-BA1C-B99787B52658	49d5a186-bec5-43eb-92f5-9b5b4577f34b	6	105	5	500	0500D02	NULL	NULL
6c19d705-d883-42f8-bc7c-f1377f151cf6	49d5a186-bec5-43eb-92f5-9b5b4577f34b	10B0CCA1-BB8F-4F79-813F-1B9E4ADD8459	211	34	0261694F-13A3-435D-BA1C-B99787B52658	404f8d03-19d3-4d42-8443-9a0d3d42f376											121	6	105	121	16:35:00	121	16:36:00	1	5	43	0261694F-13A3-435D-BA1C-B99787B52658	49d5a186-bec5-43eb-92f5-9b5b4577f34b	6	105	0	500	0500D02	NULL	NULL
efdfea74-b4e2-49e7-b7fc-0384d0835b63	49d5a186-bec5-43eb-92f5-9b5b4577f34b	DFBE18B6-C380-44C8-9591-F49017798CAB	211	34	0261694F-13A3-435D-BA1C-B99787B52658	da32c5cb-1711-425a-ae41-278c679935d2											160	6	105	133	17:19:00	141	17:26:00	1	6	41	0261694F-13A3-435D-BA1C-B99787B52658	49d5a186-bec5-43eb-92f5-9b5b4577f34b	6	105	0	500	0500D02	NULL	NULL
b9ab0d8c-ab42-4d32-b908-53418cae0c61	49d5a186-bec5-43eb-92f5-9b5b4577f34b	10B0CCA1-BB8F-4F79-813F-1B9E4ADD8459	211	34	0261694F-13A3-435D-BA1C-B99787B52658	404f8d03-19d3-4d42-8443-9a0d3d42f376											143	6	105	143	18:07:00	143	18:08:00	1	6	43	0261694F-13A3-435D-BA1C-B99787B52658	49d5a186-bec5-43eb-92f5-9b5b4577f34b	6	105	0	500	0500D02	NULL	NULL
f4138196-e332-4ef0-bea7-35f810dd9416	49d5a186-bec5-43eb-92f5-9b5b4577f34b	DFBE18B6-C380-44C8-9591-F49017798CAB	211	34	0261694F-13A3-435D-BA1C-B99787B52658	da32c5cb-1711-425a-ae41-278c679935d2											182	6	105	155	18:51:00	159	19:14:00	1	6	41	0261694F-13A3-435D-BA1C-B99787B52658	49d5a186-bec5-43eb-92f5-9b5b4577f34b	6	105	0	500	0500D02	NULL	NULL
5f234c41-24ff-4a16-b5e6-4a3acb2d0508	49d5a186-bec5-43eb-92f5-9b5b4577f34b	10B0CCA1-BB8F-4F79-813F-1B9E4ADD8459	211	34	0261694F-13A3-435D-BA1C-B99787B52658	404f8d03-19d3-4d42-8443-9a0d3d42f376											161	6	105	161	19:55:00	161	19:56:00	1	6	43	0261694F-13A3-435D-BA1C-B99787B52658	49d5a186-bec5-43eb-92f5-9b5b4577f34b	6	105	0	500	0500D02	NULL	NULL
c30c8914-554d-4e86-b11d-903400593ce6	49d5a186-bec5-43eb-92f5-9b5b4577f34b	DFBE18B6-C380-44C8-9591-F49017798CAB	211	34	0261694F-13A3-435D-BA1C-B99787B52658	da32c5cb-1711-425a-ae41-278c679935d2											200	6	105	172	20:39:00	174	20:47:00	1	8	41	0261694F-13A3-435D-BA1C-B99787B52658	49d5a186-bec5-43eb-92f5-9b5b4577f34b	6	105	0	500	0500D02	NULL	NULL
e5fb5472-3978-4358-9072-7ba2a1fc5137	49d5a186-bec5-43eb-92f5-9b5b4577f34b	10B0CCA1-BB8F-4F79-813F-1B9E4ADD8459	211	34	0261694F-13A3-435D-BA1C-B99787B52658	1e2f1379-90b3-4618-9df5-c5ebb7d13b76											176	6	105	168	20:28:00	176	21:29:00	1	8	41	0261694F-13A3-435D-BA1C-B99787B52658	49d5a186-bec5-43eb-92f5-9b5b4577f34b	6	105	0	500	0500D02	NULL	NULL
7886c68a-9a30-4679-bb8d-0e7622298c57	49d5a186-bec5-43eb-92f5-9b5b4577f34b	DFBE18B6-C380-44C8-9591-F49017798CAB	211	34	0261694F-13A3-435D-BA1C-B99787B52658	da32c5cb-1711-425a-ae41-278c679935d2											13	7	101	0	99:99	13	06:21:00	1	4	41	0261694F-13A3-435D-BA1C-B99787B52658	49d5a186-bec5-43eb-92f5-9b5b4577f34b	7	101	5	500	0500D02	NULL	NULL
ca0be1e2-f718-4be6-b285-a73f6a8d31d9	49d5a186-bec5-43eb-92f5-9b5b4577f34b	10B0CCA1-BB8F-4F79-813F-1B9E4ADD8459	211	34	0261694F-13A3-435D-BA1C-B99787B52658	404f8d03-19d3-4d42-8443-9a0d3d42f376											15	7	101	15	07:02:00	15	07:03:00	1	4	43	0261694F-13A3-435D-BA1C-B99787B52658	49d5a186-bec5-43eb-92f5-9b5b4577f34b	7	101	0	500	0500D02	NULL	NULL
c6caa504-b894-45d9-ace6-c4afdbecd2e5	49d5a186-bec5-43eb-92f5-9b5b4577f34b	DFBE18B6-C380-44C8-9591-F49017798CAB	211	34	0261694F-13A3-435D-BA1C-B99787B52658	da32c5cb-1711-425a-ae41-278c679935d2											37	7	101	27	07:46:00	37	07:57:00	1	4	41	0261694F-13A3-435D-BA1C-B99787B52658	49d5a186-bec5-43eb-92f5-9b5b4577f34b	7	101	0	500	0500D02	NULL	NULL
d2b112ff-a894-40c1-9ca1-e05bc1ebe6c9	49d5a186-bec5-43eb-92f5-9b5b4577f34b	10B0CCA1-BB8F-4F79-813F-1B9E4ADD8459	211	34	0261694F-13A3-435D-BA1C-B99787B52658	404f8d03-19d3-4d42-8443-9a0d3d42f376											39	7	101	39	08:38:00	39	08:39:00	1	4	43	0261694F-13A3-435D-BA1C-B99787B52658	49d5a186-bec5-43eb-92f5-9b5b4577f34b	7	101	0	500	0500D02	NULL	NULL
9ed158c5-7730-490c-b50e-84acac57f9b1	49d5a186-bec5-43eb-92f5-9b5b4577f34b	DFBE18B6-C380-44C8-9591-F49017798CAB	211	34	0261694F-13A3-435D-BA1C-B99787B52658	da32c5cb-1711-425a-ae41-278c679935d2											61	7	101	52	09:22:00	58	09:30:00	1	5	41	0261694F-13A3-435D-BA1C-B99787B52658	49d5a186-bec5-43eb-92f5-9b5b4577f34b	7	101	0	500	0500D02	NULL	NULL
085a6fe9-8e65-4d6e-8d8c-acdedf778727	49d5a186-bec5-43eb-92f5-9b5b4577f34b	10B0CCA1-BB8F-4F79-813F-1B9E4ADD8459	211	34	0261694F-13A3-435D-BA1C-B99787B52658	404f8d03-19d3-4d42-8443-9a0d3d42f376											60	7	101	60	10:11:00	60	10:12:00	1	5	43	0261694F-13A3-435D-BA1C-B99787B52658	49d5a186-bec5-43eb-92f5-9b5b4577f34b	7	101	0	500	0500D02	NULL	NULL
6e0d495d-6959-42d0-9a7c-5b477164723a	49d5a186-bec5-43eb-92f5-9b5b4577f34b	DFBE18B6-C380-44C8-9591-F49017798CAB	211	34	0261694F-13A3-435D-BA1C-B99787B52658	da32c5cb-1711-425a-ae41-278c679935d2											82	7	101	72	10:55:00	74	11:05:00	1	7	41	0261694F-13A3-435D-BA1C-B99787B52658	49d5a186-bec5-43eb-92f5-9b5b4577f34b	7	101	0	500	0500D02	NULL	NULL
d8dcf00a-941f-4318-864a-daf31620c0b0	49d5a186-bec5-43eb-92f5-9b5b4577f34b	10B0CCA1-BB8F-4F79-813F-1B9E4ADD8459	211	34	0261694F-13A3-435D-BA1C-B99787B52658	404f8d03-19d3-4d42-8443-9a0d3d42f376											76	7	101	76	11:46:00	76	11:47:00	1	7	43	0261694F-13A3-435D-BA1C-B99787B52658	49d5a186-bec5-43eb-92f5-9b5b4577f34b	7	101	0	500	0500D02	NULL	NULL
52ac388e-c1a1-4e46-bb61-47092a1fdd68	49d5a186-bec5-43eb-92f5-9b5b4577f34b	DFBE18B6-C380-44C8-9591-F49017798CAB	211	34	0261694F-13A3-435D-BA1C-B99787B52658	da32c5cb-1711-425a-ae41-278c679935d2											102	7	105	0	99:99	92	13:17:00	1	7	41	0261694F-13A3-435D-BA1C-B99787B52658	49d5a186-bec5-43eb-92f5-9b5b4577f34b	7	105	5	500	0500D02	NULL	NULL
fef597ec-7d14-4546-b0e6-29e5a3a947bc	49d5a186-bec5-43eb-92f5-9b5b4577f34b	10B0CCA1-BB8F-4F79-813F-1B9E4ADD8459	211	34	0261694F-13A3-435D-BA1C-B99787B52658	404f8d03-19d3-4d42-8443-9a0d3d42f376											94	7	105	94	13:58:00	94	13:59:00	1	7	43	0261694F-13A3-435D-BA1C-B99787B52658	49d5a186-bec5-43eb-92f5-9b5b4577f34b	7	105	0	500	0500D02	NULL	NULL
2cc5ff1d-cf2f-415e-b823-160fbb75c4de	49d5a186-bec5-43eb-92f5-9b5b4577f34b	DFBE18B6-C380-44C8-9591-F49017798CAB	211	34	0261694F-13A3-435D-BA1C-B99787B52658	da32c5cb-1711-425a-ae41-278c679935d2											124	7	105	106	14:42:00	107	14:54:00	1	5	41	0261694F-13A3-435D-BA1C-B99787B52658	49d5a186-bec5-43eb-92f5-9b5b4577f34b	7	105	0	500	0500D02	NULL	NULL
ce504c74-7733-47c1-9ef7-4024fc5dfc12	49d5a186-bec5-43eb-92f5-9b5b4577f34b	10B0CCA1-BB8F-4F79-813F-1B9E4ADD8459	211	34	0261694F-13A3-435D-BA1C-B99787B52658	404f8d03-19d3-4d42-8443-9a0d3d42f376											109	7	105	109	15:35:00	109	15:36:00	1	5	43	0261694F-13A3-435D-BA1C-B99787B52658	49d5a186-bec5-43eb-92f5-9b5b4577f34b	7	105	0	500	0500D02	NULL	NULL
291d6dca-1f06-4fd6-8fcd-4ba3029a82cd	49d5a186-bec5-43eb-92f5-9b5b4577f34b	DFBE18B6-C380-44C8-9591-F49017798CAB	211	34	0261694F-13A3-435D-BA1C-B99787B52658	da32c5cb-1711-425a-ae41-278c679935d2											148	7	105	121	16:19:00	131	16:42:00	1	4	41	0261694F-13A3-435D-BA1C-B99787B52658	49d5a186-bec5-43eb-92f5-9b5b4577f34b	7	105	0	500	0500D02	NULL	NULL
d335a2c1-0461-4e73-9b6b-cc0b4d873dd9	49d5a186-bec5-43eb-92f5-9b5b4577f34b	10B0CCA1-BB8F-4F79-813F-1B9E4ADD8459	211	34	0261694F-13A3-435D-BA1C-B99787B52658	404f8d03-19d3-4d42-8443-9a0d3d42f376											133	7	105	133	17:23:00	133	17:24:00	1	4	43	0261694F-13A3-435D-BA1C-B99787B52658	49d5a186-bec5-43eb-92f5-9b5b4577f34b	7	105	0	500	0500D02	NULL	NULL
3e5fcc33-732f-4cbc-ada9-724b0a3510f7	49d5a186-bec5-43eb-92f5-9b5b4577f34b	DFBE18B6-C380-44C8-9591-F49017798CAB	211	34	0261694F-13A3-435D-BA1C-B99787B52658	da32c5cb-1711-425a-ae41-278c679935d2											172	7	105	145	18:07:00	151	18:26:00	1	6	41	0261694F-13A3-435D-BA1C-B99787B52658	49d5a186-bec5-43eb-92f5-9b5b4577f34b	7	105	0	500	0500D02	NULL	NULL
d3728c71-d026-469a-ad83-358c1d0b6e26	49d5a186-bec5-43eb-92f5-9b5b4577f34b	10B0CCA1-BB8F-4F79-813F-1B9E4ADD8459	211	34	0261694F-13A3-435D-BA1C-B99787B52658	404f8d03-19d3-4d42-8443-9a0d3d42f376											153	7	105	153	19:07:00	153	19:08:00	1	6	43	0261694F-13A3-435D-BA1C-B99787B52658	49d5a186-bec5-43eb-92f5-9b5b4577f34b	7	105	0	500	0500D02	NULL	NULL
798ec022-5e73-424c-bc5f-e8e52e313955	49d5a186-bec5-43eb-92f5-9b5b4577f34b	DFBE18B6-C380-44C8-9591-F49017798CAB	211	34	0261694F-13A3-435D-BA1C-B99787B52658	da32c5cb-1711-425a-ae41-278c679935d2											192	7	105	165	19:51:00	167	20:02:00	1	6	41	0261694F-13A3-435D-BA1C-B99787B52658	49d5a186-bec5-43eb-92f5-9b5b4577f34b	7	105	0	500	0500D02	NULL	NULL
ff9e968c-8692-4577-8019-a5ca057e7d0b	49d5a186-bec5-43eb-92f5-9b5b4577f34b	10B0CCA1-BB8F-4F79-813F-1B9E4ADD8459	211	34	0261694F-13A3-435D-BA1C-B99787B52658	404f8d03-19d3-4d42-8443-9a0d3d42f376											169	7	105	172	20:43:00	169	20:44:00	1	6	43	0261694F-13A3-435D-BA1C-B99787B52658	49d5a186-bec5-43eb-92f5-9b5b4577f34b	7	105	0	500	0500D02	NULL	NULL
ad7d4bc6-6c23-4b7b-b3aa-1259916d400d	49d5a186-bec5-43eb-92f5-9b5b4577f34b	DFBE18B6-C380-44C8-9591-F49017798CAB	211	34	0261694F-13A3-435D-BA1C-B99787B52658	da32c5cb-1711-425a-ae41-278c679935d2											16	8	101	8	06:32:00	16	06:33:00	1	4	41	0261694F-13A3-435D-BA1C-B99787B52658	49d5a186-bec5-43eb-92f5-9b5b4577f34b	8	101	0	500	0500D02	NULL	NULL
6f0933c3-5b18-475b-9cad-d1ca3c40c89b	49d5a186-bec5-43eb-92f5-9b5b4577f34b	10B0CCA1-BB8F-4F79-813F-1B9E4ADD8459	211	34	0261694F-13A3-435D-BA1C-B99787B52658	404f8d03-19d3-4d42-8443-9a0d3d42f376											18	8	101	18	07:14:00	18	07:15:00	1	4	43	0261694F-13A3-435D-BA1C-B99787B52658	49d5a186-bec5-43eb-92f5-9b5b4577f34b	8	101	0	500	0500D02	NULL	NULL
f1dabda6-c6ac-4761-90f4-ef52356c8dda	49d5a186-bec5-43eb-92f5-9b5b4577f34b	DFBE18B6-C380-44C8-9591-F49017798CAB	211	34	0261694F-13A3-435D-BA1C-B99787B52658	da32c5cb-1711-425a-ae41-278c679935d2											40	8	101	30	07:58:00	40	08:09:00	1	4	41	0261694F-13A3-435D-BA1C-B99787B52658	49d5a186-bec5-43eb-92f5-9b5b4577f34b	8	101	0	500	0500D02	NULL	NULL
8169926e-7fc9-471a-8146-3cfc6035a06c	49d5a186-bec5-43eb-92f5-9b5b4577f34b	10B0CCA1-BB8F-4F79-813F-1B9E4ADD8459	211	34	0261694F-13A3-435D-BA1C-B99787B52658	404f8d03-19d3-4d42-8443-9a0d3d42f376											42	8	101	42	08:50:00	42	08:51:00	1	4	43	0261694F-13A3-435D-BA1C-B99787B52658	49d5a186-bec5-43eb-92f5-9b5b4577f34b	8	101	0	500	0500D02	NULL	NULL
99f18a67-4791-4f5c-a9e4-178e693e24fe	49d5a186-bec5-43eb-92f5-9b5b4577f34b	DFBE18B6-C380-44C8-9591-F49017798CAB	211	34	0261694F-13A3-435D-BA1C-B99787B52658	da32c5cb-1711-425a-ae41-278c679935d2											64	8	101	54	09:34:00	60	09:40:00	1	5	41	0261694F-13A3-435D-BA1C-B99787B52658	49d5a186-bec5-43eb-92f5-9b5b4577f34b	8	101	0	500	0500D02	NULL	NULL
3a82bff3-ef24-41c5-b7c9-d748a62266fa	49d5a186-bec5-43eb-92f5-9b5b4577f34b	10B0CCA1-BB8F-4F79-813F-1B9E4ADD8459	211	34	0261694F-13A3-435D-BA1C-B99787B52658	404f8d03-19d3-4d42-8443-9a0d3d42f376											62	8	101	62	10:21:00	62	10:22:00	1	5	43	0261694F-13A3-435D-BA1C-B99787B52658	49d5a186-bec5-43eb-92f5-9b5b4577f34b	8	101	0	500	0500D02	NULL	NULL
8c6690a9-7cdb-43b3-8cbe-f4fa08c21d86	49d5a186-bec5-43eb-92f5-9b5b4577f34b	DFBE18B6-C380-44C8-9591-F49017798CAB	211	34	0261694F-13A3-435D-BA1C-B99787B52658	da32c5cb-1711-425a-ae41-278c679935d2											84	8	101	74	11:05:00	76	11:19:00	1	7	41	0261694F-13A3-435D-BA1C-B99787B52658	49d5a186-bec5-43eb-92f5-9b5b4577f34b	8	101	0	500	0500D02	NULL	NULL
3f230eea-88c8-4983-9b82-92f2f07e72be	49d5a186-bec5-43eb-92f5-9b5b4577f34b	10B0CCA1-BB8F-4F79-813F-1B9E4ADD8459	211	34	0261694F-13A3-435D-BA1C-B99787B52658	404f8d03-19d3-4d42-8443-9a0d3d42f376											78	8	101	78	12:00:00	78	12:01:00	1	7	43	0261694F-13A3-435D-BA1C-B99787B52658	49d5a186-bec5-43eb-92f5-9b5b4577f34b	8	101	0	500	0500D02	NULL	NULL
8c4fb625-f3dc-4d6c-a521-03dabd30446e	49d5a186-bec5-43eb-92f5-9b5b4577f34b	DFBE18B6-C380-44C8-9591-F49017798CAB	211	34	0261694F-13A3-435D-BA1C-B99787B52658	da32c5cb-1711-425a-ae41-278c679935d2											100	8	101	90	12:44:00	91	13:10:00	1	7	41	0261694F-13A3-435D-BA1C-B99787B52658	49d5a186-bec5-43eb-92f5-9b5b4577f34b	8	101	0	500	0500D02	NULL	NULL
fa0e7c6b-6d04-416f-8110-63b2fe2c4677	49d5a186-bec5-43eb-92f5-9b5b4577f34b	10B0CCA1-BB8F-4F79-813F-1B9E4ADD8459	211	34	0261694F-13A3-435D-BA1C-B99787B52658	404f8d03-19d3-4d42-8443-9a0d3d42f376											93	8	101	93	13:51:00	93	13:52:00	1	7	43	0261694F-13A3-435D-BA1C-B99787B52658	49d5a186-bec5-43eb-92f5-9b5b4577f34b	8	101	0	500	0500D02	NULL	NULL
6e6e2d8f-07f2-4cd9-8cb7-cb1fbdaf5a40	49d5a186-bec5-43eb-92f5-9b5b4577f34b	DFBE18B6-C380-44C8-9591-F49017798CAB	211	34	0261694F-13A3-435D-BA1C-B99787B52658	da32c5cb-1711-425a-ae41-278c679935d2											141	8	105	0	99:99	124	16:14:00	1	4	41	0261694F-13A3-435D-BA1C-B99787B52658	49d5a186-bec5-43eb-92f5-9b5b4577f34b	8	105	5	500	0500D02	NULL	NULL
62edcac4-ea83-437b-8304-8e7086287d82	49d5a186-bec5-43eb-92f5-9b5b4577f34b	10B0CCA1-BB8F-4F79-813F-1B9E4ADD8459	211	34	0261694F-13A3-435D-BA1C-B99787B52658	404f8d03-19d3-4d42-8443-9a0d3d42f376											126	8	105	126	16:55:00	126	16:56:00	1	4	43	0261694F-13A3-435D-BA1C-B99787B52658	49d5a186-bec5-43eb-92f5-9b5b4577f34b	8	105	0	500	0500D02	NULL	NULL
3dbdabd9-fadf-494b-8818-8dbe87769acf	49d5a186-bec5-43eb-92f5-9b5b4577f34b	DFBE18B6-C380-44C8-9591-F49017798CAB	211	34	0261694F-13A3-435D-BA1C-B99787B52658	da32c5cb-1711-425a-ae41-278c679935d2											165	8	105	138	17:39:00	145	17:50:00	1	6	41	0261694F-13A3-435D-BA1C-B99787B52658	49d5a186-bec5-43eb-92f5-9b5b4577f34b	8	105	0	500	0500D02	NULL	NULL
81b018fe-5a1f-40aa-b2cd-9a0cac59e3dc	49d5a186-bec5-43eb-92f5-9b5b4577f34b	10B0CCA1-BB8F-4F79-813F-1B9E4ADD8459	211	34	0261694F-13A3-435D-BA1C-B99787B52658	404f8d03-19d3-4d42-8443-9a0d3d42f376											147	8	105	147	18:31:00	147	18:32:00	1	6	43	0261694F-13A3-435D-BA1C-B99787B52658	49d5a186-bec5-43eb-92f5-9b5b4577f34b	8	105	0	500	0500D02	NULL	NULL
6f2a25ce-bab7-42b1-8901-fe2d1651d5cf	49d5a186-bec5-43eb-92f5-9b5b4577f34b	DFBE18B6-C380-44C8-9591-F49017798CAB	211	34	0261694F-13A3-435D-BA1C-B99787B52658	da32c5cb-1711-425a-ae41-278c679935d2											187	8	105	159	19:15:00	162	19:32:00	1	6	41	0261694F-13A3-435D-BA1C-B99787B52658	49d5a186-bec5-43eb-92f5-9b5b4577f34b	8	105	0	500	0500D02	NULL	NULL
c8811e34-f5f1-491d-b574-8b5c65f730ff	49d5a186-bec5-43eb-92f5-9b5b4577f34b	10B0CCA1-BB8F-4F79-813F-1B9E4ADD8459	211	34	0261694F-13A3-435D-BA1C-B99787B52658	404f8d03-19d3-4d42-8443-9a0d3d42f376											164	8	105	164	20:13:00	164	20:14:00	1	6	43	0261694F-13A3-435D-BA1C-B99787B52658	49d5a186-bec5-43eb-92f5-9b5b4577f34b	8	105	0	500	0500D02	NULL	NULL
61dc6ade-0b58-484e-8681-29d4b64ec0a3	49d5a186-bec5-43eb-92f5-9b5b4577f34b	DFBE18B6-C380-44C8-9591-F49017798CAB	211	34	0261694F-13A3-435D-BA1C-B99787B52658	da32c5cb-1711-425a-ae41-278c679935d2											203	8	105	175	20:57:00	176	21:05:00	1	9	41	0261694F-13A3-435D-BA1C-B99787B52658	49d5a186-bec5-43eb-92f5-9b5b4577f34b	8	105	0	500	0500D02	NULL	NULL
20c89a1c-b9a9-444e-bf36-bd7070dd4d9d	49d5a186-bec5-43eb-92f5-9b5b4577f34b	10B0CCA1-BB8F-4F79-813F-1B9E4ADD8459	211	34	0261694F-13A3-435D-BA1C-B99787B52658	1e2f1379-90b3-4618-9df5-c5ebb7d13b76											178	8	105	173	20:44:00	178	21:47:00	1	9	41	0261694F-13A3-435D-BA1C-B99787B52658	49d5a186-bec5-43eb-92f5-9b5b4577f34b	8	105	0	500	0500D02	NULL	NULL
3415e0fa-9602-461c-958f-e3776352f62e	49d5a186-bec5-43eb-92f5-9b5b4577f34b	DFBE18B6-C380-44C8-9591-F49017798CAB	211	34	0261694F-13A3-435D-BA1C-B99787B52658	da32c5cb-1711-425a-ae41-278c679935d2											22	9	101	14	06:56:00	22	06:57:00	1	4	41	0261694F-13A3-435D-BA1C-B99787B52658	49d5a186-bec5-43eb-92f5-9b5b4577f34b	9	101	0	500	0500D02	NULL	NULL
fac6b2e4-4c13-4f64-b8a1-7a6d56b9faad	49d5a186-bec5-43eb-92f5-9b5b4577f34b	10B0CCA1-BB8F-4F79-813F-1B9E4ADD8459	211	34	0261694F-13A3-435D-BA1C-B99787B52658	404f8d03-19d3-4d42-8443-9a0d3d42f376											24	9	101	24	07:38:00	24	07:39:00	1	4	43	0261694F-13A3-435D-BA1C-B99787B52658	49d5a186-bec5-43eb-92f5-9b5b4577f34b	9	101	0	500	0500D02	NULL	NULL
8e231f7f-5217-438d-81d9-dae665dc7a16	49d5a186-bec5-43eb-92f5-9b5b4577f34b	DFBE18B6-C380-44C8-9591-F49017798CAB	211	34	0261694F-13A3-435D-BA1C-B99787B52658	da32c5cb-1711-425a-ae41-278c679935d2											46	9	101	37	08:22:00	46	08:33:00	1	4	41	0261694F-13A3-435D-BA1C-B99787B52658	49d5a186-bec5-43eb-92f5-9b5b4577f34b	9	101	0	500	0500D02	NULL	NULL
25b5aeda-2d84-4669-b2ec-7f479e0e0b8f	49d5a186-bec5-43eb-92f5-9b5b4577f34b	10B0CCA1-BB8F-4F79-813F-1B9E4ADD8459	211	34	0261694F-13A3-435D-BA1C-B99787B52658	404f8d03-19d3-4d42-8443-9a0d3d42f376											48	9	101	48	09:14:00	48	09:15:00	1	4	43	0261694F-13A3-435D-BA1C-B99787B52658	49d5a186-bec5-43eb-92f5-9b5b4577f34b	9	101	0	500	0500D02	NULL	NULL
f475fdc0-72fb-4bcd-8493-0122adfa669a	49d5a186-bec5-43eb-92f5-9b5b4577f34b	DFBE18B6-C380-44C8-9591-F49017798CAB	211	34	0261694F-13A3-435D-BA1C-B99787B52658	da32c5cb-1711-425a-ae41-278c679935d2											70	9	101	60	09:58:00	66	10:12:00	1	6	41	0261694F-13A3-435D-BA1C-B99787B52658	49d5a186-bec5-43eb-92f5-9b5b4577f34b	9	101	0	500	0500D02	NULL	NULL
212ff232-6415-4a95-b639-d9d3f91eb840	49d5a186-bec5-43eb-92f5-9b5b4577f34b	10B0CCA1-BB8F-4F79-813F-1B9E4ADD8459	211	34	0261694F-13A3-435D-BA1C-B99787B52658	404f8d03-19d3-4d42-8443-9a0d3d42f376											68	9	101	68	10:53:00	68	10:54:00	1	6	43	0261694F-13A3-435D-BA1C-B99787B52658	49d5a186-bec5-43eb-92f5-9b5b4577f34b	9	101	0	500	0500D02	NULL	NULL
f7bc14e0-d749-473c-a21c-ad6d20ba8016	49d5a186-bec5-43eb-92f5-9b5b4577f34b	DFBE18B6-C380-44C8-9591-F49017798CAB	211	34	0261694F-13A3-435D-BA1C-B99787B52658	da32c5cb-1711-425a-ae41-278c679935d2											90	9	101	80	11:37:00	82	12:02:00	1	8	41	0261694F-13A3-435D-BA1C-B99787B52658	49d5a186-bec5-43eb-92f5-9b5b4577f34b	9	101	0	500	0500D02	NULL	NULL
7c378765-df1d-45da-b26b-21929cf8ad0e	49d5a186-bec5-43eb-92f5-9b5b4577f34b	10B0CCA1-BB8F-4F79-813F-1B9E4ADD8459	211	34	0261694F-13A3-435D-BA1C-B99787B52658	404f8d03-19d3-4d42-8443-9a0d3d42f376											84	9	101	84	12:43:00	84	12:44:00	1	8	43	0261694F-13A3-435D-BA1C-B99787B52658	49d5a186-bec5-43eb-92f5-9b5b4577f34b	9	101	0	500	0500D02	NULL	NULL
23d235cc-e7eb-4b9a-b8a1-cc3ec32529bb	49d5a186-bec5-43eb-92f5-9b5b4577f34b	DFBE18B6-C380-44C8-9591-F49017798CAB	211	34	0261694F-13A3-435D-BA1C-B99787B52658	da32c5cb-1711-425a-ae41-278c679935d2											110	9	105	96	13:27:00	97	13:52:00	1	7	41	0261694F-13A3-435D-BA1C-B99787B52658	49d5a186-bec5-43eb-92f5-9b5b4577f34b	9	105	5	500	0500D02	NULL	NULL
662d2302-a549-4e5d-87ba-d26a3472bcad	49d5a186-bec5-43eb-92f5-9b5b4577f34b	10B0CCA1-BB8F-4F79-813F-1B9E4ADD8459	211	34	0261694F-13A3-435D-BA1C-B99787B52658	404f8d03-19d3-4d42-8443-9a0d3d42f376											99	9	105	99	14:33:00	99	14:34:00	1	7	43	0261694F-13A3-435D-BA1C-B99787B52658	49d5a186-bec5-43eb-92f5-9b5b4577f34b	9	105	0	500	0500D02	NULL	NULL
972a9605-bbc5-469c-b7e9-1fd72f06ef63	49d5a186-bec5-43eb-92f5-9b5b4577f34b	DFBE18B6-C380-44C8-9591-F49017798CAB	211	34	0261694F-13A3-435D-BA1C-B99787B52658	da32c5cb-1711-425a-ae41-278c679935d2											134	9	105	111	15:17:00	117	15:44:00	1	5	41	0261694F-13A3-435D-BA1C-B99787B52658	49d5a186-bec5-43eb-92f5-9b5b4577f34b	9	105	0	500	0500D02	NULL	NULL
47be83d7-4b7f-48de-b7ab-4d835f79bede	49d5a186-bec5-43eb-92f5-9b5b4577f34b	10B0CCA1-BB8F-4F79-813F-1B9E4ADD8459	211	34	0261694F-13A3-435D-BA1C-B99787B52658	404f8d03-19d3-4d42-8443-9a0d3d42f376											119	9	105	119	16:25:00	119	16:26:00	1	5	43	0261694F-13A3-435D-BA1C-B99787B52658	49d5a186-bec5-43eb-92f5-9b5b4577f34b	9	105	0	500	0500D02	NULL	NULL
3ab46aae-71bb-40e3-9ab8-ff512100c100	49d5a186-bec5-43eb-92f5-9b5b4577f34b	DFBE18B6-C380-44C8-9591-F49017798CAB	211	34	0261694F-13A3-435D-BA1C-B99787B52658	da32c5cb-1711-425a-ae41-278c679935d2											158	9	105	131	17:09:00	139	17:15:00	1	5	41	0261694F-13A3-435D-BA1C-B99787B52658	49d5a186-bec5-43eb-92f5-9b5b4577f34b	9	105	0	500	0500D02	NULL	NULL
f5fae007-7b7b-4076-b600-57eab2e3257d	49d5a186-bec5-43eb-92f5-9b5b4577f34b	10B0CCA1-BB8F-4F79-813F-1B9E4ADD8459	211	34	0261694F-13A3-435D-BA1C-B99787B52658	404f8d03-19d3-4d42-8443-9a0d3d42f376											141	9	105	141	17:56:00	141	17:57:00	1	5	43	0261694F-13A3-435D-BA1C-B99787B52658	49d5a186-bec5-43eb-92f5-9b5b4577f34b	9	105	0	500	0500D02	NULL	NULL
b61f9b32-2b46-4be6-9c09-3564f85d4b19	49d5a186-bec5-43eb-92f5-9b5b4577f34b	DFBE18B6-C380-44C8-9591-F49017798CAB	211	34	0261694F-13A3-435D-BA1C-B99787B52658	da32c5cb-1711-425a-ae41-278c679935d2											180	9	105	153	18:40:00	157	19:02:00	1	6	41	0261694F-13A3-435D-BA1C-B99787B52658	49d5a186-bec5-43eb-92f5-9b5b4577f34b	9	105	0	500	0500D02	NULL	NULL
1e35e55b-6e98-4393-bd63-518772e516c8	49d5a186-bec5-43eb-92f5-9b5b4577f34b	10B0CCA1-BB8F-4F79-813F-1B9E4ADD8459	211	34	0261694F-13A3-435D-BA1C-B99787B52658	404f8d03-19d3-4d42-8443-9a0d3d42f376											159	9	105	159	19:43:00	159	19:44:00	1	6	43	0261694F-13A3-435D-BA1C-B99787B52658	49d5a186-bec5-43eb-92f5-9b5b4577f34b	9	105	0	500	0500D02	NULL	NULL
14deb93f-1470-484f-873b-7b116e808146	49d5a186-bec5-43eb-92f5-9b5b4577f34b	DFBE18B6-C380-44C8-9591-F49017798CAB	211	34	0261694F-13A3-435D-BA1C-B99787B52658	da32c5cb-1711-425a-ae41-278c679935d2											15	10	101	6	06:28:00	15	06:29:00	1	4	41	0261694F-13A3-435D-BA1C-B99787B52658	49d5a186-bec5-43eb-92f5-9b5b4577f34b	10	101	0	500	0500D02	NULL	NULL
84e5ac57-6948-4e5a-a1f9-481368706e34	49d5a186-bec5-43eb-92f5-9b5b4577f34b	10B0CCA1-BB8F-4F79-813F-1B9E4ADD8459	211	34	0261694F-13A3-435D-BA1C-B99787B52658	404f8d03-19d3-4d42-8443-9a0d3d42f376											17	10	101	17	07:10:00	17	07:11:00	1	4	43	0261694F-13A3-435D-BA1C-B99787B52658	49d5a186-bec5-43eb-92f5-9b5b4577f34b	10	101	0	500	0500D02	NULL	NULL
6809896b-4d9e-425b-93df-2bdfad16dc5b	49d5a186-bec5-43eb-92f5-9b5b4577f34b	DFBE18B6-C380-44C8-9591-F49017798CAB	211	34	0261694F-13A3-435D-BA1C-B99787B52658	da32c5cb-1711-425a-ae41-278c679935d2											39	10	101	29	07:54:00	39	08:05:00	1	4	41	0261694F-13A3-435D-BA1C-B99787B52658	49d5a186-bec5-43eb-92f5-9b5b4577f34b	10	101	0	500	0500D02	NULL	NULL
a2102306-f3db-4a6c-8c73-7165f17b1d67	49d5a186-bec5-43eb-92f5-9b5b4577f34b	10B0CCA1-BB8F-4F79-813F-1B9E4ADD8459	211	34	0261694F-13A3-435D-BA1C-B99787B52658	404f8d03-19d3-4d42-8443-9a0d3d42f376											41	10	101	41	08:46:00	41	08:47:00	1	4	43	0261694F-13A3-435D-BA1C-B99787B52658	49d5a186-bec5-43eb-92f5-9b5b4577f34b	10	101	0	500	0500D02	NULL	NULL
60be163a-3590-40ae-ac3b-3cc6f61e4917	49d5a186-bec5-43eb-92f5-9b5b4577f34b	DFBE18B6-C380-44C8-9591-F49017798CAB	211	34	0261694F-13A3-435D-BA1C-B99787B52658	da32c5cb-1711-425a-ae41-278c679935d2											63	10	101	47	09:03:00	59	09:35:00	1	5	41	0261694F-13A3-435D-BA1C-B99787B52658	49d5a186-bec5-43eb-92f5-9b5b4577f34b	10	101	0	500	0500D02	NULL	NULL
d5c7b2ab-cecc-4cc5-bbcc-59abf8f45654	49d5a186-bec5-43eb-92f5-9b5b4577f34b	10B0CCA1-BB8F-4F79-813F-1B9E4ADD8459	211	34	0261694F-13A3-435D-BA1C-B99787B52658	404f8d03-19d3-4d42-8443-9a0d3d42f376											61	10	101	61	10:16:00	61	10:17:00	1	5	43	0261694F-13A3-435D-BA1C-B99787B52658	49d5a186-bec5-43eb-92f5-9b5b4577f34b	10	101	0	500	0500D02	NULL	NULL
468580f5-a5f0-4a1f-947f-7e4256734bca	49d5a186-bec5-43eb-92f5-9b5b4577f34b	DFBE18B6-C380-44C8-9591-F49017798CAB	211	34	0261694F-13A3-435D-BA1C-B99787B52658	da32c5cb-1711-425a-ae41-278c679935d2											83	10	101	73	11:00:00	75	11:12:00	1	7	41	0261694F-13A3-435D-BA1C-B99787B52658	49d5a186-bec5-43eb-92f5-9b5b4577f34b	10	101	0	500	0500D02	NULL	NULL
356a0af8-6f60-43f9-bd9a-88f87131517a	49d5a186-bec5-43eb-92f5-9b5b4577f34b	10B0CCA1-BB8F-4F79-813F-1B9E4ADD8459	211	34	0261694F-13A3-435D-BA1C-B99787B52658	404f8d03-19d3-4d42-8443-9a0d3d42f376											77	10	101	77	11:53:00	77	11:54:00	1	7	43	0261694F-13A3-435D-BA1C-B99787B52658	49d5a186-bec5-43eb-92f5-9b5b4577f34b	10	101	0	500	0500D02	NULL	NULL
6cab41df-8e13-4046-8db4-18035ed11d27	49d5a186-bec5-43eb-92f5-9b5b4577f34b	DFBE18B6-C380-44C8-9591-F49017798CAB	211	34	0261694F-13A3-435D-BA1C-B99787B52658	da32c5cb-1711-425a-ae41-278c679935d2											99	10	101	89	12:37:00	90	13:03:00	1	7	41	0261694F-13A3-435D-BA1C-B99787B52658	49d5a186-bec5-43eb-92f5-9b5b4577f34b	10	101	0	500	0500D02	NULL	NULL
c708d4fc-b306-49c7-a6f3-42302048cd83	49d5a186-bec5-43eb-92f5-9b5b4577f34b	10B0CCA1-BB8F-4F79-813F-1B9E4ADD8459	211	34	0261694F-13A3-435D-BA1C-B99787B52658	404f8d03-19d3-4d42-8443-9a0d3d42f376											92	10	101	92	13:44:00	92	13:45:00	1	7	43	0261694F-13A3-435D-BA1C-B99787B52658	49d5a186-bec5-43eb-92f5-9b5b4577f34b	10	101	0	500	0500D02	NULL	NULL
2eea59d6-089c-4bf3-96f6-311db2fa00e8	49d5a186-bec5-43eb-92f5-9b5b4577f34b	DFBE18B6-C380-44C8-9591-F49017798CAB	211	34	0261694F-13A3-435D-BA1C-B99787B52658	da32c5cb-1711-425a-ae41-278c679935d2											122	10	105	104	14:28:00	106	14:49:00	1	6	41	0261694F-13A3-435D-BA1C-B99787B52658	49d5a186-bec5-43eb-92f5-9b5b4577f34b	10	105	5	500	0500D02	NULL	NULL
037a8c5f-81fe-44c0-84e8-fdd5b72b265f	49d5a186-bec5-43eb-92f5-9b5b4577f34b	10B0CCA1-BB8F-4F79-813F-1B9E4ADD8459	211	34	0261694F-13A3-435D-BA1C-B99787B52658	404f8d03-19d3-4d42-8443-9a0d3d42f376											108	10	105	108	15:30:00	108	15:31:00	1	6	43	0261694F-13A3-435D-BA1C-B99787B52658	49d5a186-bec5-43eb-92f5-9b5b4577f34b	10	105	0	500	0500D02	NULL	NULL
935af1ac-6c12-44de-8091-79861dbf3eac	49d5a186-bec5-43eb-92f5-9b5b4577f34b	DFBE18B6-C380-44C8-9591-F49017798CAB	211	34	0261694F-13A3-435D-BA1C-B99787B52658	da32c5cb-1711-425a-ae41-278c679935d2											147	10	105	120	16:14:00	130	16:38:00	1	4	41	0261694F-13A3-435D-BA1C-B99787B52658	49d5a186-bec5-43eb-92f5-9b5b4577f34b	10	105	0	500	0500D02	NULL	NULL
c88cc8fc-40ab-4dcd-a44d-a0075b736dc8	49d5a186-bec5-43eb-92f5-9b5b4577f34b	10B0CCA1-BB8F-4F79-813F-1B9E4ADD8459	211	34	0261694F-13A3-435D-BA1C-B99787B52658	404f8d03-19d3-4d42-8443-9a0d3d42f376											132	10	105	132	17:19:00	132	17:20:00	1	4	43	0261694F-13A3-435D-BA1C-B99787B52658	49d5a186-bec5-43eb-92f5-9b5b4577f34b	10	105	0	500	0500D02	NULL	NULL
423c3ef7-df7e-41e6-b805-3c8d2fe6c40c	49d5a186-bec5-43eb-92f5-9b5b4577f34b	DFBE18B6-C380-44C8-9591-F49017798CAB	211	34	0261694F-13A3-435D-BA1C-B99787B52658	da32c5cb-1711-425a-ae41-278c679935d2											171	10	105	144	18:03:00	150	18:20:00	1	6	41	0261694F-13A3-435D-BA1C-B99787B52658	49d5a186-bec5-43eb-92f5-9b5b4577f34b	10	105	0	500	0500D02	NULL	NULL
48a85347-ef7d-493e-8049-733a5b2127d0	49d5a186-bec5-43eb-92f5-9b5b4577f34b	10B0CCA1-BB8F-4F79-813F-1B9E4ADD8459	211	34	0261694F-13A3-435D-BA1C-B99787B52658	404f8d03-19d3-4d42-8443-9a0d3d42f376											152	10	105	152	19:01:00	152	19:02:00	1	6	43	0261694F-13A3-435D-BA1C-B99787B52658	49d5a186-bec5-43eb-92f5-9b5b4577f34b	10	105	0	500	0500D02	NULL	NULL
12252873-38dc-43b6-9e7a-36aba6562802	49d5a186-bec5-43eb-92f5-9b5b4577f34b	DFBE18B6-C380-44C8-9591-F49017798CAB	211	34	0261694F-13A3-435D-BA1C-B99787B52658	da32c5cb-1711-425a-ae41-278c679935d2											191	10	105	164	19:45:00	166	19:56:00	1	6	41	0261694F-13A3-435D-BA1C-B99787B52658	49d5a186-bec5-43eb-92f5-9b5b4577f34b	10	105	0	500	0500D02	NULL	NULL
6cc5602b-29e7-454a-a6a3-e65038b2804d	49d5a186-bec5-43eb-92f5-9b5b4577f34b	10B0CCA1-BB8F-4F79-813F-1B9E4ADD8459	211	34	0261694F-13A3-435D-BA1C-B99787B52658	404f8d03-19d3-4d42-8443-9a0d3d42f376											168	10	105	170	20:37:00	168	20:38:00	1	6	43	0261694F-13A3-435D-BA1C-B99787B52658	49d5a186-bec5-43eb-92f5-9b5b4577f34b	10	105	0	500	0500D02	NULL	NULL
428f8af3-b67f-4c54-ba9d-bb5867486d30	49d5a186-bec5-43eb-92f5-9b5b4577f34b	DFBE18B6-C380-44C8-9591-F49017798CAB	211	34	0261694F-13A3-435D-BA1C-B99787B52658	da32c5cb-1711-425a-ae41-278c679935d2											19	11	101	11	06:44:00	19	06:45:00	1	4	41	0261694F-13A3-435D-BA1C-B99787B52658	49d5a186-bec5-43eb-92f5-9b5b4577f34b	11	101	0	500	0500D02	NULL	NULL
937bc0cb-60f7-450a-b1cb-92a8b7f8ea56	49d5a186-bec5-43eb-92f5-9b5b4577f34b	10B0CCA1-BB8F-4F79-813F-1B9E4ADD8459	211	34	0261694F-13A3-435D-BA1C-B99787B52658	404f8d03-19d3-4d42-8443-9a0d3d42f376											21	11	101	21	07:26:00	21	07:27:00	1	4	43	0261694F-13A3-435D-BA1C-B99787B52658	49d5a186-bec5-43eb-92f5-9b5b4577f34b	11	101	0	500	0500D02	NULL	NULL
04f86452-9d3d-41ae-866b-a55dc85c734d	49d5a186-bec5-43eb-92f5-9b5b4577f34b	DFBE18B6-C380-44C8-9591-F49017798CAB	211	34	0261694F-13A3-435D-BA1C-B99787B52658	da32c5cb-1711-425a-ae41-278c679935d2											43	11	101	34	08:10:00	43	08:21:00	1	4	41	0261694F-13A3-435D-BA1C-B99787B52658	49d5a186-bec5-43eb-92f5-9b5b4577f34b	11	101	0	500	0500D02	NULL	NULL
4332c120-21fe-4fc9-872d-6c0c87c02eb8	49d5a186-bec5-43eb-92f5-9b5b4577f34b	10B0CCA1-BB8F-4F79-813F-1B9E4ADD8459	211	34	0261694F-13A3-435D-BA1C-B99787B52658	404f8d03-19d3-4d42-8443-9a0d3d42f376											45	11	101	45	09:02:00	45	09:03:00	1	4	43	0261694F-13A3-435D-BA1C-B99787B52658	49d5a186-bec5-43eb-92f5-9b5b4577f34b	11	101	0	500	0500D02	NULL	NULL
743786f2-aa54-4674-95db-cf51e5e25d15	49d5a186-bec5-43eb-92f5-9b5b4577f34b	DFBE18B6-C380-44C8-9591-F49017798CAB	211	34	0261694F-13A3-435D-BA1C-B99787B52658	da32c5cb-1711-425a-ae41-278c679935d2											67	11	101	57	09:46:00	63	09:55:00	1	5	41	0261694F-13A3-435D-BA1C-B99787B52658	49d5a186-bec5-43eb-92f5-9b5b4577f34b	11	101	0	500	0500D02	NULL	NULL
3566ad46-ee94-4619-9388-b84e4a8ac91b	49d5a186-bec5-43eb-92f5-9b5b4577f34b	10B0CCA1-BB8F-4F79-813F-1B9E4ADD8459	211	34	0261694F-13A3-435D-BA1C-B99787B52658	404f8d03-19d3-4d42-8443-9a0d3d42f376											65	11	101	65	10:36:00	65	10:37:00	1	5	43	0261694F-13A3-435D-BA1C-B99787B52658	49d5a186-bec5-43eb-92f5-9b5b4577f34b	11	101	0	500	0500D02	NULL	NULL
7bef4510-2f2e-42ca-bbb9-a3c09b5ea865	49d5a186-bec5-43eb-92f5-9b5b4577f34b	DFBE18B6-C380-44C8-9591-F49017798CAB	211	34	0261694F-13A3-435D-BA1C-B99787B52658	da32c5cb-1711-425a-ae41-278c679935d2											87	11	101	77	11:20:00	79	11:40:00	1	7	41	0261694F-13A3-435D-BA1C-B99787B52658	49d5a186-bec5-43eb-92f5-9b5b4577f34b	11	101	0	500	0500D02	NULL	NULL
988fde8d-d0a3-4582-86df-86fea88f84e6	49d5a186-bec5-43eb-92f5-9b5b4577f34b	10B0CCA1-BB8F-4F79-813F-1B9E4ADD8459	211	34	0261694F-13A3-435D-BA1C-B99787B52658	404f8d03-19d3-4d42-8443-9a0d3d42f376											81	11	101	81	12:21:00	81	12:22:00	1	7	43	0261694F-13A3-435D-BA1C-B99787B52658	49d5a186-bec5-43eb-92f5-9b5b4577f34b	11	101	0	500	0500D02	NULL	NULL
5181fdd1-b9f0-40ff-a854-2e501343d66a	49d5a186-bec5-43eb-92f5-9b5b4577f34b	DFBE18B6-C380-44C8-9591-F49017798CAB	211	34	0261694F-13A3-435D-BA1C-B99787B52658	da32c5cb-1711-425a-ae41-278c679935d2											105	11	105	93	13:05:00	94	13:31:00	1	7	41	0261694F-13A3-435D-BA1C-B99787B52658	49d5a186-bec5-43eb-92f5-9b5b4577f34b	11	105	5	500	0500D02	NULL	NULL
45d33604-a2d9-445d-9298-8f2e314af0da	49d5a186-bec5-43eb-92f5-9b5b4577f34b	10B0CCA1-BB8F-4F79-813F-1B9E4ADD8459	211	34	0261694F-13A3-435D-BA1C-B99787B52658	404f8d03-19d3-4d42-8443-9a0d3d42f376											96	11	105	96	14:12:00	96	14:13:00	1	7	43	0261694F-13A3-435D-BA1C-B99787B52658	49d5a186-bec5-43eb-92f5-9b5b4577f34b	11	105	0	500	0500D02	NULL	NULL
ed2e0fe4-0775-48b6-9739-0680b93e2fdc	49d5a186-bec5-43eb-92f5-9b5b4577f34b	DFBE18B6-C380-44C8-9591-F49017798CAB	211	34	0261694F-13A3-435D-BA1C-B99787B52658	da32c5cb-1711-425a-ae41-278c679935d2											127	11	105	108	14:56:00	110	15:09:00	1	5	41	0261694F-13A3-435D-BA1C-B99787B52658	49d5a186-bec5-43eb-92f5-9b5b4577f34b	11	105	0	500	0500D02	NULL	NULL
ad6dbd34-b74d-4209-b5a0-320d01bf6f04	49d5a186-bec5-43eb-92f5-9b5b4577f34b	10B0CCA1-BB8F-4F79-813F-1B9E4ADD8459	211	34	0261694F-13A3-435D-BA1C-B99787B52658	404f8d03-19d3-4d42-8443-9a0d3d42f376											112	11	105	112	15:50:00	112	15:51:00	1	5	43	0261694F-13A3-435D-BA1C-B99787B52658	49d5a186-bec5-43eb-92f5-9b5b4577f34b	11	105	0	500	0500D02	NULL	NULL
3cd29792-da93-40b2-935b-041f6e4e80b9	49d5a186-bec5-43eb-92f5-9b5b4577f34b	DFBE18B6-C380-44C8-9591-F49017798CAB	211	34	0261694F-13A3-435D-BA1C-B99787B52658	da32c5cb-1711-425a-ae41-278c679935d2											151	11	105	124	16:34:00	133	16:50:00	1	4	41	0261694F-13A3-435D-BA1C-B99787B52658	49d5a186-bec5-43eb-92f5-9b5b4577f34b	11	105	0	500	0500D02	NULL	NULL
e921b14b-ed5b-4338-b329-e57381077dfe	49d5a186-bec5-43eb-92f5-9b5b4577f34b	10B0CCA1-BB8F-4F79-813F-1B9E4ADD8459	211	34	0261694F-13A3-435D-BA1C-B99787B52658	404f8d03-19d3-4d42-8443-9a0d3d42f376											135	11	105	135	17:31:00	135	17:32:00	1	4	43	0261694F-13A3-435D-BA1C-B99787B52658	49d5a186-bec5-43eb-92f5-9b5b4577f34b	11	105	0	500	0500D02	NULL	NULL
f18192e8-2b31-4f2d-b022-f2c6aeccaaec	49d5a186-bec5-43eb-92f5-9b5b4577f34b	DFBE18B6-C380-44C8-9591-F49017798CAB	211	34	0261694F-13A3-435D-BA1C-B99787B52658	da32c5cb-1711-425a-ae41-278c679935d2											174	11	105	147	18:15:00	153	18:38:00	1	6	41	0261694F-13A3-435D-BA1C-B99787B52658	49d5a186-bec5-43eb-92f5-9b5b4577f34b	11	105	0	500	0500D02	NULL	NULL
af6aef46-9868-4ed2-8463-2d7bf894f026	49d5a186-bec5-43eb-92f5-9b5b4577f34b	10B0CCA1-BB8F-4F79-813F-1B9E4ADD8459	211	34	0261694F-13A3-435D-BA1C-B99787B52658	404f8d03-19d3-4d42-8443-9a0d3d42f376											155	11	105	155	19:19:00	155	19:20:00	1	6	43	0261694F-13A3-435D-BA1C-B99787B52658	49d5a186-bec5-43eb-92f5-9b5b4577f34b	11	105	0	500	0500D02	NULL	NULL
b545eb2a-ef20-4f53-b875-32e79a8dc77d	49d5a186-bec5-43eb-92f5-9b5b4577f34b	DFBE18B6-C380-44C8-9591-F49017798CAB	211	34	0261694F-13A3-435D-BA1C-B99787B52658	da32c5cb-1711-425a-ae41-278c679935d2											194	11	105	167	20:03:00	169	20:14:00	1	6	41	0261694F-13A3-435D-BA1C-B99787B52658	49d5a186-bec5-43eb-92f5-9b5b4577f34b	11	105	0	500	0500D02	NULL	NULL
e43db75b-47a0-4f42-83dc-fc3c7de5a4b4	49d5a186-bec5-43eb-92f5-9b5b4577f34b	10B0CCA1-BB8F-4F79-813F-1B9E4ADD8459	211	34	0261694F-13A3-435D-BA1C-B99787B52658	404f8d03-19d3-4d42-8443-9a0d3d42f376											171	11	105	176	20:55:00	171	20:56:00	1	6	43	0261694F-13A3-435D-BA1C-B99787B52658	49d5a186-bec5-43eb-92f5-9b5b4577f34b	11	105	0	500	0500D02	NULL	NULL
89806105-60ee-450a-b052-a022016f4619	49d5a186-bec5-43eb-92f5-9b5b4577f34b	DFBE18B6-C380-44C8-9591-F49017798CAB	211	34	0261694F-13A3-435D-BA1C-B99787B52658	da32c5cb-1711-425a-ae41-278c679935d2											21	12	101	13	06:52:00	21	06:53:00	1	4	41	0261694F-13A3-435D-BA1C-B99787B52658	49d5a186-bec5-43eb-92f5-9b5b4577f34b	12	101	0	500	0500D02	NULL	NULL
a431791d-b8a8-4d69-aba3-1dae91144b2c	49d5a186-bec5-43eb-92f5-9b5b4577f34b	10B0CCA1-BB8F-4F79-813F-1B9E4ADD8459	211	34	0261694F-13A3-435D-BA1C-B99787B52658	404f8d03-19d3-4d42-8443-9a0d3d42f376											23	12	101	23	07:34:00	23	07:35:00	1	4	43	0261694F-13A3-435D-BA1C-B99787B52658	49d5a186-bec5-43eb-92f5-9b5b4577f34b	12	101	0	500	0500D02	NULL	NULL
61367ac7-a149-4e6e-aa16-8c76390f13c6	49d5a186-bec5-43eb-92f5-9b5b4577f34b	DFBE18B6-C380-44C8-9591-F49017798CAB	211	34	0261694F-13A3-435D-BA1C-B99787B52658	da32c5cb-1711-425a-ae41-278c679935d2											45	12	101	36	08:18:00	45	08:29:00	1	4	41	0261694F-13A3-435D-BA1C-B99787B52658	49d5a186-bec5-43eb-92f5-9b5b4577f34b	12	101	0	500	0500D02	NULL	NULL
0285ab07-a2a4-48ec-92ef-5504a41c488b	49d5a186-bec5-43eb-92f5-9b5b4577f34b	10B0CCA1-BB8F-4F79-813F-1B9E4ADD8459	211	34	0261694F-13A3-435D-BA1C-B99787B52658	404f8d03-19d3-4d42-8443-9a0d3d42f376											47	12	101	47	09:10:00	47	09:11:00	1	4	43	0261694F-13A3-435D-BA1C-B99787B52658	49d5a186-bec5-43eb-92f5-9b5b4577f34b	12	101	0	500	0500D02	NULL	NULL
c52f31f0-7f5c-45a8-baa4-0dcb3a7a5abe	49d5a186-bec5-43eb-92f5-9b5b4577f34b	DFBE18B6-C380-44C8-9591-F49017798CAB	211	34	0261694F-13A3-435D-BA1C-B99787B52658	da32c5cb-1711-425a-ae41-278c679935d2											69	12	101	59	09:54:00	65	10:06:00	1	6	41	0261694F-13A3-435D-BA1C-B99787B52658	49d5a186-bec5-43eb-92f5-9b5b4577f34b	12	101	0	500	0500D02	NULL	NULL
05797a41-5969-4757-839e-786a4aeaaba5	49d5a186-bec5-43eb-92f5-9b5b4577f34b	10B0CCA1-BB8F-4F79-813F-1B9E4ADD8459	211	34	0261694F-13A3-435D-BA1C-B99787B52658	404f8d03-19d3-4d42-8443-9a0d3d42f376											67	12	101	67	10:47:00	67	10:48:00	1	6	43	0261694F-13A3-435D-BA1C-B99787B52658	49d5a186-bec5-43eb-92f5-9b5b4577f34b	12	101	0	500	0500D02	NULL	NULL
788aeb29-82b5-42e1-9cfc-f496b754b840	49d5a186-bec5-43eb-92f5-9b5b4577f34b	DFBE18B6-C380-44C8-9591-F49017798CAB	211	34	0261694F-13A3-435D-BA1C-B99787B52658	da32c5cb-1711-425a-ae41-278c679935d2											89	12	101	79	11:31:00	81	11:54:00	1	7	41	0261694F-13A3-435D-BA1C-B99787B52658	49d5a186-bec5-43eb-92f5-9b5b4577f34b	12	101	0	500	0500D02	NULL	NULL
369bb799-8210-4c07-835e-3de69f7bbb6f	49d5a186-bec5-43eb-92f5-9b5b4577f34b	10B0CCA1-BB8F-4F79-813F-1B9E4ADD8459	211	34	0261694F-13A3-435D-BA1C-B99787B52658	404f8d03-19d3-4d42-8443-9a0d3d42f376											83	12	101	83	12:35:00	83	12:36:00	1	7	43	0261694F-13A3-435D-BA1C-B99787B52658	49d5a186-bec5-43eb-92f5-9b5b4577f34b	12	101	0	500	0500D02	NULL	NULL
565bc64b-c58e-435a-9521-4ef5eed0650b	49d5a186-bec5-43eb-92f5-9b5b4577f34b	DFBE18B6-C380-44C8-9591-F49017798CAB	211	34	0261694F-13A3-435D-BA1C-B99787B52658	da32c5cb-1711-425a-ae41-278c679935d2											115	12	105	0	99:99	100	14:13:00	1	7	41	0261694F-13A3-435D-BA1C-B99787B52658	49d5a186-bec5-43eb-92f5-9b5b4577f34b	12	105	5	500	0500D02	NULL	NULL
05cd3442-ea09-4603-8e3d-a8ff8c1850cc	49d5a186-bec5-43eb-92f5-9b5b4577f34b	10B0CCA1-BB8F-4F79-813F-1B9E4ADD8459	211	34	0261694F-13A3-435D-BA1C-B99787B52658	404f8d03-19d3-4d42-8443-9a0d3d42f376											102	12	105	102	14:54:00	102	14:55:00	1	7	43	0261694F-13A3-435D-BA1C-B99787B52658	49d5a186-bec5-43eb-92f5-9b5b4577f34b	12	105	0	500	0500D02	NULL	NULL
2d4e2338-3b83-499a-a90e-aec7585aea82	49d5a186-bec5-43eb-92f5-9b5b4577f34b	DFBE18B6-C380-44C8-9591-F49017798CAB	211	34	0261694F-13A3-435D-BA1C-B99787B52658	da32c5cb-1711-425a-ae41-278c679935d2											139	12	105	114	15:38:00	122	16:06:00	1	4	41	0261694F-13A3-435D-BA1C-B99787B52658	49d5a186-bec5-43eb-92f5-9b5b4577f34b	12	105	0	500	0500D02	NULL	NULL
16d9f6f7-cabf-4c52-ab97-54d8a0f3a7ab	49d5a186-bec5-43eb-92f5-9b5b4577f34b	10B0CCA1-BB8F-4F79-813F-1B9E4ADD8459	211	34	0261694F-13A3-435D-BA1C-B99787B52658	404f8d03-19d3-4d42-8443-9a0d3d42f376											124	12	105	124	16:47:00	124	16:48:00	1	4	43	0261694F-13A3-435D-BA1C-B99787B52658	49d5a186-bec5-43eb-92f5-9b5b4577f34b	12	105	0	500	0500D02	NULL	NULL
2fc071e3-d161-4841-a766-4ba335e8502d	49d5a186-bec5-43eb-92f5-9b5b4577f34b	DFBE18B6-C380-44C8-9591-F49017798CAB	211	34	0261694F-13A3-435D-BA1C-B99787B52658	da32c5cb-1711-425a-ae41-278c679935d2											163	12	105	136	17:31:00	143	17:38:00	1	6	41	0261694F-13A3-435D-BA1C-B99787B52658	49d5a186-bec5-43eb-92f5-9b5b4577f34b	12	105	0	500	0500D02	NULL	NULL
c6d86fd9-da2e-4cda-9685-7c78669e83f1	49d5a186-bec5-43eb-92f5-9b5b4577f34b	10B0CCA1-BB8F-4F79-813F-1B9E4ADD8459	211	34	0261694F-13A3-435D-BA1C-B99787B52658	404f8d03-19d3-4d42-8443-9a0d3d42f376											145	12	105	145	18:19:00	145	18:20:00	1	6	43	0261694F-13A3-435D-BA1C-B99787B52658	49d5a186-bec5-43eb-92f5-9b5b4577f34b	12	105	0	500	0500D02	NULL	NULL
3ee99636-b8ba-4d32-ae5f-5def9104e1d1	49d5a186-bec5-43eb-92f5-9b5b4577f34b	DFBE18B6-C380-44C8-9591-F49017798CAB	211	34	0261694F-13A3-435D-BA1C-B99787B52658	da32c5cb-1711-425a-ae41-278c679935d2											184	12	105	157	19:03:00	160	19:20:00	1	6	41	0261694F-13A3-435D-BA1C-B99787B52658	49d5a186-bec5-43eb-92f5-9b5b4577f34b	12	105	0	500	0500D02	NULL	NULL
ce1e5c1f-3512-430d-a03e-9919a2df8ff4	49d5a186-bec5-43eb-92f5-9b5b4577f34b	10B0CCA1-BB8F-4F79-813F-1B9E4ADD8459	211	34	0261694F-13A3-435D-BA1C-B99787B52658	404f8d03-19d3-4d42-8443-9a0d3d42f376											162	12	105	162	20:01:00	162	20:02:00	1	6	43	0261694F-13A3-435D-BA1C-B99787B52658	49d5a186-bec5-43eb-92f5-9b5b4577f34b	12	105	0	500	0500D02	NULL	NULL
2418c0ea-a73b-4111-b329-9a45eef9a97a	49d5a186-bec5-43eb-92f5-9b5b4577f34b	DFBE18B6-C380-44C8-9591-F49017798CAB	211	34	0261694F-13A3-435D-BA1C-B99787B52658	da32c5cb-1711-425a-ae41-278c679935d2											201	12	105	173	20:45:00	175	20:56:00	1	9	41	0261694F-13A3-435D-BA1C-B99787B52658	49d5a186-bec5-43eb-92f5-9b5b4577f34b	12	105	0	500	0500D02	NULL	NULL
90bb95e7-2a53-4372-b25b-c6d7392118a2	49d5a186-bec5-43eb-92f5-9b5b4577f34b	10B0CCA1-BB8F-4F79-813F-1B9E4ADD8459	211	34	0261694F-13A3-435D-BA1C-B99787B52658	1e2f1379-90b3-4618-9df5-c5ebb7d13b76											177	12	105	171	20:37:00	177	21:38:00	1	9	41	0261694F-13A3-435D-BA1C-B99787B52658	49d5a186-bec5-43eb-92f5-9b5b4577f34b	12	105	0	500	0500D02	NULL	NULL
2811b10c-efff-4f44-bf6b-d601cacc7f43	49d5a186-bec5-43eb-92f5-9b5b4577f34b	DFBE18B6-C380-44C8-9591-F49017798CAB	211	34	0261694F-13A3-435D-BA1C-B99787B52658	da32c5cb-1711-425a-ae41-278c679935d2											24	13	101	17	07:04:00	24	07:05:00	1	4	41	0261694F-13A3-435D-BA1C-B99787B52658	49d5a186-bec5-43eb-92f5-9b5b4577f34b	13	101	0	500	0500D02	NULL	NULL
60b46199-899f-4aab-8f7e-9a79c1363d2a	49d5a186-bec5-43eb-92f5-9b5b4577f34b	10B0CCA1-BB8F-4F79-813F-1B9E4ADD8459	211	34	0261694F-13A3-435D-BA1C-B99787B52658	404f8d03-19d3-4d42-8443-9a0d3d42f376											26	13	101	26	07:46:00	26	07:47:00	1	4	43	0261694F-13A3-435D-BA1C-B99787B52658	49d5a186-bec5-43eb-92f5-9b5b4577f34b	13	101	0	500	0500D02	NULL	NULL
449d5b89-ad99-474d-9de6-16aecf46928b	49d5a186-bec5-43eb-92f5-9b5b4577f34b	DFBE18B6-C380-44C8-9591-F49017798CAB	211	34	0261694F-13A3-435D-BA1C-B99787B52658	da32c5cb-1711-425a-ae41-278c679935d2											48	13	101	32	08:03:00	48	08:41:00	1	4	41	0261694F-13A3-435D-BA1C-B99787B52658	49d5a186-bec5-43eb-92f5-9b5b4577f34b	13	101	0	500	0500D02	NULL	NULL
f78d3244-7389-4b73-99f1-66282159ee93	49d5a186-bec5-43eb-92f5-9b5b4577f34b	10B0CCA1-BB8F-4F79-813F-1B9E4ADD8459	211	34	0261694F-13A3-435D-BA1C-B99787B52658	404f8d03-19d3-4d42-8443-9a0d3d42f376											50	13	101	50	09:22:00	50	09:23:00	1	4	43	0261694F-13A3-435D-BA1C-B99787B52658	49d5a186-bec5-43eb-92f5-9b5b4577f34b	13	101	0	500	0500D02	NULL	NULL
62c2ba5f-f26d-4836-ab14-adb4a987c236	49d5a186-bec5-43eb-92f5-9b5b4577f34b	DFBE18B6-C380-44C8-9591-F49017798CAB	211	34	0261694F-13A3-435D-BA1C-B99787B52658	da32c5cb-1711-425a-ae41-278c679935d2											72	13	101	63	10:06:00	68	10:24:00	1	6	41	0261694F-13A3-435D-BA1C-B99787B52658	49d5a186-bec5-43eb-92f5-9b5b4577f34b	13	101	0	500	0500D02	NULL	NULL
ebbf12b5-bc15-42ee-adda-8f7f2daa4b9b	49d5a186-bec5-43eb-92f5-9b5b4577f34b	10B0CCA1-BB8F-4F79-813F-1B9E4ADD8459	211	34	0261694F-13A3-435D-BA1C-B99787B52658	404f8d03-19d3-4d42-8443-9a0d3d42f376											70	13	101	70	11:05:00	70	11:06:00	1	6	43	0261694F-13A3-435D-BA1C-B99787B52658	49d5a186-bec5-43eb-92f5-9b5b4577f34b	13	101	0	500	0500D02	NULL	NULL
1cbf47a1-4b3b-4631-ab0b-e414abbea561	49d5a186-bec5-43eb-92f5-9b5b4577f34b	DFBE18B6-C380-44C8-9591-F49017798CAB	211	34	0261694F-13A3-435D-BA1C-B99787B52658	da32c5cb-1711-425a-ae41-278c679935d2											92	13	101	82	11:49:00	84	12:18:00	1	8	41	0261694F-13A3-435D-BA1C-B99787B52658	49d5a186-bec5-43eb-92f5-9b5b4577f34b	13	101	0	500	0500D02	NULL	NULL
ad521921-9265-4d9a-b5ab-63e6183838ad	49d5a186-bec5-43eb-92f5-9b5b4577f34b	10B0CCA1-BB8F-4F79-813F-1B9E4ADD8459	211	34	0261694F-13A3-435D-BA1C-B99787B52658	404f8d03-19d3-4d42-8443-9a0d3d42f376											86	13	101	86	12:59:00	86	13:00:00	1	8	43	0261694F-13A3-435D-BA1C-B99787B52658	49d5a186-bec5-43eb-92f5-9b5b4577f34b	13	101	0	500	0500D02	NULL	NULL
1699f84b-6785-4a8c-b436-575ef84ff72a	49d5a186-bec5-43eb-92f5-9b5b4577f34b	DFBE18B6-C380-44C8-9591-F49017798CAB	211	34	0261694F-13A3-435D-BA1C-B99787B52658	da32c5cb-1711-425a-ae41-278c679935d2											121	13	105	0	99:99	105	14:43:00	1	6	41	0261694F-13A3-435D-BA1C-B99787B52658	49d5a186-bec5-43eb-92f5-9b5b4577f34b	13	105	5	500	0500D02	NULL	NULL
2918192d-36ad-4d67-a32f-900bdda09b98	49d5a186-bec5-43eb-92f5-9b5b4577f34b	10B0CCA1-BB8F-4F79-813F-1B9E4ADD8459	211	34	0261694F-13A3-435D-BA1C-B99787B52658	404f8d03-19d3-4d42-8443-9a0d3d42f376											107	13	105	107	15:24:00	107	15:25:00	1	6	43	0261694F-13A3-435D-BA1C-B99787B52658	49d5a186-bec5-43eb-92f5-9b5b4577f34b	13	105	0	500	0500D02	NULL	NULL
5a4510e0-964c-4b8f-9cab-d5b83f563ef1	49d5a186-bec5-43eb-92f5-9b5b4577f34b	DFBE18B6-C380-44C8-9591-F49017798CAB	211	34	0261694F-13A3-435D-BA1C-B99787B52658	da32c5cb-1711-425a-ae41-278c679935d2											146	13	105	119	16:08:00	129	16:34:00	1	4	41	0261694F-13A3-435D-BA1C-B99787B52658	49d5a186-bec5-43eb-92f5-9b5b4577f34b	13	105	0	500	0500D02	NULL	NULL
4486121f-5a30-4c67-99d2-a60a03eac3e1	49d5a186-bec5-43eb-92f5-9b5b4577f34b	10B0CCA1-BB8F-4F79-813F-1B9E4ADD8459	211	34	0261694F-13A3-435D-BA1C-B99787B52658	404f8d03-19d3-4d42-8443-9a0d3d42f376											131	13	105	131	17:15:00	131	17:16:00	1	4	43	0261694F-13A3-435D-BA1C-B99787B52658	49d5a186-bec5-43eb-92f5-9b5b4577f34b	13	105	0	500	0500D02	NULL	NULL
146e8edf-2fae-41db-9826-d7b23a4972bc	49d5a186-bec5-43eb-92f5-9b5b4577f34b	DFBE18B6-C380-44C8-9591-F49017798CAB	211	34	0261694F-13A3-435D-BA1C-B99787B52658	da32c5cb-1711-425a-ae41-278c679935d2											170	13	105	143	17:59:00	149	18:14:00	1	6	41	0261694F-13A3-435D-BA1C-B99787B52658	49d5a186-bec5-43eb-92f5-9b5b4577f34b	13	105	0	500	0500D02	NULL	NULL
6ab42fd7-09a1-4097-b7d2-519d62314189	49d5a186-bec5-43eb-92f5-9b5b4577f34b	10B0CCA1-BB8F-4F79-813F-1B9E4ADD8459	211	34	0261694F-13A3-435D-BA1C-B99787B52658	404f8d03-19d3-4d42-8443-9a0d3d42f376											151	13	105	151	18:55:00	151	18:56:00	1	6	43	0261694F-13A3-435D-BA1C-B99787B52658	49d5a186-bec5-43eb-92f5-9b5b4577f34b	13	105	0	500	0500D02	NULL	NULL
2cd616c2-fa02-4108-aa31-8744652bfd6b	49d5a186-bec5-43eb-92f5-9b5b4577f34b	DFBE18B6-C380-44C8-9591-F49017798CAB	211	34	0261694F-13A3-435D-BA1C-B99787B52658	da32c5cb-1711-425a-ae41-278c679935d2											190	13	105	163	19:39:00	165	19:50:00	1	6	41	0261694F-13A3-435D-BA1C-B99787B52658	49d5a186-bec5-43eb-92f5-9b5b4577f34b	13	105	0	500	0500D02	NULL	NULL
518dd9e7-c0e9-4c62-a6d7-8445f997fe20	49d5a186-bec5-43eb-92f5-9b5b4577f34b	10B0CCA1-BB8F-4F79-813F-1B9E4ADD8459	211	34	0261694F-13A3-435D-BA1C-B99787B52658	404f8d03-19d3-4d42-8443-9a0d3d42f376											167	13	105	169	20:31:00	167	20:32:00	1	6	43	0261694F-13A3-435D-BA1C-B99787B52658	49d5a186-bec5-43eb-92f5-9b5b4577f34b	13	105	0	500	0500D02	NULL	NULL
dde7b125-2fd5-4d44-a1a8-2a3d5c4a5bd1	49d5a186-bec5-43eb-92f5-9b5b4577f34b	DFBE18B6-C380-44C8-9591-F49017798CAB	211	34	0261694F-13A3-435D-BA1C-B99787B52658	cf1507d2-1f44-428c-b34a-192c68f4c87a											206	13	105	178	21:15:00	178	21:26:00	1	11	39	0261694F-13A3-435D-BA1C-B99787B52658	49d5a186-bec5-43eb-92f5-9b5b4577f34b	13	105	0	500	0500D02	NULL	NULL
951df8ac-511d-495f-b50a-048b89e2e458	49d5a186-bec5-43eb-92f5-9b5b4577f34b	10B0CCA1-BB8F-4F79-813F-1B9E4ADD8459	211	34	0261694F-13A3-435D-BA1C-B99787B52658	1e2f1379-90b3-4618-9df5-c5ebb7d13b76											180	13	105	180	22:05:00	180	22:08:00	1	11	41	0261694F-13A3-435D-BA1C-B99787B52658	49d5a186-bec5-43eb-92f5-9b5b4577f34b	13	105	0	500	0500D02	NULL	NULL
8959d672-9f90-4aac-814e-82615907f741	49d5a186-bec5-43eb-92f5-9b5b4577f34b	DFBE18B6-C380-44C8-9591-F49017798CAB	211	34	0261694F-13A3-435D-BA1C-B99787B52658	da32c5cb-1711-425a-ae41-278c679935d2											18	14	101	9	06:40:00	18	06:41:00	1	4	41	0261694F-13A3-435D-BA1C-B99787B52658	49d5a186-bec5-43eb-92f5-9b5b4577f34b	14	101	0	500	0500D02	NULL	NULL
3c7eb101-5fd6-49af-aeae-ea18876508b7	49d5a186-bec5-43eb-92f5-9b5b4577f34b	10B0CCA1-BB8F-4F79-813F-1B9E4ADD8459	211	34	0261694F-13A3-435D-BA1C-B99787B52658	404f8d03-19d3-4d42-8443-9a0d3d42f376											20	14	101	20	07:22:00	20	07:23:00	1	4	43	0261694F-13A3-435D-BA1C-B99787B52658	49d5a186-bec5-43eb-92f5-9b5b4577f34b	14	101	0	500	0500D02	NULL	NULL
9bc71b79-7a95-42d5-a5c8-681548c541ff	49d5a186-bec5-43eb-92f5-9b5b4577f34b	DFBE18B6-C380-44C8-9591-F49017798CAB	211	34	0261694F-13A3-435D-BA1C-B99787B52658	da32c5cb-1711-425a-ae41-278c679935d2											42	14	101	33	08:06:00	42	08:17:00	1	4	41	0261694F-13A3-435D-BA1C-B99787B52658	49d5a186-bec5-43eb-92f5-9b5b4577f34b	14	101	0	500	0500D02	NULL	NULL
327a624a-57d3-4686-9f4e-5131c437ab01	49d5a186-bec5-43eb-92f5-9b5b4577f34b	10B0CCA1-BB8F-4F79-813F-1B9E4ADD8459	211	34	0261694F-13A3-435D-BA1C-B99787B52658	404f8d03-19d3-4d42-8443-9a0d3d42f376											44	14	101	44	08:58:00	44	08:59:00	1	4	43	0261694F-13A3-435D-BA1C-B99787B52658	49d5a186-bec5-43eb-92f5-9b5b4577f34b	14	101	0	500	0500D02	NULL	NULL
87a481cb-52ac-4fc7-a0c3-25621b0d580f	49d5a186-bec5-43eb-92f5-9b5b4577f34b	DFBE18B6-C380-44C8-9591-F49017798CAB	211	34	0261694F-13A3-435D-BA1C-B99787B52658	da32c5cb-1711-425a-ae41-278c679935d2											66	14	101	56	09:42:00	62	09:50:00	1	5	41	0261694F-13A3-435D-BA1C-B99787B52658	49d5a186-bec5-43eb-92f5-9b5b4577f34b	14	101	0	500	0500D02	NULL	NULL
a891fc4f-eb8d-49bf-b0fb-8667f49ab013	49d5a186-bec5-43eb-92f5-9b5b4577f34b	10B0CCA1-BB8F-4F79-813F-1B9E4ADD8459	211	34	0261694F-13A3-435D-BA1C-B99787B52658	404f8d03-19d3-4d42-8443-9a0d3d42f376											64	14	101	64	10:31:00	64	10:32:00	1	5	43	0261694F-13A3-435D-BA1C-B99787B52658	49d5a186-bec5-43eb-92f5-9b5b4577f34b	14	101	0	500	0500D02	NULL	NULL
8af48807-2369-4034-9baf-c2760444fa1d	49d5a186-bec5-43eb-92f5-9b5b4577f34b	DFBE18B6-C380-44C8-9591-F49017798CAB	211	34	0261694F-13A3-435D-BA1C-B99787B52658	da32c5cb-1711-425a-ae41-278c679935d2											86	14	101	76	11:15:00	78	11:33:00	1	7	41	0261694F-13A3-435D-BA1C-B99787B52658	49d5a186-bec5-43eb-92f5-9b5b4577f34b	14	101	0	500	0500D02	NULL	NULL
790a6f55-5087-4a21-a19d-e7670757add6	49d5a186-bec5-43eb-92f5-9b5b4577f34b	10B0CCA1-BB8F-4F79-813F-1B9E4ADD8459	211	34	0261694F-13A3-435D-BA1C-B99787B52658	404f8d03-19d3-4d42-8443-9a0d3d42f376											80	14	101	80	12:14:00	80	12:15:00	1	7	43	0261694F-13A3-435D-BA1C-B99787B52658	49d5a186-bec5-43eb-92f5-9b5b4577f34b	14	101	0	500	0500D02	NULL	NULL
1e289b12-9b2e-4c0d-9e77-39be91bd74ab	49d5a186-bec5-43eb-92f5-9b5b4577f34b	DFBE18B6-C380-44C8-9591-F49017798CAB	211	34	0261694F-13A3-435D-BA1C-B99787B52658	da32c5cb-1711-425a-ae41-278c679935d2											107	14	105	0	99:99	95	13:38:00	1	7	41	0261694F-13A3-435D-BA1C-B99787B52658	49d5a186-bec5-43eb-92f5-9b5b4577f34b	14	105	5	500	0500D02	NULL	NULL
a1eebba8-5559-42e5-adc9-e0c0bb29cac6	49d5a186-bec5-43eb-92f5-9b5b4577f34b	10B0CCA1-BB8F-4F79-813F-1B9E4ADD8459	211	34	0261694F-13A3-435D-BA1C-B99787B52658	404f8d03-19d3-4d42-8443-9a0d3d42f376											97	14	105	97	14:19:00	97	14:20:00	1	7	43	0261694F-13A3-435D-BA1C-B99787B52658	49d5a186-bec5-43eb-92f5-9b5b4577f34b	14	105	0	500	0500D02	NULL	NULL
5e665a70-1629-4f0f-8fa3-168003beb3a6	49d5a186-bec5-43eb-92f5-9b5b4577f34b	DFBE18B6-C380-44C8-9591-F49017798CAB	211	34	0261694F-13A3-435D-BA1C-B99787B52658	da32c5cb-1711-425a-ae41-278c679935d2											129	14	105	109	15:03:00	112	15:19:00	1	5	41	0261694F-13A3-435D-BA1C-B99787B52658	49d5a186-bec5-43eb-92f5-9b5b4577f34b	14	105	0	500	0500D02	NULL	NULL
eaf13127-d313-4934-954b-97b0f45feeec	49d5a186-bec5-43eb-92f5-9b5b4577f34b	10B0CCA1-BB8F-4F79-813F-1B9E4ADD8459	211	34	0261694F-13A3-435D-BA1C-B99787B52658	404f8d03-19d3-4d42-8443-9a0d3d42f376											114	14	105	114	16:00:00	114	16:01:00	1	5	43	0261694F-13A3-435D-BA1C-B99787B52658	49d5a186-bec5-43eb-92f5-9b5b4577f34b	14	105	0	500	0500D02	NULL	NULL
6a60aa55-385c-402e-85aa-2ba240ecdb34	49d5a186-bec5-43eb-92f5-9b5b4577f34b	DFBE18B6-C380-44C8-9591-F49017798CAB	211	34	0261694F-13A3-435D-BA1C-B99787B52658	da32c5cb-1711-425a-ae41-278c679935d2											153	14	105	126	16:44:00	135	16:58:00	1	4	41	0261694F-13A3-435D-BA1C-B99787B52658	49d5a186-bec5-43eb-92f5-9b5b4577f34b	14	105	0	500	0500D02	NULL	NULL
d3c1dce9-ed34-4420-864c-732f1522988c	49d5a186-bec5-43eb-92f5-9b5b4577f34b	10B0CCA1-BB8F-4F79-813F-1B9E4ADD8459	211	34	0261694F-13A3-435D-BA1C-B99787B52658	404f8d03-19d3-4d42-8443-9a0d3d42f376											137	14	105	137	17:39:00	137	17:40:00	1	4	43	0261694F-13A3-435D-BA1C-B99787B52658	49d5a186-bec5-43eb-92f5-9b5b4577f34b	14	105	0	500	0500D02	NULL	NULL
0690044f-65e7-437f-a6dc-113a8f9d22e9	49d5a186-bec5-43eb-92f5-9b5b4577f34b	DFBE18B6-C380-44C8-9591-F49017798CAB	211	34	0261694F-13A3-435D-BA1C-B99787B52658	da32c5cb-1711-425a-ae41-278c679935d2											176	14	105	149	18:23:00	155	18:50:00	1	6	41	0261694F-13A3-435D-BA1C-B99787B52658	49d5a186-bec5-43eb-92f5-9b5b4577f34b	14	105	0	500	0500D02	NULL	NULL
f5c5c1e5-74d4-4427-99db-f5f8bd6e8068	49d5a186-bec5-43eb-92f5-9b5b4577f34b	10B0CCA1-BB8F-4F79-813F-1B9E4ADD8459	211	34	0261694F-13A3-435D-BA1C-B99787B52658	404f8d03-19d3-4d42-8443-9a0d3d42f376											157	14	105	157	19:31:00	157	19:32:00	1	6	43	0261694F-13A3-435D-BA1C-B99787B52658	49d5a186-bec5-43eb-92f5-9b5b4577f34b	14	105	0	500	0500D02	NULL	NULL
e81c8f37-1497-4090-b596-64fc80e89ccb	49d5a186-bec5-43eb-92f5-9b5b4577f34b	DFBE18B6-C380-44C8-9591-F49017798CAB	211	34	0261694F-13A3-435D-BA1C-B99787B52658	da32c5cb-1711-425a-ae41-278c679935d2											196	14	105	169	20:15:00	171	20:26:00	1	6	41	0261694F-13A3-435D-BA1C-B99787B52658	49d5a186-bec5-43eb-92f5-9b5b4577f34b	14	105	0	500	0500D02	NULL	NULL
64d92659-5322-4cc3-80e3-dd9039bdce0d	49d5a186-bec5-43eb-92f5-9b5b4577f34b	10B0CCA1-BB8F-4F79-813F-1B9E4ADD8459	211	34	0261694F-13A3-435D-BA1C-B99787B52658	1e2f1379-90b3-4618-9df5-c5ebb7d13b76											173	14	105	178	21:07:00	173	21:08:00	1	6	41	0261694F-13A3-435D-BA1C-B99787B52658	49d5a186-bec5-43eb-92f5-9b5b4577f34b	14	105	0	500	0500D02	NULL	NULL
3f3569a4-8f32-4de0-a3ee-33e75fbc3a11	49d5a186-bec5-43eb-92f5-9b5b4577f34b	DFBE18B6-C380-44C8-9591-F49017798CAB	211	34	0261694F-13A3-435D-BA1C-B99787B52658	cf1507d2-1f44-428c-b34a-192c68f4c87a											1	15	101	1	05:29:00	1	05:30:00	1	0	39	0261694F-13A3-435D-BA1C-B99787B52658	49d5a186-bec5-43eb-92f5-9b5b4577f34b	15	101	0	500	0500D02	NULL	NULL
ef163d29-9da9-4234-af9e-c1c0185f3028	49d5a186-bec5-43eb-92f5-9b5b4577f34b	10B0CCA1-BB8F-4F79-813F-1B9E4ADD8459	211	34	0261694F-13A3-435D-BA1C-B99787B52658	1e2f1379-90b3-4618-9df5-c5ebb7d13b76											3	15	101	3	06:09:00	3	06:10:00	1	10	41	0261694F-13A3-435D-BA1C-B99787B52658	49d5a186-bec5-43eb-92f5-9b5b4577f34b	15	101	0	500	0500D02	NULL	NULL
61f2214b-37c3-4dd5-8603-a978816fc59f	49d5a186-bec5-43eb-92f5-9b5b4577f34b	DFBE18B6-C380-44C8-9591-F49017798CAB	211	34	0261694F-13A3-435D-BA1C-B99787B52658	da32c5cb-1711-425a-ae41-278c679935d2											23	15	101	12	06:51:00	23	07:01:00	1	4	41	0261694F-13A3-435D-BA1C-B99787B52658	49d5a186-bec5-43eb-92f5-9b5b4577f34b	15	101	0	500	0500D02	NULL	NULL
24eae514-be99-464f-99aa-c12b5b88283c	49d5a186-bec5-43eb-92f5-9b5b4577f34b	10B0CCA1-BB8F-4F79-813F-1B9E4ADD8459	211	34	0261694F-13A3-435D-BA1C-B99787B52658	404f8d03-19d3-4d42-8443-9a0d3d42f376											25	15	101	25	07:42:00	25	07:43:00	1	4	43	0261694F-13A3-435D-BA1C-B99787B52658	49d5a186-bec5-43eb-92f5-9b5b4577f34b	15	101	0	500	0500D02	NULL	NULL
6de50c8a-1ef8-4c7f-8f87-73224775942d	49d5a186-bec5-43eb-92f5-9b5b4577f34b	DFBE18B6-C380-44C8-9591-F49017798CAB	211	34	0261694F-13A3-435D-BA1C-B99787B52658	da32c5cb-1711-425a-ae41-278c679935d2											47	15	101	38	08:26:00	47	08:37:00	1	4	41	0261694F-13A3-435D-BA1C-B99787B52658	49d5a186-bec5-43eb-92f5-9b5b4577f34b	15	101	0	500	0500D02	NULL	NULL
a7f1fb81-7d9c-4674-a37d-86814459b4cc	49d5a186-bec5-43eb-92f5-9b5b4577f34b	10B0CCA1-BB8F-4F79-813F-1B9E4ADD8459	211	34	0261694F-13A3-435D-BA1C-B99787B52658	404f8d03-19d3-4d42-8443-9a0d3d42f376											49	15	101	49	09:18:00	49	09:19:00	1	4	43	0261694F-13A3-435D-BA1C-B99787B52658	49d5a186-bec5-43eb-92f5-9b5b4577f34b	15	101	0	500	0500D02	NULL	NULL
401fdebf-d9ac-464b-a14e-98ff6dcaefd7	49d5a186-bec5-43eb-92f5-9b5b4577f34b	DFBE18B6-C380-44C8-9591-F49017798CAB	211	34	0261694F-13A3-435D-BA1C-B99787B52658	da32c5cb-1711-425a-ae41-278c679935d2											71	15	101	61	10:02:00	67	10:18:00	1	6	41	0261694F-13A3-435D-BA1C-B99787B52658	49d5a186-bec5-43eb-92f5-9b5b4577f34b	15	101	0	500	0500D02	NULL	NULL
f02d7b59-d29e-42c7-89a5-7fdc1ba3d3a5	49d5a186-bec5-43eb-92f5-9b5b4577f34b	10B0CCA1-BB8F-4F79-813F-1B9E4ADD8459	211	34	0261694F-13A3-435D-BA1C-B99787B52658	404f8d03-19d3-4d42-8443-9a0d3d42f376											69	15	101	69	10:59:00	69	11:00:00	1	6	43	0261694F-13A3-435D-BA1C-B99787B52658	49d5a186-bec5-43eb-92f5-9b5b4577f34b	15	101	0	500	0500D02	NULL	NULL
d6372a34-6823-47a4-9875-90a3c71105c6	49d5a186-bec5-43eb-92f5-9b5b4577f34b	DFBE18B6-C380-44C8-9591-F49017798CAB	211	34	0261694F-13A3-435D-BA1C-B99787B52658	da32c5cb-1711-425a-ae41-278c679935d2											91	15	101	81	11:43:00	83	12:10:00	1	8	41	0261694F-13A3-435D-BA1C-B99787B52658	49d5a186-bec5-43eb-92f5-9b5b4577f34b	15	101	0	500	0500D02	NULL	NULL
350c513e-2c46-4302-a704-9acdb9cd9c2a	49d5a186-bec5-43eb-92f5-9b5b4577f34b	10B0CCA1-BB8F-4F79-813F-1B9E4ADD8459	211	34	0261694F-13A3-435D-BA1C-B99787B52658	404f8d03-19d3-4d42-8443-9a0d3d42f376											85	15	101	85	12:51:00	85	12:52:00	1	8	43	0261694F-13A3-435D-BA1C-B99787B52658	49d5a186-bec5-43eb-92f5-9b5b4577f34b	15	101	0	500	0500D02	NULL	NULL
9627f100-ff7b-4fe5-bee0-e7576d5ee986	49d5a186-bec5-43eb-92f5-9b5b4577f34b	DFBE18B6-C380-44C8-9591-F49017798CAB	211	34	0261694F-13A3-435D-BA1C-B99787B52658	da32c5cb-1711-425a-ae41-278c679935d2											125	15	105	0	99:99	108	14:59:00	1	5	41	0261694F-13A3-435D-BA1C-B99787B52658	49d5a186-bec5-43eb-92f5-9b5b4577f34b	15	105	5	500	0500D02	NULL	NULL
e2b36b10-c0fb-4bed-9eff-247d820b5d3c	49d5a186-bec5-43eb-92f5-9b5b4577f34b	10B0CCA1-BB8F-4F79-813F-1B9E4ADD8459	211	34	0261694F-13A3-435D-BA1C-B99787B52658	404f8d03-19d3-4d42-8443-9a0d3d42f376											110	15	105	110	15:40:00	110	15:41:00	1	5	43	0261694F-13A3-435D-BA1C-B99787B52658	49d5a186-bec5-43eb-92f5-9b5b4577f34b	15	105	0	500	0500D02	NULL	NULL
c5f58de9-e51e-4009-b2e3-32a8f777155c	49d5a186-bec5-43eb-92f5-9b5b4577f34b	DFBE18B6-C380-44C8-9591-F49017798CAB	211	34	0261694F-13A3-435D-BA1C-B99787B52658	da32c5cb-1711-425a-ae41-278c679935d2											149	15	105	122	16:24:00	132	16:46:00	1	4	41	0261694F-13A3-435D-BA1C-B99787B52658	49d5a186-bec5-43eb-92f5-9b5b4577f34b	15	105	0	500	0500D02	NULL	NULL
bd70bb6a-26d0-4175-8727-2c3b5d46eaef	49d5a186-bec5-43eb-92f5-9b5b4577f34b	10B0CCA1-BB8F-4F79-813F-1B9E4ADD8459	211	34	0261694F-13A3-435D-BA1C-B99787B52658	404f8d03-19d3-4d42-8443-9a0d3d42f376											134	15	105	134	17:27:00	134	17:28:00	1	4	43	0261694F-13A3-435D-BA1C-B99787B52658	49d5a186-bec5-43eb-92f5-9b5b4577f34b	15	105	0	500	0500D02	NULL	NULL
6cf37d0e-6b73-4667-9df3-646c24a061e7	49d5a186-bec5-43eb-92f5-9b5b4577f34b	DFBE18B6-C380-44C8-9591-F49017798CAB	211	34	0261694F-13A3-435D-BA1C-B99787B52658	da32c5cb-1711-425a-ae41-278c679935d2											173	15	105	146	18:11:00	152	18:32:00	1	6	41	0261694F-13A3-435D-BA1C-B99787B52658	49d5a186-bec5-43eb-92f5-9b5b4577f34b	15	105	0	500	0500D02	NULL	NULL
7a8ce94d-4200-4e4f-af40-77abe3f89727	49d5a186-bec5-43eb-92f5-9b5b4577f34b	10B0CCA1-BB8F-4F79-813F-1B9E4ADD8459	211	34	0261694F-13A3-435D-BA1C-B99787B52658	404f8d03-19d3-4d42-8443-9a0d3d42f376											154	15	105	154	19:13:00	154	19:14:00	1	6	43	0261694F-13A3-435D-BA1C-B99787B52658	49d5a186-bec5-43eb-92f5-9b5b4577f34b	15	105	0	500	0500D02	NULL	NULL
51e74aa9-73dc-4ea4-abbf-3c4d1406f370	49d5a186-bec5-43eb-92f5-9b5b4577f34b	DFBE18B6-C380-44C8-9591-F49017798CAB	211	34	0261694F-13A3-435D-BA1C-B99787B52658	da32c5cb-1711-425a-ae41-278c679935d2											193	15	105	166	19:57:00	168	20:08:00	1	6	41	0261694F-13A3-435D-BA1C-B99787B52658	49d5a186-bec5-43eb-92f5-9b5b4577f34b	15	105	0	500	0500D02	NULL	NULL
b7a8696f-022a-4660-aece-8a21a2243d8c	49d5a186-bec5-43eb-92f5-9b5b4577f34b	10B0CCA1-BB8F-4F79-813F-1B9E4ADD8459	211	34	0261694F-13A3-435D-BA1C-B99787B52658	404f8d03-19d3-4d42-8443-9a0d3d42f376											170	15	105	174	20:49:00	170	20:50:00	1	6	43	0261694F-13A3-435D-BA1C-B99787B52658	49d5a186-bec5-43eb-92f5-9b5b4577f34b	15	105	0	500	0500D02	NULL	NULL
aaa73248-ff70-4fe0-8dd4-59f830b4890e	49d5a186-bec5-43eb-92f5-9b5b4577f34b	DFBE18B6-C380-44C8-9591-F49017798CAB	211	34	0261694F-13A3-435D-BA1C-B99787B52658	cf1507d2-1f44-428c-b34a-192c68f4c87a											209	15	105	182	21:33:00	179	21:38:00	1	12	39	0261694F-13A3-435D-BA1C-B99787B52658	49d5a186-bec5-43eb-92f5-9b5b4577f34b	15	105	0	500	0500D02	NULL	NULL
c901e619-1915-4983-b915-e3f4b7ef80f9	49d5a186-bec5-43eb-92f5-9b5b4577f34b	10B0CCA1-BB8F-4F79-813F-1B9E4ADD8459	211	34	0261694F-13A3-435D-BA1C-B99787B52658	1e2f1379-90b3-4618-9df5-c5ebb7d13b76											181	15	105	181	22:17:00	181	22:20:00	1	12	41	0261694F-13A3-435D-BA1C-B99787B52658	49d5a186-bec5-43eb-92f5-9b5b4577f34b	15	105	0	500	0500D02	NULL	NULL
4b90d6b5-8477-4b96-8145-2998edd20a26	49d5a186-bec5-43eb-92f5-9b5b4577f34b	DFBE18B6-C380-44C8-9591-F49017798CAB	211	34	0261694F-13A3-435D-BA1C-B99787B52658	da32c5cb-1711-425a-ae41-278c679935d2											7	16	101	3	05:56:00	7	05:57:00	1	4	41	0261694F-13A3-435D-BA1C-B99787B52658	49d5a186-bec5-43eb-92f5-9b5b4577f34b	16	101	0	500	0500D02	NULL	NULL
3521b68c-c986-49a0-8e87-2a6bfe2e7f2e	49d5a186-bec5-43eb-92f5-9b5b4577f34b	10B0CCA1-BB8F-4F79-813F-1B9E4ADD8459	211	34	0261694F-13A3-435D-BA1C-B99787B52658	404f8d03-19d3-4d42-8443-9a0d3d42f376											9	16	101	9	06:38:00	9	06:39:00	1	4	43	0261694F-13A3-435D-BA1C-B99787B52658	49d5a186-bec5-43eb-92f5-9b5b4577f34b	16	101	0	500	0500D02	NULL	NULL
5b225223-2228-4351-a00f-86ecd0494a21	49d5a186-bec5-43eb-92f5-9b5b4577f34b	DFBE18B6-C380-44C8-9591-F49017798CAB	211	34	0261694F-13A3-435D-BA1C-B99787B52658	da32c5cb-1711-425a-ae41-278c679935d2											31	16	101	21	07:22:00	31	07:33:00	1	4	41	0261694F-13A3-435D-BA1C-B99787B52658	49d5a186-bec5-43eb-92f5-9b5b4577f34b	16	101	0	500	0500D02	NULL	NULL
cbbab776-7adc-4cfd-baf9-f725f2ff4714	49d5a186-bec5-43eb-92f5-9b5b4577f34b	10B0CCA1-BB8F-4F79-813F-1B9E4ADD8459	211	34	0261694F-13A3-435D-BA1C-B99787B52658	404f8d03-19d3-4d42-8443-9a0d3d42f376											33	16	101	33	08:14:00	33	08:15:00	1	4	43	0261694F-13A3-435D-BA1C-B99787B52658	49d5a186-bec5-43eb-92f5-9b5b4577f34b	16	101	0	500	0500D02	NULL	NULL
4336098e-60a7-4691-aeee-b04fec1dd703	49d5a186-bec5-43eb-92f5-9b5b4577f34b	DFBE18B6-C380-44C8-9591-F49017798CAB	211	34	0261694F-13A3-435D-BA1C-B99787B52658	da32c5cb-1711-425a-ae41-278c679935d2											55	16	101	45	08:58:00	54	09:10:00	1	5	41	0261694F-13A3-435D-BA1C-B99787B52658	49d5a186-bec5-43eb-92f5-9b5b4577f34b	16	101	0	500	0500D02	NULL	NULL
95d9ae3f-fbe6-485e-a12a-0216e05abadd	49d5a186-bec5-43eb-92f5-9b5b4577f34b	10B0CCA1-BB8F-4F79-813F-1B9E4ADD8459	211	34	0261694F-13A3-435D-BA1C-B99787B52658	404f8d03-19d3-4d42-8443-9a0d3d42f376											56	16	101	56	09:51:00	56	09:52:00	1	5	43	0261694F-13A3-435D-BA1C-B99787B52658	49d5a186-bec5-43eb-92f5-9b5b4577f34b	16	101	0	500	0500D02	NULL	NULL
ba0925a6-cc09-4d13-8c1d-1258204a05c5	49d5a186-bec5-43eb-92f5-9b5b4577f34b	DFBE18B6-C380-44C8-9591-F49017798CAB	211	34	0261694F-13A3-435D-BA1C-B99787B52658	da32c5cb-1711-425a-ae41-278c679935d2											78	16	101	68	10:35:00	71	10:44:00	1	7	41	0261694F-13A3-435D-BA1C-B99787B52658	49d5a186-bec5-43eb-92f5-9b5b4577f34b	16	101	0	500	0500D02	NULL	NULL
aa786d10-f18a-412e-b1b1-ef64161ba3ce	49d5a186-bec5-43eb-92f5-9b5b4577f34b	10B0CCA1-BB8F-4F79-813F-1B9E4ADD8459	211	34	0261694F-13A3-435D-BA1C-B99787B52658	404f8d03-19d3-4d42-8443-9a0d3d42f376											73	16	101	73	11:25:00	73	11:26:00	1	7	43	0261694F-13A3-435D-BA1C-B99787B52658	49d5a186-bec5-43eb-92f5-9b5b4577f34b	16	101	0	500	0500D02	NULL	NULL
cf7efc27-28db-4bec-9fa7-d8798d9e3a21	49d5a186-bec5-43eb-92f5-9b5b4577f34b	DFBE18B6-C380-44C8-9591-F49017798CAB	211	34	0261694F-13A3-435D-BA1C-B99787B52658	da32c5cb-1711-425a-ae41-278c679935d2											95	16	101	85	12:09:00	87	12:42:00	1	8	41	0261694F-13A3-435D-BA1C-B99787B52658	49d5a186-bec5-43eb-92f5-9b5b4577f34b	16	101	0	500	0500D02	NULL	NULL
68400094-0ee8-49bb-9a3d-72b6074b1876	49d5a186-bec5-43eb-92f5-9b5b4577f34b	10B0CCA1-BB8F-4F79-813F-1B9E4ADD8459	211	34	0261694F-13A3-435D-BA1C-B99787B52658	404f8d03-19d3-4d42-8443-9a0d3d42f376											89	16	101	89	13:23:00	89	13:24:00	1	8	43	0261694F-13A3-435D-BA1C-B99787B52658	49d5a186-bec5-43eb-92f5-9b5b4577f34b	16	101	0	500	0500D02	NULL	NULL
2ec77b38-1fd0-468e-a5e5-cc1ebbe35b4f	49d5a186-bec5-43eb-92f5-9b5b4577f34b	DFBE18B6-C380-44C8-9591-F49017798CAB	211	34	0261694F-13A3-435D-BA1C-B99787B52658	da32c5cb-1711-425a-ae41-278c679935d2											117	16	105	101	14:07:00	102	14:25:00	1	6	41	0261694F-13A3-435D-BA1C-B99787B52658	49d5a186-bec5-43eb-92f5-9b5b4577f34b	16	105	5	500	0500D02	NULL	NULL
96a9ff96-3bc3-4b72-8738-bdf24f93db3b	49d5a186-bec5-43eb-92f5-9b5b4577f34b	10B0CCA1-BB8F-4F79-813F-1B9E4ADD8459	211	34	0261694F-13A3-435D-BA1C-B99787B52658	404f8d03-19d3-4d42-8443-9a0d3d42f376											104	16	105	104	15:06:00	104	15:07:00	1	6	43	0261694F-13A3-435D-BA1C-B99787B52658	49d5a186-bec5-43eb-92f5-9b5b4577f34b	16	105	0	500	0500D02	NULL	NULL
360b43db-3520-4ada-b521-0eb23c590f74	49d5a186-bec5-43eb-92f5-9b5b4577f34b	DFBE18B6-C380-44C8-9591-F49017798CAB	211	34	0261694F-13A3-435D-BA1C-B99787B52658	da32c5cb-1711-425a-ae41-278c679935d2											142	16	105	116	15:50:00	125	16:18:00	1	4	41	0261694F-13A3-435D-BA1C-B99787B52658	49d5a186-bec5-43eb-92f5-9b5b4577f34b	16	105	0	500	0500D02	NULL	NULL
b9aabf5c-3ea1-4deb-adc5-44cd6f0aea76	49d5a186-bec5-43eb-92f5-9b5b4577f34b	10B0CCA1-BB8F-4F79-813F-1B9E4ADD8459	211	34	0261694F-13A3-435D-BA1C-B99787B52658	404f8d03-19d3-4d42-8443-9a0d3d42f376											127	16	105	127	16:59:00	127	17:00:00	1	4	43	0261694F-13A3-435D-BA1C-B99787B52658	49d5a186-bec5-43eb-92f5-9b5b4577f34b	16	105	0	500	0500D02	NULL	NULL
d5b7b129-d192-4960-8fcf-593af724bb91	49d5a186-bec5-43eb-92f5-9b5b4577f34b	DFBE18B6-C380-44C8-9591-F49017798CAB	211	34	0261694F-13A3-435D-BA1C-B99787B52658	da32c5cb-1711-425a-ae41-278c679935d2											166	16	105	139	17:43:00	146	17:56:00	1	6	41	0261694F-13A3-435D-BA1C-B99787B52658	49d5a186-bec5-43eb-92f5-9b5b4577f34b	16	105	0	500	0500D02	NULL	NULL
a90332f0-5501-4fa4-8838-d2a90603d071	49d5a186-bec5-43eb-92f5-9b5b4577f34b	10B0CCA1-BB8F-4F79-813F-1B9E4ADD8459	211	34	0261694F-13A3-435D-BA1C-B99787B52658	404f8d03-19d3-4d42-8443-9a0d3d42f376											148	16	105	148	18:37:00	148	18:38:00	1	6	43	0261694F-13A3-435D-BA1C-B99787B52658	49d5a186-bec5-43eb-92f5-9b5b4577f34b	16	105	0	500	0500D02	NULL	NULL
90b0617c-1b49-4cf3-baeb-ba90d2a0cfcc	49d5a186-bec5-43eb-92f5-9b5b4577f34b	DFBE18B6-C380-44C8-9591-F49017798CAB	211	34	0261694F-13A3-435D-BA1C-B99787B52658	da32c5cb-1711-425a-ae41-278c679935d2											188	16	105	160	19:21:00	163	19:38:00	1	6	41	0261694F-13A3-435D-BA1C-B99787B52658	49d5a186-bec5-43eb-92f5-9b5b4577f34b	16	105	0	500	0500D02	NULL	NULL
1efdc14d-3ac1-4daa-aae0-62a34e059fe8	49d5a186-bec5-43eb-92f5-9b5b4577f34b	10B0CCA1-BB8F-4F79-813F-1B9E4ADD8459	211	34	0261694F-13A3-435D-BA1C-B99787B52658	404f8d03-19d3-4d42-8443-9a0d3d42f376											165	16	105	165	20:19:00	165	20:20:00	1	6	43	0261694F-13A3-435D-BA1C-B99787B52658	49d5a186-bec5-43eb-92f5-9b5b4577f34b	16	105	0	500	0500D02	NULL	NULL
c22a50a4-5c58-4080-b789-32638cc50316	49d5a186-bec5-43eb-92f5-9b5b4577f34b	DFBE18B6-C380-44C8-9591-F49017798CAB	211	34	0261694F-13A3-435D-BA1C-B99787B52658	cf1507d2-1f44-428c-b34a-192c68f4c87a											204	16	105	176	21:03:00	177	21:15:00	1	10	39	0261694F-13A3-435D-BA1C-B99787B52658	49d5a186-bec5-43eb-92f5-9b5b4577f34b	16	105	0	500	0500D02	NULL	NULL
15e7cae8-f93f-46ca-8d7d-4a64b3ab2304	49d5a186-bec5-43eb-92f5-9b5b4577f34b	10B0CCA1-BB8F-4F79-813F-1B9E4ADD8459	211	34	0261694F-13A3-435D-BA1C-B99787B52658	1e2f1379-90b3-4618-9df5-c5ebb7d13b76											179	16	105	175	20:54:00	179	21:57:00	1	10	41	0261694F-13A3-435D-BA1C-B99787B52658	49d5a186-bec5-43eb-92f5-9b5b4577f34b	16	105	0	500	0500D02	NULL	NULL
ecc4442c-5bd0-4eac-baec-e3c561aeca09	49d5a186-bec5-43eb-92f5-9b5b4577f34b	DFBE18B6-C380-44C8-9591-F49017798CAB	211	34	0261694F-13A3-435D-BA1C-B99787B52658	cf1507d2-1f44-428c-b34a-192c68f4c87a											3	101	103	0	99:99	3	05:41:00	1	5	39	0261694F-13A3-435D-BA1C-B99787B52658	49d5a186-bec5-43eb-92f5-9b5b4577f34b	101	103	5	500	0500D02	NULL	NULL
5a2714b7-be1d-4faf-b483-97b62b479a18	49d5a186-bec5-43eb-92f5-9b5b4577f34b	10B0CCA1-BB8F-4F79-813F-1B9E4ADD8459	211	34	0261694F-13A3-435D-BA1C-B99787B52658	1e2f1379-90b3-4618-9df5-c5ebb7d13b76											5	101	103	5	06:20:00	5	06:21:00	1	5	41	0261694F-13A3-435D-BA1C-B99787B52658	49d5a186-bec5-43eb-92f5-9b5b4577f34b	101	103	0	500	0500D02	NULL	NULL
934ef510-ffd0-4860-8836-2b4ab9badc93	49d5a186-bec5-43eb-92f5-9b5b4577f34b	DFBE18B6-C380-44C8-9591-F49017798CAB	211	34	0261694F-13A3-435D-BA1C-B99787B52658	da32c5cb-1711-425a-ae41-278c679935d2											27	101	103	16	07:02:00	27	07:17:00	1	4	41	0261694F-13A3-435D-BA1C-B99787B52658	49d5a186-bec5-43eb-92f5-9b5b4577f34b	101	103	0	500	0500D02	NULL	NULL
742186cb-4bbc-4d3f-964f-d538a7ecb3a0	49d5a186-bec5-43eb-92f5-9b5b4577f34b	10B0CCA1-BB8F-4F79-813F-1B9E4ADD8459	211	34	0261694F-13A3-435D-BA1C-B99787B52658	404f8d03-19d3-4d42-8443-9a0d3d42f376											29	101	103	29	07:58:00	29	07:59:00	1	4	43	0261694F-13A3-435D-BA1C-B99787B52658	49d5a186-bec5-43eb-92f5-9b5b4577f34b	101	103	0	500	0500D02	NULL	NULL
aa9a321e-843e-496d-b3a5-2bdf802faa8e	49d5a186-bec5-43eb-92f5-9b5b4577f34b	DFBE18B6-C380-44C8-9591-F49017798CAB	211	34	0261694F-13A3-435D-BA1C-B99787B52658	da32c5cb-1711-425a-ae41-278c679935d2											51	101	103	41	08:42:00	51	08:55:00	1	5	41	0261694F-13A3-435D-BA1C-B99787B52658	49d5a186-bec5-43eb-92f5-9b5b4577f34b	101	103	0	500	0500D02	NULL	NULL
b28e8cee-8356-4a69-8433-9deebc6decc8	49d5a186-bec5-43eb-92f5-9b5b4577f34b	10B0CCA1-BB8F-4F79-813F-1B9E4ADD8459	211	34	0261694F-13A3-435D-BA1C-B99787B52658	404f8d03-19d3-4d42-8443-9a0d3d42f376											53	101	103	53	09:36:00	53	09:37:00	1	5	43	0261694F-13A3-435D-BA1C-B99787B52658	49d5a186-bec5-43eb-92f5-9b5b4577f34b	101	103	0	500	0500D02	NULL	NULL
b04c0096-86fc-434d-9faf-b94e33915e6d	49d5a186-bec5-43eb-92f5-9b5b4577f34b	DFBE18B6-C380-44C8-9591-F49017798CAB	211	34	0261694F-13A3-435D-BA1C-B99787B52658	da32c5cb-1711-425a-ae41-278c679935d2											114	101	103	0	99:99	99	14:06:00	1	7	41	0261694F-13A3-435D-BA1C-B99787B52658	49d5a186-bec5-43eb-92f5-9b5b4577f34b	101	103	5	500	0500D02	NULL	NULL
2f95d3cc-82a0-4da4-9275-88ab28b80a75	49d5a186-bec5-43eb-92f5-9b5b4577f34b	10B0CCA1-BB8F-4F79-813F-1B9E4ADD8459	211	34	0261694F-13A3-435D-BA1C-B99787B52658	404f8d03-19d3-4d42-8443-9a0d3d42f376											101	101	103	101	14:47:00	101	14:48:00	1	7	43	0261694F-13A3-435D-BA1C-B99787B52658	49d5a186-bec5-43eb-92f5-9b5b4577f34b	101	103	0	500	0500D02	NULL	NULL
9682f8fd-d5e0-48b4-8022-6878ebdde88f	49d5a186-bec5-43eb-92f5-9b5b4577f34b	DFBE18B6-C380-44C8-9591-F49017798CAB	211	34	0261694F-13A3-435D-BA1C-B99787B52658	da32c5cb-1711-425a-ae41-278c679935d2											137	101	103	113	15:31:00	120	15:58:00	1	4	41	0261694F-13A3-435D-BA1C-B99787B52658	49d5a186-bec5-43eb-92f5-9b5b4577f34b	101	103	0	500	0500D02	NULL	NULL
22e2b9fd-3c4f-456f-9748-1ea00aeb59f7	49d5a186-bec5-43eb-92f5-9b5b4577f34b	10B0CCA1-BB8F-4F79-813F-1B9E4ADD8459	211	34	0261694F-13A3-435D-BA1C-B99787B52658	404f8d03-19d3-4d42-8443-9a0d3d42f376											122	101	103	122	16:39:00	122	16:40:00	1	4	43	0261694F-13A3-435D-BA1C-B99787B52658	49d5a186-bec5-43eb-92f5-9b5b4577f34b	101	103	0	500	0500D02	NULL	NULL
ef1392f1-8690-4a7c-a570-d7f8db1710b6	49d5a186-bec5-43eb-92f5-9b5b4577f34b	DFBE18B6-C380-44C8-9591-F49017798CAB	211	34	0261694F-13A3-435D-BA1C-B99787B52658	cf1507d2-1f44-428c-b34a-192c68f4c87a											4	102	103	2	05:44:00	4	05:45:00	1	4	39	0261694F-13A3-435D-BA1C-B99787B52658	49d5a186-bec5-43eb-92f5-9b5b4577f34b	102	103	0	500	0500D02	NULL	NULL
f3293a0d-9287-4f5c-ad1b-b77d688d30f8	49d5a186-bec5-43eb-92f5-9b5b4577f34b	10B0CCA1-BB8F-4F79-813F-1B9E4ADD8459	211	34	0261694F-13A3-435D-BA1C-B99787B52658	404f8d03-19d3-4d42-8443-9a0d3d42f376											6	102	103	6	06:24:00	6	06:26:00	1	5	43	0261694F-13A3-435D-BA1C-B99787B52658	49d5a186-bec5-43eb-92f5-9b5b4577f34b	102	103	0	500	0500D02	NULL	NULL
4802f0a8-f6bd-40de-92b0-48f85862a0d4	49d5a186-bec5-43eb-92f5-9b5b4577f34b	DFBE18B6-C380-44C8-9591-F49017798CAB	211	34	0261694F-13A3-435D-BA1C-B99787B52658	da32c5cb-1711-425a-ae41-278c679935d2											28	102	103	18	07:09:00	28	07:21:00	1	4	41	0261694F-13A3-435D-BA1C-B99787B52658	49d5a186-bec5-43eb-92f5-9b5b4577f34b	102	103	0	500	0500D02	NULL	NULL
8942c971-3c7e-4995-9838-ff923cb5573b	49d5a186-bec5-43eb-92f5-9b5b4577f34b	10B0CCA1-BB8F-4F79-813F-1B9E4ADD8459	211	34	0261694F-13A3-435D-BA1C-B99787B52658	404f8d03-19d3-4d42-8443-9a0d3d42f376											30	102	103	30	08:02:00	30	08:03:00	1	4	43	0261694F-13A3-435D-BA1C-B99787B52658	49d5a186-bec5-43eb-92f5-9b5b4577f34b	102	103	0	500	0500D02	NULL	NULL
7e243182-2865-40fd-9cea-85c24509d479	49d5a186-bec5-43eb-92f5-9b5b4577f34b	DFBE18B6-C380-44C8-9591-F49017798CAB	211	34	0261694F-13A3-435D-BA1C-B99787B52658	da32c5cb-1711-425a-ae41-278c679935d2											143	102	103	0	99:99	126	16:22:00	1	4	41	0261694F-13A3-435D-BA1C-B99787B52658	49d5a186-bec5-43eb-92f5-9b5b4577f34b	102	103	5	500	0500D02	NULL	NULL
bd46f820-3b31-41e1-bbb2-5ba090e3d59e	49d5a186-bec5-43eb-92f5-9b5b4577f34b	10B0CCA1-BB8F-4F79-813F-1B9E4ADD8459	211	34	0261694F-13A3-435D-BA1C-B99787B52658	404f8d03-19d3-4d42-8443-9a0d3d42f376											128	102	103	128	17:03:00	128	17:04:00	1	4	43	0261694F-13A3-435D-BA1C-B99787B52658	49d5a186-bec5-43eb-92f5-9b5b4577f34b	102	103	0	500	0500D02	NULL	NULL
c85cf387-3f16-4dad-a293-a9e375097e98	49d5a186-bec5-43eb-92f5-9b5b4577f34b	DFBE18B6-C380-44C8-9591-F49017798CAB	211	34	0261694F-13A3-435D-BA1C-B99787B52658	da32c5cb-1711-425a-ae41-278c679935d2											167	102	103	140	17:47:00	147	18:02:00	1	6	41	0261694F-13A3-435D-BA1C-B99787B52658	49d5a186-bec5-43eb-92f5-9b5b4577f34b	102	103	0	500	0500D02	NULL	NULL
807e2747-b9bf-4854-8bcd-9cdac97c1786	49d5a186-bec5-43eb-92f5-9b5b4577f34b	10B0CCA1-BB8F-4F79-813F-1B9E4ADD8459	211	34	0261694F-13A3-435D-BA1C-B99787B52658	404f8d03-19d3-4d42-8443-9a0d3d42f376											149	102	103	149	18:43:00	149	18:44:00	1	6	43	0261694F-13A3-435D-BA1C-B99787B52658	49d5a186-bec5-43eb-92f5-9b5b4577f34b	102	103	0	500	0500D02	NULL	NULL
f7d645b2-c680-47d1-8bcc-da29197a2f2e	49d5a186-bec5-43eb-92f5-9b5b4577f34b	DFBE18B6-C380-44C8-9591-F49017798CAB	211	34	0261694F-13A3-435D-BA1C-B99787B52658	da32c5cb-1711-425a-ae41-278c679935d2											9	103	103	5	06:04:00	9	06:05:00	1	4	41	0261694F-13A3-435D-BA1C-B99787B52658	49d5a186-bec5-43eb-92f5-9b5b4577f34b	103	103	0	500	0500D02	NULL	NULL
ef51bd8a-edce-4ce5-85e5-24d4cdd574c6	49d5a186-bec5-43eb-92f5-9b5b4577f34b	10B0CCA1-BB8F-4F79-813F-1B9E4ADD8459	211	34	0261694F-13A3-435D-BA1C-B99787B52658	404f8d03-19d3-4d42-8443-9a0d3d42f376											11	103	103	11	06:46:00	11	06:47:00	1	4	43	0261694F-13A3-435D-BA1C-B99787B52658	49d5a186-bec5-43eb-92f5-9b5b4577f34b	103	103	0	500	0500D02	NULL	NULL
7140764f-1356-406d-a6a0-b40a39ceda09	49d5a186-bec5-43eb-92f5-9b5b4577f34b	DFBE18B6-C380-44C8-9591-F49017798CAB	211	34	0261694F-13A3-435D-BA1C-B99787B52658	da32c5cb-1711-425a-ae41-278c679935d2											33	103	103	23	07:30:00	33	07:41:00	1	4	41	0261694F-13A3-435D-BA1C-B99787B52658	49d5a186-bec5-43eb-92f5-9b5b4577f34b	103	103	0	500	0500D02	NULL	NULL
bff254e6-2bc0-4dea-9606-2b6caf928933	49d5a186-bec5-43eb-92f5-9b5b4577f34b	10B0CCA1-BB8F-4F79-813F-1B9E4ADD8459	211	34	0261694F-13A3-435D-BA1C-B99787B52658	404f8d03-19d3-4d42-8443-9a0d3d42f376											35	103	103	35	08:22:00	35	08:23:00	1	4	43	0261694F-13A3-435D-BA1C-B99787B52658	49d5a186-bec5-43eb-92f5-9b5b4577f34b	103	103	0	500	0500D02	NULL	NULL
2a555fd6-6db7-438c-9fe5-94eb67f295fc	49d5a186-bec5-43eb-92f5-9b5b4577f34b	DFBE18B6-C380-44C8-9591-F49017798CAB	211	34	0261694F-13A3-435D-BA1C-B99787B52658	da32c5cb-1711-425a-ae41-278c679935d2											130	103	103	0	99:99	113	15:24:00	1	5	41	0261694F-13A3-435D-BA1C-B99787B52658	49d5a186-bec5-43eb-92f5-9b5b4577f34b	103	103	5	500	0500D02	NULL	NULL
479631c4-0980-4222-9829-4e1349a0dc21	49d5a186-bec5-43eb-92f5-9b5b4577f34b	10B0CCA1-BB8F-4F79-813F-1B9E4ADD8459	211	34	0261694F-13A3-435D-BA1C-B99787B52658	404f8d03-19d3-4d42-8443-9a0d3d42f376											115	103	103	115	16:05:00	115	16:06:00	1	5	43	0261694F-13A3-435D-BA1C-B99787B52658	49d5a186-bec5-43eb-92f5-9b5b4577f34b	103	103	0	500	0500D02	NULL	NULL
806f203e-0ee0-45a9-9525-609543ced700	49d5a186-bec5-43eb-92f5-9b5b4577f34b	DFBE18B6-C380-44C8-9591-F49017798CAB	211	34	0261694F-13A3-435D-BA1C-B99787B52658	da32c5cb-1711-425a-ae41-278c679935d2											154	103	103	127	16:49:00	136	17:02:00	1	4	41	0261694F-13A3-435D-BA1C-B99787B52658	49d5a186-bec5-43eb-92f5-9b5b4577f34b	103	103	0	500	0500D02	NULL	NULL
6a9506b0-fb2a-4364-9f2c-6153859fb0ef	49d5a186-bec5-43eb-92f5-9b5b4577f34b	10B0CCA1-BB8F-4F79-813F-1B9E4ADD8459	211	34	0261694F-13A3-435D-BA1C-B99787B52658	404f8d03-19d3-4d42-8443-9a0d3d42f376											138	103	103	138	17:43:00	138	17:44:00	1	4	43	0261694F-13A3-435D-BA1C-B99787B52658	49d5a186-bec5-43eb-92f5-9b5b4577f34b	103	103	0	500	0500D02	NULL	NULL
ea9a7ad4-ecf3-44cf-8f88-19f82b1b6e97	49d5a186-bec5-43eb-92f5-9b5b4577f34b	DFBE18B6-C380-44C8-9591-F49017798CAB	211	34	0261694F-13A3-435D-BA1C-B99787B52658	da32c5cb-1711-425a-ae41-278c679935d2											11	104	103	0	99:99	11	06:13:00	1	4	41	0261694F-13A3-435D-BA1C-B99787B52658	49d5a186-bec5-43eb-92f5-9b5b4577f34b	104	103	5	500	0500D02	NULL	NULL
62e3788b-f036-450d-aeb7-d0f2751dba53	49d5a186-bec5-43eb-92f5-9b5b4577f34b	10B0CCA1-BB8F-4F79-813F-1B9E4ADD8459	211	34	0261694F-13A3-435D-BA1C-B99787B52658	404f8d03-19d3-4d42-8443-9a0d3d42f376											13	104	103	13	06:54:00	13	06:55:00	1	4	43	0261694F-13A3-435D-BA1C-B99787B52658	49d5a186-bec5-43eb-92f5-9b5b4577f34b	104	103	0	500	0500D02	NULL	NULL
7ca61b1d-9734-4969-80d6-3bd3c1d7015b	49d5a186-bec5-43eb-92f5-9b5b4577f34b	DFBE18B6-C380-44C8-9591-F49017798CAB	211	34	0261694F-13A3-435D-BA1C-B99787B52658	da32c5cb-1711-425a-ae41-278c679935d2											35	104	103	25	07:38:00	35	07:49:00	1	4	41	0261694F-13A3-435D-BA1C-B99787B52658	49d5a186-bec5-43eb-92f5-9b5b4577f34b	104	103	0	500	0500D02	NULL	NULL
e1a1966f-97ed-454e-82ae-921f48acc9bd	49d5a186-bec5-43eb-92f5-9b5b4577f34b	10B0CCA1-BB8F-4F79-813F-1B9E4ADD8459	211	34	0261694F-13A3-435D-BA1C-B99787B52658	404f8d03-19d3-4d42-8443-9a0d3d42f376											37	104	103	37	08:30:00	37	08:31:00	1	4	43	0261694F-13A3-435D-BA1C-B99787B52658	49d5a186-bec5-43eb-92f5-9b5b4577f34b	104	103	0	500	0500D02	NULL	NULL
c8071954-a5db-4d0a-b897-4f5fbc5f854b	49d5a186-bec5-43eb-92f5-9b5b4577f34b	DFBE18B6-C380-44C8-9591-F49017798CAB	211	34	0261694F-13A3-435D-BA1C-B99787B52658	da32c5cb-1711-425a-ae41-278c679935d2											131	104	103	0	99:99	114	15:29:00	1	5	41	0261694F-13A3-435D-BA1C-B99787B52658	49d5a186-bec5-43eb-92f5-9b5b4577f34b	104	103	5	500	0500D02	NULL	NULL
46230485-e745-401b-9247-ea8f764c4f1d	49d5a186-bec5-43eb-92f5-9b5b4577f34b	10B0CCA1-BB8F-4F79-813F-1B9E4ADD8459	211	34	0261694F-13A3-435D-BA1C-B99787B52658	404f8d03-19d3-4d42-8443-9a0d3d42f376											116	104	103	116	16:10:00	116	16:11:00	1	5	43	0261694F-13A3-435D-BA1C-B99787B52658	49d5a186-bec5-43eb-92f5-9b5b4577f34b	104	103	0	500	0500D02	NULL	NULL
d3bbb6af-b4d6-45d3-9c6e-72a6cde277c8	49d5a186-bec5-43eb-92f5-9b5b4577f34b	DFBE18B6-C380-44C8-9591-F49017798CAB	211	34	0261694F-13A3-435D-BA1C-B99787B52658	da32c5cb-1711-425a-ae41-278c679935d2											155	104	103	128	16:54:00	137	17:06:00	1	4	41	0261694F-13A3-435D-BA1C-B99787B52658	49d5a186-bec5-43eb-92f5-9b5b4577f34b	104	103	0	500	0500D02	NULL	NULL
ca208d15-a1ed-4350-8a34-92b50ba57770	49d5a186-bec5-43eb-92f5-9b5b4577f34b	10B0CCA1-BB8F-4F79-813F-1B9E4ADD8459	211	34	0261694F-13A3-435D-BA1C-B99787B52658	404f8d03-19d3-4d42-8443-9a0d3d42f376											139	104	103	139	17:47:00	139	17:48:00	1	4	43	0261694F-13A3-435D-BA1C-B99787B52658	49d5a186-bec5-43eb-92f5-9b5b4577f34b	104	103	0	500	0500D02	NULL	NULL
a6f07b82-ea4f-491d-95d3-27fd83a110a3	49d5a186-bec5-43eb-92f5-9b5b4577f34b	DFBE18B6-C380-44C8-9591-F49017798CAB	211	34	0261694F-13A3-435D-BA1C-B99787B52658	da32c5cb-1711-425a-ae41-278c679935d2											25	105	103	0	99:99	25	07:09:00	1	4	41	0261694F-13A3-435D-BA1C-B99787B52658	49d5a186-bec5-43eb-92f5-9b5b4577f34b	105	103	5	500	0500D02	NULL	NULL
29f4f16f-8995-4f47-b09f-6bf7426fc44b	49d5a186-bec5-43eb-92f5-9b5b4577f34b	10B0CCA1-BB8F-4F79-813F-1B9E4ADD8459	211	34	0261694F-13A3-435D-BA1C-B99787B52658	404f8d03-19d3-4d42-8443-9a0d3d42f376											27	105	103	27	07:50:00	27	07:51:00	1	4	43	0261694F-13A3-435D-BA1C-B99787B52658	49d5a186-bec5-43eb-92f5-9b5b4577f34b	105	103	0	500	0500D02	NULL	NULL
b35aaa7d-96f9-41e7-8ef7-64068200aa7e	49d5a186-bec5-43eb-92f5-9b5b4577f34b	DFBE18B6-C380-44C8-9591-F49017798CAB	211	34	0261694F-13A3-435D-BA1C-B99787B52658	da32c5cb-1711-425a-ae41-278c679935d2											49	105	103	39	08:34:00	49	08:45:00	1	4	41	0261694F-13A3-435D-BA1C-B99787B52658	49d5a186-bec5-43eb-92f5-9b5b4577f34b	105	103	0	500	0500D02	NULL	NULL
7f60430c-5ada-4ab7-86ec-aae81ac6d4be	49d5a186-bec5-43eb-92f5-9b5b4577f34b	10B0CCA1-BB8F-4F79-813F-1B9E4ADD8459	211	34	0261694F-13A3-435D-BA1C-B99787B52658	404f8d03-19d3-4d42-8443-9a0d3d42f376											51	105	103	51	09:26:00	51	09:27:00	1	4	43	0261694F-13A3-435D-BA1C-B99787B52658	49d5a186-bec5-43eb-92f5-9b5b4577f34b	105	103	0	500	0500D02	NULL	NULL
56dd18c9-0399-40ba-ad19-046d4f97e054	49d5a186-bec5-43eb-92f5-9b5b4577f34b	DFBE18B6-C380-44C8-9591-F49017798CAB	211	34	0261694F-13A3-435D-BA1C-B99787B52658	da32c5cb-1711-425a-ae41-278c679935d2											109	105	103	0	99:99	96	13:45:00	1	7	41	0261694F-13A3-435D-BA1C-B99787B52658	49d5a186-bec5-43eb-92f5-9b5b4577f34b	105	103	5	500	0500D02	NULL	NULL
d798e434-66f4-4b6e-b1fd-6d0d29904e25	49d5a186-bec5-43eb-92f5-9b5b4577f34b	10B0CCA1-BB8F-4F79-813F-1B9E4ADD8459	211	34	0261694F-13A3-435D-BA1C-B99787B52658	404f8d03-19d3-4d42-8443-9a0d3d42f376											98	105	103	98	14:26:00	98	14:27:00	1	7	43	0261694F-13A3-435D-BA1C-B99787B52658	49d5a186-bec5-43eb-92f5-9b5b4577f34b	105	103	0	500	0500D02	NULL	NULL
28a981ac-5818-462c-81e7-42c541798e0b	49d5a186-bec5-43eb-92f5-9b5b4577f34b	DFBE18B6-C380-44C8-9591-F49017798CAB	211	34	0261694F-13A3-435D-BA1C-B99787B52658	da32c5cb-1711-425a-ae41-278c679935d2											133	105	103	110	15:10:00	116	15:39:00	1	5	41	0261694F-13A3-435D-BA1C-B99787B52658	49d5a186-bec5-43eb-92f5-9b5b4577f34b	105	103	0	500	0500D02	NULL	NULL
9a72d3e1-f2d6-4223-87e9-39f11b97f2ed	49d5a186-bec5-43eb-92f5-9b5b4577f34b	10B0CCA1-BB8F-4F79-813F-1B9E4ADD8459	211	34	0261694F-13A3-435D-BA1C-B99787B52658	404f8d03-19d3-4d42-8443-9a0d3d42f376											118	105	103	118	16:20:00	118	16:21:00	1	5	43	0261694F-13A3-435D-BA1C-B99787B52658	49d5a186-bec5-43eb-92f5-9b5b4577f34b	105	103	0	500	0500D02	NULL	NULL
23b46e40-b26d-42f6-8813-2e4eec99c3e7	49d5a186-bec5-43eb-92f5-9b5b4577f34b	DFBE18B6-C380-44C8-9591-F49017798CAB	211	34	0261694F-13A3-435D-BA1C-B99787B52658	cf1507d2-1f44-428c-b34a-192c68f4c87a											6	106	103	0	99:99	6	05:53:00	1	4	39	0261694F-13A3-435D-BA1C-B99787B52658	49d5a186-bec5-43eb-92f5-9b5b4577f34b	106	103	5	500	0500D02	NULL	NULL
4c4c5a2e-0265-4405-a958-2606bd19f941	49d5a186-bec5-43eb-92f5-9b5b4577f34b	10B0CCA1-BB8F-4F79-813F-1B9E4ADD8459	211	34	0261694F-13A3-435D-BA1C-B99787B52658	404f8d03-19d3-4d42-8443-9a0d3d42f376											8	106	103	8	06:32:00	8	06:35:00	1	4	43	0261694F-13A3-435D-BA1C-B99787B52658	49d5a186-bec5-43eb-92f5-9b5b4577f34b	106	103	0	500	0500D02	NULL	NULL
3f2fb117-3981-4ece-ad9a-153c2cdee761	49d5a186-bec5-43eb-92f5-9b5b4577f34b	DFBE18B6-C380-44C8-9591-F49017798CAB	211	34	0261694F-13A3-435D-BA1C-B99787B52658	da32c5cb-1711-425a-ae41-278c679935d2											30	106	103	20	07:18:00	30	07:29:00	1	4	41	0261694F-13A3-435D-BA1C-B99787B52658	49d5a186-bec5-43eb-92f5-9b5b4577f34b	106	103	0	500	0500D02	NULL	NULL
ef771038-1926-42b3-99f5-85afa1b9e1ac	49d5a186-bec5-43eb-92f5-9b5b4577f34b	10B0CCA1-BB8F-4F79-813F-1B9E4ADD8459	211	34	0261694F-13A3-435D-BA1C-B99787B52658	404f8d03-19d3-4d42-8443-9a0d3d42f376											32	106	103	32	08:10:00	32	08:11:00	1	4	43	0261694F-13A3-435D-BA1C-B99787B52658	49d5a186-bec5-43eb-92f5-9b5b4577f34b	106	103	0	500	0500D02	NULL	NULL
1ff5046b-886c-4ec5-88fd-b13a259a4903	49d5a186-bec5-43eb-92f5-9b5b4577f34b	DFBE18B6-C380-44C8-9591-F49017798CAB	211	34	0261694F-13A3-435D-BA1C-B99787B52658	da32c5cb-1711-425a-ae41-278c679935d2											54	106	103	44	08:54:00	53	09:05:00	1	5	41	0261694F-13A3-435D-BA1C-B99787B52658	49d5a186-bec5-43eb-92f5-9b5b4577f34b	106	103	0	500	0500D02	NULL	NULL
7302ed5b-e3c5-4db6-b44a-abbe43d4e1b2	49d5a186-bec5-43eb-92f5-9b5b4577f34b	10B0CCA1-BB8F-4F79-813F-1B9E4ADD8459	211	34	0261694F-13A3-435D-BA1C-B99787B52658	404f8d03-19d3-4d42-8443-9a0d3d42f376											55	106	103	55	09:46:00	55	09:47:00	1	5	43	0261694F-13A3-435D-BA1C-B99787B52658	49d5a186-bec5-43eb-92f5-9b5b4577f34b	106	103	0	500	0500D02	NULL	NULL
2b46aa7e-6dd3-4420-b976-53b730071dcb	49d5a186-bec5-43eb-92f5-9b5b4577f34b	DFBE18B6-C380-44C8-9591-F49017798CAB	211	34	0261694F-13A3-435D-BA1C-B99787B52658	da32c5cb-1711-425a-ae41-278c679935d2											120	106	103	0	99:99	104	14:37:00	1	6	41	0261694F-13A3-435D-BA1C-B99787B52658	49d5a186-bec5-43eb-92f5-9b5b4577f34b	106	103	5	500	0500D02	NULL	NULL
3ad88a82-2520-47e1-86f4-1f9f464a1037	49d5a186-bec5-43eb-92f5-9b5b4577f34b	10B0CCA1-BB8F-4F79-813F-1B9E4ADD8459	211	34	0261694F-13A3-435D-BA1C-B99787B52658	404f8d03-19d3-4d42-8443-9a0d3d42f376											106	106	103	106	15:18:00	106	15:19:00	1	6	43	0261694F-13A3-435D-BA1C-B99787B52658	49d5a186-bec5-43eb-92f5-9b5b4577f34b	106	103	0	500	0500D02	NULL	NULL
66c0c4f0-12fa-4785-b130-50a6c16c172f	49d5a186-bec5-43eb-92f5-9b5b4577f34b	DFBE18B6-C380-44C8-9591-F49017798CAB	211	34	0261694F-13A3-435D-BA1C-B99787B52658	da32c5cb-1711-425a-ae41-278c679935d2											145	106	103	118	16:02:00	128	16:30:00	1	4	41	0261694F-13A3-435D-BA1C-B99787B52658	49d5a186-bec5-43eb-92f5-9b5b4577f34b	106	103	0	500	0500D02	NULL	NULL
1e1674b4-2154-4906-aed2-4cc1d3542531	49d5a186-bec5-43eb-92f5-9b5b4577f34b	10B0CCA1-BB8F-4F79-813F-1B9E4ADD8459	211	34	0261694F-13A3-435D-BA1C-B99787B52658	404f8d03-19d3-4d42-8443-9a0d3d42f376											130	106	103	130	17:11:00	130	17:12:00	1	4	43	0261694F-13A3-435D-BA1C-B99787B52658	49d5a186-bec5-43eb-92f5-9b5b4577f34b	106	103	0	500	0500D02	NULL	NULL
1cb4fbb7-26dc-4da2-bb48-844873880f06	49d5a186-bec5-43eb-92f5-9b5b4577f34b	DFBE18B6-C380-44C8-9591-F49017798CAB	211	34	0261694F-13A3-435D-BA1C-B99787B52658	da32c5cb-1711-425a-ae41-278c679935d2											14	107	103	0	99:99	14	06:25:00	1	4	41	0261694F-13A3-435D-BA1C-B99787B52658	49d5a186-bec5-43eb-92f5-9b5b4577f34b	107	103	5	500	0500D02	NULL	NULL
68d8736f-22e5-4de6-af5a-85d521512d62	49d5a186-bec5-43eb-92f5-9b5b4577f34b	10B0CCA1-BB8F-4F79-813F-1B9E4ADD8459	211	34	0261694F-13A3-435D-BA1C-B99787B52658	404f8d03-19d3-4d42-8443-9a0d3d42f376											16	107	103	16	07:06:00	16	07:07:00	1	4	43	0261694F-13A3-435D-BA1C-B99787B52658	49d5a186-bec5-43eb-92f5-9b5b4577f34b	107	103	0	500	0500D02	NULL	NULL
fcc2c9ac-480b-4663-99dc-8d49704440c5	49d5a186-bec5-43eb-92f5-9b5b4577f34b	DFBE18B6-C380-44C8-9591-F49017798CAB	211	34	0261694F-13A3-435D-BA1C-B99787B52658	da32c5cb-1711-425a-ae41-278c679935d2											38	107	103	28	07:50:00	38	08:01:00	1	4	41	0261694F-13A3-435D-BA1C-B99787B52658	49d5a186-bec5-43eb-92f5-9b5b4577f34b	107	103	0	500	0500D02	NULL	NULL
41168409-868a-4c7f-bc34-8dd2d6a69d7e	49d5a186-bec5-43eb-92f5-9b5b4577f34b	10B0CCA1-BB8F-4F79-813F-1B9E4ADD8459	211	34	0261694F-13A3-435D-BA1C-B99787B52658	404f8d03-19d3-4d42-8443-9a0d3d42f376											40	107	103	40	08:42:00	40	08:43:00	1	4	43	0261694F-13A3-435D-BA1C-B99787B52658	49d5a186-bec5-43eb-92f5-9b5b4577f34b	107	103	0	500	0500D02	NULL	NULL
fa79e0dc-a3f7-4391-94aa-e868a11a3862	49d5a186-bec5-43eb-92f5-9b5b4577f34b	DFBE18B6-C380-44C8-9591-F49017798CAB	211	34	0261694F-13A3-435D-BA1C-B99787B52658	da32c5cb-1711-425a-ae41-278c679935d2											104	107	103	0	99:99	93	13:24:00	1	7	41	0261694F-13A3-435D-BA1C-B99787B52658	49d5a186-bec5-43eb-92f5-9b5b4577f34b	107	103	5	500	0500D02	NULL	NULL
83655869-8776-49b2-b8d7-a22346f4d333	49d5a186-bec5-43eb-92f5-9b5b4577f34b	10B0CCA1-BB8F-4F79-813F-1B9E4ADD8459	211	34	0261694F-13A3-435D-BA1C-B99787B52658	404f8d03-19d3-4d42-8443-9a0d3d42f376											95	107	103	95	14:05:00	95	14:06:00	1	7	43	0261694F-13A3-435D-BA1C-B99787B52658	49d5a186-bec5-43eb-92f5-9b5b4577f34b	107	103	0	500	0500D02	NULL	NULL
753c57e9-52b1-445f-8df0-c87bd6be43f9	49d5a186-bec5-43eb-92f5-9b5b4577f34b	DFBE18B6-C380-44C8-9591-F49017798CAB	211	34	0261694F-13A3-435D-BA1C-B99787B52658	da32c5cb-1711-425a-ae41-278c679935d2											126	107	103	107	14:49:00	109	15:04:00	1	5	41	0261694F-13A3-435D-BA1C-B99787B52658	49d5a186-bec5-43eb-92f5-9b5b4577f34b	107	103	0	500	0500D02	NULL	NULL
c719090f-68ec-430d-ac54-e01b8aeb19eb	49d5a186-bec5-43eb-92f5-9b5b4577f34b	10B0CCA1-BB8F-4F79-813F-1B9E4ADD8459	211	34	0261694F-13A3-435D-BA1C-B99787B52658	404f8d03-19d3-4d42-8443-9a0d3d42f376											111	107	103	111	15:45:00	111	15:46:00	1	5	43	0261694F-13A3-435D-BA1C-B99787B52658	49d5a186-bec5-43eb-92f5-9b5b4577f34b	107	103	0	500	0500D02	NULL	NULL
9819d6fe-23ef-472d-b20c-170b818a8226	49d5a186-bec5-43eb-92f5-9b5b4577f34b	DFBE18B6-C380-44C8-9591-F49017798CAB	211	34	0261694F-13A3-435D-BA1C-B99787B52658	da32c5cb-1711-425a-ae41-278c679935d2											8	108	103	4	06:00:00	8	06:01:00	1	4	41	0261694F-13A3-435D-BA1C-B99787B52658	49d5a186-bec5-43eb-92f5-9b5b4577f34b	108	103	0	500	0500D02	NULL	NULL
f0993dc0-ee97-4077-9df6-4432f2997327	49d5a186-bec5-43eb-92f5-9b5b4577f34b	10B0CCA1-BB8F-4F79-813F-1B9E4ADD8459	211	34	0261694F-13A3-435D-BA1C-B99787B52658	404f8d03-19d3-4d42-8443-9a0d3d42f376											10	108	103	10	06:42:00	10	06:43:00	1	4	43	0261694F-13A3-435D-BA1C-B99787B52658	49d5a186-bec5-43eb-92f5-9b5b4577f34b	108	103	0	500	0500D02	NULL	NULL
5f2bf575-493b-4f24-aabc-e4fc5662132e	49d5a186-bec5-43eb-92f5-9b5b4577f34b	DFBE18B6-C380-44C8-9591-F49017798CAB	211	34	0261694F-13A3-435D-BA1C-B99787B52658	da32c5cb-1711-425a-ae41-278c679935d2											32	108	103	22	07:26:00	32	07:37:00	1	4	41	0261694F-13A3-435D-BA1C-B99787B52658	49d5a186-bec5-43eb-92f5-9b5b4577f34b	108	103	0	500	0500D02	NULL	NULL
1f746570-92de-46a4-8a43-f65820bb2de3	49d5a186-bec5-43eb-92f5-9b5b4577f34b	10B0CCA1-BB8F-4F79-813F-1B9E4ADD8459	211	34	0261694F-13A3-435D-BA1C-B99787B52658	404f8d03-19d3-4d42-8443-9a0d3d42f376											34	108	103	34	08:18:00	34	08:19:00	1	4	43	0261694F-13A3-435D-BA1C-B99787B52658	49d5a186-bec5-43eb-92f5-9b5b4577f34b	108	103	0	500	0500D02	NULL	NULL
5590894a-9462-42e9-a4b6-33e9f47e43ad	49d5a186-bec5-43eb-92f5-9b5b4577f34b	DFBE18B6-C380-44C8-9591-F49017798CAB	211	34	0261694F-13A3-435D-BA1C-B99787B52658	da32c5cb-1711-425a-ae41-278c679935d2											56	108	103	46	09:02:00	55	09:15:00	1	5	41	0261694F-13A3-435D-BA1C-B99787B52658	49d5a186-bec5-43eb-92f5-9b5b4577f34b	108	103	0	500	0500D02	NULL	NULL
a9618a17-74ec-4454-a727-e05facca30e4	49d5a186-bec5-43eb-92f5-9b5b4577f34b	10B0CCA1-BB8F-4F79-813F-1B9E4ADD8459	211	34	0261694F-13A3-435D-BA1C-B99787B52658	404f8d03-19d3-4d42-8443-9a0d3d42f376											57	108	103	57	09:56:00	57	09:57:00	1	5	43	0261694F-13A3-435D-BA1C-B99787B52658	49d5a186-bec5-43eb-92f5-9b5b4577f34b	108	103	0	500	0500D02	NULL	NULL
49f2859b-1ff3-438f-b5f9-5f7b4e2114b7	49d5a186-bec5-43eb-92f5-9b5b4577f34b	DFBE18B6-C380-44C8-9591-F49017798CAB	211	34	0261694F-13A3-435D-BA1C-B99787B52658	da32c5cb-1711-425a-ae41-278c679935d2											138	108	103	0	99:99	121	16:02:00	1	4	41	0261694F-13A3-435D-BA1C-B99787B52658	49d5a186-bec5-43eb-92f5-9b5b4577f34b	108	103	5	500	0500D02	NULL	NULL
4571382d-8fb5-4045-84de-b9e2d1aa6b92	49d5a186-bec5-43eb-92f5-9b5b4577f34b	10B0CCA1-BB8F-4F79-813F-1B9E4ADD8459	211	34	0261694F-13A3-435D-BA1C-B99787B52658	404f8d03-19d3-4d42-8443-9a0d3d42f376											123	108	103	123	16:43:00	123	16:44:00	1	4	43	0261694F-13A3-435D-BA1C-B99787B52658	49d5a186-bec5-43eb-92f5-9b5b4577f34b	108	103	0	500	0500D02	NULL	NULL
7314ac93-257a-4412-9264-f9556f7bb47c	49d5a186-bec5-43eb-92f5-9b5b4577f34b	DFBE18B6-C380-44C8-9591-F49017798CAB	211	34	0261694F-13A3-435D-BA1C-B99787B52658	da32c5cb-1711-425a-ae41-278c679935d2											162	108	103	135	17:27:00	142	17:32:00	1	6	41	0261694F-13A3-435D-BA1C-B99787B52658	49d5a186-bec5-43eb-92f5-9b5b4577f34b	108	103	0	500	0500D02	NULL	NULL
1d891978-9f56-4e9a-9e13-2a944d6a1ce3	49d5a186-bec5-43eb-92f5-9b5b4577f34b	10B0CCA1-BB8F-4F79-813F-1B9E4ADD8459	211	34	0261694F-13A3-435D-BA1C-B99787B52658	404f8d03-19d3-4d42-8443-9a0d3d42f376											144	108	103	144	18:13:00	144	18:14:00	1	6	43	0261694F-13A3-435D-BA1C-B99787B52658	49d5a186-bec5-43eb-92f5-9b5b4577f34b	108	103	0	500	0500D02	NULL	NULL
