# Supplementary material for: Fairness in optimizing bus-crew scheduling process
Source: PLoS One. 2017 Nov 30;12(11):e0187623. doi: 10.1371/journal.pone.0187623 (PMC5708815; doi:10.1371/journal.pone.0187623)
Supplement: S4 Appendix — (XLSX) [file pone.0187623.s004.xlsx]

## Sheet: Sheet1
1	Tuanjiehu	330	wujianlou	380	50
2	Tuanjiehu	342	wujianlou	392	50
3	Tuanjiehu	352	wujianlou	402	50
4	Tuanjiehu	360	wujianlou	413	53
5	Tuanjiehu	368	wujianlou	421	53
6	Tuanjiehu	374	wujianlou	429	55
7	Tuanjiehu	380	wujianlou	435	55
8	Tuanjiehu	385	wujianlou	440	55
9	Tuanjiehu	390	wujianlou	445	55
10	Tuanjiehu	395	wujianlou	450	55
11	Tuanjiehu	400	wujianlou	455	55
12	Tuanjiehu	405	wujianlou	463	58
13	Tuanjiehu	410	wujianlou	468	58
14	Tuanjiehu	415	wujianlou	473	58
15	Tuanjiehu	420	wujianlou	478	58
16	Tuanjiehu	424	wujianlou	484	60
17	Tuanjiehu	428	wujianlou	488	60
18	Tuanjiehu	432	wujianlou	492	60
19	Tuanjiehu	436	wujianlou	499	63
20	Tuanjiehu	440	wujianlou	503	63
21	Tuanjiehu	444	wujianlou	507	63
22	Tuanjiehu	448	wujianlou	511	63
23	Tuanjiehu	452	wujianlou	515	63
24	Tuanjiehu	456	wujianlou	519	63
25	Tuanjiehu	460	wujianlou	523	63
26	Tuanjiehu	465	wujianlou	528	63
27	Tuanjiehu	470	wujianlou	533	63
28	Tuanjiehu	476	wujianlou	539	63
29	Tuanjiehu	482	wujianlou	545	63
30	Tuanjiehu	488	wujianlou	551	63
31	Tuanjiehu	494	wujianlou	557	63
32	Tuanjiehu	500	wujianlou	563	63
33	Tuanjiehu	506	wujianlou	569	63
34	Tuanjiehu	512	wujianlou	575	63
35	Tuanjiehu	519	wujianlou	582	63
36	Tuanjiehu	526	wujianlou	589	63
37	Tuanjiehu	533	wujianlou	596	63
38	Tuanjiehu	540	wujianlou	603	63
39	Tuanjiehu	547	wujianlou	610	63
40	Tuanjiehu	554	wujianlou	617	63
41	Tuanjiehu	561	wujianlou	624	63
42	Tuanjiehu	568	wujianlou	631	63
43	Tuanjiehu	574	wujianlou	637	63
44	Tuanjiehu	580	wujianlou	643	63
45	Tuanjiehu	586	wujianlou	649	63
46	Tuanjiehu	592	wujianlou	655	63
47	Tuanjiehu	598	wujianlou	661	63
48	Tuanjiehu	604	wujianlou	667	63
49	Tuanjiehu	610	wujianlou	673	63
50	Tuanjiehu	617	wujianlou	680	63
51	Tuanjiehu	624	wujianlou	687	63
52	Tuanjiehu	632	wujianlou	695	63
53	Tuanjiehu	640	wujianlou	703	63
54	Tuanjiehu	648	wujianlou	711	63
55	Tuanjiehu	656	wujianlou	716	60
56	Tuanjiehu	666	wujianlou	726	60
57	Tuanjiehu	676	wujianlou	736	60
58	Tuanjiehu	686	wujianlou	746	60
59	Tuanjiehu	696	wujianlou	756	60
60	Tuanjiehu	706	wujianlou	766	60
61	Tuanjiehu	716	wujianlou	776	60
62	Tuanjiehu	726	wujianlou	786	60
63	Tuanjiehu	736	wujianlou	796	60
64	Tuanjiehu	746	wujianlou	806	60
65	Tuanjiehu	756	wujianlou	816	60
66	Tuanjiehu	766	wujianlou	826	60
67	Tuanjiehu	776	wujianlou	836	60
68	Tuanjiehu	786	wujianlou	846	60
69	Tuanjiehu	796	wujianlou	856	60
70	Tuanjiehu	806	wujianlou	866	60
71	Tuanjiehu	816	wujianlou	876	60
72	Tuanjiehu	825	wujianlou	885	60
73	Tuanjiehu	834	wujianlou	894	60
74	Tuanjiehu	843	wujianlou	903	60
75	Tuanjiehu	852	wujianlou	912	60
76	Tuanjiehu	860	wujianlou	920	60
77	Tuanjiehu	868	wujianlou	928	60
78	Tuanjiehu	876	wujianlou	936	60
79	Tuanjiehu	884	wujianlou	944	60
80	Tuanjiehu	892	wujianlou	952	60
81	Tuanjiehu	900	wujianlou	960	60
82	Tuanjiehu	907	wujianlou	967	60
83	Tuanjiehu	914	wujianlou	974	60
84	Tuanjiehu	921	wujianlou	981	60
85	Tuanjiehu	928	wujianlou	988	60
86	Tuanjiehu	935	wujianlou	995	60
87	Tuanjiehu	942	wujianlou	1002	60
88	Tuanjiehu	948	wujianlou	1008	60
89	Tuanjiehu	954	wujianlou	1014	60
90	Tuanjiehu	958	wujianlou	1021	63
91	Tuanjiehu	960	wujianlou	1020	60
92	Tuanjiehu	966	wujianlou	1029	63
93	Tuanjiehu	972	wujianlou	1035	63
94	Tuanjiehu	978	wujianlou	1041	63
95	Tuanjiehu	984	wujianlou	1047	63
96	Tuanjiehu	990	wujianlou	1053	63
97	Tuanjiehu	996	wujianlou	1059	63
98	Tuanjiehu	1002	wujianlou	1065	63
99	Tuanjiehu	1008	wujianlou	1071	63
100	Tuanjiehu	1013	wujianlou	1076	63
101	Tuanjiehu	1023	wujianlou	1086	63
102	Tuanjiehu	1028	wujianlou	1091	63
103	Tuanjiehu	1033	wujianlou	1096	63
104	Tuanjiehu	1038	wujianlou	1101	63
105	Tuanjiehu	1043	wujianlou	1106	63
106	Tuanjiehu	1048	wujianlou	1111	63
107	Tuanjiehu	1054	wujianlou	1117	63
108	Tuanjiehu	1060	wujianlou	1123	63
109	Tuanjiehu	1066	wujianlou	1129	63
110	Tuanjiehu	1072	wujianlou	1135	63
111	Tuanjiehu	1078	wujianlou	1141	63
112	Tuanjiehu	1084	wujianlou	1147	63
113	Tuanjiehu	1090	wujianlou	1153	63
114	Tuanjiehu	1097	wujianlou	1160	63
115	Tuanjiehu	1104	wujianlou	1167	63
116	Tuanjiehu	1111	wujianlou	1174	63
117	Tuanjiehu	1118	wujianlou	1181	63
118	Tuanjiehu	1125	wujianlou	1188	63
119	Tuanjiehu	1132	wujianlou	1192	60
120	Tuanjiehu	1139	wujianlou	1199	60
121	Tuanjiehu	1146	wujianlou	1206	60
122	Tuanjiehu	1154	wujianlou	1212	58
123	Tuanjiehu	1162	wujianlou	1220	58
124	Tuanjiehu	1170	wujianlou	1228	58
125	Tuanjiehu	1178	wujianlou	1233	55
126	Tuanjiehu	1186	wujianlou	1241	55
127	Tuanjiehu	1194	wujianlou	1249	55
128	Tuanjiehu	1202	wujianlou	1257	55
129	Tuanjiehu	1210	wujianlou	1265	55
130	Tuanjiehu	1217	wujianlou	1269	52
131	Tuanjiehu	1224	wujianlou	1276	52
132	Tuanjiehu	1231	wujianlou	1283	52
133	Tuanjiehu	1238	wujianlou	1290	52
134	Tuanjiehu	1245	wujianlou	1297	52
135	Tuanjiehu	1252	wujianlou	1304	52
136	Tuanjiehu	1260	wujianlou	1312	52
137	Tuanjiehu	1268	wujianlou	1320	52
138	Tuanjiehu	1276	wujianlou	1328	52
139	Tuanjiehu	1284	wujianlou	1332	48
140	Tuanjiehu	1292	wujianlou	1340	48
141	Tuanjiehu	1300	wujianlou	1348	48
142	Tuanjiehu	1308	wujianlou	1356	48
143	Tuanjiehu	1316	wujianlou	1364	48
144	Tuanjiehu	1326	wujianlou	1374	48
145	Tuanjiehu	1338	wujianlou	1386	48
146	Tuanjiehu	1352	wujianlou	1400	48
147	Tuanjiehu	1366	wujianlou	1414	48
148	Tuanjiehu	1380	wujianlou	1428	48
149	wujianlou	310	Tuanjiehu	350	40
150	wujianlou	320	Tuanjiehu	360	40
151	wujianlou	330	Tuanjiehu	370	40
152	wujianlou	338	Tuanjiehu	378	40
153	wujianlou	346	Tuanjiehu	386	40
154	wujianlou	354	Tuanjiehu	394	40
155	wujianlou	360	Tuanjiehu	403	43
156	wujianlou	366	Tuanjiehu	409	43
157	wujianlou	372	Tuanjiehu	415	43
158	wujianlou	377	Tuanjiehu	420	43
159	wujianlou	382	Tuanjiehu	425	43
160	wujianlou	387	Tuanjiehu	430	43
161	wujianlou	392	Tuanjiehu	435	43
162	wujianlou	396	Tuanjiehu	443	47
163	wujianlou	400	Tuanjiehu	447	47
164	wujianlou	404	Tuanjiehu	451	47
165	wujianlou	408	Tuanjiehu	455	47
166	wujianlou	412	Tuanjiehu	459	47
167	wujianlou	416	Tuanjiehu	467	51
168	wujianlou	420	Tuanjiehu	471	51
169	wujianlou	426	Tuanjiehu	477	51
170	wujianlou	432	Tuanjiehu	483	51
171	wujianlou	438	Tuanjiehu	489	51
172	wujianlou	444	Tuanjiehu	495	51
173	wujianlou	450	Tuanjiehu	501	51
174	wujianlou	456	Tuanjiehu	507	51
175	wujianlou	462	Tuanjiehu	513	51
176	wujianlou	468	Tuanjiehu	519	51
177	wujianlou	474	Tuanjiehu	525	51
178	wujianlou	480	Tuanjiehu	531	51
179	wujianlou	485	Tuanjiehu	536	51
180	wujianlou	490	Tuanjiehu	541	51
181	wujianlou	544	Tuanjiehu	595	51
182	wujianlou	550	Tuanjiehu	601	51
183	wujianlou	555	Tuanjiehu	606	51
184	wujianlou	557	Tuanjiehu	608	51
185	wujianlou	560	Tuanjiehu	611	51
186	wujianlou	564	Tuanjiehu	615	51
187	wujianlou	565	Tuanjiehu	616	51
188	wujianlou	570	Tuanjiehu	621	51
189	wujianlou	571	Tuanjiehu	622	51
190	wujianlou	575	Tuanjiehu	626	51
191	wujianlou	578	Tuanjiehu	629	51
192	wujianlou	580	Tuanjiehu	631	51
193	wujianlou	586	Tuanjiehu	637	51
194	wujianlou	586	Tuanjiehu	637	51
195	wujianlou	592	Tuanjiehu	643	51
196	wujianlou	594	Tuanjiehu	645	51
197	wujianlou	598	Tuanjiehu	649	51
198	wujianlou	602	Tuanjiehu	653	51
199	wujianlou	610	Tuanjiehu	661	51
200	wujianlou	618	Tuanjiehu	669	51
201	wujianlou	626	Tuanjiehu	677	51
202	wujianlou	634	Tuanjiehu	685	51
203	wujianlou	642	Tuanjiehu	693	51
204	wujianlou	650	Tuanjiehu	701	51
205	wujianlou	658	Tuanjiehu	709	51
206	wujianlou	666	Tuanjiehu	717	51
207	wujianlou	676	Tuanjiehu	727	51
208	wujianlou	686	Tuanjiehu	737	51
209	wujianlou	696	Tuanjiehu	747	51
210	wujianlou	706	Tuanjiehu	757	51
211	wujianlou	716	Tuanjiehu	767	51
212	wujianlou	726	Tuanjiehu	777	51
213	wujianlou	736	Tuanjiehu	787	51
214	wujianlou	746	Tuanjiehu	797	51
215	wujianlou	756	Tuanjiehu	807	51
216	wujianlou	766	Tuanjiehu	817	51
217	wujianlou	776	Tuanjiehu	827	51
218	wujianlou	786	Tuanjiehu	837	51
219	wujianlou	796	Tuanjiehu	847	51
220	wujianlou	805	Tuanjiehu	856	51
221	wujianlou	814	Tuanjiehu	865	51
222	wujianlou	823	Tuanjiehu	874	51
223	wujianlou	832	Tuanjiehu	883	51
224	wujianlou	840	Tuanjiehu	891	51
225	wujianlou	848	Tuanjiehu	899	51
226	wujianlou	856	Tuanjiehu	907	51
227	wujianlou	864	Tuanjiehu	915	51
228	wujianlou	872	Tuanjiehu	923	51
229	wujianlou	880	Tuanjiehu	931	51
230	wujianlou	887	Tuanjiehu	938	51
231	wujianlou	894	Tuanjiehu	945	51
232	wujianlou	901	Tuanjiehu	952	51
233	wujianlou	908	Tuanjiehu	959	51
234	wujianlou	915	Tuanjiehu	966	51
235	wujianlou	922	Tuanjiehu	973	51
236	wujianlou	929	Tuanjiehu	980	51
237	wujianlou	936	Tuanjiehu	987	51
238	wujianlou	942	Tuanjiehu	993	51
239	wujianlou	948	Tuanjiehu	999	51
240	wujianlou	954	Tuanjiehu	1005	51
241	wujianlou	960	Tuanjiehu	1011	51
242	wujianlou	966	Tuanjiehu	1017	51
243	wujianlou	972	Tuanjiehu	1023	51
244	wujianlou	977	Tuanjiehu	1028	51
245	wujianlou	982	Tuanjiehu	1033	51
246	wujianlou	987	Tuanjiehu	1038	51
247	wujianlou	992	Tuanjiehu	1043	51
248	wujianlou	997	Tuanjiehu	1048	51
249	wujianlou	1002	Tuanjiehu	1053	51
250	wujianlou	1007	Tuanjiehu	1058	51
251	wujianlou	1012	Tuanjiehu	1063	51
252	wujianlou	1018	Tuanjiehu	1069	51
253	wujianlou	1024	Tuanjiehu	1075	51
254	wujianlou	1030	Tuanjiehu	1081	51
255	wujianlou	1034	Tuanjiehu	1085	51
256	wujianlou	1036	Tuanjiehu	1087	51
257	wujianlou	1042	Tuanjiehu	1093	51
258	wujianlou	1042	Tuanjiehu	1093	51
259	wujianlou	1048	Tuanjiehu	1099	51
260	wujianlou	1050	Tuanjiehu	1101	51
261	wujianlou	1054	Tuanjiehu	1105	51
262	wujianlou	1058	Tuanjiehu	1109	51
263	wujianlou	1060	Tuanjiehu	1111	51
264	wujianlou	1066	Tuanjiehu	1117	51
265	wujianlou	1072	Tuanjiehu	1123	51
266	wujianlou	1078	Tuanjiehu	1129	51
267	wujianlou	1086	Tuanjiehu	1137	51
268	wujianlou	1126	Tuanjiehu	1177	51
269	wujianlou	1134	Tuanjiehu	1185	51
270	wujianlou	1142	Tuanjiehu	1193	51
271	wujianlou	1150	Tuanjiehu	1201	51
272	wujianlou	1158	Tuanjiehu	1209	51
273	wujianlou	1166	Tuanjiehu	1217	51
274	wujianlou	1174	Tuanjiehu	1222	48
275	wujianlou	1182	Tuanjiehu	1230	48
276	wujianlou	1190	Tuanjiehu	1238	48
277	wujianlou	1198	Tuanjiehu	1246	48
278	wujianlou	1206	Tuanjiehu	1254	48
279	wujianlou	1214	Tuanjiehu	1262	48
280	wujianlou	1222	Tuanjiehu	1270	48
281	wujianlou	1230	Tuanjiehu	1278	48
282	wujianlou	1236	Tuanjiehu	1284	48
283	wujianlou	1242	Tuanjiehu	1290	48
284	wujianlou	1248	Tuanjiehu	1296	48
285	wujianlou	1254	Tuanjiehu	1302	48
286	wujianlou	1262	Tuanjiehu	1310	48
287	wujianlou	1270	Tuanjiehu	1318	48
288	wujianlou	1280	Tuanjiehu	1324	44
289	wujianlou	1290	Tuanjiehu	1334	44
290	wujianlou	1302	Tuanjiehu	1346	44
291	wujianlou	1314	Tuanjiehu	1358	44
292	wujianlou	1326	Tuanjiehu	1370	44
293	wujianlou	1338	Tuanjiehu	1382	44
294	wujianlou	1352	Tuanjiehu	1396	44
295	wujianlou	1366	Tuanjiehu	1410	44
296	wujianlou	1380	Tuanjiehu	1424	44

## Sheet: Sheet2
1	Tuanjiehu	330	wujianlou	380	50
2	Tuanjiehu	342	wujianlou	392	50
3	Tuanjiehu	352	wujianlou	402	50
4	Tuanjiehu	360	wujianlou	413	53
5	Tuanjiehu	368	wujianlou	421	53
6	Tuanjiehu	374	wujianlou	429	55
7	Tuanjiehu	380	wujianlou	435	55
8	Tuanjiehu	385	wujianlou	440	55
9	Tuanjiehu	390	wujianlou	445	55
10	Tuanjiehu	395	wujianlou	450	55
11	Tuanjiehu	400	wujianlou	455	55
12	Tuanjiehu	405	wujianlou	463	58
13	Tuanjiehu	410	wujianlou	468	58
14	Tuanjiehu	415	wujianlou	473	58
15	Tuanjiehu	420	wujianlou	478	58
16	Tuanjiehu	424	wujianlou	484	60
17	Tuanjiehu	428	wujianlou	488	60
18	Tuanjiehu	432	wujianlou	492	60
19	Tuanjiehu	436	wujianlou	499	63
20	Tuanjiehu	440	wujianlou	503	63
21	Tuanjiehu	444	wujianlou	507	63
22	Tuanjiehu	448	wujianlou	511	63
23	Tuanjiehu	452	wujianlou	515	63
24	Tuanjiehu	456	wujianlou	519	63
25	Tuanjiehu	460	wujianlou	523	63
26	Tuanjiehu	465	wujianlou	528	63
27	Tuanjiehu	470	wujianlou	533	63
28	Tuanjiehu	476	wujianlou	539	63
29	Tuanjiehu	482	wujianlou	545	63
30	Tuanjiehu	488	wujianlou	551	63
31	Tuanjiehu	494	wujianlou	557	63
32	Tuanjiehu	500	wujianlou	563	63
33	Tuanjiehu	506	wujianlou	569	63
34	Tuanjiehu	512	wujianlou	575	63
35	Tuanjiehu	519	wujianlou	582	63
36	Tuanjiehu	526	wujianlou	589	63
37	Tuanjiehu	533	wujianlou	596	63
38	Tuanjiehu	540	wujianlou	603	63
39	Tuanjiehu	547	wujianlou	610	63
40	Tuanjiehu	554	wujianlou	617	63
41	Tuanjiehu	561	wujianlou	624	63
42	Tuanjiehu	568	wujianlou	631	63
43	Tuanjiehu	574	wujianlou	637	63
44	Tuanjiehu	580	wujianlou	643	63
45	Tuanjiehu	586	wujianlou	649	63
46	Tuanjiehu	592	wujianlou	655	63
47	Tuanjiehu	598	wujianlou	661	63
48	Tuanjiehu	604	wujianlou	667	63
49	Tuanjiehu	610	wujianlou	673	63
50	Tuanjiehu	617	wujianlou	680	63
51	Tuanjiehu	624	wujianlou	687	63
52	Tuanjiehu	632	wujianlou	695	63
53	Tuanjiehu	640	wujianlou	703	63
54	Tuanjiehu	648	wujianlou	711	63
55	Tuanjiehu	656	wujianlou	716	60
56	Tuanjiehu	666	wujianlou	726	60
57	Tuanjiehu	676	wujianlou	736	60
58	Tuanjiehu	686	wujianlou	746	60
59	Tuanjiehu	696	wujianlou	756	60
60	Tuanjiehu	706	wujianlou	766	60
61	Tuanjiehu	716	wujianlou	776	60
62	Tuanjiehu	726	wujianlou	786	60
63	Tuanjiehu	736	wujianlou	796	60
64	Tuanjiehu	746	wujianlou	806	60
65	Tuanjiehu	756	wujianlou	816	60
66	Tuanjiehu	766	wujianlou	826	60
67	Tuanjiehu	776	wujianlou	836	60
68	Tuanjiehu	786	wujianlou	846	60
69	Tuanjiehu	796	wujianlou	856	60
70	Tuanjiehu	806	wujianlou	866	60
71	Tuanjiehu	816	wujianlou	876	60
72	Tuanjiehu	825	wujianlou	885	60
73	Tuanjiehu	834	wujianlou	894	60
74	Tuanjiehu	843	wujianlou	903	60
75	Tuanjiehu	852	wujianlou	912	60
76	Tuanjiehu	860	wujianlou	920	60
77	Tuanjiehu	868	wujianlou	928	60
78	Tuanjiehu	876	wujianlou	936	60
79	Tuanjiehu	884	wujianlou	944	60
80	Tuanjiehu	892	wujianlou	952	60
81	Tuanjiehu	900	wujianlou	960	60
82	Tuanjiehu	907	wujianlou	967	60
83	Tuanjiehu	914	wujianlou	974	60
84	Tuanjiehu	921	wujianlou	981	60
85	Tuanjiehu	928	wujianlou	988	60
86	Tuanjiehu	935	wujianlou	995	60
87	Tuanjiehu	942	wujianlou	1002	60
88	Tuanjiehu	948	wujianlou	1008	60
89	Tuanjiehu	954	wujianlou	1014	60
90	Tuanjiehu	958	wujianlou	1021	63
91	Tuanjiehu	960	wujianlou	1020	60
92	Tuanjiehu	966	wujianlou	1029	63
93	Tuanjiehu	972	wujianlou	1035	63
94	Tuanjiehu	978	wujianlou	1041	63
95	Tuanjiehu	984	wujianlou	1047	63
96	Tuanjiehu	990	wujianlou	1053	63
97	Tuanjiehu	996	wujianlou	1059	63
98	Tuanjiehu	1002	wujianlou	1065	63
99	Tuanjiehu	1008	wujianlou	1071	63
100	Tuanjiehu	1013	wujianlou	1076	63
101	Tuanjiehu	1023	wujianlou	1086	63
102	Tuanjiehu	1028	wujianlou	1091	63
103	Tuanjiehu	1033	wujianlou	1096	63
104	Tuanjiehu	1038	wujianlou	1101	63
105	Tuanjiehu	1043	wujianlou	1106	63
106	Tuanjiehu	1048	wujianlou	1111	63
107	Tuanjiehu	1054	wujianlou	1117	63
108	Tuanjiehu	1060	wujianlou	1123	63
109	Tuanjiehu	1066	wujianlou	1129	63
110	Tuanjiehu	1072	wujianlou	1135	63
111	Tuanjiehu	1078	wujianlou	1141	63
112	Tuanjiehu	1084	wujianlou	1147	63
113	Tuanjiehu	1090	wujianlou	1153	63
114	Tuanjiehu	1097	wujianlou	1160	63
115	Tuanjiehu	1104	wujianlou	1167	63
116	Tuanjiehu	1111	wujianlou	1174	63
117	Tuanjiehu	1118	wujianlou	1181	63
118	Tuanjiehu	1125	wujianlou	1188	63
119	Tuanjiehu	1132	wujianlou	1192	60
120	Tuanjiehu	1139	wujianlou	1199	60
121	Tuanjiehu	1146	wujianlou	1206	60
122	Tuanjiehu	1154	wujianlou	1212	58
123	Tuanjiehu	1162	wujianlou	1220	58
124	Tuanjiehu	1170	wujianlou	1228	58
125	Tuanjiehu	1178	wujianlou	1233	55
126	Tuanjiehu	1186	wujianlou	1241	55
127	Tuanjiehu	1194	wujianlou	1249	55
128	Tuanjiehu	1202	wujianlou	1257	55
129	Tuanjiehu	1210	wujianlou	1265	55
130	Tuanjiehu	1217	wujianlou	1269	52
131	Tuanjiehu	1224	wujianlou	1276	52
132	Tuanjiehu	1231	wujianlou	1283	52
133	Tuanjiehu	1238	wujianlou	1290	52
134	Tuanjiehu	1245	wujianlou	1297	52
135	Tuanjiehu	1252	wujianlou	1304	52
136	Tuanjiehu	1260	wujianlou	1312	52
137	Tuanjiehu	1268	wujianlou	1320	52
138	Tuanjiehu	1276	wujianlou	1328	52
139	Tuanjiehu	1284	wujianlou	1332	48
140	Tuanjiehu	1292	wujianlou	1340	48
141	Tuanjiehu	1300	wujianlou	1348	48
142	Tuanjiehu	1308	wujianlou	1356	48
143	Tuanjiehu	1316	wujianlou	1364	48
144	Tuanjiehu	1326	wujianlou	1374	48
145	Tuanjiehu	1338	wujianlou	1386	48
146	Tuanjiehu	1352	wujianlou	1400	48
147	Tuanjiehu	1366	wujianlou	1414	48
148	Tuanjiehu	1380	wujianlou	1428	48
149	wujianlou	310	Tuanjiehu	350	40
150	wujianlou	320	Tuanjiehu	360	40
151	wujianlou	330	Tuanjiehu	370	40
152	wujianlou	338	Tuanjiehu	378	40
153	wujianlou	346	Tuanjiehu	386	40
154	wujianlou	354	Tuanjiehu	394	40
155	wujianlou	360	Tuanjiehu	403	43
156	wujianlou	366	Tuanjiehu	409	43
157	wujianlou	372	Tuanjiehu	415	43
158	wujianlou	377	Tuanjiehu	420	43
159	wujianlou	382	Tuanjiehu	425	43
160	wujianlou	387	Tuanjiehu	430	43
161	wujianlou	392	Tuanjiehu	435	43
162	wujianlou	396	Tuanjiehu	443	47
163	wujianlou	400	Tuanjiehu	447	47
164	wujianlou	404	Tuanjiehu	451	47
165	wujianlou	408	Tuanjiehu	455	47
166	wujianlou	412	Tuanjiehu	459	47
167	wujianlou	416	Tuanjiehu	467	51
168	wujianlou	420	Tuanjiehu	471	51
169	wujianlou	426	Tuanjiehu	477	51
170	wujianlou	432	Tuanjiehu	483	51
171	wujianlou	438	Tuanjiehu	489	51
172	wujianlou	444	Tuanjiehu	495	51
173	wujianlou	450	Tuanjiehu	501	51
174	wujianlou	456	Tuanjiehu	507	51
175	wujianlou	462	Tuanjiehu	513	51
176	wujianlou	468	Tuanjiehu	519	51
177	wujianlou	474	Tuanjiehu	525	51
178	wujianlou	480	Tuanjiehu	531	51
179	wujianlou	485	Tuanjiehu	536	51
180	wujianlou	490	Tuanjiehu	541	51
181	wujianlou	544	Tuanjiehu	595	51
182	wujianlou	550	Tuanjiehu	601	51
183	wujianlou	555	Tuanjiehu	606	51
184	wujianlou	557	Tuanjiehu	608	51
185	wujianlou	560	Tuanjiehu	611	51
186	wujianlou	564	Tuanjiehu	615	51
187	wujianlou	565	Tuanjiehu	616	51
188	wujianlou	570	Tuanjiehu	621	51
189	wujianlou	571	Tuanjiehu	622	51
190	wujianlou	575	Tuanjiehu	626	51
191	wujianlou	578	Tuanjiehu	629	51
192	wujianlou	580	Tuanjiehu	631	51
193	wujianlou	586	Tuanjiehu	637	51
194	wujianlou	586	Tuanjiehu	637	51
195	wujianlou	592	Tuanjiehu	643	51
196	wujianlou	594	Tuanjiehu	645	51
197	wujianlou	598	Tuanjiehu	649	51
198	wujianlou	602	Tuanjiehu	653	51
199	wujianlou	610	Tuanjiehu	661	51
200	wujianlou	618	Tuanjiehu	669	51
201	wujianlou	626	Tuanjiehu	677	51
202	wujianlou	634	Tuanjiehu	685	51
203	wujianlou	642	Tuanjiehu	693	51
204	wujianlou	650	Tuanjiehu	701	51
205	wujianlou	658	Tuanjiehu	709	51
206	wujianlou	666	Tuanjiehu	717	51
207	wujianlou	676	Tuanjiehu	727	51
208	wujianlou	686	Tuanjiehu	737	51
209	wujianlou	696	Tuanjiehu	747	51
210	wujianlou	706	Tuanjiehu	757	51
211	wujianlou	716	Tuanjiehu	767	51
212	wujianlou	726	Tuanjiehu	777	51
213	wujianlou	736	Tuanjiehu	787	51
214	wujianlou	746	Tuanjiehu	797	51
215	wujianlou	756	Tuanjiehu	807	51
216	wujianlou	766	Tuanjiehu	817	51
217	wujianlou	776	Tuanjiehu	827	51
218	wujianlou	786	Tuanjiehu	837	51
219	wujianlou	796	Tuanjiehu	847	51
220	wujianlou	805	Tuanjiehu	856	51
221	wujianlou	814	Tuanjiehu	865	51
222	wujianlou	823	Tuanjiehu	874	51
223	wujianlou	832	Tuanjiehu	883	51
224	wujianlou	840	Tuanjiehu	891	51
225	wujianlou	848	Tuanjiehu	899	51
226	wujianlou	856	Tuanjiehu	907	51
227	wujianlou	864	Tuanjiehu	915	51
228	wujianlou	872	Tuanjiehu	923	51
229	wujianlou	880	Tuanjiehu	931	51
230	wujianlou	887	Tuanjiehu	938	51
231	wujianlou	894	Tuanjiehu	945	51
232	wujianlou	901	Tuanjiehu	952	51
233	wujianlou	908	Tuanjiehu	959	51
234	wujianlou	915	Tuanjiehu	966	51
235	wujianlou	922	Tuanjiehu	973	51
236	wujianlou	929	Tuanjiehu	980	51
237	wujianlou	936	Tuanjiehu	987	51
238	wujianlou	942	Tuanjiehu	993	51
239	wujianlou	948	Tuanjiehu	999	51
240	wujianlou	954	Tuanjiehu	1005	51
241	wujianlou	960	Tuanjiehu	1011	51
242	wujianlou	966	Tuanjiehu	1017	51
243	wujianlou	972	Tuanjiehu	1023	51
244	wujianlou	977	Tuanjiehu	1028	51
245	wujianlou	982	Tuanjiehu	1033	51
246	wujianlou	987	Tuanjiehu	1038	51
247	wujianlou	992	Tuanjiehu	1043	51
248	wujianlou	997	Tuanjiehu	1048	51
249	wujianlou	1002	Tuanjiehu	1053	51
250	wujianlou	1007	Tuanjiehu	1058	51
251	wujianlou	1012	Tuanjiehu	1063	51
252	wujianlou	1018	Tuanjiehu	1069	51
253	wujianlou	1024	Tuanjiehu	1075	51
254	wujianlou	1030	Tuanjiehu	1081	51
255	wujianlou	1034	Tuanjiehu	1085	51
256	wujianlou	1036	Tuanjiehu	1087	51
257	wujianlou	1042	Tuanjiehu	1093	51
258	wujianlou	1042	Tuanjiehu	1093	51
259	wujianlou	1048	Tuanjiehu	1099	51
260	wujianlou	1050	Tuanjiehu	1101	51
261	wujianlou	1054	Tuanjiehu	1105	51
262	wujianlou	1058	Tuanjiehu	1109	51
263	wujianlou	1060	Tuanjiehu	1111	51
264	wujianlou	1066	Tuanjiehu	1117	51
265	wujianlou	1072	Tuanjiehu	1123	51
266	wujianlou	1078	Tuanjiehu	1129	51
267	wujianlou	1086	Tuanjiehu	1137	51
268	wujianlou	1126	Tuanjiehu	1177	51
269	wujianlou	1134	Tuanjiehu	1185	51
270	wujianlou	1142	Tuanjiehu	1193	51
271	wujianlou	1150	Tuanjiehu	1201	51
272	wujianlou	1158	Tuanjiehu	1209	51
273	wujianlou	1166	Tuanjiehu	1217	51
274	wujianlou	1174	Tuanjiehu	1222	48
275	wujianlou	1182	Tuanjiehu	1230	48
276	wujianlou	1190	Tuanjiehu	1238	48
277	wujianlou	1198	Tuanjiehu	1246	48
278	wujianlou	1206	Tuanjiehu	1254	48
279	wujianlou	1214	Tuanjiehu	1262	48
280	wujianlou	1222	Tuanjiehu	1270	48
281	wujianlou	1230	Tuanjiehu	1278	48
282	wujianlou	1236	Tuanjiehu	1284	48
283	wujianlou	1242	Tuanjiehu	1290	48
284	wujianlou	1248	Tuanjiehu	1296	48
285	wujianlou	1254	Tuanjiehu	1302	48
286	wujianlou	1262	Tuanjiehu	1310	48
287	wujianlou	1270	Tuanjiehu	1318	48
288	wujianlou	1280	Tuanjiehu	1324	44
289	wujianlou	1290	Tuanjiehu	1334	44
290	wujianlou	1302	Tuanjiehu	1346	44
291	wujianlou	1314	Tuanjiehu	1358	44
292	wujianlou	1326	Tuanjiehu	1370	44
293	wujianlou	1338	Tuanjiehu	1382	44
294	wujianlou	1352	Tuanjiehu	1396	44
295	wujianlou	1366	Tuanjiehu	1410	44
296	wujianlou	1380	Tuanjiehu	1424	44

## Sheet: Sheet3
4ff14da8-51b9-416d-a512-d9d0070e2d26	f44bf44e-f81d-4a78-bfdc-e15fb62d276e	F976993F-9127-4D98-A717-2552C14202B0	600005	34	254C8F4B-AB1C-4122-8BE9-79CC329AC49D	deb2dce4-7d09-4a6c-973d-c69d2ed002c6											1	1	101	NULL	99:99	1	05:10:00	1	0	40	254C8F4B-AB1C-4122-8BE9-79CC329AC49D	f44bf44e-f81d-4a78-bfdc-e15fb62d276e	1	101	5	500	0500D04	NULL	NULL
df6affef-4dce-4219-919a-1f704727babc	f44bf44e-f81d-4a78-bfdc-e15fb62d276e	C3E46917-4BB0-4FF8-993A-2B839360BAA3	600005	34	254C8F4B-AB1C-4122-8BE9-79CC329AC49D	f1d2fd50-723e-40a3-87dc-8e4ef130c9b5											4	1	101	1	05:50:00	4	06:00:00	1	8	53	254C8F4B-AB1C-4122-8BE9-79CC329AC49D	f44bf44e-f81d-4a78-bfdc-e15fb62d276e	1	101	0	500	0500D04	NULL	NULL
5ae086b2-af3c-446f-9234-191b072d9d66	f44bf44e-f81d-4a78-bfdc-e15fb62d276e	F976993F-9127-4D98-A717-2552C14202B0	600005	34	254C8F4B-AB1C-4122-8BE9-79CC329AC49D	2c1a228a-99f1-4e3d-95a2-b6ed6eef20b2											19	1	101	4	06:53:00	19	06:56:00	1	4	51	254C8F4B-AB1C-4122-8BE9-79CC329AC49D	f44bf44e-f81d-4a78-bfdc-e15fb62d276e	1	101	0	500	0500D04	NULL	NULL
8342a21d-ea3e-4c1a-9783-b9e6d42a24d3	f44bf44e-f81d-4a78-bfdc-e15fb62d276e	C3E46917-4BB0-4FF8-993A-2B839360BAA3	600005	34	254C8F4B-AB1C-4122-8BE9-79CC329AC49D	d9026928-cef9-48d7-ae91-6306d26da09f											27	1	101	19	07:47:00	27	07:50:00	1	5	63	254C8F4B-AB1C-4122-8BE9-79CC329AC49D	f44bf44e-f81d-4a78-bfdc-e15fb62d276e	1	101	0	500	0500D04	NULL	NULL
83343181-dd5e-4914-a278-176aa7a65598	f44bf44e-f81d-4a78-bfdc-e15fb62d276e	F976993F-9127-4D98-A717-2552C14202B0	600005	34	254C8F4B-AB1C-4122-8BE9-79CC329AC49D	2c1a228a-99f1-4e3d-95a2-b6ed6eef20b2											44	1	101	27	08:53:00	33	09:04:00	1	54	51	254C8F4B-AB1C-4122-8BE9-79CC329AC49D	f44bf44e-f81d-4a78-bfdc-e15fb62d276e	1	101	0	500	0500D04	NULL	NULL
24febe0a-3887-44c2-a063-197fb99aa018	f44bf44e-f81d-4a78-bfdc-e15fb62d276e	C3E46917-4BB0-4FF8-993A-2B839360BAA3	600005	34	254C8F4B-AB1C-4122-8BE9-79CC329AC49D	d9026928-cef9-48d7-ae91-6306d26da09f											50	1	101	42	09:55:00	48	10:04:00	1	6	63	254C8F4B-AB1C-4122-8BE9-79CC329AC49D	f44bf44e-f81d-4a78-bfdc-e15fb62d276e	1	101	0	500	0500D04	NULL	NULL
1c3110e6-722a-4eaa-aa85-63a823ce9002	f44bf44e-f81d-4a78-bfdc-e15fb62d276e	F976993F-9127-4D98-A717-2552C14202B0	600005	34	254C8F4B-AB1C-4122-8BE9-79CC329AC49D	2c1a228a-99f1-4e3d-95a2-b6ed6eef20b2											65	1	101	48	11:07:00	61	11:36:00	1	10	51	254C8F4B-AB1C-4122-8BE9-79CC329AC49D	f44bf44e-f81d-4a78-bfdc-e15fb62d276e	1	101	0	500	0500D04	NULL	NULL
7cf930f8-a3fb-445d-b9ae-d57fa8360c70	f44bf44e-f81d-4a78-bfdc-e15fb62d276e	C3E46917-4BB0-4FF8-993A-2B839360BAA3	600005	34	254C8F4B-AB1C-4122-8BE9-79CC329AC49D	77437851-7e67-47f4-b3fb-b213725fa704											69	1	101	61	12:27:00	66	12:46:00	1	10	60	254C8F4B-AB1C-4122-8BE9-79CC329AC49D	f44bf44e-f81d-4a78-bfdc-e15fb62d276e	1	101	0	500	0500D04	NULL	NULL
29982612-bdd1-49f8-b049-db79b934b635	f44bf44e-f81d-4a78-bfdc-e15fb62d276e	F976993F-9127-4D98-A717-2552C14202B0	600005	34	254C8F4B-AB1C-4122-8BE9-79CC329AC49D	2c1a228a-99f1-4e3d-95a2-b6ed6eef20b2											122	1	105	NULL	99:99	106	17:10:00	1	6	51	254C8F4B-AB1C-4122-8BE9-79CC329AC49D	f44bf44e-f81d-4a78-bfdc-e15fb62d276e	1	105	5	500	0500D04	NULL	NULL
9ac717eb-0ad6-443a-9191-7a76919babfb	f44bf44e-f81d-4a78-bfdc-e15fb62d276e	C3E46917-4BB0-4FF8-993A-2B839360BAA3	600005	34	254C8F4B-AB1C-4122-8BE9-79CC329AC49D	d9026928-cef9-48d7-ae91-6306d26da09f											122	1	105	106	18:01:00	113	18:10:00	1	6	63	254C8F4B-AB1C-4122-8BE9-79CC329AC49D	f44bf44e-f81d-4a78-bfdc-e15fb62d276e	1	105	0	500	0500D04	NULL	NULL
7f76ea42-f9cf-4e5e-8e84-5fd1b04ec9c9	f44bf44e-f81d-4a78-bfdc-e15fb62d276e	F976993F-9127-4D98-A717-2552C14202B0	600005	34	254C8F4B-AB1C-4122-8BE9-79CC329AC49D	2c1a228a-99f1-4e3d-95a2-b6ed6eef20b2											145	1	105	113	19:13:00	125	19:26:00	1	8	51	254C8F4B-AB1C-4122-8BE9-79CC329AC49D	f44bf44e-f81d-4a78-bfdc-e15fb62d276e	1	105	0	500	0500D04	NULL	NULL
3129de51-ff3c-4e29-8ccb-95e386b272e0	f44bf44e-f81d-4a78-bfdc-e15fb62d276e	C3E46917-4BB0-4FF8-993A-2B839360BAA3	600005	34	254C8F4B-AB1C-4122-8BE9-79CC329AC49D	f94fbe1c-3de9-4bcf-9ec5-c1cca06cb212											141	1	105	125	20:17:00	131	20:24:00	1	7	52	254C8F4B-AB1C-4122-8BE9-79CC329AC49D	f44bf44e-f81d-4a78-bfdc-e15fb62d276e	1	105	0	500	0500D04	NULL	NULL
32a063b1-d0e5-44d1-bd34-bb5541d5a59a	f44bf44e-f81d-4a78-bfdc-e15fb62d276e	F976993F-9127-4D98-A717-2552C14202B0	600005	34	254C8F4B-AB1C-4122-8BE9-79CC329AC49D	a387fab1-a2ce-4b77-9fdc-a4806537dbfe											163	1	105	131	21:16:00	142	21:42:00	1	12	44	254C8F4B-AB1C-4122-8BE9-79CC329AC49D	f44bf44e-f81d-4a78-bfdc-e15fb62d276e	1	105	0	500	0500D04	NULL	NULL
2526a97d-cf76-491f-915a-68371f28b8eb	f44bf44e-f81d-4a78-bfdc-e15fb62d276e	C3E46917-4BB0-4FF8-993A-2B839360BAA3	600005	34	254C8F4B-AB1C-4122-8BE9-79CC329AC49D	c0818e13-5bb2-4459-9b18-b4ee1cfe9144											158	1	105	142	22:26:00	147	22:46:00	1	14	48	254C8F4B-AB1C-4122-8BE9-79CC329AC49D	f44bf44e-f81d-4a78-bfdc-e15fb62d276e	1	105	0	500	0500D04	NULL	NULL
e61fc8d5-4acc-4da2-8578-0821b36d0949	f44bf44e-f81d-4a78-bfdc-e15fb62d276e	F976993F-9127-4D98-A717-2552C14202B0	600005	34	254C8F4B-AB1C-4122-8BE9-79CC329AC49D	NULL											85	1	101	66	13:46:00	NULL	99:99	0	0	0	254C8F4B-AB1C-4122-8BE9-79CC329AC49D	f44bf44e-f81d-4a78-bfdc-e15fb62d276e	1	101	2	500	0500D04	NULL	NULL
99ab9517-9d1f-4333-beb0-ec58ee98cf9f	f44bf44e-f81d-4a78-bfdc-e15fb62d276e	F976993F-9127-4D98-A717-2552C14202B0	600005	34	254C8F4B-AB1C-4122-8BE9-79CC329AC49D	NULL											179	1	105	147	23:34:00	NULL	99:99	0	0	0	254C8F4B-AB1C-4122-8BE9-79CC329AC49D	f44bf44e-f81d-4a78-bfdc-e15fb62d276e	1	105	3	500	0500D04	NULL	NULL
dd541ae7-566e-4cbd-a598-f7405e950019	f44bf44e-f81d-4a78-bfdc-e15fb62d276e	F976993F-9127-4D98-A717-2552C14202B0	600005	34	254C8F4B-AB1C-4122-8BE9-79CC329AC49D	deb2dce4-7d09-4a6c-973d-c69d2ed002c6											2	2	101	NULL	99:99	2	05:20:00	1	10	40	254C8F4B-AB1C-4122-8BE9-79CC329AC49D	f44bf44e-f81d-4a78-bfdc-e15fb62d276e	2	101	5	500	0500D04	NULL	NULL
bd774fb6-beb0-4dc4-9528-b4d8c838cbbf	f44bf44e-f81d-4a78-bfdc-e15fb62d276e	C3E46917-4BB0-4FF8-993A-2B839360BAA3	600005	34	254C8F4B-AB1C-4122-8BE9-79CC329AC49D	f1d2fd50-723e-40a3-87dc-8e4ef130c9b5											5	2	101	2	06:00:00	5	06:08:00	1	8	53	254C8F4B-AB1C-4122-8BE9-79CC329AC49D	f44bf44e-f81d-4a78-bfdc-e15fb62d276e	2	101	0	500	0500D04	NULL	NULL
7c482f9a-3510-488b-9038-e1a7535f2829	f44bf44e-f81d-4a78-bfdc-e15fb62d276e	F976993F-9127-4D98-A717-2552C14202B0	600005	34	254C8F4B-AB1C-4122-8BE9-79CC329AC49D	2c1a228a-99f1-4e3d-95a2-b6ed6eef20b2											21	2	101	5	07:01:00	21	07:06:00	1	6	51	254C8F4B-AB1C-4122-8BE9-79CC329AC49D	f44bf44e-f81d-4a78-bfdc-e15fb62d276e	2	101	0	500	0500D04	NULL	NULL
0d7f0982-e7ce-4af6-be23-a6e77d7d167c	f44bf44e-f81d-4a78-bfdc-e15fb62d276e	C3E46917-4BB0-4FF8-993A-2B839360BAA3	600005	34	254C8F4B-AB1C-4122-8BE9-79CC329AC49D	d9026928-cef9-48d7-ae91-6306d26da09f											29	2	101	21	07:57:00	29	08:02:00	1	6	63	254C8F4B-AB1C-4122-8BE9-79CC329AC49D	f44bf44e-f81d-4a78-bfdc-e15fb62d276e	2	101	0	500	0500D04	NULL	NULL
8d86e2a2-14b9-4e17-80eb-2538dde468f3	f44bf44e-f81d-4a78-bfdc-e15fb62d276e	F976993F-9127-4D98-A717-2552C14202B0	600005	34	254C8F4B-AB1C-4122-8BE9-79CC329AC49D	2c1a228a-99f1-4e3d-95a2-b6ed6eef20b2											46	2	101	29	09:05:00	34	09:10:00	1	6	51	254C8F4B-AB1C-4122-8BE9-79CC329AC49D	f44bf44e-f81d-4a78-bfdc-e15fb62d276e	2	101	0	500	0500D04	NULL	NULL
d260d659-56bb-4c8b-8d4d-30acc01ec270	f44bf44e-f81d-4a78-bfdc-e15fb62d276e	C3E46917-4BB0-4FF8-993A-2B839360BAA3	600005	34	254C8F4B-AB1C-4122-8BE9-79CC329AC49D	d9026928-cef9-48d7-ae91-6306d26da09f											51	2	101	43	10:01:00	49	10:10:00	1	6	63	254C8F4B-AB1C-4122-8BE9-79CC329AC49D	f44bf44e-f81d-4a78-bfdc-e15fb62d276e	2	101	0	500	0500D04	NULL	NULL
d1e0a8c8-1bc0-4a94-9d88-7d7c8a2dab8b	f44bf44e-f81d-4a78-bfdc-e15fb62d276e	F976993F-9127-4D98-A717-2552C14202B0	600005	34	254C8F4B-AB1C-4122-8BE9-79CC329AC49D	2c1a228a-99f1-4e3d-95a2-b6ed6eef20b2											100	2	105	NULL	99:99	85	15:08:00	1	7	51	254C8F4B-AB1C-4122-8BE9-79CC329AC49D	f44bf44e-f81d-4a78-bfdc-e15fb62d276e	2	105	5	500	0500D04	NULL	NULL
db2e6867-1e9d-4fc8-805c-8ad8b48d5b35	f44bf44e-f81d-4a78-bfdc-e15fb62d276e	C3E46917-4BB0-4FF8-993A-2B839360BAA3	600005	34	254C8F4B-AB1C-4122-8BE9-79CC329AC49D	d9026928-cef9-48d7-ae91-6306d26da09f											99	2	105	85	15:59:00	92	16:06:00	1	6	63	254C8F4B-AB1C-4122-8BE9-79CC329AC49D	f44bf44e-f81d-4a78-bfdc-e15fb62d276e	2	105	0	500	0500D04	NULL	NULL
c42f14be-977e-4bad-91e3-307d3f4204eb	f44bf44e-f81d-4a78-bfdc-e15fb62d276e	F976993F-9127-4D98-A717-2552C14202B0	600005	34	254C8F4B-AB1C-4122-8BE9-79CC329AC49D	2c1a228a-99f1-4e3d-95a2-b6ed6eef20b2											123	2	105	91	17:09:00	108	17:16:00	1	2	51	254C8F4B-AB1C-4122-8BE9-79CC329AC49D	f44bf44e-f81d-4a78-bfdc-e15fb62d276e	2	105	0	500	0500D04	NULL	NULL
36ed6cc5-4260-4877-a125-0fea37f9e92f	f44bf44e-f81d-4a78-bfdc-e15fb62d276e	C3E46917-4BB0-4FF8-993A-2B839360BAA3	600005	34	254C8F4B-AB1C-4122-8BE9-79CC329AC49D	d9026928-cef9-48d7-ae91-6306d26da09f											123	2	105	107	18:07:00	114	18:17:00	1	7	63	254C8F4B-AB1C-4122-8BE9-79CC329AC49D	f44bf44e-f81d-4a78-bfdc-e15fb62d276e	2	105	0	500	0500D04	NULL	NULL
a5d0a1d1-2043-496f-94ea-9c1a012866cc	f44bf44e-f81d-4a78-bfdc-e15fb62d276e	F976993F-9127-4D98-A717-2552C14202B0	600005	34	254C8F4B-AB1C-4122-8BE9-79CC329AC49D	407976d3-96c6-4352-b991-7b4f1846038b											146	2	105	114	19:20:00	126	19:34:00	1	8	48	254C8F4B-AB1C-4122-8BE9-79CC329AC49D	f44bf44e-f81d-4a78-bfdc-e15fb62d276e	2	105	0	500	0500D04	NULL	NULL
074c8a63-e9d0-48af-ae8d-f9d8e16b2e20	f44bf44e-f81d-4a78-bfdc-e15fb62d276e	C3E46917-4BB0-4FF8-993A-2B839360BAA3	600005	34	254C8F4B-AB1C-4122-8BE9-79CC329AC49D	f94fbe1c-3de9-4bcf-9ec5-c1cca06cb212											142	2	105	126	20:22:00	132	20:31:00	1	7	52	254C8F4B-AB1C-4122-8BE9-79CC329AC49D	f44bf44e-f81d-4a78-bfdc-e15fb62d276e	2	105	0	500	0500D04	NULL	NULL
846714e4-a98a-451b-9901-c08ca4038639	f44bf44e-f81d-4a78-bfdc-e15fb62d276e	F976993F-9127-4D98-A717-2552C14202B0	600005	34	254C8F4B-AB1C-4122-8BE9-79CC329AC49D	a387fab1-a2ce-4b77-9fdc-a4806537dbfe											164	2	105	132	21:23:00	143	21:54:00	1	12	44	254C8F4B-AB1C-4122-8BE9-79CC329AC49D	f44bf44e-f81d-4a78-bfdc-e15fb62d276e	2	105	0	500	0500D04	NULL	NULL
8b7639d5-1e48-49ab-8450-cb93df2b5890	f44bf44e-f81d-4a78-bfdc-e15fb62d276e	C3E46917-4BB0-4FF8-993A-2B839360BAA3	600005	34	254C8F4B-AB1C-4122-8BE9-79CC329AC49D	c0818e13-5bb2-4459-9b18-b4ee1cfe9144											159	2	105	143	22:38:00	148	23:00:00	1	14	48	254C8F4B-AB1C-4122-8BE9-79CC329AC49D	f44bf44e-f81d-4a78-bfdc-e15fb62d276e	2	105	0	500	0500D04	NULL	NULL
77e08c2f-fa81-400f-9c7f-37d7cf4d6e97	f44bf44e-f81d-4a78-bfdc-e15fb62d276e	F976993F-9127-4D98-A717-2552C14202B0	600005	34	254C8F4B-AB1C-4122-8BE9-79CC329AC49D	NULL											66	2	101	49	11:13:00	NULL	99:99	0	0	0	254C8F4B-AB1C-4122-8BE9-79CC329AC49D	f44bf44e-f81d-4a78-bfdc-e15fb62d276e	2	101	2	500	0500D04	NULL	NULL
be7c44f7-ab4d-402a-a751-775d8fa7be42	f44bf44e-f81d-4a78-bfdc-e15fb62d276e	F976993F-9127-4D98-A717-2552C14202B0	600005	34	254C8F4B-AB1C-4122-8BE9-79CC329AC49D	NULL											180	2	105	148	23:48:00	NULL	99:99	0	0	0	254C8F4B-AB1C-4122-8BE9-79CC329AC49D	f44bf44e-f81d-4a78-bfdc-e15fb62d276e	2	105	3	500	0500D04	NULL	NULL
5909b88c-7147-4842-a691-3aaf45387ebc	f44bf44e-f81d-4a78-bfdc-e15fb62d276e	F976993F-9127-4D98-A717-2552C14202B0	600005	34	254C8F4B-AB1C-4122-8BE9-79CC329AC49D	deb2dce4-7d09-4a6c-973d-c69d2ed002c6											3	3	101	NULL	99:99	3	05:30:00	1	10	40	254C8F4B-AB1C-4122-8BE9-79CC329AC49D	f44bf44e-f81d-4a78-bfdc-e15fb62d276e	3	101	5	500	0500D04	NULL	NULL
55f73219-1ee4-4c68-b1fd-143fb3011e72	f44bf44e-f81d-4a78-bfdc-e15fb62d276e	C3E46917-4BB0-4FF8-993A-2B839360BAA3	600005	34	254C8F4B-AB1C-4122-8BE9-79CC329AC49D	6050f778-c8ee-4dab-840f-487504266c34											6	3	101	3	06:10:00	6	06:14:00	1	6	55	254C8F4B-AB1C-4122-8BE9-79CC329AC49D	f44bf44e-f81d-4a78-bfdc-e15fb62d276e	3	101	0	500	0500D04	NULL	NULL
da5b56ce-368a-434a-945a-11e75fb61d0c	f44bf44e-f81d-4a78-bfdc-e15fb62d276e	F976993F-9127-4D98-A717-2552C14202B0	600005	34	254C8F4B-AB1C-4122-8BE9-79CC329AC49D	2c1a228a-99f1-4e3d-95a2-b6ed6eef20b2											22	3	101	6	07:09:00	22	07:12:00	1	6	51	254C8F4B-AB1C-4122-8BE9-79CC329AC49D	f44bf44e-f81d-4a78-bfdc-e15fb62d276e	3	101	0	500	0500D04	NULL	NULL
cf7e24a2-3286-4fe2-9af9-f914acc4f9ca	f44bf44e-f81d-4a78-bfdc-e15fb62d276e	C3E46917-4BB0-4FF8-993A-2B839360BAA3	600005	34	254C8F4B-AB1C-4122-8BE9-79CC329AC49D	d9026928-cef9-48d7-ae91-6306d26da09f											30	3	101	22	08:03:00	30	08:08:00	1	6	63	254C8F4B-AB1C-4122-8BE9-79CC329AC49D	f44bf44e-f81d-4a78-bfdc-e15fb62d276e	3	101	0	500	0500D04	NULL	NULL
46cdd9ac-3c65-4f18-afb1-4be79a45833d	f44bf44e-f81d-4a78-bfdc-e15fb62d276e	F976993F-9127-4D98-A717-2552C14202B0	600005	34	254C8F4B-AB1C-4122-8BE9-79CC329AC49D	2c1a228a-99f1-4e3d-95a2-b6ed6eef20b2											47	3	101	30	09:11:00	36	09:17:00	1	2	51	254C8F4B-AB1C-4122-8BE9-79CC329AC49D	f44bf44e-f81d-4a78-bfdc-e15fb62d276e	3	101	0	500	0500D04	NULL	NULL
5e0c4c85-0d8a-4548-8464-b910a3461729	f44bf44e-f81d-4a78-bfdc-e15fb62d276e	C3E46917-4BB0-4FF8-993A-2B839360BAA3	600005	34	254C8F4B-AB1C-4122-8BE9-79CC329AC49D	d9026928-cef9-48d7-ae91-6306d26da09f											52	3	101	44	10:08:00	50	10:17:00	1	7	63	254C8F4B-AB1C-4122-8BE9-79CC329AC49D	f44bf44e-f81d-4a78-bfdc-e15fb62d276e	3	101	0	500	0500D04	NULL	NULL
28b3b8d1-55f7-4d86-a645-d92e5650f4f6	f44bf44e-f81d-4a78-bfdc-e15fb62d276e	F976993F-9127-4D98-A717-2552C14202B0	600005	34	254C8F4B-AB1C-4122-8BE9-79CC329AC49D	2c1a228a-99f1-4e3d-95a2-b6ed6eef20b2											67	3	101	50	11:20:00	62	11:46:00	1	10	51	254C8F4B-AB1C-4122-8BE9-79CC329AC49D	f44bf44e-f81d-4a78-bfdc-e15fb62d276e	3	101	0	500	0500D04	NULL	NULL
74b6e4f2-064d-49e2-a4b3-0b5cee0962b5	f44bf44e-f81d-4a78-bfdc-e15fb62d276e	C3E46917-4BB0-4FF8-993A-2B839360BAA3	600005	34	254C8F4B-AB1C-4122-8BE9-79CC329AC49D	77437851-7e67-47f4-b3fb-b213725fa704											70	3	101	62	12:37:00	67	12:56:00	1	10	60	254C8F4B-AB1C-4122-8BE9-79CC329AC49D	f44bf44e-f81d-4a78-bfdc-e15fb62d276e	3	101	0	500	0500D04	NULL	NULL
6fe71e78-a3e2-47bc-a2b7-089fc46782c7	f44bf44e-f81d-4a78-bfdc-e15fb62d276e	F976993F-9127-4D98-A717-2552C14202B0	600005	34	254C8F4B-AB1C-4122-8BE9-79CC329AC49D	2c1a228a-99f1-4e3d-95a2-b6ed6eef20b2											99	3	105	NULL	99:99	84	15:01:00	1	7	51	254C8F4B-AB1C-4122-8BE9-79CC329AC49D	f44bf44e-f81d-4a78-bfdc-e15fb62d276e	3	105	5	500	0500D04	NULL	NULL
5520d0df-0bb2-4983-afd9-3c0d822d7162	f44bf44e-f81d-4a78-bfdc-e15fb62d276e	C3E46917-4BB0-4FF8-993A-2B839360BAA3	600005	34	254C8F4B-AB1C-4122-8BE9-79CC329AC49D	77437851-7e67-47f4-b3fb-b213725fa704											98	3	105	84	15:52:00	91	16:00:00	1	2	60	254C8F4B-AB1C-4122-8BE9-79CC329AC49D	f44bf44e-f81d-4a78-bfdc-e15fb62d276e	3	105	0	500	0500D04	NULL	NULL
ba90c479-eeb9-4013-bc45-63c7f857599e	f44bf44e-f81d-4a78-bfdc-e15fb62d276e	F976993F-9127-4D98-A717-2552C14202B0	600005	34	254C8F4B-AB1C-4122-8BE9-79CC329AC49D	2c1a228a-99f1-4e3d-95a2-b6ed6eef20b2											121	3	105	90	17:00:00	105	17:04:00	1	6	51	254C8F4B-AB1C-4122-8BE9-79CC329AC49D	f44bf44e-f81d-4a78-bfdc-e15fb62d276e	3	105	0	500	0500D04	NULL	NULL
37cad517-960f-44b7-8e4e-0af2fd476b29	f44bf44e-f81d-4a78-bfdc-e15fb62d276e	C3E46917-4BB0-4FF8-993A-2B839360BAA3	600005	34	254C8F4B-AB1C-4122-8BE9-79CC329AC49D	d9026928-cef9-48d7-ae91-6306d26da09f											121	3	105	105	17:55:00	112	18:04:00	1	6	63	254C8F4B-AB1C-4122-8BE9-79CC329AC49D	f44bf44e-f81d-4a78-bfdc-e15fb62d276e	3	105	0	500	0500D04	NULL	NULL
bf0032b8-d13c-442a-b66c-501dda89ac43	f44bf44e-f81d-4a78-bfdc-e15fb62d276e	F976993F-9127-4D98-A717-2552C14202B0	600005	34	254C8F4B-AB1C-4122-8BE9-79CC329AC49D	2c1a228a-99f1-4e3d-95a2-b6ed6eef20b2											144	3	105	112	19:07:00	124	19:18:00	1	8	51	254C8F4B-AB1C-4122-8BE9-79CC329AC49D	f44bf44e-f81d-4a78-bfdc-e15fb62d276e	3	105	0	500	0500D04	NULL	NULL
a131576c-4ced-4e7a-8368-df52b62bc57a	f44bf44e-f81d-4a78-bfdc-e15fb62d276e	C3E46917-4BB0-4FF8-993A-2B839360BAA3	600005	34	254C8F4B-AB1C-4122-8BE9-79CC329AC49D	f94fbe1c-3de9-4bcf-9ec5-c1cca06cb212											140	3	105	124	20:09:00	130	20:17:00	1	7	52	254C8F4B-AB1C-4122-8BE9-79CC329AC49D	f44bf44e-f81d-4a78-bfdc-e15fb62d276e	3	105	0	500	0500D04	NULL	NULL
06185250-d011-477f-8da7-5d7f041704c6	f44bf44e-f81d-4a78-bfdc-e15fb62d276e	F976993F-9127-4D98-A717-2552C14202B0	600005	34	254C8F4B-AB1C-4122-8BE9-79CC329AC49D	NULL											162	3	105	130	21:09:00	NULL	99:99	0	0	0	254C8F4B-AB1C-4122-8BE9-79CC329AC49D	f44bf44e-f81d-4a78-bfdc-e15fb62d276e	3	105	3	500	0500D04	NULL	NULL
e33a3fc6-36bf-46ac-8fc4-0f12c44899aa	f44bf44e-f81d-4a78-bfdc-e15fb62d276e	F976993F-9127-4D98-A717-2552C14202B0	600005	34	254C8F4B-AB1C-4122-8BE9-79CC329AC49D	NULL											86	3	101	67	13:56:00	NULL	99:99	0	0	0	254C8F4B-AB1C-4122-8BE9-79CC329AC49D	f44bf44e-f81d-4a78-bfdc-e15fb62d276e	3	101	2	500	0500D04	NULL	NULL
8941bc87-1142-4e5d-b6d9-9e2c1f656933	f44bf44e-f81d-4a78-bfdc-e15fb62d276e	F976993F-9127-4D98-A717-2552C14202B0	600005	34	254C8F4B-AB1C-4122-8BE9-79CC329AC49D	deb2dce4-7d09-4a6c-973d-c69d2ed002c6											4	4	101	NULL	99:99	4	05:38:00	1	8	40	254C8F4B-AB1C-4122-8BE9-79CC329AC49D	f44bf44e-f81d-4a78-bfdc-e15fb62d276e	4	101	5	500	0500D04	NULL	NULL
d0edaec5-9131-40d0-881b-eb88716ccd0f	f44bf44e-f81d-4a78-bfdc-e15fb62d276e	C3E46917-4BB0-4FF8-993A-2B839360BAA3	600005	34	254C8F4B-AB1C-4122-8BE9-79CC329AC49D	6050f778-c8ee-4dab-840f-487504266c34											8	4	101	4	06:18:00	8	06:25:00	1	5	55	254C8F4B-AB1C-4122-8BE9-79CC329AC49D	f44bf44e-f81d-4a78-bfdc-e15fb62d276e	4	101	0	500	0500D04	NULL	NULL
0ad7702f-6cb6-47c0-8ce9-606e63c84c06	f44bf44e-f81d-4a78-bfdc-e15fb62d276e	F976993F-9127-4D98-A717-2552C14202B0	600005	34	254C8F4B-AB1C-4122-8BE9-79CC329AC49D	2c1a228a-99f1-4e3d-95a2-b6ed6eef20b2											24	4	101	8	07:20:00	24	07:24:00	1	6	51	254C8F4B-AB1C-4122-8BE9-79CC329AC49D	f44bf44e-f81d-4a78-bfdc-e15fb62d276e	4	101	0	500	0500D04	NULL	NULL
d4dd27d3-72b5-401b-91fc-c10aeb0cfc0a	f44bf44e-f81d-4a78-bfdc-e15fb62d276e	C3E46917-4BB0-4FF8-993A-2B839360BAA3	600005	34	254C8F4B-AB1C-4122-8BE9-79CC329AC49D	d9026928-cef9-48d7-ae91-6306d26da09f											32	4	101	24	08:15:00	32	08:20:00	1	6	63	254C8F4B-AB1C-4122-8BE9-79CC329AC49D	f44bf44e-f81d-4a78-bfdc-e15fb62d276e	4	101	0	500	0500D04	NULL	NULL
27597523-51ae-4f30-a421-3dfd3c183c31	f44bf44e-f81d-4a78-bfdc-e15fb62d276e	F976993F-9127-4D98-A717-2552C14202B0	600005	34	254C8F4B-AB1C-4122-8BE9-79CC329AC49D	2c1a228a-99f1-4e3d-95a2-b6ed6eef20b2											49	4	101	32	09:23:00	41	09:31:00	1	1	51	254C8F4B-AB1C-4122-8BE9-79CC329AC49D	f44bf44e-f81d-4a78-bfdc-e15fb62d276e	4	101	0	500	0500D04	NULL	NULL
536d85a0-171a-4cd7-9915-c0292788c192	f44bf44e-f81d-4a78-bfdc-e15fb62d276e	C3E46917-4BB0-4FF8-993A-2B839360BAA3	600005	34	254C8F4B-AB1C-4122-8BE9-79CC329AC49D	d9026928-cef9-48d7-ae91-6306d26da09f											54	4	101	46	10:22:00	52	10:32:00	1	8	63	254C8F4B-AB1C-4122-8BE9-79CC329AC49D	f44bf44e-f81d-4a78-bfdc-e15fb62d276e	4	101	0	500	0500D04	NULL	NULL
47fce39d-c096-4be3-915c-499236ac7f3e	f44bf44e-f81d-4a78-bfdc-e15fb62d276e	F976993F-9127-4D98-A717-2552C14202B0	600005	34	254C8F4B-AB1C-4122-8BE9-79CC329AC49D	2c1a228a-99f1-4e3d-95a2-b6ed6eef20b2											80	4	105	NULL	99:99	72	13:25:00	1	9	51	254C8F4B-AB1C-4122-8BE9-79CC329AC49D	f44bf44e-f81d-4a78-bfdc-e15fb62d276e	4	105	5	500	0500D04	NULL	NULL
e823eb6a-a9b0-432f-9a0a-9d1eac5ae42d	f44bf44e-f81d-4a78-bfdc-e15fb62d276e	C3E46917-4BB0-4FF8-993A-2B839360BAA3	600005	34	254C8F4B-AB1C-4122-8BE9-79CC329AC49D	77437851-7e67-47f4-b3fb-b213725fa704											83	4	105	72	14:16:00	77	14:28:00	1	8	60	254C8F4B-AB1C-4122-8BE9-79CC329AC49D	f44bf44e-f81d-4a78-bfdc-e15fb62d276e	4	105	0	500	0500D04	NULL	NULL
4122b9a6-a357-4f5a-8480-411db8fdf263	f44bf44e-f81d-4a78-bfdc-e15fb62d276e	F976993F-9127-4D98-A717-2552C14202B0	600005	34	254C8F4B-AB1C-4122-8BE9-79CC329AC49D	2c1a228a-99f1-4e3d-95a2-b6ed6eef20b2											105	4	105	77	15:28:00	89	15:36:00	1	7	51	254C8F4B-AB1C-4122-8BE9-79CC329AC49D	f44bf44e-f81d-4a78-bfdc-e15fb62d276e	4	105	0	500	0500D04	NULL	NULL
4c593269-b120-41b6-8f51-71b862ff75de	f44bf44e-f81d-4a78-bfdc-e15fb62d276e	C3E46917-4BB0-4FF8-993A-2B839360BAA3	600005	34	254C8F4B-AB1C-4122-8BE9-79CC329AC49D	d9026928-cef9-48d7-ae91-6306d26da09f											104	4	105	89	16:27:00	97	16:36:00	1	6	63	254C8F4B-AB1C-4122-8BE9-79CC329AC49D	f44bf44e-f81d-4a78-bfdc-e15fb62d276e	4	105	0	500	0500D04	NULL	NULL
65f180da-161d-4fc2-8870-2c05c1139ac5	f44bf44e-f81d-4a78-bfdc-e15fb62d276e	F976993F-9127-4D98-A717-2552C14202B0	600005	34	254C8F4B-AB1C-4122-8BE9-79CC329AC49D	2c1a228a-99f1-4e3d-95a2-b6ed6eef20b2											128	4	105	96	17:39:00	116	17:46:00	1	6	51	254C8F4B-AB1C-4122-8BE9-79CC329AC49D	f44bf44e-f81d-4a78-bfdc-e15fb62d276e	4	105	0	500	0500D04	NULL	NULL
61845505-5b94-4f2f-9848-a3491f7b98ce	f44bf44e-f81d-4a78-bfdc-e15fb62d276e	C3E46917-4BB0-4FF8-993A-2B839360BAA3	600005	34	254C8F4B-AB1C-4122-8BE9-79CC329AC49D	d9026928-cef9-48d7-ae91-6306d26da09f											128	4	105	111	18:37:00	118	18:45:00	1	7	63	254C8F4B-AB1C-4122-8BE9-79CC329AC49D	f44bf44e-f81d-4a78-bfdc-e15fb62d276e	4	105	0	500	0500D04	NULL	NULL
3f3f9c66-beda-4759-9428-171eedbf7269	f44bf44e-f81d-4a78-bfdc-e15fb62d276e	F976993F-9127-4D98-A717-2552C14202B0	600005	34	254C8F4B-AB1C-4122-8BE9-79CC329AC49D	407976d3-96c6-4352-b991-7b4f1846038b											150	4	105	118	19:48:00	130	20:06:00	1	8	48	254C8F4B-AB1C-4122-8BE9-79CC329AC49D	f44bf44e-f81d-4a78-bfdc-e15fb62d276e	4	105	0	500	0500D04	NULL	NULL
dbc8c5a1-3fe9-4d91-bf58-29d7020472dc	f44bf44e-f81d-4a78-bfdc-e15fb62d276e	C3E46917-4BB0-4FF8-993A-2B839360BAA3	600005	34	254C8F4B-AB1C-4122-8BE9-79CC329AC49D	f94fbe1c-3de9-4bcf-9ec5-c1cca06cb212											146	4	105	130	20:54:00	136	21:00:00	1	8	52	254C8F4B-AB1C-4122-8BE9-79CC329AC49D	f44bf44e-f81d-4a78-bfdc-e15fb62d276e	4	105	0	500	0500D04	NULL	NULL
8ded7c6b-18d1-49f3-8e10-a4a131d07bb9	f44bf44e-f81d-4a78-bfdc-e15fb62d276e	F976993F-9127-4D98-A717-2552C14202B0	600005	34	254C8F4B-AB1C-4122-8BE9-79CC329AC49D	NULL											69	4	101	52	11:35:00	NULL	99:99	0	0	0	254C8F4B-AB1C-4122-8BE9-79CC329AC49D	f44bf44e-f81d-4a78-bfdc-e15fb62d276e	4	101	2	500	0500D04	NULL	NULL
7c7f1822-f0e2-4e5e-b860-78fdcbc40f68	f44bf44e-f81d-4a78-bfdc-e15fb62d276e	F976993F-9127-4D98-A717-2552C14202B0	600005	34	254C8F4B-AB1C-4122-8BE9-79CC329AC49D	NULL											168	4	105	136	21:52:00	NULL	99:99	0	0	0	254C8F4B-AB1C-4122-8BE9-79CC329AC49D	f44bf44e-f81d-4a78-bfdc-e15fb62d276e	4	105	3	500	0500D04	NULL	NULL
a22505a5-9fb5-4032-a3e1-2d92e0adf8cc	f44bf44e-f81d-4a78-bfdc-e15fb62d276e	F976993F-9127-4D98-A717-2552C14202B0	600005	34	254C8F4B-AB1C-4122-8BE9-79CC329AC49D	deb2dce4-7d09-4a6c-973d-c69d2ed002c6											6	5	101	NULL	99:99	6	05:54:00	1	8	40	254C8F4B-AB1C-4122-8BE9-79CC329AC49D	f44bf44e-f81d-4a78-bfdc-e15fb62d276e	5	101	5	500	0500D04	NULL	NULL
d9738459-1a77-496a-9888-c5ddc68098d5	f44bf44e-f81d-4a78-bfdc-e15fb62d276e	C3E46917-4BB0-4FF8-993A-2B839360BAA3	600005	34	254C8F4B-AB1C-4122-8BE9-79CC329AC49D	6050f778-c8ee-4dab-840f-487504266c34											11	5	101	6	06:34:00	11	06:40:00	1	5	55	254C8F4B-AB1C-4122-8BE9-79CC329AC49D	f44bf44e-f81d-4a78-bfdc-e15fb62d276e	5	101	0	500	0500D04	NULL	NULL
187eb464-9d10-43ae-bb3a-186529893891	f44bf44e-f81d-4a78-bfdc-e15fb62d276e	F976993F-9127-4D98-A717-2552C14202B0	600005	34	254C8F4B-AB1C-4122-8BE9-79CC329AC49D	2c1a228a-99f1-4e3d-95a2-b6ed6eef20b2											27	5	101	11	07:35:00	27	07:42:00	1	6	51	254C8F4B-AB1C-4122-8BE9-79CC329AC49D	f44bf44e-f81d-4a78-bfdc-e15fb62d276e	5	101	0	500	0500D04	NULL	NULL
ef0f82cd-6919-4dc7-9d7e-1b1de3221119	f44bf44e-f81d-4a78-bfdc-e15fb62d276e	C3E46917-4BB0-4FF8-993A-2B839360BAA3	600005	34	254C8F4B-AB1C-4122-8BE9-79CC329AC49D	d9026928-cef9-48d7-ae91-6306d26da09f											35	5	101	27	08:33:00	35	08:39:00	1	7	63	254C8F4B-AB1C-4122-8BE9-79CC329AC49D	f44bf44e-f81d-4a78-bfdc-e15fb62d276e	5	101	0	500	0500D04	NULL	NULL
3feae999-681c-4e08-a7b0-b430f58555c6	f44bf44e-f81d-4a78-bfdc-e15fb62d276e	F976993F-9127-4D98-A717-2552C14202B0	600005	34	254C8F4B-AB1C-4122-8BE9-79CC329AC49D	2c1a228a-99f1-4e3d-95a2-b6ed6eef20b2											52	5	101	35	09:42:00	46	09:46:00	1	0	51	254C8F4B-AB1C-4122-8BE9-79CC329AC49D	f44bf44e-f81d-4a78-bfdc-e15fb62d276e	5	101	0	500	0500D04	NULL	NULL
6e3f4ada-5d08-4898-9f5a-5170718a7e8e	f44bf44e-f81d-4a78-bfdc-e15fb62d276e	C3E46917-4BB0-4FF8-993A-2B839360BAA3	600005	34	254C8F4B-AB1C-4122-8BE9-79CC329AC49D	d9026928-cef9-48d7-ae91-6306d26da09f											56	5	101	48	10:37:00	54	10:48:00	1	8	63	254C8F4B-AB1C-4122-8BE9-79CC329AC49D	f44bf44e-f81d-4a78-bfdc-e15fb62d276e	5	101	0	500	0500D04	NULL	NULL
b72fdd33-890e-4c52-b209-bf88d9f681e5	f44bf44e-f81d-4a78-bfdc-e15fb62d276e	F976993F-9127-4D98-A717-2552C14202B0	600005	34	254C8F4B-AB1C-4122-8BE9-79CC329AC49D	2c1a228a-99f1-4e3d-95a2-b6ed6eef20b2											71	5	101	54	11:51:00	65	12:16:00	1	10	51	254C8F4B-AB1C-4122-8BE9-79CC329AC49D	f44bf44e-f81d-4a78-bfdc-e15fb62d276e	5	101	0	500	0500D04	NULL	NULL
2dd6ecac-85c2-44f5-ae9a-4c27724127a4	f44bf44e-f81d-4a78-bfdc-e15fb62d276e	C3E46917-4BB0-4FF8-993A-2B839360BAA3	600005	34	254C8F4B-AB1C-4122-8BE9-79CC329AC49D	77437851-7e67-47f4-b3fb-b213725fa704											73	5	101	65	13:07:00	69	13:16:00	1	10	60	254C8F4B-AB1C-4122-8BE9-79CC329AC49D	f44bf44e-f81d-4a78-bfdc-e15fb62d276e	5	101	0	500	0500D04	NULL	NULL
f06f475e-36ab-4410-b1f6-c685fdee1110	f44bf44e-f81d-4a78-bfdc-e15fb62d276e	F976993F-9127-4D98-A717-2552C14202B0	600005	34	254C8F4B-AB1C-4122-8BE9-79CC329AC49D	2c1a228a-99f1-4e3d-95a2-b6ed6eef20b2											106	5	105	NULL	99:99	90	15:42:00	1	6	51	254C8F4B-AB1C-4122-8BE9-79CC329AC49D	f44bf44e-f81d-4a78-bfdc-e15fb62d276e	5	105	5	500	0500D04	NULL	NULL
34185677-d8d8-4ca3-b62a-920d48c0b5b6	f44bf44e-f81d-4a78-bfdc-e15fb62d276e	C3E46917-4BB0-4FF8-993A-2B839360BAA3	600005	34	254C8F4B-AB1C-4122-8BE9-79CC329AC49D	d9026928-cef9-48d7-ae91-6306d26da09f											105	5	105	90	16:33:00	98	16:42:00	1	6	63	254C8F4B-AB1C-4122-8BE9-79CC329AC49D	f44bf44e-f81d-4a78-bfdc-e15fb62d276e	5	105	0	500	0500D04	NULL	NULL
7e0c3a11-acf0-4024-99c5-248fbb357626	f44bf44e-f81d-4a78-bfdc-e15fb62d276e	F976993F-9127-4D98-A717-2552C14202B0	600005	34	254C8F4B-AB1C-4122-8BE9-79CC329AC49D	2c1a228a-99f1-4e3d-95a2-b6ed6eef20b2											129	5	105	97	17:45:00	117	17:52:00	1	6	51	254C8F4B-AB1C-4122-8BE9-79CC329AC49D	f44bf44e-f81d-4a78-bfdc-e15fb62d276e	5	105	0	500	0500D04	NULL	NULL
3ff77c5d-0944-414e-b8a9-6a1b56b23841	f44bf44e-f81d-4a78-bfdc-e15fb62d276e	C3E46917-4BB0-4FF8-993A-2B839360BAA3	600005	34	254C8F4B-AB1C-4122-8BE9-79CC329AC49D	77437851-7e67-47f4-b3fb-b213725fa704											129	5	105	112	18:43:00	119	18:52:00	1	7	60	254C8F4B-AB1C-4122-8BE9-79CC329AC49D	f44bf44e-f81d-4a78-bfdc-e15fb62d276e	5	105	0	500	0500D04	NULL	NULL
e3192d17-3ec4-46de-84ab-0c610e631e93	f44bf44e-f81d-4a78-bfdc-e15fb62d276e	F976993F-9127-4D98-A717-2552C14202B0	600005	34	254C8F4B-AB1C-4122-8BE9-79CC329AC49D	407976d3-96c6-4352-b991-7b4f1846038b											151	5	105	119	19:52:00	131	20:14:00	1	8	48	254C8F4B-AB1C-4122-8BE9-79CC329AC49D	f44bf44e-f81d-4a78-bfdc-e15fb62d276e	5	105	0	500	0500D04	NULL	NULL
00deb383-720d-44dd-9a21-5c60cfb89584	f44bf44e-f81d-4a78-bfdc-e15fb62d276e	C3E46917-4BB0-4FF8-993A-2B839360BAA3	600005	34	254C8F4B-AB1C-4122-8BE9-79CC329AC49D	f94fbe1c-3de9-4bcf-9ec5-c1cca06cb212											147	5	105	131	21:02:00	137	21:08:00	1	8	52	254C8F4B-AB1C-4122-8BE9-79CC329AC49D	f44bf44e-f81d-4a78-bfdc-e15fb62d276e	5	105	0	500	0500D04	NULL	NULL
25c30f96-2a51-4a7d-b94a-2f0317cdb38f	f44bf44e-f81d-4a78-bfdc-e15fb62d276e	F976993F-9127-4D98-A717-2552C14202B0	600005	34	254C8F4B-AB1C-4122-8BE9-79CC329AC49D	NULL											92	5	101	69	14:16:00	NULL	99:99	0	0	0	254C8F4B-AB1C-4122-8BE9-79CC329AC49D	f44bf44e-f81d-4a78-bfdc-e15fb62d276e	5	101	2	500	0500D04	NULL	NULL
b1fdf56a-47fc-45fc-b36c-c55e4910576d	f44bf44e-f81d-4a78-bfdc-e15fb62d276e	F976993F-9127-4D98-A717-2552C14202B0	600005	34	254C8F4B-AB1C-4122-8BE9-79CC329AC49D	NULL											169	5	105	137	22:00:00	NULL	99:99	0	0	0	254C8F4B-AB1C-4122-8BE9-79CC329AC49D	f44bf44e-f81d-4a78-bfdc-e15fb62d276e	5	105	3	500	0500D04	NULL	NULL
2c634fff-a5b9-4239-8484-c5957da4507a	f44bf44e-f81d-4a78-bfdc-e15fb62d276e	F976993F-9127-4D98-A717-2552C14202B0	600005	34	254C8F4B-AB1C-4122-8BE9-79CC329AC49D	e4fee6ab-420b-4fdc-a119-8c3ce1b34ced											7	6	101	NULL	99:99	7	06:00:00	1	6	43	254C8F4B-AB1C-4122-8BE9-79CC329AC49D	f44bf44e-f81d-4a78-bfdc-e15fb62d276e	6	101	5	500	0500D04	NULL	NULL
0418f3fb-6960-4fc6-a2cc-3bfb12d9bf49	f44bf44e-f81d-4a78-bfdc-e15fb62d276e	C3E46917-4BB0-4FF8-993A-2B839360BAA3	600005	34	254C8F4B-AB1C-4122-8BE9-79CC329AC49D	0dde16b3-0a04-4f67-8242-f27bba1d07ed											13	6	101	7	06:43:00	13	06:50:00	1	5	58	254C8F4B-AB1C-4122-8BE9-79CC329AC49D	f44bf44e-f81d-4a78-bfdc-e15fb62d276e	6	101	0	500	0500D04	NULL	NULL
4161137e-2ed1-485e-b004-73375d0a2383	f44bf44e-f81d-4a78-bfdc-e15fb62d276e	F976993F-9127-4D98-A717-2552C14202B0	600005	34	254C8F4B-AB1C-4122-8BE9-79CC329AC49D	2c1a228a-99f1-4e3d-95a2-b6ed6eef20b2											29	6	101	13	07:48:00	29	07:54:00	1	6	51	254C8F4B-AB1C-4122-8BE9-79CC329AC49D	f44bf44e-f81d-4a78-bfdc-e15fb62d276e	6	101	0	500	0500D04	NULL	NULL
8d7495ca-eb73-4ba4-aa34-8ba865ae58a9	f44bf44e-f81d-4a78-bfdc-e15fb62d276e	C3E46917-4BB0-4FF8-993A-2B839360BAA3	600005	34	254C8F4B-AB1C-4122-8BE9-79CC329AC49D	d9026928-cef9-48d7-ae91-6306d26da09f											37	6	101	29	08:45:00	37	08:53:00	1	7	63	254C8F4B-AB1C-4122-8BE9-79CC329AC49D	f44bf44e-f81d-4a78-bfdc-e15fb62d276e	6	101	0	500	0500D04	NULL	NULL
68420435-c4c1-4d5e-95b4-68dbb65b1f37	f44bf44e-f81d-4a78-bfdc-e15fb62d276e	F976993F-9127-4D98-A717-2552C14202B0	600005	34	254C8F4B-AB1C-4122-8BE9-79CC329AC49D	2c1a228a-99f1-4e3d-95a2-b6ed6eef20b2											54	6	101	37	09:56:00	50	10:02:00	1	4	51	254C8F4B-AB1C-4122-8BE9-79CC329AC49D	f44bf44e-f81d-4a78-bfdc-e15fb62d276e	6	101	0	500	0500D04	NULL	NULL
2dc77647-02ca-4d52-a78e-c8666c117cbd	f44bf44e-f81d-4a78-bfdc-e15fb62d276e	C3E46917-4BB0-4FF8-993A-2B839360BAA3	600005	34	254C8F4B-AB1C-4122-8BE9-79CC329AC49D	77437851-7e67-47f4-b3fb-b213725fa704											58	6	101	50	10:53:00	56	11:06:00	1	10	60	254C8F4B-AB1C-4122-8BE9-79CC329AC49D	f44bf44e-f81d-4a78-bfdc-e15fb62d276e	6	101	0	500	0500D04	NULL	NULL
850d69f2-6c49-4518-8287-93456b6dab08	f44bf44e-f81d-4a78-bfdc-e15fb62d276e	F976993F-9127-4D98-A717-2552C14202B0	600005	34	254C8F4B-AB1C-4122-8BE9-79CC329AC49D	2c1a228a-99f1-4e3d-95a2-b6ed6eef20b2											84	6	105	NULL	99:99	74	13:43:00	1	9	51	254C8F4B-AB1C-4122-8BE9-79CC329AC49D	f44bf44e-f81d-4a78-bfdc-e15fb62d276e	6	105	5	500	0500D04	NULL	NULL
6a1ff8bb-453e-454c-800e-b9785a0d1f34	f44bf44e-f81d-4a78-bfdc-e15fb62d276e	C3E46917-4BB0-4FF8-993A-2B839360BAA3	600005	34	254C8F4B-AB1C-4122-8BE9-79CC329AC49D	77437851-7e67-47f4-b3fb-b213725fa704											86	6	105	74	14:34:00	79	14:44:00	1	8	60	254C8F4B-AB1C-4122-8BE9-79CC329AC49D	f44bf44e-f81d-4a78-bfdc-e15fb62d276e	6	105	0	500	0500D04	NULL	NULL
6e9a9cc2-0bad-473d-8db4-2986ce29693e	f44bf44e-f81d-4a78-bfdc-e15fb62d276e	F976993F-9127-4D98-A717-2552C14202B0	600005	34	254C8F4B-AB1C-4122-8BE9-79CC329AC49D	2c1a228a-99f1-4e3d-95a2-b6ed6eef20b2											108	6	105	79	15:44:00	92	15:54:00	1	6	51	254C8F4B-AB1C-4122-8BE9-79CC329AC49D	f44bf44e-f81d-4a78-bfdc-e15fb62d276e	6	105	0	500	0500D04	NULL	NULL
c5ee262a-ddfe-4c71-9b20-ce4607a2a4d4	f44bf44e-f81d-4a78-bfdc-e15fb62d276e	C3E46917-4BB0-4FF8-993A-2B839360BAA3	600005	34	254C8F4B-AB1C-4122-8BE9-79CC329AC49D	d9026928-cef9-48d7-ae91-6306d26da09f											107	6	105	92	16:45:00	100	16:53:00	1	5	63	254C8F4B-AB1C-4122-8BE9-79CC329AC49D	f44bf44e-f81d-4a78-bfdc-e15fb62d276e	6	105	0	500	0500D04	NULL	NULL
807036e9-e3b4-4328-9a82-ce4c1065e716	f44bf44e-f81d-4a78-bfdc-e15fb62d276e	F976993F-9127-4D98-A717-2552C14202B0	600005	34	254C8F4B-AB1C-4122-8BE9-79CC329AC49D	2c1a228a-99f1-4e3d-95a2-b6ed6eef20b2											131	6	105	99	17:56:00	119	18:06:00	1	8	51	254C8F4B-AB1C-4122-8BE9-79CC329AC49D	f44bf44e-f81d-4a78-bfdc-e15fb62d276e	6	105	0	500	0500D04	NULL	NULL
f68ef510-d340-4722-9e72-48c7b4cb874b	f44bf44e-f81d-4a78-bfdc-e15fb62d276e	C3E46917-4BB0-4FF8-993A-2B839360BAA3	600005	34	254C8F4B-AB1C-4122-8BE9-79CC329AC49D	77437851-7e67-47f4-b3fb-b213725fa704											131	6	105	114	18:57:00	121	19:06:00	1	7	60	254C8F4B-AB1C-4122-8BE9-79CC329AC49D	f44bf44e-f81d-4a78-bfdc-e15fb62d276e	6	105	0	500	0500D04	NULL	NULL
47f6418f-909c-4afa-953e-ebacc40785b0	f44bf44e-f81d-4a78-bfdc-e15fb62d276e	F976993F-9127-4D98-A717-2552C14202B0	600005	34	254C8F4B-AB1C-4122-8BE9-79CC329AC49D	407976d3-96c6-4352-b991-7b4f1846038b											153	6	105	121	20:06:00	133	20:30:00	1	8	48	254C8F4B-AB1C-4122-8BE9-79CC329AC49D	f44bf44e-f81d-4a78-bfdc-e15fb62d276e	6	105	0	500	0500D04	NULL	NULL
b5fe7e1f-6bbf-4e5a-9077-19d253955bf5	f44bf44e-f81d-4a78-bfdc-e15fb62d276e	C3E46917-4BB0-4FF8-993A-2B839360BAA3	600005	34	254C8F4B-AB1C-4122-8BE9-79CC329AC49D	c0818e13-5bb2-4459-9b18-b4ee1cfe9144											149	6	105	133	21:18:00	139	21:24:00	1	8	48	254C8F4B-AB1C-4122-8BE9-79CC329AC49D	f44bf44e-f81d-4a78-bfdc-e15fb62d276e	6	105	0	500	0500D04	NULL	NULL
83cb728b-6b27-4232-9b7c-1d4fcfcfe512	f44bf44e-f81d-4a78-bfdc-e15fb62d276e	F976993F-9127-4D98-A717-2552C14202B0	600005	34	254C8F4B-AB1C-4122-8BE9-79CC329AC49D	NULL											73	6	101	56	12:06:00	NULL	99:99	0	0	0	254C8F4B-AB1C-4122-8BE9-79CC329AC49D	f44bf44e-f81d-4a78-bfdc-e15fb62d276e	6	101	2	500	0500D04	NULL	NULL
67cb127a-a092-48b3-85b4-b2bd345df0bb	f44bf44e-f81d-4a78-bfdc-e15fb62d276e	F976993F-9127-4D98-A717-2552C14202B0	600005	34	254C8F4B-AB1C-4122-8BE9-79CC329AC49D	NULL											171	6	105	139	22:12:00	NULL	99:99	0	0	0	254C8F4B-AB1C-4122-8BE9-79CC329AC49D	f44bf44e-f81d-4a78-bfdc-e15fb62d276e	6	105	3	500	0500D04	NULL	NULL
2b0f361b-4fc3-4da3-9222-f8aae6275f58	f44bf44e-f81d-4a78-bfdc-e15fb62d276e	F976993F-9127-4D98-A717-2552C14202B0	600005	34	254C8F4B-AB1C-4122-8BE9-79CC329AC49D	e4fee6ab-420b-4fdc-a119-8c3ce1b34ced											8	7	101	NULL	99:99	8	06:06:00	1	6	43	254C8F4B-AB1C-4122-8BE9-79CC329AC49D	f44bf44e-f81d-4a78-bfdc-e15fb62d276e	7	101	5	500	0500D04	NULL	NULL
f11b788f-8c91-472e-9816-7cb9d4e4758f	f44bf44e-f81d-4a78-bfdc-e15fb62d276e	C3E46917-4BB0-4FF8-993A-2B839360BAA3	600005	34	254C8F4B-AB1C-4122-8BE9-79CC329AC49D	0dde16b3-0a04-4f67-8242-f27bba1d07ed											14	7	101	8	06:49:00	14	06:55:00	1	5	58	254C8F4B-AB1C-4122-8BE9-79CC329AC49D	f44bf44e-f81d-4a78-bfdc-e15fb62d276e	7	101	0	500	0500D04	NULL	NULL
97adf4dd-28a8-47ee-a07e-7eb4be8ae2d0	f44bf44e-f81d-4a78-bfdc-e15fb62d276e	F976993F-9127-4D98-A717-2552C14202B0	600005	34	254C8F4B-AB1C-4122-8BE9-79CC329AC49D	2c1a228a-99f1-4e3d-95a2-b6ed6eef20b2											30	7	101	14	07:53:00	30	08:00:00	1	6	51	254C8F4B-AB1C-4122-8BE9-79CC329AC49D	f44bf44e-f81d-4a78-bfdc-e15fb62d276e	7	101	0	500	0500D04	NULL	NULL
7d7e6870-4bad-4554-b37a-0e5556416d30	f44bf44e-f81d-4a78-bfdc-e15fb62d276e	C3E46917-4BB0-4FF8-993A-2B839360BAA3	600005	34	254C8F4B-AB1C-4122-8BE9-79CC329AC49D	d9026928-cef9-48d7-ae91-6306d26da09f											38	7	101	30	08:51:00	38	09:00:00	1	7	63	254C8F4B-AB1C-4122-8BE9-79CC329AC49D	f44bf44e-f81d-4a78-bfdc-e15fb62d276e	7	101	0	500	0500D04	NULL	NULL
b6b3ad24-3232-4641-ae87-c3b01f60ba64	f44bf44e-f81d-4a78-bfdc-e15fb62d276e	F976993F-9127-4D98-A717-2552C14202B0	600005	34	254C8F4B-AB1C-4122-8BE9-79CC329AC49D	2c1a228a-99f1-4e3d-95a2-b6ed6eef20b2											55	7	101	38	10:03:00	51	10:10:00	1	8	51	254C8F4B-AB1C-4122-8BE9-79CC329AC49D	f44bf44e-f81d-4a78-bfdc-e15fb62d276e	7	101	0	500	0500D04	NULL	NULL
6cf1e2a3-c4a8-46d6-956c-980930d099bb	f44bf44e-f81d-4a78-bfdc-e15fb62d276e	C3E46917-4BB0-4FF8-993A-2B839360BAA3	600005	34	254C8F4B-AB1C-4122-8BE9-79CC329AC49D	77437851-7e67-47f4-b3fb-b213725fa704											59	7	101	51	11:01:00	57	11:16:00	1	10	60	254C8F4B-AB1C-4122-8BE9-79CC329AC49D	f44bf44e-f81d-4a78-bfdc-e15fb62d276e	7	101	0	500	0500D04	NULL	NULL
a54eb059-3093-44a9-858d-a7c0da7f5baa	f44bf44e-f81d-4a78-bfdc-e15fb62d276e	F976993F-9127-4D98-A717-2552C14202B0	600005	34	254C8F4B-AB1C-4122-8BE9-79CC329AC49D	2c1a228a-99f1-4e3d-95a2-b6ed6eef20b2											74	7	101	57	12:16:00	67	12:36:00	1	10	51	254C8F4B-AB1C-4122-8BE9-79CC329AC49D	f44bf44e-f81d-4a78-bfdc-e15fb62d276e	7	101	0	500	0500D04	NULL	NULL
22df94e8-5627-4918-8bf4-345e13132fbb	f44bf44e-f81d-4a78-bfdc-e15fb62d276e	C3E46917-4BB0-4FF8-993A-2B839360BAA3	600005	34	254C8F4B-AB1C-4122-8BE9-79CC329AC49D	77437851-7e67-47f4-b3fb-b213725fa704											76	7	101	67	13:27:00	71	13:36:00	1	10	60	254C8F4B-AB1C-4122-8BE9-79CC329AC49D	f44bf44e-f81d-4a78-bfdc-e15fb62d276e	7	101	0	500	0500D04	NULL	NULL
8877ffbb-a6b8-4a83-a75a-2fa666cbfb27	f44bf44e-f81d-4a78-bfdc-e15fb62d276e	F976993F-9127-4D98-A717-2552C14202B0	600005	34	254C8F4B-AB1C-4122-8BE9-79CC329AC49D	2c1a228a-99f1-4e3d-95a2-b6ed6eef20b2											112	7	105	NULL	99:99	96	16:17:00	1	5	51	254C8F4B-AB1C-4122-8BE9-79CC329AC49D	f44bf44e-f81d-4a78-bfdc-e15fb62d276e	7	105	5	500	0500D04	NULL	NULL
eaffbdff-ac9c-41c4-9fb6-274a09004bbb	f44bf44e-f81d-4a78-bfdc-e15fb62d276e	C3E46917-4BB0-4FF8-993A-2B839360BAA3	600005	34	254C8F4B-AB1C-4122-8BE9-79CC329AC49D	d9026928-cef9-48d7-ae91-6306d26da09f											112	7	105	96	17:08:00	104	17:18:00	1	5	63	254C8F4B-AB1C-4122-8BE9-79CC329AC49D	f44bf44e-f81d-4a78-bfdc-e15fb62d276e	7	105	0	500	0500D04	NULL	NULL
7a7cfdd2-b8b5-4b55-bcf2-c34197019af2	f44bf44e-f81d-4a78-bfdc-e15fb62d276e	F976993F-9127-4D98-A717-2552C14202B0	600005	34	254C8F4B-AB1C-4122-8BE9-79CC329AC49D	2c1a228a-99f1-4e3d-95a2-b6ed6eef20b2											136	7	105	104	18:21:00	114	17:38:00	1	4	51	254C8F4B-AB1C-4122-8BE9-79CC329AC49D	f44bf44e-f81d-4a78-bfdc-e15fb62d276e	7	105	0	500	0500D04	NULL	NULL
5dcbb47f-37c8-4fdf-920e-2ff1f245ae66	f44bf44e-f81d-4a78-bfdc-e15fb62d276e	C3E46917-4BB0-4FF8-993A-2B839360BAA3	600005	34	254C8F4B-AB1C-4122-8BE9-79CC329AC49D	6050f778-c8ee-4dab-840f-487504266c34											135	7	105	118	19:29:00	125	19:38:00	1	8	55	254C8F4B-AB1C-4122-8BE9-79CC329AC49D	f44bf44e-f81d-4a78-bfdc-e15fb62d276e	7	105	0	500	0500D04	NULL	NULL
2f9043e7-6a49-47ab-911b-ffdca9de22ed	f44bf44e-f81d-4a78-bfdc-e15fb62d276e	F976993F-9127-4D98-A717-2552C14202B0	600005	34	254C8F4B-AB1C-4122-8BE9-79CC329AC49D	407976d3-96c6-4352-b991-7b4f1846038b											157	7	105	125	20:33:00	137	20:54:00	1	6	48	254C8F4B-AB1C-4122-8BE9-79CC329AC49D	f44bf44e-f81d-4a78-bfdc-e15fb62d276e	7	105	0	500	0500D04	NULL	NULL
35797465-f0a4-448a-aea1-98aee3774bc2	f44bf44e-f81d-4a78-bfdc-e15fb62d276e	C3E46917-4BB0-4FF8-993A-2B839360BAA3	600005	34	254C8F4B-AB1C-4122-8BE9-79CC329AC49D	c0818e13-5bb2-4459-9b18-b4ee1cfe9144											153	7	105	137	21:42:00	143	21:56:00	1	8	48	254C8F4B-AB1C-4122-8BE9-79CC329AC49D	f44bf44e-f81d-4a78-bfdc-e15fb62d276e	7	105	0	500	0500D04	NULL	NULL
dccb22dc-d8fd-4b7b-a8a2-a74d3367e1fc	f44bf44e-f81d-4a78-bfdc-e15fb62d276e	F976993F-9127-4D98-A717-2552C14202B0	600005	34	254C8F4B-AB1C-4122-8BE9-79CC329AC49D	NULL											95	7	101	71	14:36:00	NULL	99:99	0	0	0	254C8F4B-AB1C-4122-8BE9-79CC329AC49D	f44bf44e-f81d-4a78-bfdc-e15fb62d276e	7	101	2	500	0500D04	NULL	NULL
225f55b8-e51b-4a57-8f19-161449f18bb9	f44bf44e-f81d-4a78-bfdc-e15fb62d276e	F976993F-9127-4D98-A717-2552C14202B0	600005	34	254C8F4B-AB1C-4122-8BE9-79CC329AC49D	NULL											175	7	105	143	22:44:00	NULL	99:99	0	0	0	254C8F4B-AB1C-4122-8BE9-79CC329AC49D	f44bf44e-f81d-4a78-bfdc-e15fb62d276e	7	105	3	500	0500D04	NULL	NULL
502e8ccb-2a28-448c-b32c-e43548993c72	f44bf44e-f81d-4a78-bfdc-e15fb62d276e	F976993F-9127-4D98-A717-2552C14202B0	600005	34	254C8F4B-AB1C-4122-8BE9-79CC329AC49D	e4fee6ab-420b-4fdc-a119-8c3ce1b34ced											11	8	101	NULL	99:99	11	06:22:00	1	5	43	254C8F4B-AB1C-4122-8BE9-79CC329AC49D	f44bf44e-f81d-4a78-bfdc-e15fb62d276e	8	101	5	500	0500D04	NULL	NULL
fdecb1b6-7e6d-4f16-a8a2-a58d8ab2b7f5	f44bf44e-f81d-4a78-bfdc-e15fb62d276e	C3E46917-4BB0-4FF8-993A-2B839360BAA3	600005	34	254C8F4B-AB1C-4122-8BE9-79CC329AC49D	77437851-7e67-47f4-b3fb-b213725fa704											18	8	101	11	07:05:00	18	07:12:00	1	4	60	254C8F4B-AB1C-4122-8BE9-79CC329AC49D	f44bf44e-f81d-4a78-bfdc-e15fb62d276e	8	101	0	500	0500D04	NULL	NULL
9b53ff34-d0c7-4255-918f-b8a06b45fa31	f44bf44e-f81d-4a78-bfdc-e15fb62d276e	F976993F-9127-4D98-A717-2552C14202B0	600005	34	254C8F4B-AB1C-4122-8BE9-79CC329AC49D	2c1a228a-99f1-4e3d-95a2-b6ed6eef20b2											35	8	101	18	08:12:00	37	09:20:00	1	3	51	254C8F4B-AB1C-4122-8BE9-79CC329AC49D	f44bf44e-f81d-4a78-bfdc-e15fb62d276e	8	101	0	500	0500D04	NULL	NULL
5eef2f2f-5090-4643-9008-7f3e3ff2e0cc	f44bf44e-f81d-4a78-bfdc-e15fb62d276e	C3E46917-4BB0-4FF8-993A-2B839360BAA3	600005	34	254C8F4B-AB1C-4122-8BE9-79CC329AC49D	d9026928-cef9-48d7-ae91-6306d26da09f											42	8	101	34	09:11:00	41	09:21:00	1	7	63	254C8F4B-AB1C-4122-8BE9-79CC329AC49D	f44bf44e-f81d-4a78-bfdc-e15fb62d276e	8	101	0	500	0500D04	NULL	NULL
09559799-4cd0-47e7-b03f-fb8f97899c66	f44bf44e-f81d-4a78-bfdc-e15fb62d276e	F976993F-9127-4D98-A717-2552C14202B0	600005	34	254C8F4B-AB1C-4122-8BE9-79CC329AC49D	2c1a228a-99f1-4e3d-95a2-b6ed6eef20b2											58	8	101	41	10:24:00	54	10:34:00	1	8	51	254C8F4B-AB1C-4122-8BE9-79CC329AC49D	f44bf44e-f81d-4a78-bfdc-e15fb62d276e	8	101	0	500	0500D04	NULL	NULL
817ef653-3ae4-4aae-bb9a-bfdd21e1741d	f44bf44e-f81d-4a78-bfdc-e15fb62d276e	C3E46917-4BB0-4FF8-993A-2B839360BAA3	600005	34	254C8F4B-AB1C-4122-8BE9-79CC329AC49D	77437851-7e67-47f4-b3fb-b213725fa704											62	8	101	54	11:25:00	60	11:46:00	1	10	60	254C8F4B-AB1C-4122-8BE9-79CC329AC49D	f44bf44e-f81d-4a78-bfdc-e15fb62d276e	8	101	0	500	0500D04	NULL	NULL
b9c8954e-df47-42c5-aece-0a692c81289b	f44bf44e-f81d-4a78-bfdc-e15fb62d276e	F976993F-9127-4D98-A717-2552C14202B0	600005	34	254C8F4B-AB1C-4122-8BE9-79CC329AC49D	2c1a228a-99f1-4e3d-95a2-b6ed6eef20b2											88	8	105	NULL	99:99	76	14:00:00	1	8	51	254C8F4B-AB1C-4122-8BE9-79CC329AC49D	f44bf44e-f81d-4a78-bfdc-e15fb62d276e	8	105	5	500	0500D04	NULL	NULL
7a3c3c0e-61e4-456e-9891-0580a95855ce	f44bf44e-f81d-4a78-bfdc-e15fb62d276e	C3E46917-4BB0-4FF8-993A-2B839360BAA3	600005	34	254C8F4B-AB1C-4122-8BE9-79CC329AC49D	77437851-7e67-47f4-b3fb-b213725fa704											88	8	105	76	14:51:00	81	15:00:00	1	8	60	254C8F4B-AB1C-4122-8BE9-79CC329AC49D	f44bf44e-f81d-4a78-bfdc-e15fb62d276e	8	105	0	500	0500D04	NULL	NULL
f38a511b-5285-49a5-af88-0c2b9d59ebf0	f44bf44e-f81d-4a78-bfdc-e15fb62d276e	F976993F-9127-4D98-A717-2552C14202B0	600005	34	254C8F4B-AB1C-4122-8BE9-79CC329AC49D	2c1a228a-99f1-4e3d-95a2-b6ed6eef20b2											110	8	105	81	16:00:00	94	16:06:00	1	6	51	254C8F4B-AB1C-4122-8BE9-79CC329AC49D	f44bf44e-f81d-4a78-bfdc-e15fb62d276e	8	105	0	500	0500D04	NULL	NULL
4108fd27-abe8-4fdb-a508-4e8fced672fc	f44bf44e-f81d-4a78-bfdc-e15fb62d276e	C3E46917-4BB0-4FF8-993A-2B839360BAA3	600005	34	254C8F4B-AB1C-4122-8BE9-79CC329AC49D	d9026928-cef9-48d7-ae91-6306d26da09f											109	8	105	94	16:57:00	101	17:03:00	1	10	63	254C8F4B-AB1C-4122-8BE9-79CC329AC49D	f44bf44e-f81d-4a78-bfdc-e15fb62d276e	8	105	0	500	0500D04	NULL	NULL
fbc40827-197a-4c5a-b878-bf93fbb75d72	f44bf44e-f81d-4a78-bfdc-e15fb62d276e	F976993F-9127-4D98-A717-2552C14202B0	600005	34	254C8F4B-AB1C-4122-8BE9-79CC329AC49D	2c1a228a-99f1-4e3d-95a2-b6ed6eef20b2											133	8	105	101	18:06:00	107	17:14:00	1	4	51	254C8F4B-AB1C-4122-8BE9-79CC329AC49D	f44bf44e-f81d-4a78-bfdc-e15fb62d276e	8	105	0	500	0500D04	NULL	NULL
34e9accc-4d39-4d9e-8fd1-0535160bff55	f44bf44e-f81d-4a78-bfdc-e15fb62d276e	C3E46917-4BB0-4FF8-993A-2B839360BAA3	600005	34	254C8F4B-AB1C-4122-8BE9-79CC329AC49D	0dde16b3-0a04-4f67-8242-f27bba1d07ed											132	8	105	115	19:05:00	122	19:14:00	1	8	58	254C8F4B-AB1C-4122-8BE9-79CC329AC49D	f44bf44e-f81d-4a78-bfdc-e15fb62d276e	8	105	0	500	0500D04	NULL	NULL
60291a84-3b54-4c9a-beb6-e003569bc7a1	f44bf44e-f81d-4a78-bfdc-e15fb62d276e	F976993F-9127-4D98-A717-2552C14202B0	600005	34	254C8F4B-AB1C-4122-8BE9-79CC329AC49D	407976d3-96c6-4352-b991-7b4f1846038b											154	8	105	122	20:12:00	134	20:36:00	1	6	48	254C8F4B-AB1C-4122-8BE9-79CC329AC49D	f44bf44e-f81d-4a78-bfdc-e15fb62d276e	8	105	0	500	0500D04	NULL	NULL
39585f38-0c09-4e2d-b96b-459493d5e242	f44bf44e-f81d-4a78-bfdc-e15fb62d276e	C3E46917-4BB0-4FF8-993A-2B839360BAA3	600005	34	254C8F4B-AB1C-4122-8BE9-79CC329AC49D	c0818e13-5bb2-4459-9b18-b4ee1cfe9144											150	8	105	134	21:24:00	140	21:32:00	1	8	48	254C8F4B-AB1C-4122-8BE9-79CC329AC49D	f44bf44e-f81d-4a78-bfdc-e15fb62d276e	8	105	0	500	0500D04	NULL	NULL
1ddace50-97d1-49d5-9627-216367aac618	f44bf44e-f81d-4a78-bfdc-e15fb62d276e	F976993F-9127-4D98-A717-2552C14202B0	600005	34	254C8F4B-AB1C-4122-8BE9-79CC329AC49D	NULL											77	8	101	60	12:46:00	NULL	99:99	0	0	0	254C8F4B-AB1C-4122-8BE9-79CC329AC49D	f44bf44e-f81d-4a78-bfdc-e15fb62d276e	8	101	2	500	0500D04	NULL	NULL
4309c994-58aa-4242-a07d-547b300747e4	f44bf44e-f81d-4a78-bfdc-e15fb62d276e	F976993F-9127-4D98-A717-2552C14202B0	600005	34	254C8F4B-AB1C-4122-8BE9-79CC329AC49D	NULL											172	8	105	140	22:20:00	NULL	99:99	0	0	0	254C8F4B-AB1C-4122-8BE9-79CC329AC49D	f44bf44e-f81d-4a78-bfdc-e15fb62d276e	8	105	3	500	0500D04	NULL	NULL
88cd7132-e02d-42f6-a48a-39fccb8eb685	f44bf44e-f81d-4a78-bfdc-e15fb62d276e	F976993F-9127-4D98-A717-2552C14202B0	600005	34	254C8F4B-AB1C-4122-8BE9-79CC329AC49D	e4fee6ab-420b-4fdc-a119-8c3ce1b34ced											10	9	101	NULL	99:99	10	06:17:00	1	5	43	254C8F4B-AB1C-4122-8BE9-79CC329AC49D	f44bf44e-f81d-4a78-bfdc-e15fb62d276e	9	101	5	500	0500D04	NULL	NULL
b5d042fe-29c0-402f-853b-09f267e8a47e	f44bf44e-f81d-4a78-bfdc-e15fb62d276e	C3E46917-4BB0-4FF8-993A-2B839360BAA3	600005	34	254C8F4B-AB1C-4122-8BE9-79CC329AC49D	77437851-7e67-47f4-b3fb-b213725fa704											17	9	101	10	07:00:00	17	07:08:00	1	4	60	254C8F4B-AB1C-4122-8BE9-79CC329AC49D	f44bf44e-f81d-4a78-bfdc-e15fb62d276e	9	101	0	500	0500D04	NULL	NULL
671f7468-6fd4-48e0-bb7a-92dd422376b5	f44bf44e-f81d-4a78-bfdc-e15fb62d276e	C3E46917-4BB0-4FF8-993A-2B839360BAA3	600005	34	254C8F4B-AB1C-4122-8BE9-79CC329AC49D	d9026928-cef9-48d7-ae91-6306d26da09f											41	9	101	33	09:06:00	40	09:14:00	1	7	63	254C8F4B-AB1C-4122-8BE9-79CC329AC49D	f44bf44e-f81d-4a78-bfdc-e15fb62d276e	9	101	0	500	0500D04	NULL	NULL
df730459-76a9-4db6-92d9-63b9820134cc	f44bf44e-f81d-4a78-bfdc-e15fb62d276e	F976993F-9127-4D98-A717-2552C14202B0	600005	34	254C8F4B-AB1C-4122-8BE9-79CC329AC49D	2c1a228a-99f1-4e3d-95a2-b6ed6eef20b2											34	9	101	17	08:08:00	35	09:15:00	1	5	51	254C8F4B-AB1C-4122-8BE9-79CC329AC49D	f44bf44e-f81d-4a78-bfdc-e15fb62d276e	9	101	0	500	0500D04	NULL	NULL
63587d76-abb9-4787-8fc0-03be0ad8f59a	f44bf44e-f81d-4a78-bfdc-e15fb62d276e	F976993F-9127-4D98-A717-2552C14202B0	600005	34	254C8F4B-AB1C-4122-8BE9-79CC329AC49D	2c1a228a-99f1-4e3d-95a2-b6ed6eef20b2											57	9	101	40	10:17:00	53	10:26:00	1	8	51	254C8F4B-AB1C-4122-8BE9-79CC329AC49D	f44bf44e-f81d-4a78-bfdc-e15fb62d276e	9	101	0	500	0500D04	NULL	NULL
23348842-093f-4ee2-bfa8-4482bd927966	f44bf44e-f81d-4a78-bfdc-e15fb62d276e	C3E46917-4BB0-4FF8-993A-2B839360BAA3	600005	34	254C8F4B-AB1C-4122-8BE9-79CC329AC49D	77437851-7e67-47f4-b3fb-b213725fa704											61	9	101	53	11:17:00	59	11:36:00	1	10	60	254C8F4B-AB1C-4122-8BE9-79CC329AC49D	f44bf44e-f81d-4a78-bfdc-e15fb62d276e	9	101	0	500	0500D04	NULL	NULL
c5eda8a2-52ae-4564-919e-f122e9286f69	f44bf44e-f81d-4a78-bfdc-e15fb62d276e	F976993F-9127-4D98-A717-2552C14202B0	600005	34	254C8F4B-AB1C-4122-8BE9-79CC329AC49D	2c1a228a-99f1-4e3d-95a2-b6ed6eef20b2											76	9	101	59	12:36:00	69	12:56:00	1	10	51	254C8F4B-AB1C-4122-8BE9-79CC329AC49D	f44bf44e-f81d-4a78-bfdc-e15fb62d276e	9	101	0	500	0500D04	NULL	NULL
6b8e6c61-a81c-4f11-9366-5e6df145ab7c	f44bf44e-f81d-4a78-bfdc-e15fb62d276e	C3E46917-4BB0-4FF8-993A-2B839360BAA3	600005	34	254C8F4B-AB1C-4122-8BE9-79CC329AC49D	77437851-7e67-47f4-b3fb-b213725fa704											79	9	101	69	13:47:00	74	14:03:00	1	9	60	254C8F4B-AB1C-4122-8BE9-79CC329AC49D	f44bf44e-f81d-4a78-bfdc-e15fb62d276e	9	101	0	500	0500D04	NULL	NULL
44e7fe7e-a274-46e4-bd8d-25b6ad93eae4	f44bf44e-f81d-4a78-bfdc-e15fb62d276e	F976993F-9127-4D98-A717-2552C14202B0	600005	34	254C8F4B-AB1C-4122-8BE9-79CC329AC49D	2c1a228a-99f1-4e3d-95a2-b6ed6eef20b2											116	9	105	NULL	99:99	100	16:37:00	1	5	51	254C8F4B-AB1C-4122-8BE9-79CC329AC49D	f44bf44e-f81d-4a78-bfdc-e15fb62d276e	9	105	5	500	0500D04	NULL	NULL
68504401-b079-47d3-bf72-51df18d8dba1	f44bf44e-f81d-4a78-bfdc-e15fb62d276e	C3E46917-4BB0-4FF8-993A-2B839360BAA3	600005	34	254C8F4B-AB1C-4122-8BE9-79CC329AC49D	d9026928-cef9-48d7-ae91-6306d26da09f											116	9	105	100	17:28:00	107	17:34:00	1	6	63	254C8F4B-AB1C-4122-8BE9-79CC329AC49D	f44bf44e-f81d-4a78-bfdc-e15fb62d276e	9	105	0	500	0500D04	NULL	NULL
4a2a0335-a3df-4019-ab67-1c9ac956347a	f44bf44e-f81d-4a78-bfdc-e15fb62d276e	F976993F-9127-4D98-A717-2552C14202B0	600005	34	254C8F4B-AB1C-4122-8BE9-79CC329AC49D	2c1a228a-99f1-4e3d-95a2-b6ed6eef20b2											139	9	105	107	18:37:00	121	18:54:00	1	8	51	254C8F4B-AB1C-4122-8BE9-79CC329AC49D	f44bf44e-f81d-4a78-bfdc-e15fb62d276e	9	105	0	500	0500D04	NULL	NULL
da002a5e-5e68-4309-8fb4-7c6abd2cb409	f44bf44e-f81d-4a78-bfdc-e15fb62d276e	C3E46917-4BB0-4FF8-993A-2B839360BAA3	600005	34	254C8F4B-AB1C-4122-8BE9-79CC329AC49D	6050f778-c8ee-4dab-840f-487504266c34											137	9	105	121	19:45:00	127	19:54:00	1	8	55	254C8F4B-AB1C-4122-8BE9-79CC329AC49D	f44bf44e-f81d-4a78-bfdc-e15fb62d276e	9	105	0	500	0500D04	NULL	NULL
936590e7-0694-4723-b265-4e8bac276c5b	f44bf44e-f81d-4a78-bfdc-e15fb62d276e	F976993F-9127-4D98-A717-2552C14202B0	600005	34	254C8F4B-AB1C-4122-8BE9-79CC329AC49D	407976d3-96c6-4352-b991-7b4f1846038b											159	9	105	127	20:49:00	139	21:10:00	1	8	48	254C8F4B-AB1C-4122-8BE9-79CC329AC49D	f44bf44e-f81d-4a78-bfdc-e15fb62d276e	9	105	0	500	0500D04	NULL	NULL
9273ce8a-08e6-4fe3-b446-0aace035dd9e	f44bf44e-f81d-4a78-bfdc-e15fb62d276e	C3E46917-4BB0-4FF8-993A-2B839360BAA3	600005	34	254C8F4B-AB1C-4122-8BE9-79CC329AC49D	c0818e13-5bb2-4459-9b18-b4ee1cfe9144											155	9	105	139	21:58:00	145	22:18:00	1	12	48	254C8F4B-AB1C-4122-8BE9-79CC329AC49D	f44bf44e-f81d-4a78-bfdc-e15fb62d276e	9	105	0	500	0500D04	NULL	NULL
c8e77e74-f12d-48bf-9b07-64293503753c	f44bf44e-f81d-4a78-bfdc-e15fb62d276e	F976993F-9127-4D98-A717-2552C14202B0	600005	34	254C8F4B-AB1C-4122-8BE9-79CC329AC49D	NULL											102	9	101	74	15:03:00	NULL	99:99	0	0	0	254C8F4B-AB1C-4122-8BE9-79CC329AC49D	f44bf44e-f81d-4a78-bfdc-e15fb62d276e	9	101	2	500	0500D04	NULL	NULL
dd190f36-0270-4222-b715-6922ac235ece	f44bf44e-f81d-4a78-bfdc-e15fb62d276e	F976993F-9127-4D98-A717-2552C14202B0	600005	34	254C8F4B-AB1C-4122-8BE9-79CC329AC49D	NULL											177	9	105	145	23:06:00	NULL	99:99	0	0	0	254C8F4B-AB1C-4122-8BE9-79CC329AC49D	f44bf44e-f81d-4a78-bfdc-e15fb62d276e	9	105	3	500	0500D04	NULL	NULL
9fe567f6-a324-466d-a7e5-b03a8f73139c	f44bf44e-f81d-4a78-bfdc-e15fb62d276e	F976993F-9127-4D98-A717-2552C14202B0	600005	34	254C8F4B-AB1C-4122-8BE9-79CC329AC49D	185b5223-5d29-4dc0-8a89-096f6d42fe72											15	10	101	NULL	99:99	15	06:40:00	1	4	47	254C8F4B-AB1C-4122-8BE9-79CC329AC49D	f44bf44e-f81d-4a78-bfdc-e15fb62d276e	10	101	5	500	0500D04	NULL	NULL
d759de4a-568b-43a5-a4a6-32ed0ff9e0fe	f44bf44e-f81d-4a78-bfdc-e15fb62d276e	C3E46917-4BB0-4FF8-993A-2B839360BAA3	600005	34	254C8F4B-AB1C-4122-8BE9-79CC329AC49D	d9026928-cef9-48d7-ae91-6306d26da09f											23	10	101	15	07:27:00	23	07:32:00	1	4	63	254C8F4B-AB1C-4122-8BE9-79CC329AC49D	f44bf44e-f81d-4a78-bfdc-e15fb62d276e	10	101	0	500	0500D04	NULL	NULL
42e5073f-f13e-4919-afae-1ca9a67dc20c	f44bf44e-f81d-4a78-bfdc-e15fb62d276e	C3E46917-4BB0-4FF8-993A-2B839360BAA3	600005	34	254C8F4B-AB1C-4122-8BE9-79CC329AC49D	d9026928-cef9-48d7-ae91-6306d26da09f											47	10	101	39	09:37:00	45	09:46:00	1	6	63	254C8F4B-AB1C-4122-8BE9-79CC329AC49D	f44bf44e-f81d-4a78-bfdc-e15fb62d276e	10	101	0	500	0500D04	NULL	NULL
459ab00b-0d7d-4f20-8db2-dbe5b856ee56	f44bf44e-f81d-4a78-bfdc-e15fb62d276e	F976993F-9127-4D98-A717-2552C14202B0	600005	34	254C8F4B-AB1C-4122-8BE9-79CC329AC49D	2c1a228a-99f1-4e3d-95a2-b6ed6eef20b2											40	10	101	23	08:35:00	45	09:46:00	1	6	51	254C8F4B-AB1C-4122-8BE9-79CC329AC49D	f44bf44e-f81d-4a78-bfdc-e15fb62d276e	10	101	0	500	0500D04	NULL	NULL
09c25bd5-bb64-4d19-831f-1a60969c2659	f44bf44e-f81d-4a78-bfdc-e15fb62d276e	F976993F-9127-4D98-A717-2552C14202B0	600005	34	254C8F4B-AB1C-4122-8BE9-79CC329AC49D	2c1a228a-99f1-4e3d-95a2-b6ed6eef20b2											62	10	101	45	10:49:00	58	11:06:00	1	8	51	254C8F4B-AB1C-4122-8BE9-79CC329AC49D	f44bf44e-f81d-4a78-bfdc-e15fb62d276e	10	101	0	500	0500D04	NULL	NULL
4137fc21-61f9-4dbf-b30b-96c988291696	f44bf44e-f81d-4a78-bfdc-e15fb62d276e	C3E46917-4BB0-4FF8-993A-2B839360BAA3	600005	34	254C8F4B-AB1C-4122-8BE9-79CC329AC49D	77437851-7e67-47f4-b3fb-b213725fa704											66	10	101	58	11:57:00	63	12:16:00	1	10	60	254C8F4B-AB1C-4122-8BE9-79CC329AC49D	f44bf44e-f81d-4a78-bfdc-e15fb62d276e	10	101	0	500	0500D04	NULL	NULL
afba3ba5-640b-462e-884f-927f46796747	f44bf44e-f81d-4a78-bfdc-e15fb62d276e	F976993F-9127-4D98-A717-2552C14202B0	600005	34	254C8F4B-AB1C-4122-8BE9-79CC329AC49D	2c1a228a-99f1-4e3d-95a2-b6ed6eef20b2											97	10	105	NULL	99:99	82	14:47:00	1	7	51	254C8F4B-AB1C-4122-8BE9-79CC329AC49D	f44bf44e-f81d-4a78-bfdc-e15fb62d276e	10	105	5	500	0500D04	NULL	NULL
eba16f0c-028f-477b-8a4a-097916d9d5c6	f44bf44e-f81d-4a78-bfdc-e15fb62d276e	C3E46917-4BB0-4FF8-993A-2B839360BAA3	600005	34	254C8F4B-AB1C-4122-8BE9-79CC329AC49D	77437851-7e67-47f4-b3fb-b213725fa704											96	10	105	82	15:38:00	88	15:48:00	1	6	60	254C8F4B-AB1C-4122-8BE9-79CC329AC49D	f44bf44e-f81d-4a78-bfdc-e15fb62d276e	10	105	0	500	0500D04	NULL	NULL
8468b100-3b28-44d5-af4f-48485fe0ff4b	f44bf44e-f81d-4a78-bfdc-e15fb62d276e	F976993F-9127-4D98-A717-2552C14202B0	600005	34	254C8F4B-AB1C-4122-8BE9-79CC329AC49D	2c1a228a-99f1-4e3d-95a2-b6ed6eef20b2											119	10	105	88	16:48:00	103	16:52:00	1	5	51	254C8F4B-AB1C-4122-8BE9-79CC329AC49D	f44bf44e-f81d-4a78-bfdc-e15fb62d276e	10	105	0	500	0500D04	NULL	NULL
7f27832a-cb45-4250-beaf-38c97845c049	f44bf44e-f81d-4a78-bfdc-e15fb62d276e	C3E46917-4BB0-4FF8-993A-2B839360BAA3	600005	34	254C8F4B-AB1C-4122-8BE9-79CC329AC49D	d9026928-cef9-48d7-ae91-6306d26da09f											119	10	105	103	17:43:00	110	17:52:00	1	6	63	254C8F4B-AB1C-4122-8BE9-79CC329AC49D	f44bf44e-f81d-4a78-bfdc-e15fb62d276e	10	105	0	500	0500D04	NULL	NULL
7a3aac27-6125-4642-a24f-d05b889ee7c8	f44bf44e-f81d-4a78-bfdc-e15fb62d276e	F976993F-9127-4D98-A717-2552C14202B0	600005	34	254C8F4B-AB1C-4122-8BE9-79CC329AC49D	2c1a228a-99f1-4e3d-95a2-b6ed6eef20b2											142	10	105	110	18:55:00	123	19:10:00	1	8	51	254C8F4B-AB1C-4122-8BE9-79CC329AC49D	f44bf44e-f81d-4a78-bfdc-e15fb62d276e	10	105	0	500	0500D04	NULL	NULL
89cd8b14-1b93-4521-bf84-13f3d5a3d139	f44bf44e-f81d-4a78-bfdc-e15fb62d276e	C3E46917-4BB0-4FF8-993A-2B839360BAA3	600005	34	254C8F4B-AB1C-4122-8BE9-79CC329AC49D	6050f778-c8ee-4dab-840f-487504266c34											139	10	105	123	20:01:00	129	20:10:00	1	8	55	254C8F4B-AB1C-4122-8BE9-79CC329AC49D	f44bf44e-f81d-4a78-bfdc-e15fb62d276e	10	105	0	500	0500D04	NULL	NULL
b995fb7e-2175-49f9-bf3d-7bb18270828d	f44bf44e-f81d-4a78-bfdc-e15fb62d276e	F976993F-9127-4D98-A717-2552C14202B0	600005	34	254C8F4B-AB1C-4122-8BE9-79CC329AC49D	a387fab1-a2ce-4b77-9fdc-a4806537dbfe											161	10	105	129	21:05:00	141	21:30:00	1	10	44	254C8F4B-AB1C-4122-8BE9-79CC329AC49D	f44bf44e-f81d-4a78-bfdc-e15fb62d276e	10	105	0	500	0500D04	NULL	NULL
0bbcbf0f-3cdd-4f56-b16f-8f6bfb368018	f44bf44e-f81d-4a78-bfdc-e15fb62d276e	C3E46917-4BB0-4FF8-993A-2B839360BAA3	600005	34	254C8F4B-AB1C-4122-8BE9-79CC329AC49D	c0818e13-5bb2-4459-9b18-b4ee1cfe9144											157	10	105	141	22:14:00	146	22:32:00	1	14	48	254C8F4B-AB1C-4122-8BE9-79CC329AC49D	f44bf44e-f81d-4a78-bfdc-e15fb62d276e	10	105	0	500	0500D04	NULL	NULL
22096b1b-5fa7-49a0-817a-6cf4f45e3138	f44bf44e-f81d-4a78-bfdc-e15fb62d276e	F976993F-9127-4D98-A717-2552C14202B0	600005	34	254C8F4B-AB1C-4122-8BE9-79CC329AC49D	NULL											81	10	101	63	13:16:00	NULL	99:99	0	0	0	254C8F4B-AB1C-4122-8BE9-79CC329AC49D	f44bf44e-f81d-4a78-bfdc-e15fb62d276e	10	101	2	500	0500D04	NULL	NULL
e6b37039-9077-4ee8-9a20-91c25ed6913f	f44bf44e-f81d-4a78-bfdc-e15fb62d276e	F976993F-9127-4D98-A717-2552C14202B0	600005	34	254C8F4B-AB1C-4122-8BE9-79CC329AC49D	NULL											178	10	105	146	23:20:00	NULL	99:99	0	0	0	254C8F4B-AB1C-4122-8BE9-79CC329AC49D	f44bf44e-f81d-4a78-bfdc-e15fb62d276e	10	105	3	500	0500D04	NULL	NULL
cd52040f-69e2-4c74-9262-344aeb6b6fb0	f44bf44e-f81d-4a78-bfdc-e15fb62d276e	C3E46917-4BB0-4FF8-993A-2B839360BAA3	600005	34	254C8F4B-AB1C-4122-8BE9-79CC329AC49D	eb6ce830-026e-43cd-965c-32bfe60659ff											1	21	101	NULL	99:99	1	05:30:00	1	0	50	254C8F4B-AB1C-4122-8BE9-79CC329AC49D	f44bf44e-f81d-4a78-bfdc-e15fb62d276e	21	101	5	500	0500D04	NULL	NULL
5119270e-ed32-4a59-854e-77edfa6c4971	f44bf44e-f81d-4a78-bfdc-e15fb62d276e	F976993F-9127-4D98-A717-2552C14202B0	600005	34	254C8F4B-AB1C-4122-8BE9-79CC329AC49D	e4fee6ab-420b-4fdc-a119-8c3ce1b34ced											12	21	101	1	06:20:00	12	06:27:00	1	5	43	254C8F4B-AB1C-4122-8BE9-79CC329AC49D	f44bf44e-f81d-4a78-bfdc-e15fb62d276e	21	101	0	500	0500D04	NULL	NULL
dec9e0d5-5445-4f49-bb46-7000b96a2cdf	f44bf44e-f81d-4a78-bfdc-e15fb62d276e	C3E46917-4BB0-4FF8-993A-2B839360BAA3	600005	34	254C8F4B-AB1C-4122-8BE9-79CC329AC49D	d9026928-cef9-48d7-ae91-6306d26da09f											19	21	101	12	07:10:00	19	07:16:00	1	4	63	254C8F4B-AB1C-4122-8BE9-79CC329AC49D	f44bf44e-f81d-4a78-bfdc-e15fb62d276e	21	101	0	500	0500D04	NULL	NULL
0405766c-552f-451c-b77c-9e4b7d4f8957	f44bf44e-f81d-4a78-bfdc-e15fb62d276e	F976993F-9127-4D98-A717-2552C14202B0	600005	34	254C8F4B-AB1C-4122-8BE9-79CC329AC49D	2c1a228a-99f1-4e3d-95a2-b6ed6eef20b2											36	21	101	19	08:19:00	39	09:25:00	1	1	51	254C8F4B-AB1C-4122-8BE9-79CC329AC49D	f44bf44e-f81d-4a78-bfdc-e15fb62d276e	21	101	0	500	0500D04	NULL	NULL
989991b5-a230-46b2-9928-650aab826d98	f44bf44e-f81d-4a78-bfdc-e15fb62d276e	C3E46917-4BB0-4FF8-993A-2B839360BAA3	600005	34	254C8F4B-AB1C-4122-8BE9-79CC329AC49D	d9026928-cef9-48d7-ae91-6306d26da09f											43	21	101	35	09:16:00	42	09:28:00	1	7	63	254C8F4B-AB1C-4122-8BE9-79CC329AC49D	f44bf44e-f81d-4a78-bfdc-e15fb62d276e	21	101	0	500	0500D04	NULL	NULL
b87dabe9-0bf4-4e85-9426-4a4ccf6fe593	f44bf44e-f81d-4a78-bfdc-e15fb62d276e	F976993F-9127-4D98-A717-2552C14202B0	600005	34	254C8F4B-AB1C-4122-8BE9-79CC329AC49D	2c1a228a-99f1-4e3d-95a2-b6ed6eef20b2											59	21	101	42	10:31:00	55	10:42:00	1	8	51	254C8F4B-AB1C-4122-8BE9-79CC329AC49D	f44bf44e-f81d-4a78-bfdc-e15fb62d276e	21	101	0	500	0500D04	NULL	NULL
c8ddda42-ccd0-4881-83ca-d97b9cff27a8	f44bf44e-f81d-4a78-bfdc-e15fb62d276e	C3E46917-4BB0-4FF8-993A-2B839360BAA3	600005	34	254C8F4B-AB1C-4122-8BE9-79CC329AC49D	77437851-7e67-47f4-b3fb-b213725fa704											63	21	101	55	11:33:00	61	11:56:00	1	10	60	254C8F4B-AB1C-4122-8BE9-79CC329AC49D	f44bf44e-f81d-4a78-bfdc-e15fb62d276e	21	101	0	500	0500D04	NULL	NULL
0c510be9-db0a-476b-8577-0b043ee62f25	f44bf44e-f81d-4a78-bfdc-e15fb62d276e	F976993F-9127-4D98-A717-2552C14202B0	600005	34	254C8F4B-AB1C-4122-8BE9-79CC329AC49D	2c1a228a-99f1-4e3d-95a2-b6ed6eef20b2											78	21	101	61	12:56:00	70	13:06:00	1	10	51	254C8F4B-AB1C-4122-8BE9-79CC329AC49D	f44bf44e-f81d-4a78-bfdc-e15fb62d276e	21	101	0	500	0500D04	NULL	NULL
0eb68d04-742d-4adb-b42c-594156bf4bf5	f44bf44e-f81d-4a78-bfdc-e15fb62d276e	C3E46917-4BB0-4FF8-993A-2B839360BAA3	600005	34	254C8F4B-AB1C-4122-8BE9-79CC329AC49D	d9026928-cef9-48d7-ae91-6306d26da09f											110	21	105	NULL	99:99	102	17:08:00	1	5	63	254C8F4B-AB1C-4122-8BE9-79CC329AC49D	f44bf44e-f81d-4a78-bfdc-e15fb62d276e	21	105	5	500	0500D04	NULL	NULL
599c29ac-c224-4000-8d95-597300e72604	f44bf44e-f81d-4a78-bfdc-e15fb62d276e	F976993F-9127-4D98-A717-2552C14202B0	600005	34	254C8F4B-AB1C-4122-8BE9-79CC329AC49D	2c1a228a-99f1-4e3d-95a2-b6ed6eef20b2											134	21	105	102	18:11:00	110	17:22:00	1	0	51	254C8F4B-AB1C-4122-8BE9-79CC329AC49D	f44bf44e-f81d-4a78-bfdc-e15fb62d276e	21	105	0	500	0500D04	NULL	NULL
b6a689ec-b322-403e-8cce-ae530695a853	f44bf44e-f81d-4a78-bfdc-e15fb62d276e	C3E46917-4BB0-4FF8-993A-2B839360BAA3	600005	34	254C8F4B-AB1C-4122-8BE9-79CC329AC49D	0dde16b3-0a04-4f67-8242-f27bba1d07ed											133	21	105	116	19:13:00	123	19:22:00	1	8	58	254C8F4B-AB1C-4122-8BE9-79CC329AC49D	f44bf44e-f81d-4a78-bfdc-e15fb62d276e	21	105	0	500	0500D04	NULL	NULL
62782fd9-f3e7-4d0b-8c56-63283cba74b2	f44bf44e-f81d-4a78-bfdc-e15fb62d276e	F976993F-9127-4D98-A717-2552C14202B0	600005	34	254C8F4B-AB1C-4122-8BE9-79CC329AC49D	407976d3-96c6-4352-b991-7b4f1846038b											155	21	105	123	20:20:00	135	20:42:00	1	6	48	254C8F4B-AB1C-4122-8BE9-79CC329AC49D	f44bf44e-f81d-4a78-bfdc-e15fb62d276e	21	105	0	500	0500D04	NULL	NULL
7038b133-5e8c-4dd9-b954-3be44f795ca9	f44bf44e-f81d-4a78-bfdc-e15fb62d276e	C3E46917-4BB0-4FF8-993A-2B839360BAA3	600005	34	254C8F4B-AB1C-4122-8BE9-79CC329AC49D	c0818e13-5bb2-4459-9b18-b4ee1cfe9144											151	21	105	135	21:30:00	141	21:40:00	1	8	48	254C8F4B-AB1C-4122-8BE9-79CC329AC49D	f44bf44e-f81d-4a78-bfdc-e15fb62d276e	21	105	0	500	0500D04	NULL	NULL
81648f0d-a957-48f6-844c-fd914b439922	f44bf44e-f81d-4a78-bfdc-e15fb62d276e	F976993F-9127-4D98-A717-2552C14202B0	600005	34	254C8F4B-AB1C-4122-8BE9-79CC329AC49D	a387fab1-a2ce-4b77-9fdc-a4806537dbfe											173	21	105	141	22:28:00	147	22:46:00	1	14	44	254C8F4B-AB1C-4122-8BE9-79CC329AC49D	f44bf44e-f81d-4a78-bfdc-e15fb62d276e	21	105	0	500	0500D04	NULL	NULL
219af958-115c-488f-a0d5-489488ac5e2c	f44bf44e-f81d-4a78-bfdc-e15fb62d276e	C3E46917-4BB0-4FF8-993A-2B839360BAA3	600005	34	254C8F4B-AB1C-4122-8BE9-79CC329AC49D	NULL											81	21	101	70	13:57:00	NULL	99:99	0	0	0	254C8F4B-AB1C-4122-8BE9-79CC329AC49D	f44bf44e-f81d-4a78-bfdc-e15fb62d276e	21	101	2	500	0500D04	NULL	NULL
f1665cab-6a9e-47f4-899d-3413b9bd3c51	f44bf44e-f81d-4a78-bfdc-e15fb62d276e	C3E46917-4BB0-4FF8-993A-2B839360BAA3	600005	34	254C8F4B-AB1C-4122-8BE9-79CC329AC49D	NULL											163	21	105	147	23:30:00	NULL	99:99	0	0	0	254C8F4B-AB1C-4122-8BE9-79CC329AC49D	f44bf44e-f81d-4a78-bfdc-e15fb62d276e	21	105	3	500	0500D04	NULL	NULL
58617137-f41d-4ba0-9ba7-cf00aeaecc25	f44bf44e-f81d-4a78-bfdc-e15fb62d276e	C3E46917-4BB0-4FF8-993A-2B839360BAA3	600005	34	254C8F4B-AB1C-4122-8BE9-79CC329AC49D	eb6ce830-026e-43cd-965c-32bfe60659ff											2	22	101	NULL	99:99	2	05:42:00	1	12	50	254C8F4B-AB1C-4122-8BE9-79CC329AC49D	f44bf44e-f81d-4a78-bfdc-e15fb62d276e	22	101	5	500	0500D04	NULL	NULL
c0c457b6-ef3c-424d-b874-a89d51d71ce1	f44bf44e-f81d-4a78-bfdc-e15fb62d276e	F976993F-9127-4D98-A717-2552C14202B0	600005	34	254C8F4B-AB1C-4122-8BE9-79CC329AC49D	185b5223-5d29-4dc0-8a89-096f6d42fe72											14	22	101	2	06:32:00	14	06:36:00	1	4	47	254C8F4B-AB1C-4122-8BE9-79CC329AC49D	f44bf44e-f81d-4a78-bfdc-e15fb62d276e	22	101	0	500	0500D04	NULL	NULL
f6e01fa1-b291-4584-bca6-3ccac304faef	f44bf44e-f81d-4a78-bfdc-e15fb62d276e	C3E46917-4BB0-4FF8-993A-2B839360BAA3	600005	34	254C8F4B-AB1C-4122-8BE9-79CC329AC49D	d9026928-cef9-48d7-ae91-6306d26da09f											22	22	101	14	07:23:00	22	07:28:00	1	4	63	254C8F4B-AB1C-4122-8BE9-79CC329AC49D	f44bf44e-f81d-4a78-bfdc-e15fb62d276e	22	101	0	500	0500D04	NULL	NULL
fbae6464-5d82-41b6-887c-262ffed9329f	f44bf44e-f81d-4a78-bfdc-e15fb62d276e	C3E46917-4BB0-4FF8-993A-2B839360BAA3	600005	34	254C8F4B-AB1C-4122-8BE9-79CC329AC49D	d9026928-cef9-48d7-ae91-6306d26da09f											46	22	101	38	09:31:00	44	09:40:00	1	6	63	254C8F4B-AB1C-4122-8BE9-79CC329AC49D	f44bf44e-f81d-4a78-bfdc-e15fb62d276e	22	101	0	500	0500D04	NULL	NULL
63e8cc3a-3d24-4078-a5ec-b74b2a60b30e	f44bf44e-f81d-4a78-bfdc-e15fb62d276e	F976993F-9127-4D98-A717-2552C14202B0	600005	34	254C8F4B-AB1C-4122-8BE9-79CC329AC49D	2c1a228a-99f1-4e3d-95a2-b6ed6eef20b2											39	22	101	22	08:31:00	44	09:40:00	1	2	51	254C8F4B-AB1C-4122-8BE9-79CC329AC49D	f44bf44e-f81d-4a78-bfdc-e15fb62d276e	22	101	0	500	0500D04	NULL	NULL
c0ec5778-f146-479a-8755-7e1a4a2ddbdf	f44bf44e-f81d-4a78-bfdc-e15fb62d276e	F976993F-9127-4D98-A717-2552C14202B0	600005	34	254C8F4B-AB1C-4122-8BE9-79CC329AC49D	2c1a228a-99f1-4e3d-95a2-b6ed6eef20b2											61	22	101	44	10:43:00	57	10:58:00	1	8	51	254C8F4B-AB1C-4122-8BE9-79CC329AC49D	f44bf44e-f81d-4a78-bfdc-e15fb62d276e	22	101	0	500	0500D04	NULL	NULL
3931ccca-3979-404a-88e0-1bddf58353ee	f44bf44e-f81d-4a78-bfdc-e15fb62d276e	C3E46917-4BB0-4FF8-993A-2B839360BAA3	600005	34	254C8F4B-AB1C-4122-8BE9-79CC329AC49D	77437851-7e67-47f4-b3fb-b213725fa704											89	22	105	NULL	99:99	82	15:07:00	1	7	60	254C8F4B-AB1C-4122-8BE9-79CC329AC49D	f44bf44e-f81d-4a78-bfdc-e15fb62d276e	22	105	5	500	0500D04	NULL	NULL
89d3f2e0-596d-42f9-8882-b33a84ab3dc5	f44bf44e-f81d-4a78-bfdc-e15fb62d276e	F976993F-9127-4D98-A717-2552C14202B0	600005	34	254C8F4B-AB1C-4122-8BE9-79CC329AC49D	2c1a228a-99f1-4e3d-95a2-b6ed6eef20b2											111	22	105	82	16:07:00	95	16:12:00	1	6	51	254C8F4B-AB1C-4122-8BE9-79CC329AC49D	f44bf44e-f81d-4a78-bfdc-e15fb62d276e	22	105	0	500	0500D04	NULL	NULL
cff04833-2e55-4c0c-b8e1-0f117ce41503	f44bf44e-f81d-4a78-bfdc-e15fb62d276e	C3E46917-4BB0-4FF8-993A-2B839360BAA3	600005	34	254C8F4B-AB1C-4122-8BE9-79CC329AC49D	d9026928-cef9-48d7-ae91-6306d26da09f											111	22	105	95	17:03:00	103	17:13:00	1	5	63	254C8F4B-AB1C-4122-8BE9-79CC329AC49D	f44bf44e-f81d-4a78-bfdc-e15fb62d276e	22	105	0	500	0500D04	NULL	NULL
a67c2728-2a8d-4c33-9307-bdb000fd63c9	f44bf44e-f81d-4a78-bfdc-e15fb62d276e	F976993F-9127-4D98-A717-2552C14202B0	600005	34	254C8F4B-AB1C-4122-8BE9-79CC329AC49D	2c1a228a-99f1-4e3d-95a2-b6ed6eef20b2											135	22	105	103	18:16:00	112	17:30:00	1	2	51	254C8F4B-AB1C-4122-8BE9-79CC329AC49D	f44bf44e-f81d-4a78-bfdc-e15fb62d276e	22	105	0	500	0500D04	NULL	NULL
f63ddfe5-b900-4db6-8b44-3b8e2fca38f0	f44bf44e-f81d-4a78-bfdc-e15fb62d276e	C3E46917-4BB0-4FF8-993A-2B839360BAA3	600005	34	254C8F4B-AB1C-4122-8BE9-79CC329AC49D	0dde16b3-0a04-4f67-8242-f27bba1d07ed											134	22	105	117	19:21:00	124	19:30:00	1	8	58	254C8F4B-AB1C-4122-8BE9-79CC329AC49D	f44bf44e-f81d-4a78-bfdc-e15fb62d276e	22	105	0	500	0500D04	NULL	NULL
f3e2e893-e4d8-4efe-ae0c-1b331ed098f7	f44bf44e-f81d-4a78-bfdc-e15fb62d276e	F976993F-9127-4D98-A717-2552C14202B0	600005	34	254C8F4B-AB1C-4122-8BE9-79CC329AC49D	407976d3-96c6-4352-b991-7b4f1846038b											156	22	105	124	20:28:00	136	20:48:00	1	6	48	254C8F4B-AB1C-4122-8BE9-79CC329AC49D	f44bf44e-f81d-4a78-bfdc-e15fb62d276e	22	105	0	500	0500D04	NULL	NULL
407b2cad-67f3-43a3-803f-f00b96b45ed7	f44bf44e-f81d-4a78-bfdc-e15fb62d276e	C3E46917-4BB0-4FF8-993A-2B839360BAA3	600005	34	254C8F4B-AB1C-4122-8BE9-79CC329AC49D	c0818e13-5bb2-4459-9b18-b4ee1cfe9144											152	22	105	136	21:36:00	142	21:48:00	1	8	48	254C8F4B-AB1C-4122-8BE9-79CC329AC49D	f44bf44e-f81d-4a78-bfdc-e15fb62d276e	22	105	0	500	0500D04	NULL	NULL
dd1e641c-9679-4aab-8ee8-d9e40381ba9a	f44bf44e-f81d-4a78-bfdc-e15fb62d276e	F976993F-9127-4D98-A717-2552C14202B0	600005	34	254C8F4B-AB1C-4122-8BE9-79CC329AC49D	a387fab1-a2ce-4b77-9fdc-a4806537dbfe											174	22	105	142	22:36:00	148	23:00:00	1	14	44	254C8F4B-AB1C-4122-8BE9-79CC329AC49D	f44bf44e-f81d-4a78-bfdc-e15fb62d276e	22	105	0	500	0500D04	NULL	NULL
9b2b25b6-9adc-42d1-884e-96d5a6007c37	f44bf44e-f81d-4a78-bfdc-e15fb62d276e	C3E46917-4BB0-4FF8-993A-2B839360BAA3	600005	34	254C8F4B-AB1C-4122-8BE9-79CC329AC49D	NULL											65	22	101	57	11:49:00	NULL	99:99	0	0	0	254C8F4B-AB1C-4122-8BE9-79CC329AC49D	f44bf44e-f81d-4a78-bfdc-e15fb62d276e	22	101	2	500	0500D04	NULL	NULL
f52de242-8db3-497d-9891-1be952462430	f44bf44e-f81d-4a78-bfdc-e15fb62d276e	C3E46917-4BB0-4FF8-993A-2B839360BAA3	600005	34	254C8F4B-AB1C-4122-8BE9-79CC329AC49D	NULL											164	22	105	148	23:44:00	NULL	99:99	0	0	0	254C8F4B-AB1C-4122-8BE9-79CC329AC49D	f44bf44e-f81d-4a78-bfdc-e15fb62d276e	22	105	3	500	0500D04	NULL	NULL
d9ac6ba8-6e45-4f19-9968-6b1d5c0eb69d	f44bf44e-f81d-4a78-bfdc-e15fb62d276e	C3E46917-4BB0-4FF8-993A-2B839360BAA3	600005	34	254C8F4B-AB1C-4122-8BE9-79CC329AC49D	eb6ce830-026e-43cd-965c-32bfe60659ff											3	23	101	NULL	99:99	3	05:52:00	1	10	50	254C8F4B-AB1C-4122-8BE9-79CC329AC49D	f44bf44e-f81d-4a78-bfdc-e15fb62d276e	23	101	5	500	0500D04	NULL	NULL
b1345889-c1fd-40c0-a6d0-7b9f5619f8a7	f44bf44e-f81d-4a78-bfdc-e15fb62d276e	F976993F-9127-4D98-A717-2552C14202B0	600005	34	254C8F4B-AB1C-4122-8BE9-79CC329AC49D	185b5223-5d29-4dc0-8a89-096f6d42fe72											17	23	101	3	06:42:00	17	06:48:00	1	4	47	254C8F4B-AB1C-4122-8BE9-79CC329AC49D	f44bf44e-f81d-4a78-bfdc-e15fb62d276e	23	101	0	500	0500D04	NULL	NULL
6656df4d-6375-4f22-815b-95927d448f5f	f44bf44e-f81d-4a78-bfdc-e15fb62d276e	C3E46917-4BB0-4FF8-993A-2B839360BAA3	600005	34	254C8F4B-AB1C-4122-8BE9-79CC329AC49D	d9026928-cef9-48d7-ae91-6306d26da09f											25	23	101	17	07:35:00	25	07:40:00	1	4	63	254C8F4B-AB1C-4122-8BE9-79CC329AC49D	f44bf44e-f81d-4a78-bfdc-e15fb62d276e	23	101	0	500	0500D04	NULL	NULL
debac3d6-1fd8-4baa-a71a-8cc75778cc65	f44bf44e-f81d-4a78-bfdc-e15fb62d276e	C3E46917-4BB0-4FF8-993A-2B839360BAA3	600005	34	254C8F4B-AB1C-4122-8BE9-79CC329AC49D	d9026928-cef9-48d7-ae91-6306d26da09f											48	23	101	40	09:43:00	46	09:52:00	1	6	63	254C8F4B-AB1C-4122-8BE9-79CC329AC49D	f44bf44e-f81d-4a78-bfdc-e15fb62d276e	23	101	0	500	0500D04	NULL	NULL
d4b6b278-86ee-41e5-b0a2-c477f70bfed7	f44bf44e-f81d-4a78-bfdc-e15fb62d276e	F976993F-9127-4D98-A717-2552C14202B0	600005	34	254C8F4B-AB1C-4122-8BE9-79CC329AC49D	2c1a228a-99f1-4e3d-95a2-b6ed6eef20b2											42	23	101	25	08:43:00	47	09:52:00	1	6	51	254C8F4B-AB1C-4122-8BE9-79CC329AC49D	f44bf44e-f81d-4a78-bfdc-e15fb62d276e	23	101	0	500	0500D04	NULL	NULL
710b62f7-a5d7-43bc-9bfb-a47b86c57d33	f44bf44e-f81d-4a78-bfdc-e15fb62d276e	F976993F-9127-4D98-A717-2552C14202B0	600005	34	254C8F4B-AB1C-4122-8BE9-79CC329AC49D	2c1a228a-99f1-4e3d-95a2-b6ed6eef20b2											63	23	101	46	10:55:00	59	11:16:00	1	10	51	254C8F4B-AB1C-4122-8BE9-79CC329AC49D	f44bf44e-f81d-4a78-bfdc-e15fb62d276e	23	101	0	500	0500D04	NULL	NULL
cf9b6942-c855-47fa-b53e-3a40fd570b00	f44bf44e-f81d-4a78-bfdc-e15fb62d276e	C3E46917-4BB0-4FF8-993A-2B839360BAA3	600005	34	254C8F4B-AB1C-4122-8BE9-79CC329AC49D	77437851-7e67-47f4-b3fb-b213725fa704											67	23	101	59	12:07:00	64	12:26:00	1	10	60	254C8F4B-AB1C-4122-8BE9-79CC329AC49D	f44bf44e-f81d-4a78-bfdc-e15fb62d276e	23	101	0	500	0500D04	NULL	NULL
fae463c7-228f-4654-9d43-9dcdc82a8a03	f44bf44e-f81d-4a78-bfdc-e15fb62d276e	F976993F-9127-4D98-A717-2552C14202B0	600005	34	254C8F4B-AB1C-4122-8BE9-79CC329AC49D	2c1a228a-99f1-4e3d-95a2-b6ed6eef20b2											82	23	101	64	13:26:00	73	13:34:00	1	9	51	254C8F4B-AB1C-4122-8BE9-79CC329AC49D	f44bf44e-f81d-4a78-bfdc-e15fb62d276e	23	101	0	500	0500D04	NULL	NULL
1a5ad4ac-0009-4b7a-bb44-eea3f3bbc520	f44bf44e-f81d-4a78-bfdc-e15fb62d276e	C3E46917-4BB0-4FF8-993A-2B839360BAA3	600005	34	254C8F4B-AB1C-4122-8BE9-79CC329AC49D	77437851-7e67-47f4-b3fb-b213725fa704											94	23	105	NULL	99:99	86	15:35:00	1	7	60	254C8F4B-AB1C-4122-8BE9-79CC329AC49D	f44bf44e-f81d-4a78-bfdc-e15fb62d276e	23	105	5	500	0500D04	NULL	NULL
91a4c6f1-b9a2-42bf-929f-e46ee324228f	f44bf44e-f81d-4a78-bfdc-e15fb62d276e	F976993F-9127-4D98-A717-2552C14202B0	600005	34	254C8F4B-AB1C-4122-8BE9-79CC329AC49D	2c1a228a-99f1-4e3d-95a2-b6ed6eef20b2											117	23	105	86	16:35:00	101	16:42:00	1	5	51	254C8F4B-AB1C-4122-8BE9-79CC329AC49D	f44bf44e-f81d-4a78-bfdc-e15fb62d276e	23	105	0	500	0500D04	NULL	NULL
7cec7871-b986-43d2-b3d8-7026d13a2c98	f44bf44e-f81d-4a78-bfdc-e15fb62d276e	C3E46917-4BB0-4FF8-993A-2B839360BAA3	600005	34	254C8F4B-AB1C-4122-8BE9-79CC329AC49D	d9026928-cef9-48d7-ae91-6306d26da09f											117	23	105	101	17:33:00	108	17:40:00	1	6	63	254C8F4B-AB1C-4122-8BE9-79CC329AC49D	f44bf44e-f81d-4a78-bfdc-e15fb62d276e	23	105	0	500	0500D04	NULL	NULL
9f1c2446-c456-498f-9111-f7150f576f24	f44bf44e-f81d-4a78-bfdc-e15fb62d276e	F976993F-9127-4D98-A717-2552C14202B0	600005	34	254C8F4B-AB1C-4122-8BE9-79CC329AC49D	2c1a228a-99f1-4e3d-95a2-b6ed6eef20b2											140	23	105	108	18:43:00	122	19:02:00	1	8	51	254C8F4B-AB1C-4122-8BE9-79CC329AC49D	f44bf44e-f81d-4a78-bfdc-e15fb62d276e	23	105	0	500	0500D04	NULL	NULL
6cf1441e-0694-4048-8e68-e48599e5f25b	f44bf44e-f81d-4a78-bfdc-e15fb62d276e	C3E46917-4BB0-4FF8-993A-2B839360BAA3	600005	34	254C8F4B-AB1C-4122-8BE9-79CC329AC49D	6050f778-c8ee-4dab-840f-487504266c34											138	23	105	122	19:53:00	128	20:02:00	1	8	55	254C8F4B-AB1C-4122-8BE9-79CC329AC49D	f44bf44e-f81d-4a78-bfdc-e15fb62d276e	23	105	0	500	0500D04	NULL	NULL
8dd9e8f1-fc6c-4b3d-a438-77ace145a4c6	f44bf44e-f81d-4a78-bfdc-e15fb62d276e	F976993F-9127-4D98-A717-2552C14202B0	600005	34	254C8F4B-AB1C-4122-8BE9-79CC329AC49D	a387fab1-a2ce-4b77-9fdc-a4806537dbfe											160	23	105	128	20:57:00	140	21:20:00	1	10	44	254C8F4B-AB1C-4122-8BE9-79CC329AC49D	f44bf44e-f81d-4a78-bfdc-e15fb62d276e	23	105	0	500	0500D04	NULL	NULL
20cc622e-0256-40ee-a7e7-758aa18338f2	f44bf44e-f81d-4a78-bfdc-e15fb62d276e	C3E46917-4BB0-4FF8-993A-2B839360BAA3	600005	34	254C8F4B-AB1C-4122-8BE9-79CC329AC49D	NULL											84	23	101	73	14:25:00	NULL	99:99	0	0	0	254C8F4B-AB1C-4122-8BE9-79CC329AC49D	f44bf44e-f81d-4a78-bfdc-e15fb62d276e	23	101	2	500	0500D04	NULL	NULL
614dfc35-3fcb-41fa-9e4d-6cde42433b8f	f44bf44e-f81d-4a78-bfdc-e15fb62d276e	C3E46917-4BB0-4FF8-993A-2B839360BAA3	600005	34	254C8F4B-AB1C-4122-8BE9-79CC329AC49D	NULL											156	23	105	140	22:04:00	NULL	99:99	0	0	0	254C8F4B-AB1C-4122-8BE9-79CC329AC49D	f44bf44e-f81d-4a78-bfdc-e15fb62d276e	23	105	3	500	0500D04	NULL	NULL
203067b1-f792-4b3d-a2b8-2e3cd18a2e8f	f44bf44e-f81d-4a78-bfdc-e15fb62d276e	F976993F-9127-4D98-A717-2552C14202B0	600005	34	254C8F4B-AB1C-4122-8BE9-79CC329AC49D	e4fee6ab-420b-4fdc-a119-8c3ce1b34ced											13	25	101	NULL	99:99	13	06:32:00	1	5	43	254C8F4B-AB1C-4122-8BE9-79CC329AC49D	f44bf44e-f81d-4a78-bfdc-e15fb62d276e	25	101	5	500	0500D04	NULL	NULL
01e730be-d851-40ed-b2ba-5bfa0eb5d47f	f44bf44e-f81d-4a78-bfdc-e15fb62d276e	C3E46917-4BB0-4FF8-993A-2B839360BAA3	600005	34	254C8F4B-AB1C-4122-8BE9-79CC329AC49D	d9026928-cef9-48d7-ae91-6306d26da09f											21	25	101	13	07:15:00	21	07:24:00	1	4	63	254C8F4B-AB1C-4122-8BE9-79CC329AC49D	f44bf44e-f81d-4a78-bfdc-e15fb62d276e	25	101	0	500	0500D04	NULL	NULL
8ef11484-1b8e-4df0-8266-63e66ac60f59	f44bf44e-f81d-4a78-bfdc-e15fb62d276e	C3E46917-4BB0-4FF8-993A-2B839360BAA3	600005	34	254C8F4B-AB1C-4122-8BE9-79CC329AC49D	d9026928-cef9-48d7-ae91-6306d26da09f											45	25	101	37	09:26:00	43	09:34:00	1	6	63	254C8F4B-AB1C-4122-8BE9-79CC329AC49D	f44bf44e-f81d-4a78-bfdc-e15fb62d276e	25	101	0	500	0500D04	NULL	NULL
8b18f9cc-2cea-43ad-a409-4ac34235ae70	f44bf44e-f81d-4a78-bfdc-e15fb62d276e	F976993F-9127-4D98-A717-2552C14202B0	600005	34	254C8F4B-AB1C-4122-8BE9-79CC329AC49D	2c1a228a-99f1-4e3d-95a2-b6ed6eef20b2											38	25	101	21	08:27:00	42	09:35:00	1	4	51	254C8F4B-AB1C-4122-8BE9-79CC329AC49D	f44bf44e-f81d-4a78-bfdc-e15fb62d276e	25	101	0	500	0500D04	NULL	NULL
099ffb2b-f41b-4f63-b0bb-811b7c789b55	f44bf44e-f81d-4a78-bfdc-e15fb62d276e	F976993F-9127-4D98-A717-2552C14202B0	600005	34	254C8F4B-AB1C-4122-8BE9-79CC329AC49D	2c1a228a-99f1-4e3d-95a2-b6ed6eef20b2											60	25	101	43	10:37:00	56	10:50:00	1	8	51	254C8F4B-AB1C-4122-8BE9-79CC329AC49D	f44bf44e-f81d-4a78-bfdc-e15fb62d276e	25	101	0	500	0500D04	NULL	NULL
e11b1ad9-fc78-4a3a-94c0-c6ba4b16828d	f44bf44e-f81d-4a78-bfdc-e15fb62d276e	C3E46917-4BB0-4FF8-993A-2B839360BAA3	600005	34	254C8F4B-AB1C-4122-8BE9-79CC329AC49D	77437851-7e67-47f4-b3fb-b213725fa704											64	25	101	56	11:41:00	62	12:06:00	1	10	60	254C8F4B-AB1C-4122-8BE9-79CC329AC49D	f44bf44e-f81d-4a78-bfdc-e15fb62d276e	25	101	0	500	0500D04	NULL	NULL
fd1fdd2e-db33-41f1-a0d5-f4a2d301ebba	f44bf44e-f81d-4a78-bfdc-e15fb62d276e	F976993F-9127-4D98-A717-2552C14202B0	600005	34	254C8F4B-AB1C-4122-8BE9-79CC329AC49D	2c1a228a-99f1-4e3d-95a2-b6ed6eef20b2											79	25	101	62	13:06:00	71	13:16:00	1	10	51	254C8F4B-AB1C-4122-8BE9-79CC329AC49D	f44bf44e-f81d-4a78-bfdc-e15fb62d276e	25	101	0	500	0500D04	NULL	NULL
e6a12770-f03e-498b-9e59-ed824f89473a	f44bf44e-f81d-4a78-bfdc-e15fb62d276e	C3E46917-4BB0-4FF8-993A-2B839360BAA3	600005	34	254C8F4B-AB1C-4122-8BE9-79CC329AC49D	77437851-7e67-47f4-b3fb-b213725fa704											82	25	101	71	14:07:00	76	14:20:00	1	8	60	254C8F4B-AB1C-4122-8BE9-79CC329AC49D	f44bf44e-f81d-4a78-bfdc-e15fb62d276e	25	101	0	500	0500D04	NULL	NULL
6e98a70c-00ff-4b07-bbf9-850e534c030d	f44bf44e-f81d-4a78-bfdc-e15fb62d276e	F976993F-9127-4D98-A717-2552C14202B0	600005	34	254C8F4B-AB1C-4122-8BE9-79CC329AC49D	2c1a228a-99f1-4e3d-95a2-b6ed6eef20b2											104	25	105	76	15:20:00	88	15:29:00	1	7	51	254C8F4B-AB1C-4122-8BE9-79CC329AC49D	f44bf44e-f81d-4a78-bfdc-e15fb62d276e	25	105	0	500	0500D04	NULL	NULL
e4b08b56-58ce-4fe3-9080-35896201be71	f44bf44e-f81d-4a78-bfdc-e15fb62d276e	C3E46917-4BB0-4FF8-993A-2B839360BAA3	600005	34	254C8F4B-AB1C-4122-8BE9-79CC329AC49D	d9026928-cef9-48d7-ae91-6306d26da09f											103	25	105	88	16:20:00	96	16:30:00	1	6	63	254C8F4B-AB1C-4122-8BE9-79CC329AC49D	f44bf44e-f81d-4a78-bfdc-e15fb62d276e	25	105	0	500	0500D04	NULL	NULL
9f32ccab-2ddf-455b-bb1b-7e4544aafca3	f44bf44e-f81d-4a78-bfdc-e15fb62d276e	F976993F-9127-4D98-A717-2552C14202B0	600005	34	254C8F4B-AB1C-4122-8BE9-79CC329AC49D	2c1a228a-99f1-4e3d-95a2-b6ed6eef20b2											127	25	105	95	17:33:00	115	17:40:00	1	2	51	254C8F4B-AB1C-4122-8BE9-79CC329AC49D	f44bf44e-f81d-4a78-bfdc-e15fb62d276e	25	105	0	500	0500D04	NULL	NULL
4f0c3ba8-4535-42b0-9478-8d74929730c7	f44bf44e-f81d-4a78-bfdc-e15fb62d276e	C3E46917-4BB0-4FF8-993A-2B839360BAA3	600005	34	254C8F4B-AB1C-4122-8BE9-79CC329AC49D	d9026928-cef9-48d7-ae91-6306d26da09f											127	25	105	119	19:31:00	117	18:38:00	1	7	63	254C8F4B-AB1C-4122-8BE9-79CC329AC49D	f44bf44e-f81d-4a78-bfdc-e15fb62d276e	25	105	0	500	0500D04	NULL	NULL
9f088299-29d5-4aea-9bbd-0d91d8698a16	f44bf44e-f81d-4a78-bfdc-e15fb62d276e	F976993F-9127-4D98-A717-2552C14202B0	600005	34	254C8F4B-AB1C-4122-8BE9-79CC329AC49D	407976d3-96c6-4352-b991-7b4f1846038b											149	25	105	117	19:41:00	129	19:58:00	1	8	48	254C8F4B-AB1C-4122-8BE9-79CC329AC49D	f44bf44e-f81d-4a78-bfdc-e15fb62d276e	25	105	0	500	0500D04	NULL	NULL
44d847c9-23b3-489a-9df8-6f627c2e215e	f44bf44e-f81d-4a78-bfdc-e15fb62d276e	C3E46917-4BB0-4FF8-993A-2B839360BAA3	600005	34	254C8F4B-AB1C-4122-8BE9-79CC329AC49D	f94fbe1c-3de9-4bcf-9ec5-c1cca06cb212											145	25	105	129	20:46:00	135	20:52:00	1	7	52	254C8F4B-AB1C-4122-8BE9-79CC329AC49D	f44bf44e-f81d-4a78-bfdc-e15fb62d276e	25	105	0	500	0500D04	NULL	NULL
361a98e8-73a5-4823-b3a5-668ee0d103ea	f44bf44e-f81d-4a78-bfdc-e15fb62d276e	F976993F-9127-4D98-A717-2552C14202B0	600005	34	254C8F4B-AB1C-4122-8BE9-79CC329AC49D	NULL											167	25	105	135	21:44:00	NULL	99:99	0	0	0	254C8F4B-AB1C-4122-8BE9-79CC329AC49D	f44bf44e-f81d-4a78-bfdc-e15fb62d276e	25	105	3	500	0500D04	NULL	NULL
6430c8da-697a-484b-9f89-f21d87661a67	f44bf44e-f81d-4a78-bfdc-e15fb62d276e	F976993F-9127-4D98-A717-2552C14202B0	600005	34	254C8F4B-AB1C-4122-8BE9-79CC329AC49D	185b5223-5d29-4dc0-8a89-096f6d42fe72											18	26	101	NULL	99:99	18	06:52:00	1	4	47	254C8F4B-AB1C-4122-8BE9-79CC329AC49D	f44bf44e-f81d-4a78-bfdc-e15fb62d276e	26	101	5	500	0500D04	NULL	NULL
4df0a5b0-e9aa-4ed3-bd90-96d363a5e26a	f44bf44e-f81d-4a78-bfdc-e15fb62d276e	C3E46917-4BB0-4FF8-993A-2B839360BAA3	600005	34	254C8F4B-AB1C-4122-8BE9-79CC329AC49D	d9026928-cef9-48d7-ae91-6306d26da09f											26	26	101	18	07:39:00	26	07:45:00	1	5	63	254C8F4B-AB1C-4122-8BE9-79CC329AC49D	f44bf44e-f81d-4a78-bfdc-e15fb62d276e	26	101	0	500	0500D04	NULL	NULL
9d4ead87-682d-446a-9cf6-c54315e1d0bf	f44bf44e-f81d-4a78-bfdc-e15fb62d276e	C3E46917-4BB0-4FF8-993A-2B839360BAA3	600005	34	254C8F4B-AB1C-4122-8BE9-79CC329AC49D	d9026928-cef9-48d7-ae91-6306d26da09f											49	26	101	41	09:49:00	47	09:58:00	1	6	63	254C8F4B-AB1C-4122-8BE9-79CC329AC49D	f44bf44e-f81d-4a78-bfdc-e15fb62d276e	26	101	0	500	0500D04	NULL	NULL
5bed6e47-ed52-4b10-8632-e5fb98b5d9a6	f44bf44e-f81d-4a78-bfdc-e15fb62d276e	F976993F-9127-4D98-A717-2552C14202B0	600005	34	254C8F4B-AB1C-4122-8BE9-79CC329AC49D	2c1a228a-99f1-4e3d-95a2-b6ed6eef20b2											43	26	101	26	08:48:00	49	09:58:00	1	4	51	254C8F4B-AB1C-4122-8BE9-79CC329AC49D	f44bf44e-f81d-4a78-bfdc-e15fb62d276e	26	101	0	500	0500D04	NULL	NULL
66ebd9b7-c0da-4e74-92a8-65a4a8665283	f44bf44e-f81d-4a78-bfdc-e15fb62d276e	F976993F-9127-4D98-A717-2552C14202B0	600005	34	254C8F4B-AB1C-4122-8BE9-79CC329AC49D	2c1a228a-99f1-4e3d-95a2-b6ed6eef20b2											64	26	101	47	11:01:00	60	11:26:00	1	10	51	254C8F4B-AB1C-4122-8BE9-79CC329AC49D	f44bf44e-f81d-4a78-bfdc-e15fb62d276e	26	101	0	500	0500D04	NULL	NULL
6ad3962d-713f-4291-8718-477f5d075d3a	f44bf44e-f81d-4a78-bfdc-e15fb62d276e	C3E46917-4BB0-4FF8-993A-2B839360BAA3	600005	34	254C8F4B-AB1C-4122-8BE9-79CC329AC49D	77437851-7e67-47f4-b3fb-b213725fa704											68	26	101	60	12:17:00	65	12:36:00	1	10	60	254C8F4B-AB1C-4122-8BE9-79CC329AC49D	f44bf44e-f81d-4a78-bfdc-e15fb62d276e	26	101	0	500	0500D04	NULL	NULL
cc8965d9-dd6a-4885-aca3-977458079c9f	f44bf44e-f81d-4a78-bfdc-e15fb62d276e	F976993F-9127-4D98-A717-2552C14202B0	600005	34	254C8F4B-AB1C-4122-8BE9-79CC329AC49D	2c1a228a-99f1-4e3d-95a2-b6ed6eef20b2											89	26	105	NULL	99:99	77	14:08:00	1	8	51	254C8F4B-AB1C-4122-8BE9-79CC329AC49D	f44bf44e-f81d-4a78-bfdc-e15fb62d276e	26	105	5	500	0500D04	NULL	NULL
3bd9a782-be56-4f4d-ba64-7ccfcda4c286	f44bf44e-f81d-4a78-bfdc-e15fb62d276e	C3E46917-4BB0-4FF8-993A-2B839360BAA3	600005	34	254C8F4B-AB1C-4122-8BE9-79CC329AC49D	77437851-7e67-47f4-b3fb-b213725fa704											90	26	105	77	14:59:00	83	15:14:00	1	7	60	254C8F4B-AB1C-4122-8BE9-79CC329AC49D	f44bf44e-f81d-4a78-bfdc-e15fb62d276e	26	105	0	500	0500D04	NULL	NULL
e719a5f8-79c8-4eff-970d-2a1fd3f340be	f44bf44e-f81d-4a78-bfdc-e15fb62d276e	F976993F-9127-4D98-A717-2552C14202B0	600005	34	254C8F4B-AB1C-4122-8BE9-79CC329AC49D	2c1a228a-99f1-4e3d-95a2-b6ed6eef20b2											113	26	105	83	16:14:00	97	16:22:00	1	5	51	254C8F4B-AB1C-4122-8BE9-79CC329AC49D	f44bf44e-f81d-4a78-bfdc-e15fb62d276e	26	105	0	500	0500D04	NULL	NULL
b47f8e59-163c-4479-97bd-394caae1b444	f44bf44e-f81d-4a78-bfdc-e15fb62d276e	C3E46917-4BB0-4FF8-993A-2B839360BAA3	600005	34	254C8F4B-AB1C-4122-8BE9-79CC329AC49D	d9026928-cef9-48d7-ae91-6306d26da09f											113	26	105	97	17:13:00	105	17:23:00	1	5	63	254C8F4B-AB1C-4122-8BE9-79CC329AC49D	f44bf44e-f81d-4a78-bfdc-e15fb62d276e	26	105	0	500	0500D04	NULL	NULL
dea34311-c90b-421f-a2b5-39f15fd606bd	f44bf44e-f81d-4a78-bfdc-e15fb62d276e	F976993F-9127-4D98-A717-2552C14202B0	600005	34	254C8F4B-AB1C-4122-8BE9-79CC329AC49D	2c1a228a-99f1-4e3d-95a2-b6ed6eef20b2											137	26	105	105	18:26:00	120	18:46:00	1	40	51	254C8F4B-AB1C-4122-8BE9-79CC329AC49D	f44bf44e-f81d-4a78-bfdc-e15fb62d276e	26	105	0	500	0500D04	NULL	NULL
7519a6c0-ba6f-4d3e-affa-aa60aecd2494	f44bf44e-f81d-4a78-bfdc-e15fb62d276e	C3E46917-4BB0-4FF8-993A-2B839360BAA3	600005	34	254C8F4B-AB1C-4122-8BE9-79CC329AC49D	6050f778-c8ee-4dab-840f-487504266c34											136	26	105	120	19:37:00	126	19:46:00	1	8	55	254C8F4B-AB1C-4122-8BE9-79CC329AC49D	f44bf44e-f81d-4a78-bfdc-e15fb62d276e	26	105	0	500	0500D04	NULL	NULL
e07fada5-8086-46fb-b607-70aa530a2203	f44bf44e-f81d-4a78-bfdc-e15fb62d276e	F976993F-9127-4D98-A717-2552C14202B0	600005	34	254C8F4B-AB1C-4122-8BE9-79CC329AC49D	407976d3-96c6-4352-b991-7b4f1846038b											158	26	105	126	20:41:00	138	21:02:00	1	8	48	254C8F4B-AB1C-4122-8BE9-79CC329AC49D	f44bf44e-f81d-4a78-bfdc-e15fb62d276e	26	105	0	500	0500D04	NULL	NULL
300fe288-d976-4ef4-af4d-078315b096a8	f44bf44e-f81d-4a78-bfdc-e15fb62d276e	C3E46917-4BB0-4FF8-993A-2B839360BAA3	600005	34	254C8F4B-AB1C-4122-8BE9-79CC329AC49D	c0818e13-5bb2-4459-9b18-b4ee1cfe9144											154	26	105	138	21:50:00	144	22:06:00	1	10	48	254C8F4B-AB1C-4122-8BE9-79CC329AC49D	f44bf44e-f81d-4a78-bfdc-e15fb62d276e	26	105	0	500	0500D04	NULL	NULL
61f093e4-9c69-4d7d-a7e7-ad1758db510c	f44bf44e-f81d-4a78-bfdc-e15fb62d276e	F976993F-9127-4D98-A717-2552C14202B0	600005	34	254C8F4B-AB1C-4122-8BE9-79CC329AC49D	NULL											83	26	101	65	13:36:00	NULL	99:99	0	0	0	254C8F4B-AB1C-4122-8BE9-79CC329AC49D	f44bf44e-f81d-4a78-bfdc-e15fb62d276e	26	101	2	500	0500D04	NULL	NULL
b5b40a45-6072-44cd-b216-8e098eb1a5ae	f44bf44e-f81d-4a78-bfdc-e15fb62d276e	F976993F-9127-4D98-A717-2552C14202B0	600005	34	254C8F4B-AB1C-4122-8BE9-79CC329AC49D	NULL											176	26	105	144	22:54:00	NULL	99:99	0	0	0	254C8F4B-AB1C-4122-8BE9-79CC329AC49D	f44bf44e-f81d-4a78-bfdc-e15fb62d276e	26	105	3	500	0500D04	NULL	NULL
9e4cd68e-52f4-4e52-9121-1739b45ab68e	f44bf44e-f81d-4a78-bfdc-e15fb62d276e	C3E46917-4BB0-4FF8-993A-2B839360BAA3	600005	34	254C8F4B-AB1C-4122-8BE9-79CC329AC49D	6050f778-c8ee-4dab-840f-487504266c34											7	27	101	NULL	99:99	7	06:20:00	1	6	55	254C8F4B-AB1C-4122-8BE9-79CC329AC49D	f44bf44e-f81d-4a78-bfdc-e15fb62d276e	27	101	5	500	0500D04	NULL	NULL
5025b01e-e3b2-41f2-aa83-cab9eef56d21	f44bf44e-f81d-4a78-bfdc-e15fb62d276e	F976993F-9127-4D98-A717-2552C14202B0	600005	34	254C8F4B-AB1C-4122-8BE9-79CC329AC49D	2c1a228a-99f1-4e3d-95a2-b6ed6eef20b2											23	27	101	7	07:15:00	23	07:18:00	1	6	51	254C8F4B-AB1C-4122-8BE9-79CC329AC49D	f44bf44e-f81d-4a78-bfdc-e15fb62d276e	27	101	0	500	0500D04	NULL	NULL
ba15e2e3-8f36-4c10-b74e-dcaccfa3a205	f44bf44e-f81d-4a78-bfdc-e15fb62d276e	C3E46917-4BB0-4FF8-993A-2B839360BAA3	600005	34	254C8F4B-AB1C-4122-8BE9-79CC329AC49D	d9026928-cef9-48d7-ae91-6306d26da09f											31	27	101	23	08:09:00	31	08:14:00	1	6	63	254C8F4B-AB1C-4122-8BE9-79CC329AC49D	f44bf44e-f81d-4a78-bfdc-e15fb62d276e	27	101	0	500	0500D04	NULL	NULL
0048a6c3-a234-41d3-b144-a390ae24394e	f44bf44e-f81d-4a78-bfdc-e15fb62d276e	F976993F-9127-4D98-A717-2552C14202B0	600005	34	254C8F4B-AB1C-4122-8BE9-79CC329AC49D	2c1a228a-99f1-4e3d-95a2-b6ed6eef20b2											48	27	101	31	09:17:00	38	09:24:00	1	4	51	254C8F4B-AB1C-4122-8BE9-79CC329AC49D	f44bf44e-f81d-4a78-bfdc-e15fb62d276e	27	101	0	500	0500D04	NULL	NULL
6b8a100d-ffb1-480a-b32c-7dc8cdbd1378	f44bf44e-f81d-4a78-bfdc-e15fb62d276e	C3E46917-4BB0-4FF8-993A-2B839360BAA3	600005	34	254C8F4B-AB1C-4122-8BE9-79CC329AC49D	d9026928-cef9-48d7-ae91-6306d26da09f											53	27	101	45	10:15:00	51	10:24:00	1	7	63	254C8F4B-AB1C-4122-8BE9-79CC329AC49D	f44bf44e-f81d-4a78-bfdc-e15fb62d276e	27	101	0	500	0500D04	NULL	NULL
dc60b06a-d4ca-40bd-8aa2-fe3a678ba18b	f44bf44e-f81d-4a78-bfdc-e15fb62d276e	F976993F-9127-4D98-A717-2552C14202B0	600005	34	254C8F4B-AB1C-4122-8BE9-79CC329AC49D	2c1a228a-99f1-4e3d-95a2-b6ed6eef20b2											68	27	101	51	11:27:00	63	11:56:00	1	10	51	254C8F4B-AB1C-4122-8BE9-79CC329AC49D	f44bf44e-f81d-4a78-bfdc-e15fb62d276e	27	101	0	500	0500D04	NULL	NULL
c378d607-19d8-43fb-8898-a0844c70d99e	f44bf44e-f81d-4a78-bfdc-e15fb62d276e	C3E46917-4BB0-4FF8-993A-2B839360BAA3	600005	34	254C8F4B-AB1C-4122-8BE9-79CC329AC49D	77437851-7e67-47f4-b3fb-b213725fa704											71	27	101	63	12:47:00	68	13:06:00	1	10	60	254C8F4B-AB1C-4122-8BE9-79CC329AC49D	f44bf44e-f81d-4a78-bfdc-e15fb62d276e	27	101	0	500	0500D04	NULL	NULL
af1b8cb5-54f8-4d35-af8b-6905fabdd576	f44bf44e-f81d-4a78-bfdc-e15fb62d276e	F976993F-9127-4D98-A717-2552C14202B0	600005	34	254C8F4B-AB1C-4122-8BE9-79CC329AC49D	2c1a228a-99f1-4e3d-95a2-b6ed6eef20b2											90	27	101	68	14:06:00	78	14:16:00	1	8	51	254C8F4B-AB1C-4122-8BE9-79CC329AC49D	f44bf44e-f81d-4a78-bfdc-e15fb62d276e	27	101	0	500	0500D04	NULL	NULL
0b169a78-4d56-4700-acd3-74cf451d03c2	f44bf44e-f81d-4a78-bfdc-e15fb62d276e	C3E46917-4BB0-4FF8-993A-2B839360BAA3	600005	34	254C8F4B-AB1C-4122-8BE9-79CC329AC49D	d9026928-cef9-48d7-ae91-6306d26da09f											101	27	105	NULL	99:99	94	16:18:00	1	6	63	254C8F4B-AB1C-4122-8BE9-79CC329AC49D	f44bf44e-f81d-4a78-bfdc-e15fb62d276e	27	105	5	500	0500D04	NULL	NULL
c8453416-a30c-418d-ae68-191ef9748137	f44bf44e-f81d-4a78-bfdc-e15fb62d276e	F976993F-9127-4D98-A717-2552C14202B0	600005	34	254C8F4B-AB1C-4122-8BE9-79CC329AC49D	2c1a228a-99f1-4e3d-95a2-b6ed6eef20b2											125	27	105	93	17:21:00	111	17:28:00	1	6	51	254C8F4B-AB1C-4122-8BE9-79CC329AC49D	f44bf44e-f81d-4a78-bfdc-e15fb62d276e	27	105	0	500	0500D04	NULL	NULL
8a6fad00-3143-409c-bff7-c7d2442fef6d	f44bf44e-f81d-4a78-bfdc-e15fb62d276e	C3E46917-4BB0-4FF8-993A-2B839360BAA3	600005	34	254C8F4B-AB1C-4122-8BE9-79CC329AC49D	d9026928-cef9-48d7-ae91-6306d26da09f											125	27	105	109	18:19:00	116	18:31:00	1	7	63	254C8F4B-AB1C-4122-8BE9-79CC329AC49D	f44bf44e-f81d-4a78-bfdc-e15fb62d276e	27	105	0	500	0500D04	NULL	NULL
f5c5630f-9b1a-479a-8af4-c971e748dc5e	f44bf44e-f81d-4a78-bfdc-e15fb62d276e	F976993F-9127-4D98-A717-2552C14202B0	600005	34	254C8F4B-AB1C-4122-8BE9-79CC329AC49D	407976d3-96c6-4352-b991-7b4f1846038b											148	27	105	116	19:34:00	128	19:50:00	1	8	48	254C8F4B-AB1C-4122-8BE9-79CC329AC49D	f44bf44e-f81d-4a78-bfdc-e15fb62d276e	27	105	0	500	0500D04	NULL	NULL
77d185c3-97bd-4521-910b-c0e61d360dbc	f44bf44e-f81d-4a78-bfdc-e15fb62d276e	C3E46917-4BB0-4FF8-993A-2B839360BAA3	600005	34	254C8F4B-AB1C-4122-8BE9-79CC329AC49D	f94fbe1c-3de9-4bcf-9ec5-c1cca06cb212											144	27	105	128	20:38:00	134	20:45:00	1	7	52	254C8F4B-AB1C-4122-8BE9-79CC329AC49D	f44bf44e-f81d-4a78-bfdc-e15fb62d276e	27	105	0	500	0500D04	NULL	NULL
349e642a-7456-4bd9-a93a-47f9b950ea23	f44bf44e-f81d-4a78-bfdc-e15fb62d276e	F976993F-9127-4D98-A717-2552C14202B0	600005	34	254C8F4B-AB1C-4122-8BE9-79CC329AC49D	a387fab1-a2ce-4b77-9fdc-a4806537dbfe											166	27	105	134	21:37:00	145	22:18:00	1	12	44	254C8F4B-AB1C-4122-8BE9-79CC329AC49D	f44bf44e-f81d-4a78-bfdc-e15fb62d276e	27	105	0	500	0500D04	NULL	NULL
db56687d-3b1d-426e-9908-55f46b2cf5bd	f44bf44e-f81d-4a78-bfdc-e15fb62d276e	C3E46917-4BB0-4FF8-993A-2B839360BAA3	600005	34	254C8F4B-AB1C-4122-8BE9-79CC329AC49D	NULL											91	27	101	78	15:07:00	NULL	99:99	0	0	0	254C8F4B-AB1C-4122-8BE9-79CC329AC49D	f44bf44e-f81d-4a78-bfdc-e15fb62d276e	27	101	2	500	0500D04	NULL	NULL
e7b952ad-a8f7-4670-9c03-5cc48433cacb	f44bf44e-f81d-4a78-bfdc-e15fb62d276e	C3E46917-4BB0-4FF8-993A-2B839360BAA3	600005	34	254C8F4B-AB1C-4122-8BE9-79CC329AC49D	NULL											161	27	105	145	23:02:00	NULL	99:99	0	0	0	254C8F4B-AB1C-4122-8BE9-79CC329AC49D	f44bf44e-f81d-4a78-bfdc-e15fb62d276e	27	105	3	500	0500D04	NULL	NULL
b920d803-90c6-41ed-b186-80f797356d27	f44bf44e-f81d-4a78-bfdc-e15fb62d276e	C3E46917-4BB0-4FF8-993A-2B839360BAA3	600005	34	254C8F4B-AB1C-4122-8BE9-79CC329AC49D	6050f778-c8ee-4dab-840f-487504266c34											10	28	101	NULL	99:99	10	06:35:00	1	5	55	254C8F4B-AB1C-4122-8BE9-79CC329AC49D	f44bf44e-f81d-4a78-bfdc-e15fb62d276e	28	101	5	500	0500D04	NULL	NULL
6d38dd05-a027-41a4-b4a9-ae7d2a5f4aab	f44bf44e-f81d-4a78-bfdc-e15fb62d276e	F976993F-9127-4D98-A717-2552C14202B0	600005	34	254C8F4B-AB1C-4122-8BE9-79CC329AC49D	2c1a228a-99f1-4e3d-95a2-b6ed6eef20b2											26	28	101	10	07:30:00	26	07:36:00	1	6	51	254C8F4B-AB1C-4122-8BE9-79CC329AC49D	f44bf44e-f81d-4a78-bfdc-e15fb62d276e	28	101	0	500	0500D04	NULL	NULL
2e07460f-fa9c-481a-916d-03dafe7a1d91	f44bf44e-f81d-4a78-bfdc-e15fb62d276e	C3E46917-4BB0-4FF8-993A-2B839360BAA3	600005	34	254C8F4B-AB1C-4122-8BE9-79CC329AC49D	d9026928-cef9-48d7-ae91-6306d26da09f											34	28	101	26	08:27:00	34	08:32:00	1	6	63	254C8F4B-AB1C-4122-8BE9-79CC329AC49D	f44bf44e-f81d-4a78-bfdc-e15fb62d276e	28	101	0	500	0500D04	NULL	NULL
526ab8a9-2d62-4f8a-9233-5cf24d11f773	f44bf44e-f81d-4a78-bfdc-e15fb62d276e	F976993F-9127-4D98-A717-2552C14202B0	600005	34	254C8F4B-AB1C-4122-8BE9-79CC329AC49D	2c1a228a-99f1-4e3d-95a2-b6ed6eef20b2											51	28	101	34	09:35:00	43	09:38:00	1	3	51	254C8F4B-AB1C-4122-8BE9-79CC329AC49D	f44bf44e-f81d-4a78-bfdc-e15fb62d276e	28	101	0	500	0500D04	NULL	NULL
2635a3c1-882e-45d9-be8b-5f424b2521cd	f44bf44e-f81d-4a78-bfdc-e15fb62d276e	C3E46917-4BB0-4FF8-993A-2B839360BAA3	600005	34	254C8F4B-AB1C-4122-8BE9-79CC329AC49D	d9026928-cef9-48d7-ae91-6306d26da09f											55	28	101	47	10:29:00	53	10:40:00	1	8	63	254C8F4B-AB1C-4122-8BE9-79CC329AC49D	f44bf44e-f81d-4a78-bfdc-e15fb62d276e	28	101	0	500	0500D04	NULL	NULL
14e7334f-7043-445f-9c02-8bb927d74b96	f44bf44e-f81d-4a78-bfdc-e15fb62d276e	F976993F-9127-4D98-A717-2552C14202B0	600005	34	254C8F4B-AB1C-4122-8BE9-79CC329AC49D	2c1a228a-99f1-4e3d-95a2-b6ed6eef20b2											70	28	101	53	11:43:00	64	12:06:00	1	10	51	254C8F4B-AB1C-4122-8BE9-79CC329AC49D	f44bf44e-f81d-4a78-bfdc-e15fb62d276e	28	101	0	500	0500D04	NULL	NULL
2d1c0384-c29c-4a20-964d-eb35dd3f4b67	f44bf44e-f81d-4a78-bfdc-e15fb62d276e	C3E46917-4BB0-4FF8-993A-2B839360BAA3	600005	34	254C8F4B-AB1C-4122-8BE9-79CC329AC49D	77437851-7e67-47f4-b3fb-b213725fa704											78	28	105	NULL	99:99	73	13:54:00	1	9	60	254C8F4B-AB1C-4122-8BE9-79CC329AC49D	f44bf44e-f81d-4a78-bfdc-e15fb62d276e	28	105	5	500	0500D04	NULL	NULL
d2a277c1-5ae8-40ca-98e6-76612323a422	f44bf44e-f81d-4a78-bfdc-e15fb62d276e	F976993F-9127-4D98-A717-2552C14202B0	600005	34	254C8F4B-AB1C-4122-8BE9-79CC329AC49D	2c1a228a-99f1-4e3d-95a2-b6ed6eef20b2											101	28	105	73	14:54:00	86	15:15:00	1	7	51	254C8F4B-AB1C-4122-8BE9-79CC329AC49D	f44bf44e-f81d-4a78-bfdc-e15fb62d276e	28	105	0	500	0500D04	NULL	NULL
ee403fdb-c852-41e9-a28b-43f818eaeb56	f44bf44e-f81d-4a78-bfdc-e15fb62d276e	C3E46917-4BB0-4FF8-993A-2B839360BAA3	600005	34	254C8F4B-AB1C-4122-8BE9-79CC329AC49D	d9026928-cef9-48d7-ae91-6306d26da09f											100	28	105	86	16:06:00	93	16:12:00	1	6	63	254C8F4B-AB1C-4122-8BE9-79CC329AC49D	f44bf44e-f81d-4a78-bfdc-e15fb62d276e	28	105	0	500	0500D04	NULL	NULL
0eca05ad-0c93-4c70-a898-851b1eeca254	f44bf44e-f81d-4a78-bfdc-e15fb62d276e	F976993F-9127-4D98-A717-2552C14202B0	600005	34	254C8F4B-AB1C-4122-8BE9-79CC329AC49D	2c1a228a-99f1-4e3d-95a2-b6ed6eef20b2											124	28	105	92	17:15:00	109	17:22:00	1	6	51	254C8F4B-AB1C-4122-8BE9-79CC329AC49D	f44bf44e-f81d-4a78-bfdc-e15fb62d276e	28	105	0	500	0500D04	NULL	NULL
2b180c19-ec4a-4594-ac5e-2b580a900f6e	f44bf44e-f81d-4a78-bfdc-e15fb62d276e	C3E46917-4BB0-4FF8-993A-2B839360BAA3	600005	34	254C8F4B-AB1C-4122-8BE9-79CC329AC49D	d9026928-cef9-48d7-ae91-6306d26da09f											124	28	105	108	18:13:00	115	18:24:00	1	7	63	254C8F4B-AB1C-4122-8BE9-79CC329AC49D	f44bf44e-f81d-4a78-bfdc-e15fb62d276e	28	105	0	500	0500D04	NULL	NULL
59e72f92-1131-4d54-acfd-0e5b7dd3cb92	f44bf44e-f81d-4a78-bfdc-e15fb62d276e	F976993F-9127-4D98-A717-2552C14202B0	600005	34	254C8F4B-AB1C-4122-8BE9-79CC329AC49D	407976d3-96c6-4352-b991-7b4f1846038b											147	28	105	115	19:27:00	127	19:42:00	1	8	48	254C8F4B-AB1C-4122-8BE9-79CC329AC49D	f44bf44e-f81d-4a78-bfdc-e15fb62d276e	28	105	0	500	0500D04	NULL	NULL
2d2a66cf-d346-416a-9fbb-214064935a71	f44bf44e-f81d-4a78-bfdc-e15fb62d276e	C3E46917-4BB0-4FF8-993A-2B839360BAA3	600005	34	254C8F4B-AB1C-4122-8BE9-79CC329AC49D	f94fbe1c-3de9-4bcf-9ec5-c1cca06cb212											143	28	105	127	20:30:00	133	20:38:00	1	7	52	254C8F4B-AB1C-4122-8BE9-79CC329AC49D	f44bf44e-f81d-4a78-bfdc-e15fb62d276e	28	105	0	500	0500D04	NULL	NULL
389ef453-89a8-40e9-a294-ef766e8a18a3	f44bf44e-f81d-4a78-bfdc-e15fb62d276e	F976993F-9127-4D98-A717-2552C14202B0	600005	34	254C8F4B-AB1C-4122-8BE9-79CC329AC49D	a387fab1-a2ce-4b77-9fdc-a4806537dbfe											165	28	105	133	21:30:00	144	22:06:00	1	12	44	254C8F4B-AB1C-4122-8BE9-79CC329AC49D	f44bf44e-f81d-4a78-bfdc-e15fb62d276e	28	105	0	500	0500D04	NULL	NULL
e8145f21-7916-4e1a-b765-2db0fb1264a5	f44bf44e-f81d-4a78-bfdc-e15fb62d276e	C3E46917-4BB0-4FF8-993A-2B839360BAA3	600005	34	254C8F4B-AB1C-4122-8BE9-79CC329AC49D	NULL											72	28	101	64	12:57:00	NULL	99:99	0	0	0	254C8F4B-AB1C-4122-8BE9-79CC329AC49D	f44bf44e-f81d-4a78-bfdc-e15fb62d276e	28	101	2	500	0500D04	NULL	NULL
7e850b01-bbe0-44b7-a354-133e3f17bcae	f44bf44e-f81d-4a78-bfdc-e15fb62d276e	C3E46917-4BB0-4FF8-993A-2B839360BAA3	600005	34	254C8F4B-AB1C-4122-8BE9-79CC329AC49D	NULL											160	28	105	144	22:50:00	NULL	99:99	0	0	0	254C8F4B-AB1C-4122-8BE9-79CC329AC49D	f44bf44e-f81d-4a78-bfdc-e15fb62d276e	28	105	3	500	0500D04	NULL	NULL
083f3639-0508-4d21-84ce-f95b71a734c4	f44bf44e-f81d-4a78-bfdc-e15fb62d276e	C3E46917-4BB0-4FF8-993A-2B839360BAA3	600005	34	254C8F4B-AB1C-4122-8BE9-79CC329AC49D	0dde16b3-0a04-4f67-8242-f27bba1d07ed											12	30	101	NULL	99:99	12	06:45:00	1	5	58	254C8F4B-AB1C-4122-8BE9-79CC329AC49D	f44bf44e-f81d-4a78-bfdc-e15fb62d276e	30	101	5	500	0500D04	NULL	NULL
44262b99-45c1-455f-bbf6-d42451106719	f44bf44e-f81d-4a78-bfdc-e15fb62d276e	F976993F-9127-4D98-A717-2552C14202B0	600005	34	254C8F4B-AB1C-4122-8BE9-79CC329AC49D	2c1a228a-99f1-4e3d-95a2-b6ed6eef20b2											28	30	101	12	07:43:00	28	07:48:00	1	6	51	254C8F4B-AB1C-4122-8BE9-79CC329AC49D	f44bf44e-f81d-4a78-bfdc-e15fb62d276e	30	101	0	500	0500D04	NULL	NULL
5279ac5f-d0b6-4696-b00a-bb3ddcb96031	f44bf44e-f81d-4a78-bfdc-e15fb62d276e	C3E46917-4BB0-4FF8-993A-2B839360BAA3	600005	34	254C8F4B-AB1C-4122-8BE9-79CC329AC49D	d9026928-cef9-48d7-ae91-6306d26da09f											36	30	101	28	08:39:00	36	08:46:00	1	7	63	254C8F4B-AB1C-4122-8BE9-79CC329AC49D	f44bf44e-f81d-4a78-bfdc-e15fb62d276e	30	101	0	500	0500D04	NULL	NULL
da7a6096-4eec-4f4a-b755-432b2ff659f9	f44bf44e-f81d-4a78-bfdc-e15fb62d276e	F976993F-9127-4D98-A717-2552C14202B0	600005	34	254C8F4B-AB1C-4122-8BE9-79CC329AC49D	2c1a228a-99f1-4e3d-95a2-b6ed6eef20b2											53	30	101	36	09:49:00	48	09:54:00	1	2	51	254C8F4B-AB1C-4122-8BE9-79CC329AC49D	f44bf44e-f81d-4a78-bfdc-e15fb62d276e	30	101	0	500	0500D04	NULL	NULL
1f9863c7-1ccd-4039-821a-4bff63b173b3	f44bf44e-f81d-4a78-bfdc-e15fb62d276e	C3E46917-4BB0-4FF8-993A-2B839360BAA3	600005	34	254C8F4B-AB1C-4122-8BE9-79CC329AC49D	77437851-7e67-47f4-b3fb-b213725fa704											57	30	101	49	10:45:00	55	10:56:00	1	8	60	254C8F4B-AB1C-4122-8BE9-79CC329AC49D	f44bf44e-f81d-4a78-bfdc-e15fb62d276e	30	101	0	500	0500D04	NULL	NULL
66ec1046-1fe5-489a-926b-768ee657a084	f44bf44e-f81d-4a78-bfdc-e15fb62d276e	F976993F-9127-4D98-A717-2552C14202B0	600005	34	254C8F4B-AB1C-4122-8BE9-79CC329AC49D	2c1a228a-99f1-4e3d-95a2-b6ed6eef20b2											72	30	101	55	11:56:00	66	12:26:00	1	10	51	254C8F4B-AB1C-4122-8BE9-79CC329AC49D	f44bf44e-f81d-4a78-bfdc-e15fb62d276e	30	101	0	500	0500D04	NULL	NULL
6661057c-8147-4da4-8bc1-bd77ad610657	f44bf44e-f81d-4a78-bfdc-e15fb62d276e	C3E46917-4BB0-4FF8-993A-2B839360BAA3	600005	34	254C8F4B-AB1C-4122-8BE9-79CC329AC49D	77437851-7e67-47f4-b3fb-b213725fa704											85	30	105	NULL	99:99	78	14:36:00	1	8	60	254C8F4B-AB1C-4122-8BE9-79CC329AC49D	f44bf44e-f81d-4a78-bfdc-e15fb62d276e	30	105	5	500	0500D04	NULL	NULL
fc39bbc9-127e-4eb3-bec2-212be37514e0	f44bf44e-f81d-4a78-bfdc-e15fb62d276e	F976993F-9127-4D98-A717-2552C14202B0	600005	34	254C8F4B-AB1C-4122-8BE9-79CC329AC49D	2c1a228a-99f1-4e3d-95a2-b6ed6eef20b2											107	30	105	78	15:36:00	91	15:48:00	1	6	51	254C8F4B-AB1C-4122-8BE9-79CC329AC49D	f44bf44e-f81d-4a78-bfdc-e15fb62d276e	30	105	0	500	0500D04	NULL	NULL
f37bbf0e-6152-48e9-a8ec-da56d1ff83f4	f44bf44e-f81d-4a78-bfdc-e15fb62d276e	C3E46917-4BB0-4FF8-993A-2B839360BAA3	600005	34	254C8F4B-AB1C-4122-8BE9-79CC329AC49D	d9026928-cef9-48d7-ae91-6306d26da09f											106	30	105	91	16:39:00	99	16:48:00	1	6	63	254C8F4B-AB1C-4122-8BE9-79CC329AC49D	f44bf44e-f81d-4a78-bfdc-e15fb62d276e	30	105	0	500	0500D04	NULL	NULL
aac76155-8a7c-440c-918a-f9712aa51f20	f44bf44e-f81d-4a78-bfdc-e15fb62d276e	F976993F-9127-4D98-A717-2552C14202B0	600005	34	254C8F4B-AB1C-4122-8BE9-79CC329AC49D	2c1a228a-99f1-4e3d-95a2-b6ed6eef20b2											130	30	105	98	17:51:00	118	17:58:00	1	6	51	254C8F4B-AB1C-4122-8BE9-79CC329AC49D	f44bf44e-f81d-4a78-bfdc-e15fb62d276e	30	105	0	500	0500D04	NULL	NULL
79f803f8-f7bc-482b-9824-7146948db72c	f44bf44e-f81d-4a78-bfdc-e15fb62d276e	C3E46917-4BB0-4FF8-993A-2B839360BAA3	600005	34	254C8F4B-AB1C-4122-8BE9-79CC329AC49D	77437851-7e67-47f4-b3fb-b213725fa704											130	30	105	113	18:49:00	120	18:59:00	1	7	60	254C8F4B-AB1C-4122-8BE9-79CC329AC49D	f44bf44e-f81d-4a78-bfdc-e15fb62d276e	30	105	0	500	0500D04	NULL	NULL
e20256bb-a5f1-4ac3-a760-a226312d04d8	f44bf44e-f81d-4a78-bfdc-e15fb62d276e	F976993F-9127-4D98-A717-2552C14202B0	600005	34	254C8F4B-AB1C-4122-8BE9-79CC329AC49D	407976d3-96c6-4352-b991-7b4f1846038b											152	30	105	120	19:59:00	132	20:22:00	1	8	48	254C8F4B-AB1C-4122-8BE9-79CC329AC49D	f44bf44e-f81d-4a78-bfdc-e15fb62d276e	30	105	0	500	0500D04	NULL	NULL
7e8a2936-e5d8-486f-b81c-1ce427ecd515	f44bf44e-f81d-4a78-bfdc-e15fb62d276e	C3E46917-4BB0-4FF8-993A-2B839360BAA3	600005	34	254C8F4B-AB1C-4122-8BE9-79CC329AC49D	f94fbe1c-3de9-4bcf-9ec5-c1cca06cb212											148	30	105	132	21:10:00	138	21:16:00	1	8	52	254C8F4B-AB1C-4122-8BE9-79CC329AC49D	f44bf44e-f81d-4a78-bfdc-e15fb62d276e	30	105	0	500	0500D04	NULL	NULL
8a14d447-a0c5-4947-b360-6a65b0901193	f44bf44e-f81d-4a78-bfdc-e15fb62d276e	F976993F-9127-4D98-A717-2552C14202B0	600005	34	254C8F4B-AB1C-4122-8BE9-79CC329AC49D	a387fab1-a2ce-4b77-9fdc-a4806537dbfe											170	30	105	138	22:08:00	146	22:32:00	1	14	44	254C8F4B-AB1C-4122-8BE9-79CC329AC49D	f44bf44e-f81d-4a78-bfdc-e15fb62d276e	30	105	0	500	0500D04	NULL	NULL
11fd3975-801b-4f84-a298-a6e20bcbcaef	f44bf44e-f81d-4a78-bfdc-e15fb62d276e	C3E46917-4BB0-4FF8-993A-2B839360BAA3	600005	34	254C8F4B-AB1C-4122-8BE9-79CC329AC49D	NULL											74	30	101	66	13:17:00	NULL	99:99	0	0	0	254C8F4B-AB1C-4122-8BE9-79CC329AC49D	f44bf44e-f81d-4a78-bfdc-e15fb62d276e	30	101	2	500	0500D04	NULL	NULL
75fad774-b4f4-4220-8fac-aef4adfc810a	f44bf44e-f81d-4a78-bfdc-e15fb62d276e	C3E46917-4BB0-4FF8-993A-2B839360BAA3	600005	34	254C8F4B-AB1C-4122-8BE9-79CC329AC49D	NULL											162	30	105	146	23:16:00	NULL	99:99	0	0	0	254C8F4B-AB1C-4122-8BE9-79CC329AC49D	f44bf44e-f81d-4a78-bfdc-e15fb62d276e	30	105	3	500	0500D04	NULL	NULL
2d33afb7-2878-4e91-b325-689e2de121e9	f44bf44e-f81d-4a78-bfdc-e15fb62d276e	F976993F-9127-4D98-A717-2552C14202B0	600005	34	254C8F4B-AB1C-4122-8BE9-79CC329AC49D	2c1a228a-99f1-4e3d-95a2-b6ed6eef20b2											32	31	104	NULL	99:99	32	08:10:00	1	5	51	254C8F4B-AB1C-4122-8BE9-79CC329AC49D	f44bf44e-f81d-4a78-bfdc-e15fb62d276e	31	104	5	500	0500D04	NULL	NULL
e3476869-236c-46c2-a302-81fa7a7e3e79	f44bf44e-f81d-4a78-bfdc-e15fb62d276e	C3E46917-4BB0-4FF8-993A-2B839360BAA3	600005	34	254C8F4B-AB1C-4122-8BE9-79CC329AC49D	d9026928-cef9-48d7-ae91-6306d26da09f											40	31	104	32	09:01:00	39	09:07:00	1	7	63	254C8F4B-AB1C-4122-8BE9-79CC329AC49D	f44bf44e-f81d-4a78-bfdc-e15fb62d276e	31	104	0	500	0500D04	NULL	NULL
3c9d9de5-536d-4035-8659-dd30c09069a6	f44bf44e-f81d-4a78-bfdc-e15fb62d276e	F976993F-9127-4D98-A717-2552C14202B0	600005	34	254C8F4B-AB1C-4122-8BE9-79CC329AC49D	2c1a228a-99f1-4e3d-95a2-b6ed6eef20b2											56	31	104	39	10:10:00	52	10:18:00	1	8	51	254C8F4B-AB1C-4122-8BE9-79CC329AC49D	f44bf44e-f81d-4a78-bfdc-e15fb62d276e	31	104	0	500	0500D04	NULL	NULL
c3c17f38-a910-48be-93cc-99dcac00deed	f44bf44e-f81d-4a78-bfdc-e15fb62d276e	C3E46917-4BB0-4FF8-993A-2B839360BAA3	600005	34	254C8F4B-AB1C-4122-8BE9-79CC329AC49D	77437851-7e67-47f4-b3fb-b213725fa704											60	31	104	52	11:09:00	58	11:26:00	1	10	60	254C8F4B-AB1C-4122-8BE9-79CC329AC49D	f44bf44e-f81d-4a78-bfdc-e15fb62d276e	31	104	0	500	0500D04	NULL	NULL
fdedb20f-1ba4-4864-b934-c704de53f138	f44bf44e-f81d-4a78-bfdc-e15fb62d276e	F976993F-9127-4D98-A717-2552C14202B0	600005	34	254C8F4B-AB1C-4122-8BE9-79CC329AC49D	2c1a228a-99f1-4e3d-95a2-b6ed6eef20b2											75	31	104	58	12:26:00	68	12:46:00	1	10	51	254C8F4B-AB1C-4122-8BE9-79CC329AC49D	f44bf44e-f81d-4a78-bfdc-e15fb62d276e	31	104	0	500	0500D04	NULL	NULL
4f8e91cf-cba4-4be4-8766-ce8365cb1444	f44bf44e-f81d-4a78-bfdc-e15fb62d276e	C3E46917-4BB0-4FF8-993A-2B839360BAA3	600005	34	254C8F4B-AB1C-4122-8BE9-79CC329AC49D	77437851-7e67-47f4-b3fb-b213725fa704											77	31	104	68	13:37:00	72	13:45:00	1	9	60	254C8F4B-AB1C-4122-8BE9-79CC329AC49D	f44bf44e-f81d-4a78-bfdc-e15fb62d276e	31	104	0	500	0500D04	NULL	NULL
ee1a5a1a-0e25-4bcb-b1a6-e7ff4d77494e	f44bf44e-f81d-4a78-bfdc-e15fb62d276e	F976993F-9127-4D98-A717-2552C14202B0	600005	34	254C8F4B-AB1C-4122-8BE9-79CC329AC49D	NULL											96	31	104	72	14:45:00	NULL	99:99	0	0	0	254C8F4B-AB1C-4122-8BE9-79CC329AC49D	f44bf44e-f81d-4a78-bfdc-e15fb62d276e	31	104	2	500	0500D04	NULL	NULL
2bf35767-2644-4a6c-a595-ba9f8ae2eb26	f44bf44e-f81d-4a78-bfdc-e15fb62d276e	F976993F-9127-4D98-A717-2552C14202B0	600005	34	254C8F4B-AB1C-4122-8BE9-79CC329AC49D	deb2dce4-7d09-4a6c-973d-c69d2ed002c6											5	101	103	NULL	99:99	5	05:46:00	1	8	40	254C8F4B-AB1C-4122-8BE9-79CC329AC49D	f44bf44e-f81d-4a78-bfdc-e15fb62d276e	101	103	5	500	0500D04	NULL	NULL
978510b3-a71e-4826-8272-4e96391121cb	f44bf44e-f81d-4a78-bfdc-e15fb62d276e	C3E46917-4BB0-4FF8-993A-2B839360BAA3	600005	34	254C8F4B-AB1C-4122-8BE9-79CC329AC49D	6050f778-c8ee-4dab-840f-487504266c34											9	101	103	5	06:26:00	9	06:30:00	1	5	55	254C8F4B-AB1C-4122-8BE9-79CC329AC49D	f44bf44e-f81d-4a78-bfdc-e15fb62d276e	101	103	0	500	0500D04	NULL	NULL
7e29933c-c839-40a1-a1b5-a5903f502101	f44bf44e-f81d-4a78-bfdc-e15fb62d276e	F976993F-9127-4D98-A717-2552C14202B0	600005	34	254C8F4B-AB1C-4122-8BE9-79CC329AC49D	2c1a228a-99f1-4e3d-95a2-b6ed6eef20b2											25	101	103	9	07:25:00	25	07:30:00	1	6	51	254C8F4B-AB1C-4122-8BE9-79CC329AC49D	f44bf44e-f81d-4a78-bfdc-e15fb62d276e	101	103	0	500	0500D04	NULL	NULL
faccbc74-3dea-4cc0-85bc-68f9cbf6d627	f44bf44e-f81d-4a78-bfdc-e15fb62d276e	C3E46917-4BB0-4FF8-993A-2B839360BAA3	600005	34	254C8F4B-AB1C-4122-8BE9-79CC329AC49D	d9026928-cef9-48d7-ae91-6306d26da09f											33	101	103	25	08:21:00	33	08:26:00	1	6	63	254C8F4B-AB1C-4122-8BE9-79CC329AC49D	f44bf44e-f81d-4a78-bfdc-e15fb62d276e	101	103	0	500	0500D04	NULL	NULL
c2497db8-abed-4146-bd6e-2045cac3c0c5	f44bf44e-f81d-4a78-bfdc-e15fb62d276e	F976993F-9127-4D98-A717-2552C14202B0	600005	34	254C8F4B-AB1C-4122-8BE9-79CC329AC49D	2c1a228a-99f1-4e3d-95a2-b6ed6eef20b2											87	101	103	NULL	99:99	75	13:52:00	1	9	51	254C8F4B-AB1C-4122-8BE9-79CC329AC49D	f44bf44e-f81d-4a78-bfdc-e15fb62d276e	101	103	5	500	0500D04	NULL	NULL
3894ebd4-8c43-40d4-a595-1dc64dc92891	f44bf44e-f81d-4a78-bfdc-e15fb62d276e	C3E46917-4BB0-4FF8-993A-2B839360BAA3	600005	34	254C8F4B-AB1C-4122-8BE9-79CC329AC49D	77437851-7e67-47f4-b3fb-b213725fa704											87	101	103	75	14:43:00	80	14:52:00	1	8	60	254C8F4B-AB1C-4122-8BE9-79CC329AC49D	f44bf44e-f81d-4a78-bfdc-e15fb62d276e	101	103	0	500	0500D04	NULL	NULL
8bd122d7-2756-4017-8a5b-5358e84dd8ca	f44bf44e-f81d-4a78-bfdc-e15fb62d276e	C3E46917-4BB0-4FF8-993A-2B839360BAA3	600005	34	254C8F4B-AB1C-4122-8BE9-79CC329AC49D	d9026928-cef9-48d7-ae91-6306d26da09f											108	101	103	93	16:51:00	90	15:58:00	1	4	63	254C8F4B-AB1C-4122-8BE9-79CC329AC49D	f44bf44e-f81d-4a78-bfdc-e15fb62d276e	101	103	0	500	0500D04	NULL	NULL
06112261-72cc-45d2-a7e5-1ff9596df760	f44bf44e-f81d-4a78-bfdc-e15fb62d276e	F976993F-9127-4D98-A717-2552C14202B0	600005	34	254C8F4B-AB1C-4122-8BE9-79CC329AC49D	2c1a228a-99f1-4e3d-95a2-b6ed6eef20b2											109	101	103	80	15:52:00	93	16:00:00	1	6	51	254C8F4B-AB1C-4122-8BE9-79CC329AC49D	f44bf44e-f81d-4a78-bfdc-e15fb62d276e	101	103	0	500	0500D04	NULL	NULL
696b40fa-39d0-47af-ae57-71ce62fc7171	f44bf44e-f81d-4a78-bfdc-e15fb62d276e	F976993F-9127-4D98-A717-2552C14202B0	600005	34	254C8F4B-AB1C-4122-8BE9-79CC329AC49D	NULL											50	101	103	33	09:29:00	NULL	99:99	0	0	0	254C8F4B-AB1C-4122-8BE9-79CC329AC49D	f44bf44e-f81d-4a78-bfdc-e15fb62d276e	101	103	2	500	0500D04	NULL	NULL
f7ba110b-9b15-42fd-9780-0b79c9e0f491	f44bf44e-f81d-4a78-bfdc-e15fb62d276e	F976993F-9127-4D98-A717-2552C14202B0	600005	34	254C8F4B-AB1C-4122-8BE9-79CC329AC49D	NULL											132	101	103	100	18:01:00	NULL	99:99	0	0	0	254C8F4B-AB1C-4122-8BE9-79CC329AC49D	f44bf44e-f81d-4a78-bfdc-e15fb62d276e	101	103	3	500	0500D04	NULL	NULL
6de2cf64-d86a-41b1-bc43-635044a247eb	f44bf44e-f81d-4a78-bfdc-e15fb62d276e	F976993F-9127-4D98-A717-2552C14202B0	600005	34	254C8F4B-AB1C-4122-8BE9-79CC329AC49D	e4fee6ab-420b-4fdc-a119-8c3ce1b34ced											9	102	103	NULL	99:99	9	06:12:00	1	6	43	254C8F4B-AB1C-4122-8BE9-79CC329AC49D	f44bf44e-f81d-4a78-bfdc-e15fb62d276e	102	103	5	500	0500D04	NULL	NULL
f0db724f-9330-4430-8f1a-91f401660b6a	f44bf44e-f81d-4a78-bfdc-e15fb62d276e	C3E46917-4BB0-4FF8-993A-2B839360BAA3	600005	34	254C8F4B-AB1C-4122-8BE9-79CC329AC49D	77437851-7e67-47f4-b3fb-b213725fa704											16	102	103	9	06:55:00	16	07:04:00	1	4	60	254C8F4B-AB1C-4122-8BE9-79CC329AC49D	f44bf44e-f81d-4a78-bfdc-e15fb62d276e	102	103	0	500	0500D04	NULL	NULL
5a58ca3e-19fd-4b8c-b94c-da343d42321d	f44bf44e-f81d-4a78-bfdc-e15fb62d276e	F976993F-9127-4D98-A717-2552C14202B0	600005	34	254C8F4B-AB1C-4122-8BE9-79CC329AC49D	2c1a228a-99f1-4e3d-95a2-b6ed6eef20b2											91	102	103	NULL	99:99	79	14:24:00	1	8	51	254C8F4B-AB1C-4122-8BE9-79CC329AC49D	f44bf44e-f81d-4a78-bfdc-e15fb62d276e	102	103	5	500	0500D04	NULL	NULL
02f0dfd2-40f8-4d4b-ab76-a1ab72c0a527	f44bf44e-f81d-4a78-bfdc-e15fb62d276e	C3E46917-4BB0-4FF8-993A-2B839360BAA3	600005	34	254C8F4B-AB1C-4122-8BE9-79CC329AC49D	77437851-7e67-47f4-b3fb-b213725fa704											92	102	103	79	15:15:00	84	15:21:00	1	7	60	254C8F4B-AB1C-4122-8BE9-79CC329AC49D	f44bf44e-f81d-4a78-bfdc-e15fb62d276e	102	103	0	500	0500D04	NULL	NULL
23dc9f02-19e3-4113-8627-41992e7a237c	f44bf44e-f81d-4a78-bfdc-e15fb62d276e	F976993F-9127-4D98-A717-2552C14202B0	600005	34	254C8F4B-AB1C-4122-8BE9-79CC329AC49D	2c1a228a-99f1-4e3d-95a2-b6ed6eef20b2											114	102	103	84	16:21:00	98	16:27:00	1	5	51	254C8F4B-AB1C-4122-8BE9-79CC329AC49D	f44bf44e-f81d-4a78-bfdc-e15fb62d276e	102	103	0	500	0500D04	NULL	NULL
af2405b9-fa6d-4e1f-8b56-9af9b36ad755	f44bf44e-f81d-4a78-bfdc-e15fb62d276e	C3E46917-4BB0-4FF8-993A-2B839360BAA3	600005	34	254C8F4B-AB1C-4122-8BE9-79CC329AC49D	d9026928-cef9-48d7-ae91-6306d26da09f											114	102	103	98	17:18:00	106	17:28:00	1	5	63	254C8F4B-AB1C-4122-8BE9-79CC329AC49D	f44bf44e-f81d-4a78-bfdc-e15fb62d276e	102	103	0	500	0500D04	NULL	NULL
bb07d3e4-1b7a-4e75-92ab-9717caf1a858	f44bf44e-f81d-4a78-bfdc-e15fb62d276e	F976993F-9127-4D98-A717-2552C14202B0	600005	34	254C8F4B-AB1C-4122-8BE9-79CC329AC49D	NULL											138	102	103	106	18:31:00	NULL	99:99	0	0	0	254C8F4B-AB1C-4122-8BE9-79CC329AC49D	f44bf44e-f81d-4a78-bfdc-e15fb62d276e	102	103	3	500	0500D04	NULL	NULL
b59dad2d-d804-43f7-9af3-a7610070eecd	f44bf44e-f81d-4a78-bfdc-e15fb62d276e	F976993F-9127-4D98-A717-2552C14202B0	600005	34	254C8F4B-AB1C-4122-8BE9-79CC329AC49D	NULL											33	102	103	16	08:04:00	NULL	99:99	0	0	0	254C8F4B-AB1C-4122-8BE9-79CC329AC49D	f44bf44e-f81d-4a78-bfdc-e15fb62d276e	102	103	2	500	0500D04	NULL	NULL
7e81e58c-205e-4f33-b6f1-9ee02dac8b6a	f44bf44e-f81d-4a78-bfdc-e15fb62d276e	F976993F-9127-4D98-A717-2552C14202B0	600005	34	254C8F4B-AB1C-4122-8BE9-79CC329AC49D	185b5223-5d29-4dc0-8a89-096f6d42fe72											16	103	103	NULL	99:99	16	06:44:00	1	4	47	254C8F4B-AB1C-4122-8BE9-79CC329AC49D	f44bf44e-f81d-4a78-bfdc-e15fb62d276e	103	103	5	500	0500D04	NULL	NULL
344b5294-c929-4e74-8d77-18ef52835f36	f44bf44e-f81d-4a78-bfdc-e15fb62d276e	C3E46917-4BB0-4FF8-993A-2B839360BAA3	600005	34	254C8F4B-AB1C-4122-8BE9-79CC329AC49D	d9026928-cef9-48d7-ae91-6306d26da09f											24	103	103	16	07:31:00	24	07:36:00	1	4	63	254C8F4B-AB1C-4122-8BE9-79CC329AC49D	f44bf44e-f81d-4a78-bfdc-e15fb62d276e	103	103	0	500	0500D04	NULL	NULL
727c3c7f-8a9d-49f6-ad00-d42672b55dc3	f44bf44e-f81d-4a78-bfdc-e15fb62d276e	F976993F-9127-4D98-A717-2552C14202B0	600005	34	254C8F4B-AB1C-4122-8BE9-79CC329AC49D	2c1a228a-99f1-4e3d-95a2-b6ed6eef20b2											94	103	103	NULL	99:99	81	14:40:00	1	8	51	254C8F4B-AB1C-4122-8BE9-79CC329AC49D	f44bf44e-f81d-4a78-bfdc-e15fb62d276e	103	103	5	500	0500D04	NULL	NULL
77441568-79d8-4686-af57-8d8c6aa402aa	f44bf44e-f81d-4a78-bfdc-e15fb62d276e	C3E46917-4BB0-4FF8-993A-2B839360BAA3	600005	34	254C8F4B-AB1C-4122-8BE9-79CC329AC49D	77437851-7e67-47f4-b3fb-b213725fa704											95	103	103	81	15:31:00	87	15:42:00	1	7	60	254C8F4B-AB1C-4122-8BE9-79CC329AC49D	f44bf44e-f81d-4a78-bfdc-e15fb62d276e	103	103	0	500	0500D04	NULL	NULL
22cf00f0-8467-46b6-a6f8-0ccf8fee8756	f44bf44e-f81d-4a78-bfdc-e15fb62d276e	F976993F-9127-4D98-A717-2552C14202B0	600005	34	254C8F4B-AB1C-4122-8BE9-79CC329AC49D	2c1a228a-99f1-4e3d-95a2-b6ed6eef20b2											118	103	103	87	16:42:00	102	16:47:00	1	5	51	254C8F4B-AB1C-4122-8BE9-79CC329AC49D	f44bf44e-f81d-4a78-bfdc-e15fb62d276e	103	103	0	500	0500D04	NULL	NULL
1ada84cf-7147-4c51-b0e2-d1bfa132c070	f44bf44e-f81d-4a78-bfdc-e15fb62d276e	C3E46917-4BB0-4FF8-993A-2B839360BAA3	600005	34	254C8F4B-AB1C-4122-8BE9-79CC329AC49D	d9026928-cef9-48d7-ae91-6306d26da09f											118	103	103	102	17:38:00	109	17:46:00	1	6	63	254C8F4B-AB1C-4122-8BE9-79CC329AC49D	f44bf44e-f81d-4a78-bfdc-e15fb62d276e	103	103	0	500	0500D04	NULL	NULL
53482059-ae82-4787-80f6-bc91aad109d2	f44bf44e-f81d-4a78-bfdc-e15fb62d276e	F976993F-9127-4D98-A717-2552C14202B0	600005	34	254C8F4B-AB1C-4122-8BE9-79CC329AC49D	NULL											141	103	103	109	18:49:00	NULL	99:99	0	0	0	254C8F4B-AB1C-4122-8BE9-79CC329AC49D	f44bf44e-f81d-4a78-bfdc-e15fb62d276e	103	103	3	500	0500D04	NULL	NULL
d0109552-b935-4aa1-a188-6616583df6f7	f44bf44e-f81d-4a78-bfdc-e15fb62d276e	F976993F-9127-4D98-A717-2552C14202B0	600005	34	254C8F4B-AB1C-4122-8BE9-79CC329AC49D	NULL											41	103	103	24	08:39:00	NULL	99:99	0	0	0	254C8F4B-AB1C-4122-8BE9-79CC329AC49D	f44bf44e-f81d-4a78-bfdc-e15fb62d276e	103	103	2	500	0500D04	NULL	NULL
34908a00-346a-4956-a914-76a773bf2bbe	f44bf44e-f81d-4a78-bfdc-e15fb62d276e	F976993F-9127-4D98-A717-2552C14202B0	600005	34	254C8F4B-AB1C-4122-8BE9-79CC329AC49D	2c1a228a-99f1-4e3d-95a2-b6ed6eef20b2											20	104	103	NULL	99:99	20	07:00:00	1	4	51	254C8F4B-AB1C-4122-8BE9-79CC329AC49D	f44bf44e-f81d-4a78-bfdc-e15fb62d276e	104	103	5	500	0500D04	NULL	NULL
0aec9e6d-105e-4e4c-847f-aa3b6f09c32c	f44bf44e-f81d-4a78-bfdc-e15fb62d276e	C3E46917-4BB0-4FF8-993A-2B839360BAA3	600005	34	254C8F4B-AB1C-4122-8BE9-79CC329AC49D	d9026928-cef9-48d7-ae91-6306d26da09f											28	104	103	20	07:51:00	28	07:56:00	1	6	63	254C8F4B-AB1C-4122-8BE9-79CC329AC49D	f44bf44e-f81d-4a78-bfdc-e15fb62d276e	104	103	0	500	0500D04	NULL	NULL
f2310282-2b50-451c-8a6f-2e8b7db7b7a9	f44bf44e-f81d-4a78-bfdc-e15fb62d276e	F976993F-9127-4D98-A717-2552C14202B0	600005	34	254C8F4B-AB1C-4122-8BE9-79CC329AC49D	2c1a228a-99f1-4e3d-95a2-b6ed6eef20b2											98	104	103	NULL	99:99	83	14:54:00	1	7	51	254C8F4B-AB1C-4122-8BE9-79CC329AC49D	f44bf44e-f81d-4a78-bfdc-e15fb62d276e	104	103	5	500	0500D04	NULL	NULL
9fc59d88-48a8-4ef6-98a2-ed4b1b71b5bf	f44bf44e-f81d-4a78-bfdc-e15fb62d276e	C3E46917-4BB0-4FF8-993A-2B839360BAA3	600005	34	254C8F4B-AB1C-4122-8BE9-79CC329AC49D	77437851-7e67-47f4-b3fb-b213725fa704											97	104	103	83	15:45:00	89	15:54:00	1	6	60	254C8F4B-AB1C-4122-8BE9-79CC329AC49D	f44bf44e-f81d-4a78-bfdc-e15fb62d276e	104	103	0	500	0500D04	NULL	NULL
329429c5-8804-4278-847c-51843def3600	f44bf44e-f81d-4a78-bfdc-e15fb62d276e	F976993F-9127-4D98-A717-2552C14202B0	600005	34	254C8F4B-AB1C-4122-8BE9-79CC329AC49D	2c1a228a-99f1-4e3d-95a2-b6ed6eef20b2											120	104	103	89	16:54:00	104	16:58:00	1	6	51	254C8F4B-AB1C-4122-8BE9-79CC329AC49D	f44bf44e-f81d-4a78-bfdc-e15fb62d276e	104	103	0	500	0500D04	NULL	NULL
593efabf-9203-413a-99c0-2619f7d85702	f44bf44e-f81d-4a78-bfdc-e15fb62d276e	C3E46917-4BB0-4FF8-993A-2B839360BAA3	600005	34	254C8F4B-AB1C-4122-8BE9-79CC329AC49D	d9026928-cef9-48d7-ae91-6306d26da09f											120	104	103	104	17:49:00	111	17:58:00	1	6	63	254C8F4B-AB1C-4122-8BE9-79CC329AC49D	f44bf44e-f81d-4a78-bfdc-e15fb62d276e	104	103	0	500	0500D04	NULL	NULL
eb572983-4189-4fff-abfe-7c1468cf477f	f44bf44e-f81d-4a78-bfdc-e15fb62d276e	F976993F-9127-4D98-A717-2552C14202B0	600005	34	254C8F4B-AB1C-4122-8BE9-79CC329AC49D	NULL											143	104	103	111	19:01:00	NULL	99:99	0	0	0	254C8F4B-AB1C-4122-8BE9-79CC329AC49D	f44bf44e-f81d-4a78-bfdc-e15fb62d276e	104	103	3	500	0500D04	NULL	NULL
293a60ed-702c-492e-b25f-6564c621bd9a	f44bf44e-f81d-4a78-bfdc-e15fb62d276e	F976993F-9127-4D98-A717-2552C14202B0	600005	34	254C8F4B-AB1C-4122-8BE9-79CC329AC49D	NULL											45	104	103	28	08:59:00	NULL	99:99	0	0	0	254C8F4B-AB1C-4122-8BE9-79CC329AC49D	f44bf44e-f81d-4a78-bfdc-e15fb62d276e	104	103	2	500	0500D04	NULL	NULL
b839b26a-9874-4d43-a087-4603fb18fd74	f44bf44e-f81d-4a78-bfdc-e15fb62d276e	C3E46917-4BB0-4FF8-993A-2B839360BAA3	600005	34	254C8F4B-AB1C-4122-8BE9-79CC329AC49D	0dde16b3-0a04-4f67-8242-f27bba1d07ed											15	106	103	NULL	99:99	15	07:00:00	1	5	58	254C8F4B-AB1C-4122-8BE9-79CC329AC49D	f44bf44e-f81d-4a78-bfdc-e15fb62d276e	106	103	5	500	0500D04	NULL	NULL
ce8ba5ad-5352-44df-b1b0-9feb7a43aed5	f44bf44e-f81d-4a78-bfdc-e15fb62d276e	F976993F-9127-4D98-A717-2552C14202B0	600005	34	254C8F4B-AB1C-4122-8BE9-79CC329AC49D	2c1a228a-99f1-4e3d-95a2-b6ed6eef20b2											31	106	103	15	07:58:00	31	08:05:00	1	5	51	254C8F4B-AB1C-4122-8BE9-79CC329AC49D	f44bf44e-f81d-4a78-bfdc-e15fb62d276e	106	103	0	500	0500D04	NULL	NULL
b5ce9c05-3eb9-443e-9293-28a078535c24	f44bf44e-f81d-4a78-bfdc-e15fb62d276e	C3E46917-4BB0-4FF8-993A-2B839360BAA3	600005	34	254C8F4B-AB1C-4122-8BE9-79CC329AC49D	77437851-7e67-47f4-b3fb-b213725fa704											75	106	103	NULL	99:99	70	13:26:00	1	10	60	254C8F4B-AB1C-4122-8BE9-79CC329AC49D	f44bf44e-f81d-4a78-bfdc-e15fb62d276e	106	103	5	500	0500D04	NULL	NULL
e77e5f3a-60a4-4d1c-844d-b046c5f345e8	f44bf44e-f81d-4a78-bfdc-e15fb62d276e	F976993F-9127-4D98-A717-2552C14202B0	600005	34	254C8F4B-AB1C-4122-8BE9-79CC329AC49D	2c1a228a-99f1-4e3d-95a2-b6ed6eef20b2											93	106	103	70	14:26:00	80	14:32:00	1	8	51	254C8F4B-AB1C-4122-8BE9-79CC329AC49D	f44bf44e-f81d-4a78-bfdc-e15fb62d276e	106	103	0	500	0500D04	NULL	NULL
f2c5eb5a-e73f-4559-a42a-4162f4b0f454	f44bf44e-f81d-4a78-bfdc-e15fb62d276e	C3E46917-4BB0-4FF8-993A-2B839360BAA3	600005	34	254C8F4B-AB1C-4122-8BE9-79CC329AC49D	77437851-7e67-47f4-b3fb-b213725fa704											93	106	103	80	15:23:00	85	15:28:00	1	7	60	254C8F4B-AB1C-4122-8BE9-79CC329AC49D	f44bf44e-f81d-4a78-bfdc-e15fb62d276e	106	103	0	500	0500D04	NULL	NULL
caac8eec-f315-46d7-86e0-ec1888d10d1e	f44bf44e-f81d-4a78-bfdc-e15fb62d276e	F976993F-9127-4D98-A717-2552C14202B0	600005	34	254C8F4B-AB1C-4122-8BE9-79CC329AC49D	2c1a228a-99f1-4e3d-95a2-b6ed6eef20b2											115	106	103	85	16:28:00	99	16:32:00	1	5	51	254C8F4B-AB1C-4122-8BE9-79CC329AC49D	f44bf44e-f81d-4a78-bfdc-e15fb62d276e	106	103	0	500	0500D04	NULL	NULL
1e4e96cd-c612-4a8a-9d6e-ccb965b6ab86	f44bf44e-f81d-4a78-bfdc-e15fb62d276e	C3E46917-4BB0-4FF8-993A-2B839360BAA3	600005	34	254C8F4B-AB1C-4122-8BE9-79CC329AC49D	NULL											39	106	103	31	08:56:00	NULL	99:99	0	0	0	254C8F4B-AB1C-4122-8BE9-79CC329AC49D	f44bf44e-f81d-4a78-bfdc-e15fb62d276e	106	103	2	500	0500D04	NULL	NULL
7f7c30ff-639f-489d-bdd4-f481a722962c	f44bf44e-f81d-4a78-bfdc-e15fb62d276e	C3E46917-4BB0-4FF8-993A-2B839360BAA3	600005	34	254C8F4B-AB1C-4122-8BE9-79CC329AC49D	NULL											115	106	103	99	17:23:00	NULL	99:99	0	0	0	254C8F4B-AB1C-4122-8BE9-79CC329AC49D	f44bf44e-f81d-4a78-bfdc-e15fb62d276e	106	103	3	500	0500D04	NULL	NULL
8191c234-d56e-4291-87a5-b7e0c048aae7	f44bf44e-f81d-4a78-bfdc-e15fb62d276e	C3E46917-4BB0-4FF8-993A-2B839360BAA3	600005	34	254C8F4B-AB1C-4122-8BE9-79CC329AC49D	d9026928-cef9-48d7-ae91-6306d26da09f											20	107	103	NULL	99:99	20	07:20:00	1	4	63	254C8F4B-AB1C-4122-8BE9-79CC329AC49D	f44bf44e-f81d-4a78-bfdc-e15fb62d276e	107	103	5	500	0500D04	NULL	NULL
f6fde862-fbbe-4673-8489-fe9105c74d18	f44bf44e-f81d-4a78-bfdc-e15fb62d276e	F976993F-9127-4D98-A717-2552C14202B0	600005	34	254C8F4B-AB1C-4122-8BE9-79CC329AC49D	2c1a228a-99f1-4e3d-95a2-b6ed6eef20b2											37	107	103	20	08:23:00	40	09:30:00	1	5	51	254C8F4B-AB1C-4122-8BE9-79CC329AC49D	f44bf44e-f81d-4a78-bfdc-e15fb62d276e	107	103	0	500	0500D04	NULL	NULL
2e35e5d7-2592-4b9e-b12f-3c79caca4c3d	f44bf44e-f81d-4a78-bfdc-e15fb62d276e	C3E46917-4BB0-4FF8-993A-2B839360BAA3	600005	34	254C8F4B-AB1C-4122-8BE9-79CC329AC49D	77437851-7e67-47f4-b3fb-b213725fa704											80	107	103	NULL	99:99	75	14:12:00	1	9	60	254C8F4B-AB1C-4122-8BE9-79CC329AC49D	f44bf44e-f81d-4a78-bfdc-e15fb62d276e	107	103	5	500	0500D04	NULL	NULL
8c66a8f3-eeb6-45bf-ac7f-ae91e8f5bae1	f44bf44e-f81d-4a78-bfdc-e15fb62d276e	F976993F-9127-4D98-A717-2552C14202B0	600005	34	254C8F4B-AB1C-4122-8BE9-79CC329AC49D	2c1a228a-99f1-4e3d-95a2-b6ed6eef20b2											103	107	103	75	15:12:00	87	15:22:00	1	7	51	254C8F4B-AB1C-4122-8BE9-79CC329AC49D	f44bf44e-f81d-4a78-bfdc-e15fb62d276e	107	103	0	500	0500D04	NULL	NULL
319050db-ff50-4482-83aa-061c82d0c4ae	f44bf44e-f81d-4a78-bfdc-e15fb62d276e	C3E46917-4BB0-4FF8-993A-2B839360BAA3	600005	34	254C8F4B-AB1C-4122-8BE9-79CC329AC49D	d9026928-cef9-48d7-ae91-6306d26da09f											102	107	103	87	16:13:00	95	16:24:00	1	6	63	254C8F4B-AB1C-4122-8BE9-79CC329AC49D	f44bf44e-f81d-4a78-bfdc-e15fb62d276e	107	103	0	500	0500D04	NULL	NULL
38dbcc51-5091-4fcf-bfb2-2e5a4669c20a	f44bf44e-f81d-4a78-bfdc-e15fb62d276e	F976993F-9127-4D98-A717-2552C14202B0	600005	34	254C8F4B-AB1C-4122-8BE9-79CC329AC49D	2c1a228a-99f1-4e3d-95a2-b6ed6eef20b2											126	107	103	94	17:27:00	113	17:34:00	1	4	51	254C8F4B-AB1C-4122-8BE9-79CC329AC49D	f44bf44e-f81d-4a78-bfdc-e15fb62d276e	107	103	0	500	0500D04	NULL	NULL
a9fad264-d228-41b0-a34c-9a4a8c52ce85	f44bf44e-f81d-4a78-bfdc-e15fb62d276e	C3E46917-4BB0-4FF8-993A-2B839360BAA3	600005	34	254C8F4B-AB1C-4122-8BE9-79CC329AC49D	NULL											44	107	103	36	09:21:00	NULL	99:99	0	0	0	254C8F4B-AB1C-4122-8BE9-79CC329AC49D	f44bf44e-f81d-4a78-bfdc-e15fb62d276e	107	103	2	500	0500D04	NULL	NULL
c9089731-7ba6-41e7-ba78-ab742b6552ae	f44bf44e-f81d-4a78-bfdc-e15fb62d276e	C3E46917-4BB0-4FF8-993A-2B839360BAA3	600005	34	254C8F4B-AB1C-4122-8BE9-79CC329AC49D	NULL											126	107	103	110	18:25:00	NULL	99:99	0	0	0	254C8F4B-AB1C-4122-8BE9-79CC329AC49D	f44bf44e-f81d-4a78-bfdc-e15fb62d276e	107	103	3	500	0500D04	NULL	NULL

## Sheet: Sheet4
4ff14da8-51b9-416d-a512-d9d0070e2d26	f44bf44e-f81d-4a78-bfdc-e15fb62d276e	F976993F-9127-4D98-A717-2552C14202B0	600005	34	254C8F4B-AB1C-4122-8BE9-79CC329AC49D	deb2dce4-7d09-4a6c-973d-c69d2ed002c6											4	1	101	NULL	99:99	1	05:10:00	1	0	40	254C8F4B-AB1C-4122-8BE9-79CC329AC49D	f44bf44e-f81d-4a78-bfdc-e15fb62d276e	1	101	5	500	0500D04	NULL	NULL
df6affef-4dce-4219-919a-1f704727babc	f44bf44e-f81d-4a78-bfdc-e15fb62d276e	C3E46917-4BB0-4FF8-993A-2B839360BAA3	600005	34	254C8F4B-AB1C-4122-8BE9-79CC329AC49D	f1d2fd50-723e-40a3-87dc-8e4ef130c9b5											19	1	101	1	05:50:00	4	06:00:00	1	8	53	254C8F4B-AB1C-4122-8BE9-79CC329AC49D	f44bf44e-f81d-4a78-bfdc-e15fb62d276e	1	101	0	500	0500D04	NULL	NULL
5ae086b2-af3c-446f-9234-191b072d9d66	f44bf44e-f81d-4a78-bfdc-e15fb62d276e	F976993F-9127-4D98-A717-2552C14202B0	600005	34	254C8F4B-AB1C-4122-8BE9-79CC329AC49D	2c1a228a-99f1-4e3d-95a2-b6ed6eef20b2											27	1	101	4	06:53:00	19	06:56:00	1	4	51	254C8F4B-AB1C-4122-8BE9-79CC329AC49D	f44bf44e-f81d-4a78-bfdc-e15fb62d276e	1	101	0	500	0500D04	NULL	NULL
8342a21d-ea3e-4c1a-9783-b9e6d42a24d3	f44bf44e-f81d-4a78-bfdc-e15fb62d276e	C3E46917-4BB0-4FF8-993A-2B839360BAA3	600005	34	254C8F4B-AB1C-4122-8BE9-79CC329AC49D	d9026928-cef9-48d7-ae91-6306d26da09f											44	1	101	19	07:47:00	27	07:50:00	1	5	63	254C8F4B-AB1C-4122-8BE9-79CC329AC49D	f44bf44e-f81d-4a78-bfdc-e15fb62d276e	1	101	0	500	0500D04	NULL	NULL
83343181-dd5e-4914-a278-176aa7a65598	f44bf44e-f81d-4a78-bfdc-e15fb62d276e	F976993F-9127-4D98-A717-2552C14202B0	600005	34	254C8F4B-AB1C-4122-8BE9-79CC329AC49D	2c1a228a-99f1-4e3d-95a2-b6ed6eef20b2											50	1	101	27	08:53:00	33	09:04:00	1	54	51	254C8F4B-AB1C-4122-8BE9-79CC329AC49D	f44bf44e-f81d-4a78-bfdc-e15fb62d276e	1	101	0	500	0500D04	NULL	NULL
24febe0a-3887-44c2-a063-197fb99aa018	f44bf44e-f81d-4a78-bfdc-e15fb62d276e	C3E46917-4BB0-4FF8-993A-2B839360BAA3	600005	34	254C8F4B-AB1C-4122-8BE9-79CC329AC49D	d9026928-cef9-48d7-ae91-6306d26da09f											65	1	101	42	09:55:00	48	10:04:00	1	6	63	254C8F4B-AB1C-4122-8BE9-79CC329AC49D	f44bf44e-f81d-4a78-bfdc-e15fb62d276e	1	101	0	500	0500D04	NULL	NULL
1c3110e6-722a-4eaa-aa85-63a823ce9002	f44bf44e-f81d-4a78-bfdc-e15fb62d276e	F976993F-9127-4D98-A717-2552C14202B0	600005	34	254C8F4B-AB1C-4122-8BE9-79CC329AC49D	2c1a228a-99f1-4e3d-95a2-b6ed6eef20b2											69	1	101	48	11:07:00	61	11:36:00	1	10	51	254C8F4B-AB1C-4122-8BE9-79CC329AC49D	f44bf44e-f81d-4a78-bfdc-e15fb62d276e	1	101	0	500	0500D04	NULL	NULL
7cf930f8-a3fb-445d-b9ae-d57fa8360c70	f44bf44e-f81d-4a78-bfdc-e15fb62d276e	C3E46917-4BB0-4FF8-993A-2B839360BAA3	600005	34	254C8F4B-AB1C-4122-8BE9-79CC329AC49D	77437851-7e67-47f4-b3fb-b213725fa704											122	1	101	61	12:27:00	66	12:46:00	1	10	60	254C8F4B-AB1C-4122-8BE9-79CC329AC49D	f44bf44e-f81d-4a78-bfdc-e15fb62d276e	1	101	0	500	0500D04	NULL	NULL
29982612-bdd1-49f8-b049-db79b934b635	f44bf44e-f81d-4a78-bfdc-e15fb62d276e	F976993F-9127-4D98-A717-2552C14202B0	600005	34	254C8F4B-AB1C-4122-8BE9-79CC329AC49D	2c1a228a-99f1-4e3d-95a2-b6ed6eef20b2											122	1	105	NULL	99:99	106	17:10:00	1	6	51	254C8F4B-AB1C-4122-8BE9-79CC329AC49D	f44bf44e-f81d-4a78-bfdc-e15fb62d276e	1	105	5	500	0500D04	NULL	NULL
9ac717eb-0ad6-443a-9191-7a76919babfb	f44bf44e-f81d-4a78-bfdc-e15fb62d276e	C3E46917-4BB0-4FF8-993A-2B839360BAA3	600005	34	254C8F4B-AB1C-4122-8BE9-79CC329AC49D	d9026928-cef9-48d7-ae91-6306d26da09f											145	1	105	106	18:01:00	113	18:10:00	1	6	63	254C8F4B-AB1C-4122-8BE9-79CC329AC49D	f44bf44e-f81d-4a78-bfdc-e15fb62d276e	1	105	0	500	0500D04	NULL	NULL
7f76ea42-f9cf-4e5e-8e84-5fd1b04ec9c9	f44bf44e-f81d-4a78-bfdc-e15fb62d276e	F976993F-9127-4D98-A717-2552C14202B0	600005	34	254C8F4B-AB1C-4122-8BE9-79CC329AC49D	2c1a228a-99f1-4e3d-95a2-b6ed6eef20b2											141	1	105	113	19:13:00	125	19:26:00	1	8	51	254C8F4B-AB1C-4122-8BE9-79CC329AC49D	f44bf44e-f81d-4a78-bfdc-e15fb62d276e	1	105	0	500	0500D04	NULL	NULL
3129de51-ff3c-4e29-8ccb-95e386b272e0	f44bf44e-f81d-4a78-bfdc-e15fb62d276e	C3E46917-4BB0-4FF8-993A-2B839360BAA3	600005	34	254C8F4B-AB1C-4122-8BE9-79CC329AC49D	f94fbe1c-3de9-4bcf-9ec5-c1cca06cb212											163	1	105	125	20:17:00	131	20:24:00	1	7	52	254C8F4B-AB1C-4122-8BE9-79CC329AC49D	f44bf44e-f81d-4a78-bfdc-e15fb62d276e	1	105	0	500	0500D04	NULL	NULL
32a063b1-d0e5-44d1-bd34-bb5541d5a59a	f44bf44e-f81d-4a78-bfdc-e15fb62d276e	F976993F-9127-4D98-A717-2552C14202B0	600005	34	254C8F4B-AB1C-4122-8BE9-79CC329AC49D	a387fab1-a2ce-4b77-9fdc-a4806537dbfe											158	1	105	131	21:16:00	142	21:42:00	1	12	44	254C8F4B-AB1C-4122-8BE9-79CC329AC49D	f44bf44e-f81d-4a78-bfdc-e15fb62d276e	1	105	0	500	0500D04	NULL	NULL
2526a97d-cf76-491f-915a-68371f28b8eb	f44bf44e-f81d-4a78-bfdc-e15fb62d276e	C3E46917-4BB0-4FF8-993A-2B839360BAA3	600005	34	254C8F4B-AB1C-4122-8BE9-79CC329AC49D	c0818e13-5bb2-4459-9b18-b4ee1cfe9144											2	1	105	142	22:26:00	147	22:46:00	1	14	48	254C8F4B-AB1C-4122-8BE9-79CC329AC49D	f44bf44e-f81d-4a78-bfdc-e15fb62d276e	1	105	0	500	0500D04	NULL	NULL
dd541ae7-566e-4cbd-a598-f7405e950019	f44bf44e-f81d-4a78-bfdc-e15fb62d276e	F976993F-9127-4D98-A717-2552C14202B0	600005	34	254C8F4B-AB1C-4122-8BE9-79CC329AC49D	deb2dce4-7d09-4a6c-973d-c69d2ed002c6											5	2	101	NULL	99:99	2	05:20:00	1	10	40	254C8F4B-AB1C-4122-8BE9-79CC329AC49D	f44bf44e-f81d-4a78-bfdc-e15fb62d276e	2	101	5	500	0500D04	NULL	NULL
bd774fb6-beb0-4dc4-9528-b4d8c838cbbf	f44bf44e-f81d-4a78-bfdc-e15fb62d276e	C3E46917-4BB0-4FF8-993A-2B839360BAA3	600005	34	254C8F4B-AB1C-4122-8BE9-79CC329AC49D	f1d2fd50-723e-40a3-87dc-8e4ef130c9b5											21	2	101	2	06:00:00	5	06:08:00	1	8	53	254C8F4B-AB1C-4122-8BE9-79CC329AC49D	f44bf44e-f81d-4a78-bfdc-e15fb62d276e	2	101	0	500	0500D04	NULL	NULL
7c482f9a-3510-488b-9038-e1a7535f2829	f44bf44e-f81d-4a78-bfdc-e15fb62d276e	F976993F-9127-4D98-A717-2552C14202B0	600005	34	254C8F4B-AB1C-4122-8BE9-79CC329AC49D	2c1a228a-99f1-4e3d-95a2-b6ed6eef20b2											29	2	101	5	07:01:00	21	07:06:00	1	6	51	254C8F4B-AB1C-4122-8BE9-79CC329AC49D	f44bf44e-f81d-4a78-bfdc-e15fb62d276e	2	101	0	500	0500D04	NULL	NULL
0d7f0982-e7ce-4af6-be23-a6e77d7d167c	f44bf44e-f81d-4a78-bfdc-e15fb62d276e	C3E46917-4BB0-4FF8-993A-2B839360BAA3	600005	34	254C8F4B-AB1C-4122-8BE9-79CC329AC49D	d9026928-cef9-48d7-ae91-6306d26da09f											46	2	101	21	07:57:00	29	08:02:00	1	6	63	254C8F4B-AB1C-4122-8BE9-79CC329AC49D	f44bf44e-f81d-4a78-bfdc-e15fb62d276e	2	101	0	500	0500D04	NULL	NULL
8d86e2a2-14b9-4e17-80eb-2538dde468f3	f44bf44e-f81d-4a78-bfdc-e15fb62d276e	F976993F-9127-4D98-A717-2552C14202B0	600005	34	254C8F4B-AB1C-4122-8BE9-79CC329AC49D	2c1a228a-99f1-4e3d-95a2-b6ed6eef20b2											51	2	101	29	09:05:00	34	09:10:00	1	6	51	254C8F4B-AB1C-4122-8BE9-79CC329AC49D	f44bf44e-f81d-4a78-bfdc-e15fb62d276e	2	101	0	500	0500D04	NULL	NULL
d260d659-56bb-4c8b-8d4d-30acc01ec270	f44bf44e-f81d-4a78-bfdc-e15fb62d276e	C3E46917-4BB0-4FF8-993A-2B839360BAA3	600005	34	254C8F4B-AB1C-4122-8BE9-79CC329AC49D	d9026928-cef9-48d7-ae91-6306d26da09f											100	2	101	43	10:01:00	49	10:10:00	1	6	63	254C8F4B-AB1C-4122-8BE9-79CC329AC49D	f44bf44e-f81d-4a78-bfdc-e15fb62d276e	2	101	0	500	0500D04	NULL	NULL
d1e0a8c8-1bc0-4a94-9d88-7d7c8a2dab8b	f44bf44e-f81d-4a78-bfdc-e15fb62d276e	F976993F-9127-4D98-A717-2552C14202B0	600005	34	254C8F4B-AB1C-4122-8BE9-79CC329AC49D	2c1a228a-99f1-4e3d-95a2-b6ed6eef20b2											99	2	105	NULL	99:99	85	15:08:00	1	7	51	254C8F4B-AB1C-4122-8BE9-79CC329AC49D	f44bf44e-f81d-4a78-bfdc-e15fb62d276e	2	105	5	500	0500D04	NULL	NULL
db2e6867-1e9d-4fc8-805c-8ad8b48d5b35	f44bf44e-f81d-4a78-bfdc-e15fb62d276e	C3E46917-4BB0-4FF8-993A-2B839360BAA3	600005	34	254C8F4B-AB1C-4122-8BE9-79CC329AC49D	d9026928-cef9-48d7-ae91-6306d26da09f											123	2	105	85	15:59:00	92	16:06:00	1	6	63	254C8F4B-AB1C-4122-8BE9-79CC329AC49D	f44bf44e-f81d-4a78-bfdc-e15fb62d276e	2	105	0	500	0500D04	NULL	NULL
c42f14be-977e-4bad-91e3-307d3f4204eb	f44bf44e-f81d-4a78-bfdc-e15fb62d276e	F976993F-9127-4D98-A717-2552C14202B0	600005	34	254C8F4B-AB1C-4122-8BE9-79CC329AC49D	2c1a228a-99f1-4e3d-95a2-b6ed6eef20b2											123	2	105	91	17:09:00	108	17:16:00	1	2	51	254C8F4B-AB1C-4122-8BE9-79CC329AC49D	f44bf44e-f81d-4a78-bfdc-e15fb62d276e	2	105	0	500	0500D04	NULL	NULL
36ed6cc5-4260-4877-a125-0fea37f9e92f	f44bf44e-f81d-4a78-bfdc-e15fb62d276e	C3E46917-4BB0-4FF8-993A-2B839360BAA3	600005	34	254C8F4B-AB1C-4122-8BE9-79CC329AC49D	d9026928-cef9-48d7-ae91-6306d26da09f											146	2	105	107	18:07:00	114	18:17:00	1	7	63	254C8F4B-AB1C-4122-8BE9-79CC329AC49D	f44bf44e-f81d-4a78-bfdc-e15fb62d276e	2	105	0	500	0500D04	NULL	NULL
a5d0a1d1-2043-496f-94ea-9c1a012866cc	f44bf44e-f81d-4a78-bfdc-e15fb62d276e	F976993F-9127-4D98-A717-2552C14202B0	600005	34	254C8F4B-AB1C-4122-8BE9-79CC329AC49D	407976d3-96c6-4352-b991-7b4f1846038b											142	2	105	114	19:20:00	126	19:34:00	1	8	48	254C8F4B-AB1C-4122-8BE9-79CC329AC49D	f44bf44e-f81d-4a78-bfdc-e15fb62d276e	2	105	0	500	0500D04	NULL	NULL
074c8a63-e9d0-48af-ae8d-f9d8e16b2e20	f44bf44e-f81d-4a78-bfdc-e15fb62d276e	C3E46917-4BB0-4FF8-993A-2B839360BAA3	600005	34	254C8F4B-AB1C-4122-8BE9-79CC329AC49D	f94fbe1c-3de9-4bcf-9ec5-c1cca06cb212											164	2	105	126	20:22:00	132	20:31:00	1	7	52	254C8F4B-AB1C-4122-8BE9-79CC329AC49D	f44bf44e-f81d-4a78-bfdc-e15fb62d276e	2	105	0	500	0500D04	NULL	NULL
846714e4-a98a-451b-9901-c08ca4038639	f44bf44e-f81d-4a78-bfdc-e15fb62d276e	F976993F-9127-4D98-A717-2552C14202B0	600005	34	254C8F4B-AB1C-4122-8BE9-79CC329AC49D	a387fab1-a2ce-4b77-9fdc-a4806537dbfe											159	2	105	132	21:23:00	143	21:54:00	1	12	44	254C8F4B-AB1C-4122-8BE9-79CC329AC49D	f44bf44e-f81d-4a78-bfdc-e15fb62d276e	2	105	0	500	0500D04	NULL	NULL
8b7639d5-1e48-49ab-8450-cb93df2b5890	f44bf44e-f81d-4a78-bfdc-e15fb62d276e	C3E46917-4BB0-4FF8-993A-2B839360BAA3	600005	34	254C8F4B-AB1C-4122-8BE9-79CC329AC49D	c0818e13-5bb2-4459-9b18-b4ee1cfe9144											3	2	105	143	22:38:00	148	23:00:00	1	14	48	254C8F4B-AB1C-4122-8BE9-79CC329AC49D	f44bf44e-f81d-4a78-bfdc-e15fb62d276e	2	105	0	500	0500D04	NULL	NULL
5909b88c-7147-4842-a691-3aaf45387ebc	f44bf44e-f81d-4a78-bfdc-e15fb62d276e	F976993F-9127-4D98-A717-2552C14202B0	600005	34	254C8F4B-AB1C-4122-8BE9-79CC329AC49D	deb2dce4-7d09-4a6c-973d-c69d2ed002c6											6	3	101	NULL	99:99	3	05:30:00	1	10	40	254C8F4B-AB1C-4122-8BE9-79CC329AC49D	f44bf44e-f81d-4a78-bfdc-e15fb62d276e	3	101	5	500	0500D04	NULL	NULL
55f73219-1ee4-4c68-b1fd-143fb3011e72	f44bf44e-f81d-4a78-bfdc-e15fb62d276e	C3E46917-4BB0-4FF8-993A-2B839360BAA3	600005	34	254C8F4B-AB1C-4122-8BE9-79CC329AC49D	6050f778-c8ee-4dab-840f-487504266c34											22	3	101	3	06:10:00	6	06:14:00	1	6	55	254C8F4B-AB1C-4122-8BE9-79CC329AC49D	f44bf44e-f81d-4a78-bfdc-e15fb62d276e	3	101	0	500	0500D04	NULL	NULL
da5b56ce-368a-434a-945a-11e75fb61d0c	f44bf44e-f81d-4a78-bfdc-e15fb62d276e	F976993F-9127-4D98-A717-2552C14202B0	600005	34	254C8F4B-AB1C-4122-8BE9-79CC329AC49D	2c1a228a-99f1-4e3d-95a2-b6ed6eef20b2											30	3	101	6	07:09:00	22	07:12:00	1	6	51	254C8F4B-AB1C-4122-8BE9-79CC329AC49D	f44bf44e-f81d-4a78-bfdc-e15fb62d276e	3	101	0	500	0500D04	NULL	NULL
cf7e24a2-3286-4fe2-9af9-f914acc4f9ca	f44bf44e-f81d-4a78-bfdc-e15fb62d276e	C3E46917-4BB0-4FF8-993A-2B839360BAA3	600005	34	254C8F4B-AB1C-4122-8BE9-79CC329AC49D	d9026928-cef9-48d7-ae91-6306d26da09f											47	3	101	22	08:03:00	30	08:08:00	1	6	63	254C8F4B-AB1C-4122-8BE9-79CC329AC49D	f44bf44e-f81d-4a78-bfdc-e15fb62d276e	3	101	0	500	0500D04	NULL	NULL
46cdd9ac-3c65-4f18-afb1-4be79a45833d	f44bf44e-f81d-4a78-bfdc-e15fb62d276e	F976993F-9127-4D98-A717-2552C14202B0	600005	34	254C8F4B-AB1C-4122-8BE9-79CC329AC49D	2c1a228a-99f1-4e3d-95a2-b6ed6eef20b2											52	3	101	30	09:11:00	36	09:17:00	1	2	51	254C8F4B-AB1C-4122-8BE9-79CC329AC49D	f44bf44e-f81d-4a78-bfdc-e15fb62d276e	3	101	0	500	0500D04	NULL	NULL
5e0c4c85-0d8a-4548-8464-b910a3461729	f44bf44e-f81d-4a78-bfdc-e15fb62d276e	C3E46917-4BB0-4FF8-993A-2B839360BAA3	600005	34	254C8F4B-AB1C-4122-8BE9-79CC329AC49D	d9026928-cef9-48d7-ae91-6306d26da09f											67	3	101	44	10:08:00	50	10:17:00	1	7	63	254C8F4B-AB1C-4122-8BE9-79CC329AC49D	f44bf44e-f81d-4a78-bfdc-e15fb62d276e	3	101	0	500	0500D04	NULL	NULL
28b3b8d1-55f7-4d86-a645-d92e5650f4f6	f44bf44e-f81d-4a78-bfdc-e15fb62d276e	F976993F-9127-4D98-A717-2552C14202B0	600005	34	254C8F4B-AB1C-4122-8BE9-79CC329AC49D	2c1a228a-99f1-4e3d-95a2-b6ed6eef20b2											70	3	101	50	11:20:00	62	11:46:00	1	10	51	254C8F4B-AB1C-4122-8BE9-79CC329AC49D	f44bf44e-f81d-4a78-bfdc-e15fb62d276e	3	101	0	500	0500D04	NULL	NULL
74b6e4f2-064d-49e2-a4b3-0b5cee0962b5	f44bf44e-f81d-4a78-bfdc-e15fb62d276e	C3E46917-4BB0-4FF8-993A-2B839360BAA3	600005	34	254C8F4B-AB1C-4122-8BE9-79CC329AC49D	77437851-7e67-47f4-b3fb-b213725fa704											99	3	101	62	12:37:00	67	12:56:00	1	10	60	254C8F4B-AB1C-4122-8BE9-79CC329AC49D	f44bf44e-f81d-4a78-bfdc-e15fb62d276e	3	101	0	500	0500D04	NULL	NULL
6fe71e78-a3e2-47bc-a2b7-089fc46782c7	f44bf44e-f81d-4a78-bfdc-e15fb62d276e	F976993F-9127-4D98-A717-2552C14202B0	600005	34	254C8F4B-AB1C-4122-8BE9-79CC329AC49D	2c1a228a-99f1-4e3d-95a2-b6ed6eef20b2											98	3	105	NULL	99:99	84	15:01:00	1	7	51	254C8F4B-AB1C-4122-8BE9-79CC329AC49D	f44bf44e-f81d-4a78-bfdc-e15fb62d276e	3	105	5	500	0500D04	NULL	NULL
5520d0df-0bb2-4983-afd9-3c0d822d7162	f44bf44e-f81d-4a78-bfdc-e15fb62d276e	C3E46917-4BB0-4FF8-993A-2B839360BAA3	600005	34	254C8F4B-AB1C-4122-8BE9-79CC329AC49D	77437851-7e67-47f4-b3fb-b213725fa704											121	3	105	84	15:52:00	91	16:00:00	1	2	60	254C8F4B-AB1C-4122-8BE9-79CC329AC49D	f44bf44e-f81d-4a78-bfdc-e15fb62d276e	3	105	0	500	0500D04	NULL	NULL
ba90c479-eeb9-4013-bc45-63c7f857599e	f44bf44e-f81d-4a78-bfdc-e15fb62d276e	F976993F-9127-4D98-A717-2552C14202B0	600005	34	254C8F4B-AB1C-4122-8BE9-79CC329AC49D	2c1a228a-99f1-4e3d-95a2-b6ed6eef20b2											121	3	105	90	17:00:00	105	17:04:00	1	6	51	254C8F4B-AB1C-4122-8BE9-79CC329AC49D	f44bf44e-f81d-4a78-bfdc-e15fb62d276e	3	105	0	500	0500D04	NULL	NULL
37cad517-960f-44b7-8e4e-0af2fd476b29	f44bf44e-f81d-4a78-bfdc-e15fb62d276e	C3E46917-4BB0-4FF8-993A-2B839360BAA3	600005	34	254C8F4B-AB1C-4122-8BE9-79CC329AC49D	d9026928-cef9-48d7-ae91-6306d26da09f											144	3	105	105	17:55:00	112	18:04:00	1	6	63	254C8F4B-AB1C-4122-8BE9-79CC329AC49D	f44bf44e-f81d-4a78-bfdc-e15fb62d276e	3	105	0	500	0500D04	NULL	NULL
bf0032b8-d13c-442a-b66c-501dda89ac43	f44bf44e-f81d-4a78-bfdc-e15fb62d276e	F976993F-9127-4D98-A717-2552C14202B0	600005	34	254C8F4B-AB1C-4122-8BE9-79CC329AC49D	2c1a228a-99f1-4e3d-95a2-b6ed6eef20b2											140	3	105	112	19:07:00	124	19:18:00	1	8	51	254C8F4B-AB1C-4122-8BE9-79CC329AC49D	f44bf44e-f81d-4a78-bfdc-e15fb62d276e	3	105	0	500	0500D04	NULL	NULL
a131576c-4ced-4e7a-8368-df52b62bc57a	f44bf44e-f81d-4a78-bfdc-e15fb62d276e	C3E46917-4BB0-4FF8-993A-2B839360BAA3	600005	34	254C8F4B-AB1C-4122-8BE9-79CC329AC49D	f94fbe1c-3de9-4bcf-9ec5-c1cca06cb212											4	3	105	124	20:09:00	130	20:17:00	1	7	52	254C8F4B-AB1C-4122-8BE9-79CC329AC49D	f44bf44e-f81d-4a78-bfdc-e15fb62d276e	3	105	0	500	0500D04	NULL	NULL
8941bc87-1142-4e5d-b6d9-9e2c1f656933	f44bf44e-f81d-4a78-bfdc-e15fb62d276e	F976993F-9127-4D98-A717-2552C14202B0	600005	34	254C8F4B-AB1C-4122-8BE9-79CC329AC49D	deb2dce4-7d09-4a6c-973d-c69d2ed002c6											8	4	101	NULL	99:99	4	05:38:00	1	8	40	254C8F4B-AB1C-4122-8BE9-79CC329AC49D	f44bf44e-f81d-4a78-bfdc-e15fb62d276e	4	101	5	500	0500D04	NULL	NULL
d0edaec5-9131-40d0-881b-eb88716ccd0f	f44bf44e-f81d-4a78-bfdc-e15fb62d276e	C3E46917-4BB0-4FF8-993A-2B839360BAA3	600005	34	254C8F4B-AB1C-4122-8BE9-79CC329AC49D	6050f778-c8ee-4dab-840f-487504266c34											24	4	101	4	06:18:00	8	06:25:00	1	5	55	254C8F4B-AB1C-4122-8BE9-79CC329AC49D	f44bf44e-f81d-4a78-bfdc-e15fb62d276e	4	101	0	500	0500D04	NULL	NULL
0ad7702f-6cb6-47c0-8ce9-606e63c84c06	f44bf44e-f81d-4a78-bfdc-e15fb62d276e	F976993F-9127-4D98-A717-2552C14202B0	600005	34	254C8F4B-AB1C-4122-8BE9-79CC329AC49D	2c1a228a-99f1-4e3d-95a2-b6ed6eef20b2											32	4	101	8	07:20:00	24	07:24:00	1	6	51	254C8F4B-AB1C-4122-8BE9-79CC329AC49D	f44bf44e-f81d-4a78-bfdc-e15fb62d276e	4	101	0	500	0500D04	NULL	NULL
d4dd27d3-72b5-401b-91fc-c10aeb0cfc0a	f44bf44e-f81d-4a78-bfdc-e15fb62d276e	C3E46917-4BB0-4FF8-993A-2B839360BAA3	600005	34	254C8F4B-AB1C-4122-8BE9-79CC329AC49D	d9026928-cef9-48d7-ae91-6306d26da09f											49	4	101	24	08:15:00	32	08:20:00	1	6	63	254C8F4B-AB1C-4122-8BE9-79CC329AC49D	f44bf44e-f81d-4a78-bfdc-e15fb62d276e	4	101	0	500	0500D04	NULL	NULL
27597523-51ae-4f30-a421-3dfd3c183c31	f44bf44e-f81d-4a78-bfdc-e15fb62d276e	F976993F-9127-4D98-A717-2552C14202B0	600005	34	254C8F4B-AB1C-4122-8BE9-79CC329AC49D	2c1a228a-99f1-4e3d-95a2-b6ed6eef20b2											54	4	101	32	09:23:00	41	09:31:00	1	1	51	254C8F4B-AB1C-4122-8BE9-79CC329AC49D	f44bf44e-f81d-4a78-bfdc-e15fb62d276e	4	101	0	500	0500D04	NULL	NULL
536d85a0-171a-4cd7-9915-c0292788c192	f44bf44e-f81d-4a78-bfdc-e15fb62d276e	C3E46917-4BB0-4FF8-993A-2B839360BAA3	600005	34	254C8F4B-AB1C-4122-8BE9-79CC329AC49D	d9026928-cef9-48d7-ae91-6306d26da09f											80	4	101	46	10:22:00	52	10:32:00	1	8	63	254C8F4B-AB1C-4122-8BE9-79CC329AC49D	f44bf44e-f81d-4a78-bfdc-e15fb62d276e	4	101	0	500	0500D04	NULL	NULL
47fce39d-c096-4be3-915c-499236ac7f3e	f44bf44e-f81d-4a78-bfdc-e15fb62d276e	F976993F-9127-4D98-A717-2552C14202B0	600005	34	254C8F4B-AB1C-4122-8BE9-79CC329AC49D	2c1a228a-99f1-4e3d-95a2-b6ed6eef20b2											83	4	105	NULL	99:99	72	13:25:00	1	9	51	254C8F4B-AB1C-4122-8BE9-79CC329AC49D	f44bf44e-f81d-4a78-bfdc-e15fb62d276e	4	105	5	500	0500D04	NULL	NULL
e823eb6a-a9b0-432f-9a0a-9d1eac5ae42d	f44bf44e-f81d-4a78-bfdc-e15fb62d276e	C3E46917-4BB0-4FF8-993A-2B839360BAA3	600005	34	254C8F4B-AB1C-4122-8BE9-79CC329AC49D	77437851-7e67-47f4-b3fb-b213725fa704											105	4	105	72	14:16:00	77	14:28:00	1	8	60	254C8F4B-AB1C-4122-8BE9-79CC329AC49D	f44bf44e-f81d-4a78-bfdc-e15fb62d276e	4	105	0	500	0500D04	NULL	NULL
4122b9a6-a357-4f5a-8480-411db8fdf263	f44bf44e-f81d-4a78-bfdc-e15fb62d276e	F976993F-9127-4D98-A717-2552C14202B0	600005	34	254C8F4B-AB1C-4122-8BE9-79CC329AC49D	2c1a228a-99f1-4e3d-95a2-b6ed6eef20b2											104	4	105	77	15:28:00	89	15:36:00	1	7	51	254C8F4B-AB1C-4122-8BE9-79CC329AC49D	f44bf44e-f81d-4a78-bfdc-e15fb62d276e	4	105	0	500	0500D04	NULL	NULL
4c593269-b120-41b6-8f51-71b862ff75de	f44bf44e-f81d-4a78-bfdc-e15fb62d276e	C3E46917-4BB0-4FF8-993A-2B839360BAA3	600005	34	254C8F4B-AB1C-4122-8BE9-79CC329AC49D	d9026928-cef9-48d7-ae91-6306d26da09f											128	4	105	89	16:27:00	97	16:36:00	1	6	63	254C8F4B-AB1C-4122-8BE9-79CC329AC49D	f44bf44e-f81d-4a78-bfdc-e15fb62d276e	4	105	0	500	0500D04	NULL	NULL
65f180da-161d-4fc2-8870-2c05c1139ac5	f44bf44e-f81d-4a78-bfdc-e15fb62d276e	F976993F-9127-4D98-A717-2552C14202B0	600005	34	254C8F4B-AB1C-4122-8BE9-79CC329AC49D	2c1a228a-99f1-4e3d-95a2-b6ed6eef20b2											128	4	105	96	17:39:00	116	17:46:00	1	6	51	254C8F4B-AB1C-4122-8BE9-79CC329AC49D	f44bf44e-f81d-4a78-bfdc-e15fb62d276e	4	105	0	500	0500D04	NULL	NULL
61845505-5b94-4f2f-9848-a3491f7b98ce	f44bf44e-f81d-4a78-bfdc-e15fb62d276e	C3E46917-4BB0-4FF8-993A-2B839360BAA3	600005	34	254C8F4B-AB1C-4122-8BE9-79CC329AC49D	d9026928-cef9-48d7-ae91-6306d26da09f											150	4	105	111	18:37:00	118	18:45:00	1	7	63	254C8F4B-AB1C-4122-8BE9-79CC329AC49D	f44bf44e-f81d-4a78-bfdc-e15fb62d276e	4	105	0	500	0500D04	NULL	NULL
3f3f9c66-beda-4759-9428-171eedbf7269	f44bf44e-f81d-4a78-bfdc-e15fb62d276e	F976993F-9127-4D98-A717-2552C14202B0	600005	34	254C8F4B-AB1C-4122-8BE9-79CC329AC49D	407976d3-96c6-4352-b991-7b4f1846038b											146	4	105	118	19:48:00	130	20:06:00	1	8	48	254C8F4B-AB1C-4122-8BE9-79CC329AC49D	f44bf44e-f81d-4a78-bfdc-e15fb62d276e	4	105	0	500	0500D04	NULL	NULL
dbc8c5a1-3fe9-4d91-bf58-29d7020472dc	f44bf44e-f81d-4a78-bfdc-e15fb62d276e	C3E46917-4BB0-4FF8-993A-2B839360BAA3	600005	34	254C8F4B-AB1C-4122-8BE9-79CC329AC49D	f94fbe1c-3de9-4bcf-9ec5-c1cca06cb212											6	4	105	130	20:54:00	136	21:00:00	1	8	52	254C8F4B-AB1C-4122-8BE9-79CC329AC49D	f44bf44e-f81d-4a78-bfdc-e15fb62d276e	4	105	0	500	0500D04	NULL	NULL
a22505a5-9fb5-4032-a3e1-2d92e0adf8cc	f44bf44e-f81d-4a78-bfdc-e15fb62d276e	F976993F-9127-4D98-A717-2552C14202B0	600005	34	254C8F4B-AB1C-4122-8BE9-79CC329AC49D	deb2dce4-7d09-4a6c-973d-c69d2ed002c6											11	5	101	NULL	99:99	6	05:54:00	1	8	40	254C8F4B-AB1C-4122-8BE9-79CC329AC49D	f44bf44e-f81d-4a78-bfdc-e15fb62d276e	5	101	5	500	0500D04	NULL	NULL
d9738459-1a77-496a-9888-c5ddc68098d5	f44bf44e-f81d-4a78-bfdc-e15fb62d276e	C3E46917-4BB0-4FF8-993A-2B839360BAA3	600005	34	254C8F4B-AB1C-4122-8BE9-79CC329AC49D	6050f778-c8ee-4dab-840f-487504266c34											27	5	101	6	06:34:00	11	06:40:00	1	5	55	254C8F4B-AB1C-4122-8BE9-79CC329AC49D	f44bf44e-f81d-4a78-bfdc-e15fb62d276e	5	101	0	500	0500D04	NULL	NULL
187eb464-9d10-43ae-bb3a-186529893891	f44bf44e-f81d-4a78-bfdc-e15fb62d276e	F976993F-9127-4D98-A717-2552C14202B0	600005	34	254C8F4B-AB1C-4122-8BE9-79CC329AC49D	2c1a228a-99f1-4e3d-95a2-b6ed6eef20b2											35	5	101	11	07:35:00	27	07:42:00	1	6	51	254C8F4B-AB1C-4122-8BE9-79CC329AC49D	f44bf44e-f81d-4a78-bfdc-e15fb62d276e	5	101	0	500	0500D04	NULL	NULL
ef0f82cd-6919-4dc7-9d7e-1b1de3221119	f44bf44e-f81d-4a78-bfdc-e15fb62d276e	C3E46917-4BB0-4FF8-993A-2B839360BAA3	600005	34	254C8F4B-AB1C-4122-8BE9-79CC329AC49D	d9026928-cef9-48d7-ae91-6306d26da09f											52	5	101	27	08:33:00	35	08:39:00	1	7	63	254C8F4B-AB1C-4122-8BE9-79CC329AC49D	f44bf44e-f81d-4a78-bfdc-e15fb62d276e	5	101	0	500	0500D04	NULL	NULL
3feae999-681c-4e08-a7b0-b430f58555c6	f44bf44e-f81d-4a78-bfdc-e15fb62d276e	F976993F-9127-4D98-A717-2552C14202B0	600005	34	254C8F4B-AB1C-4122-8BE9-79CC329AC49D	2c1a228a-99f1-4e3d-95a2-b6ed6eef20b2											56	5	101	35	09:42:00	46	09:46:00	1	0	51	254C8F4B-AB1C-4122-8BE9-79CC329AC49D	f44bf44e-f81d-4a78-bfdc-e15fb62d276e	5	101	0	500	0500D04	NULL	NULL
6e3f4ada-5d08-4898-9f5a-5170718a7e8e	f44bf44e-f81d-4a78-bfdc-e15fb62d276e	C3E46917-4BB0-4FF8-993A-2B839360BAA3	600005	34	254C8F4B-AB1C-4122-8BE9-79CC329AC49D	d9026928-cef9-48d7-ae91-6306d26da09f											71	5	101	48	10:37:00	54	10:48:00	1	8	63	254C8F4B-AB1C-4122-8BE9-79CC329AC49D	f44bf44e-f81d-4a78-bfdc-e15fb62d276e	5	101	0	500	0500D04	NULL	NULL
b72fdd33-890e-4c52-b209-bf88d9f681e5	f44bf44e-f81d-4a78-bfdc-e15fb62d276e	F976993F-9127-4D98-A717-2552C14202B0	600005	34	254C8F4B-AB1C-4122-8BE9-79CC329AC49D	2c1a228a-99f1-4e3d-95a2-b6ed6eef20b2											73	5	101	54	11:51:00	65	12:16:00	1	10	51	254C8F4B-AB1C-4122-8BE9-79CC329AC49D	f44bf44e-f81d-4a78-bfdc-e15fb62d276e	5	101	0	500	0500D04	NULL	NULL
2dd6ecac-85c2-44f5-ae9a-4c27724127a4	f44bf44e-f81d-4a78-bfdc-e15fb62d276e	C3E46917-4BB0-4FF8-993A-2B839360BAA3	600005	34	254C8F4B-AB1C-4122-8BE9-79CC329AC49D	77437851-7e67-47f4-b3fb-b213725fa704											106	5	101	65	13:07:00	69	13:16:00	1	10	60	254C8F4B-AB1C-4122-8BE9-79CC329AC49D	f44bf44e-f81d-4a78-bfdc-e15fb62d276e	5	101	0	500	0500D04	NULL	NULL
f06f475e-36ab-4410-b1f6-c685fdee1110	f44bf44e-f81d-4a78-bfdc-e15fb62d276e	F976993F-9127-4D98-A717-2552C14202B0	600005	34	254C8F4B-AB1C-4122-8BE9-79CC329AC49D	2c1a228a-99f1-4e3d-95a2-b6ed6eef20b2											105	5	105	NULL	99:99	90	15:42:00	1	6	51	254C8F4B-AB1C-4122-8BE9-79CC329AC49D	f44bf44e-f81d-4a78-bfdc-e15fb62d276e	5	105	5	500	0500D04	NULL	NULL
34185677-d8d8-4ca3-b62a-920d48c0b5b6	f44bf44e-f81d-4a78-bfdc-e15fb62d276e	C3E46917-4BB0-4FF8-993A-2B839360BAA3	600005	34	254C8F4B-AB1C-4122-8BE9-79CC329AC49D	d9026928-cef9-48d7-ae91-6306d26da09f											129	5	105	90	16:33:00	98	16:42:00	1	6	63	254C8F4B-AB1C-4122-8BE9-79CC329AC49D	f44bf44e-f81d-4a78-bfdc-e15fb62d276e	5	105	0	500	0500D04	NULL	NULL
7e0c3a11-acf0-4024-99c5-248fbb357626	f44bf44e-f81d-4a78-bfdc-e15fb62d276e	F976993F-9127-4D98-A717-2552C14202B0	600005	34	254C8F4B-AB1C-4122-8BE9-79CC329AC49D	2c1a228a-99f1-4e3d-95a2-b6ed6eef20b2											129	5	105	97	17:45:00	117	17:52:00	1	6	51	254C8F4B-AB1C-4122-8BE9-79CC329AC49D	f44bf44e-f81d-4a78-bfdc-e15fb62d276e	5	105	0	500	0500D04	NULL	NULL
3ff77c5d-0944-414e-b8a9-6a1b56b23841	f44bf44e-f81d-4a78-bfdc-e15fb62d276e	C3E46917-4BB0-4FF8-993A-2B839360BAA3	600005	34	254C8F4B-AB1C-4122-8BE9-79CC329AC49D	77437851-7e67-47f4-b3fb-b213725fa704											151	5	105	112	18:43:00	119	18:52:00	1	7	60	254C8F4B-AB1C-4122-8BE9-79CC329AC49D	f44bf44e-f81d-4a78-bfdc-e15fb62d276e	5	105	0	500	0500D04	NULL	NULL
e3192d17-3ec4-46de-84ab-0c610e631e93	f44bf44e-f81d-4a78-bfdc-e15fb62d276e	F976993F-9127-4D98-A717-2552C14202B0	600005	34	254C8F4B-AB1C-4122-8BE9-79CC329AC49D	407976d3-96c6-4352-b991-7b4f1846038b											147	5	105	119	19:52:00	131	20:14:00	1	8	48	254C8F4B-AB1C-4122-8BE9-79CC329AC49D	f44bf44e-f81d-4a78-bfdc-e15fb62d276e	5	105	0	500	0500D04	NULL	NULL
00deb383-720d-44dd-9a21-5c60cfb89584	f44bf44e-f81d-4a78-bfdc-e15fb62d276e	C3E46917-4BB0-4FF8-993A-2B839360BAA3	600005	34	254C8F4B-AB1C-4122-8BE9-79CC329AC49D	f94fbe1c-3de9-4bcf-9ec5-c1cca06cb212											7	5	105	131	21:02:00	137	21:08:00	1	8	52	254C8F4B-AB1C-4122-8BE9-79CC329AC49D	f44bf44e-f81d-4a78-bfdc-e15fb62d276e	5	105	0	500	0500D04	NULL	NULL
2c634fff-a5b9-4239-8484-c5957da4507a	f44bf44e-f81d-4a78-bfdc-e15fb62d276e	F976993F-9127-4D98-A717-2552C14202B0	600005	34	254C8F4B-AB1C-4122-8BE9-79CC329AC49D	e4fee6ab-420b-4fdc-a119-8c3ce1b34ced											13	6	101	NULL	99:99	7	06:00:00	1	6	43	254C8F4B-AB1C-4122-8BE9-79CC329AC49D	f44bf44e-f81d-4a78-bfdc-e15fb62d276e	6	101	5	500	0500D04	NULL	NULL
0418f3fb-6960-4fc6-a2cc-3bfb12d9bf49	f44bf44e-f81d-4a78-bfdc-e15fb62d276e	C3E46917-4BB0-4FF8-993A-2B839360BAA3	600005	34	254C8F4B-AB1C-4122-8BE9-79CC329AC49D	0dde16b3-0a04-4f67-8242-f27bba1d07ed											29	6	101	7	06:43:00	13	06:50:00	1	5	58	254C8F4B-AB1C-4122-8BE9-79CC329AC49D	f44bf44e-f81d-4a78-bfdc-e15fb62d276e	6	101	0	500	0500D04	NULL	NULL
4161137e-2ed1-485e-b004-73375d0a2383	f44bf44e-f81d-4a78-bfdc-e15fb62d276e	F976993F-9127-4D98-A717-2552C14202B0	600005	34	254C8F4B-AB1C-4122-8BE9-79CC329AC49D	2c1a228a-99f1-4e3d-95a2-b6ed6eef20b2											37	6	101	13	07:48:00	29	07:54:00	1	6	51	254C8F4B-AB1C-4122-8BE9-79CC329AC49D	f44bf44e-f81d-4a78-bfdc-e15fb62d276e	6	101	0	500	0500D04	NULL	NULL
8d7495ca-eb73-4ba4-aa34-8ba865ae58a9	f44bf44e-f81d-4a78-bfdc-e15fb62d276e	C3E46917-4BB0-4FF8-993A-2B839360BAA3	600005	34	254C8F4B-AB1C-4122-8BE9-79CC329AC49D	d9026928-cef9-48d7-ae91-6306d26da09f											54	6	101	29	08:45:00	37	08:53:00	1	7	63	254C8F4B-AB1C-4122-8BE9-79CC329AC49D	f44bf44e-f81d-4a78-bfdc-e15fb62d276e	6	101	0	500	0500D04	NULL	NULL
68420435-c4c1-4d5e-95b4-68dbb65b1f37	f44bf44e-f81d-4a78-bfdc-e15fb62d276e	F976993F-9127-4D98-A717-2552C14202B0	600005	34	254C8F4B-AB1C-4122-8BE9-79CC329AC49D	2c1a228a-99f1-4e3d-95a2-b6ed6eef20b2											58	6	101	37	09:56:00	50	10:02:00	1	4	51	254C8F4B-AB1C-4122-8BE9-79CC329AC49D	f44bf44e-f81d-4a78-bfdc-e15fb62d276e	6	101	0	500	0500D04	NULL	NULL
2dc77647-02ca-4d52-a78e-c8666c117cbd	f44bf44e-f81d-4a78-bfdc-e15fb62d276e	C3E46917-4BB0-4FF8-993A-2B839360BAA3	600005	34	254C8F4B-AB1C-4122-8BE9-79CC329AC49D	77437851-7e67-47f4-b3fb-b213725fa704											84	6	101	50	10:53:00	56	11:06:00	1	10	60	254C8F4B-AB1C-4122-8BE9-79CC329AC49D	f44bf44e-f81d-4a78-bfdc-e15fb62d276e	6	101	0	500	0500D04	NULL	NULL
850d69f2-6c49-4518-8287-93456b6dab08	f44bf44e-f81d-4a78-bfdc-e15fb62d276e	F976993F-9127-4D98-A717-2552C14202B0	600005	34	254C8F4B-AB1C-4122-8BE9-79CC329AC49D	2c1a228a-99f1-4e3d-95a2-b6ed6eef20b2											86	6	105	NULL	99:99	74	13:43:00	1	9	51	254C8F4B-AB1C-4122-8BE9-79CC329AC49D	f44bf44e-f81d-4a78-bfdc-e15fb62d276e	6	105	5	500	0500D04	NULL	NULL
6a1ff8bb-453e-454c-800e-b9785a0d1f34	f44bf44e-f81d-4a78-bfdc-e15fb62d276e	C3E46917-4BB0-4FF8-993A-2B839360BAA3	600005	34	254C8F4B-AB1C-4122-8BE9-79CC329AC49D	77437851-7e67-47f4-b3fb-b213725fa704											108	6	105	74	14:34:00	79	14:44:00	1	8	60	254C8F4B-AB1C-4122-8BE9-79CC329AC49D	f44bf44e-f81d-4a78-bfdc-e15fb62d276e	6	105	0	500	0500D04	NULL	NULL
6e9a9cc2-0bad-473d-8db4-2986ce29693e	f44bf44e-f81d-4a78-bfdc-e15fb62d276e	F976993F-9127-4D98-A717-2552C14202B0	600005	34	254C8F4B-AB1C-4122-8BE9-79CC329AC49D	2c1a228a-99f1-4e3d-95a2-b6ed6eef20b2											107	6	105	79	15:44:00	92	15:54:00	1	6	51	254C8F4B-AB1C-4122-8BE9-79CC329AC49D	f44bf44e-f81d-4a78-bfdc-e15fb62d276e	6	105	0	500	0500D04	NULL	NULL
c5ee262a-ddfe-4c71-9b20-ce4607a2a4d4	f44bf44e-f81d-4a78-bfdc-e15fb62d276e	C3E46917-4BB0-4FF8-993A-2B839360BAA3	600005	34	254C8F4B-AB1C-4122-8BE9-79CC329AC49D	d9026928-cef9-48d7-ae91-6306d26da09f											131	6	105	92	16:45:00	100	16:53:00	1	5	63	254C8F4B-AB1C-4122-8BE9-79CC329AC49D	f44bf44e-f81d-4a78-bfdc-e15fb62d276e	6	105	0	500	0500D04	NULL	NULL
807036e9-e3b4-4328-9a82-ce4c1065e716	f44bf44e-f81d-4a78-bfdc-e15fb62d276e	F976993F-9127-4D98-A717-2552C14202B0	600005	34	254C8F4B-AB1C-4122-8BE9-79CC329AC49D	2c1a228a-99f1-4e3d-95a2-b6ed6eef20b2											131	6	105	99	17:56:00	119	18:06:00	1	8	51	254C8F4B-AB1C-4122-8BE9-79CC329AC49D	f44bf44e-f81d-4a78-bfdc-e15fb62d276e	6	105	0	500	0500D04	NULL	NULL
f68ef510-d340-4722-9e72-48c7b4cb874b	f44bf44e-f81d-4a78-bfdc-e15fb62d276e	C3E46917-4BB0-4FF8-993A-2B839360BAA3	600005	34	254C8F4B-AB1C-4122-8BE9-79CC329AC49D	77437851-7e67-47f4-b3fb-b213725fa704											153	6	105	114	18:57:00	121	19:06:00	1	7	60	254C8F4B-AB1C-4122-8BE9-79CC329AC49D	f44bf44e-f81d-4a78-bfdc-e15fb62d276e	6	105	0	500	0500D04	NULL	NULL
47f6418f-909c-4afa-953e-ebacc40785b0	f44bf44e-f81d-4a78-bfdc-e15fb62d276e	F976993F-9127-4D98-A717-2552C14202B0	600005	34	254C8F4B-AB1C-4122-8BE9-79CC329AC49D	407976d3-96c6-4352-b991-7b4f1846038b											149	6	105	121	20:06:00	133	20:30:00	1	8	48	254C8F4B-AB1C-4122-8BE9-79CC329AC49D	f44bf44e-f81d-4a78-bfdc-e15fb62d276e	6	105	0	500	0500D04	NULL	NULL
b5fe7e1f-6bbf-4e5a-9077-19d253955bf5	f44bf44e-f81d-4a78-bfdc-e15fb62d276e	C3E46917-4BB0-4FF8-993A-2B839360BAA3	600005	34	254C8F4B-AB1C-4122-8BE9-79CC329AC49D	c0818e13-5bb2-4459-9b18-b4ee1cfe9144											8	6	105	133	21:18:00	139	21:24:00	1	8	48	254C8F4B-AB1C-4122-8BE9-79CC329AC49D	f44bf44e-f81d-4a78-bfdc-e15fb62d276e	6	105	0	500	0500D04	NULL	NULL
2b0f361b-4fc3-4da3-9222-f8aae6275f58	f44bf44e-f81d-4a78-bfdc-e15fb62d276e	F976993F-9127-4D98-A717-2552C14202B0	600005	34	254C8F4B-AB1C-4122-8BE9-79CC329AC49D	e4fee6ab-420b-4fdc-a119-8c3ce1b34ced											14	7	101	NULL	99:99	8	06:06:00	1	6	43	254C8F4B-AB1C-4122-8BE9-79CC329AC49D	f44bf44e-f81d-4a78-bfdc-e15fb62d276e	7	101	5	500	0500D04	NULL	NULL
f11b788f-8c91-472e-9816-7cb9d4e4758f	f44bf44e-f81d-4a78-bfdc-e15fb62d276e	C3E46917-4BB0-4FF8-993A-2B839360BAA3	600005	34	254C8F4B-AB1C-4122-8BE9-79CC329AC49D	0dde16b3-0a04-4f67-8242-f27bba1d07ed											30	7	101	8	06:49:00	14	06:55:00	1	5	58	254C8F4B-AB1C-4122-8BE9-79CC329AC49D	f44bf44e-f81d-4a78-bfdc-e15fb62d276e	7	101	0	500	0500D04	NULL	NULL
97adf4dd-28a8-47ee-a07e-7eb4be8ae2d0	f44bf44e-f81d-4a78-bfdc-e15fb62d276e	F976993F-9127-4D98-A717-2552C14202B0	600005	34	254C8F4B-AB1C-4122-8BE9-79CC329AC49D	2c1a228a-99f1-4e3d-95a2-b6ed6eef20b2											38	7	101	14	07:53:00	30	08:00:00	1	6	51	254C8F4B-AB1C-4122-8BE9-79CC329AC49D	f44bf44e-f81d-4a78-bfdc-e15fb62d276e	7	101	0	500	0500D04	NULL	NULL
7d7e6870-4bad-4554-b37a-0e5556416d30	f44bf44e-f81d-4a78-bfdc-e15fb62d276e	C3E46917-4BB0-4FF8-993A-2B839360BAA3	600005	34	254C8F4B-AB1C-4122-8BE9-79CC329AC49D	d9026928-cef9-48d7-ae91-6306d26da09f											55	7	101	30	08:51:00	38	09:00:00	1	7	63	254C8F4B-AB1C-4122-8BE9-79CC329AC49D	f44bf44e-f81d-4a78-bfdc-e15fb62d276e	7	101	0	500	0500D04	NULL	NULL
b6b3ad24-3232-4641-ae87-c3b01f60ba64	f44bf44e-f81d-4a78-bfdc-e15fb62d276e	F976993F-9127-4D98-A717-2552C14202B0	600005	34	254C8F4B-AB1C-4122-8BE9-79CC329AC49D	2c1a228a-99f1-4e3d-95a2-b6ed6eef20b2											59	7	101	38	10:03:00	51	10:10:00	1	8	51	254C8F4B-AB1C-4122-8BE9-79CC329AC49D	f44bf44e-f81d-4a78-bfdc-e15fb62d276e	7	101	0	500	0500D04	NULL	NULL
6cf1e2a3-c4a8-46d6-956c-980930d099bb	f44bf44e-f81d-4a78-bfdc-e15fb62d276e	C3E46917-4BB0-4FF8-993A-2B839360BAA3	600005	34	254C8F4B-AB1C-4122-8BE9-79CC329AC49D	77437851-7e67-47f4-b3fb-b213725fa704											74	7	101	51	11:01:00	57	11:16:00	1	10	60	254C8F4B-AB1C-4122-8BE9-79CC329AC49D	f44bf44e-f81d-4a78-bfdc-e15fb62d276e	7	101	0	500	0500D04	NULL	NULL
a54eb059-3093-44a9-858d-a7c0da7f5baa	f44bf44e-f81d-4a78-bfdc-e15fb62d276e	F976993F-9127-4D98-A717-2552C14202B0	600005	34	254C8F4B-AB1C-4122-8BE9-79CC329AC49D	2c1a228a-99f1-4e3d-95a2-b6ed6eef20b2											76	7	101	57	12:16:00	67	12:36:00	1	10	51	254C8F4B-AB1C-4122-8BE9-79CC329AC49D	f44bf44e-f81d-4a78-bfdc-e15fb62d276e	7	101	0	500	0500D04	NULL	NULL
22df94e8-5627-4918-8bf4-345e13132fbb	f44bf44e-f81d-4a78-bfdc-e15fb62d276e	C3E46917-4BB0-4FF8-993A-2B839360BAA3	600005	34	254C8F4B-AB1C-4122-8BE9-79CC329AC49D	77437851-7e67-47f4-b3fb-b213725fa704											112	7	101	67	13:27:00	71	13:36:00	1	10	60	254C8F4B-AB1C-4122-8BE9-79CC329AC49D	f44bf44e-f81d-4a78-bfdc-e15fb62d276e	7	101	0	500	0500D04	NULL	NULL
8877ffbb-a6b8-4a83-a75a-2fa666cbfb27	f44bf44e-f81d-4a78-bfdc-e15fb62d276e	F976993F-9127-4D98-A717-2552C14202B0	600005	34	254C8F4B-AB1C-4122-8BE9-79CC329AC49D	2c1a228a-99f1-4e3d-95a2-b6ed6eef20b2											112	7	105	NULL	99:99	96	16:17:00	1	5	51	254C8F4B-AB1C-4122-8BE9-79CC329AC49D	f44bf44e-f81d-4a78-bfdc-e15fb62d276e	7	105	5	500	0500D04	NULL	NULL
eaffbdff-ac9c-41c4-9fb6-274a09004bbb	f44bf44e-f81d-4a78-bfdc-e15fb62d276e	C3E46917-4BB0-4FF8-993A-2B839360BAA3	600005	34	254C8F4B-AB1C-4122-8BE9-79CC329AC49D	d9026928-cef9-48d7-ae91-6306d26da09f											136	7	105	96	17:08:00	104	17:18:00	1	5	63	254C8F4B-AB1C-4122-8BE9-79CC329AC49D	f44bf44e-f81d-4a78-bfdc-e15fb62d276e	7	105	0	500	0500D04	NULL	NULL
7a7cfdd2-b8b5-4b55-bcf2-c34197019af2	f44bf44e-f81d-4a78-bfdc-e15fb62d276e	F976993F-9127-4D98-A717-2552C14202B0	600005	34	254C8F4B-AB1C-4122-8BE9-79CC329AC49D	2c1a228a-99f1-4e3d-95a2-b6ed6eef20b2											135	7	105	104	18:21:00	114	17:38:00	1	4	51	254C8F4B-AB1C-4122-8BE9-79CC329AC49D	f44bf44e-f81d-4a78-bfdc-e15fb62d276e	7	105	0	500	0500D04	NULL	NULL
5dcbb47f-37c8-4fdf-920e-2ff1f245ae66	f44bf44e-f81d-4a78-bfdc-e15fb62d276e	C3E46917-4BB0-4FF8-993A-2B839360BAA3	600005	34	254C8F4B-AB1C-4122-8BE9-79CC329AC49D	6050f778-c8ee-4dab-840f-487504266c34											157	7	105	118	19:29:00	125	19:38:00	1	8	55	254C8F4B-AB1C-4122-8BE9-79CC329AC49D	f44bf44e-f81d-4a78-bfdc-e15fb62d276e	7	105	0	500	0500D04	NULL	NULL
2f9043e7-6a49-47ab-911b-ffdca9de22ed	f44bf44e-f81d-4a78-bfdc-e15fb62d276e	F976993F-9127-4D98-A717-2552C14202B0	600005	34	254C8F4B-AB1C-4122-8BE9-79CC329AC49D	407976d3-96c6-4352-b991-7b4f1846038b											153	7	105	125	20:33:00	137	20:54:00	1	6	48	254C8F4B-AB1C-4122-8BE9-79CC329AC49D	f44bf44e-f81d-4a78-bfdc-e15fb62d276e	7	105	0	500	0500D04	NULL	NULL
35797465-f0a4-448a-aea1-98aee3774bc2	f44bf44e-f81d-4a78-bfdc-e15fb62d276e	C3E46917-4BB0-4FF8-993A-2B839360BAA3	600005	34	254C8F4B-AB1C-4122-8BE9-79CC329AC49D	c0818e13-5bb2-4459-9b18-b4ee1cfe9144											11	7	105	137	21:42:00	143	21:56:00	1	8	48	254C8F4B-AB1C-4122-8BE9-79CC329AC49D	f44bf44e-f81d-4a78-bfdc-e15fb62d276e	7	105	0	500	0500D04	NULL	NULL
502e8ccb-2a28-448c-b32c-e43548993c72	f44bf44e-f81d-4a78-bfdc-e15fb62d276e	F976993F-9127-4D98-A717-2552C14202B0	600005	34	254C8F4B-AB1C-4122-8BE9-79CC329AC49D	e4fee6ab-420b-4fdc-a119-8c3ce1b34ced											18	8	101	NULL	99:99	11	06:22:00	1	5	43	254C8F4B-AB1C-4122-8BE9-79CC329AC49D	f44bf44e-f81d-4a78-bfdc-e15fb62d276e	8	101	5	500	0500D04	NULL	NULL
fdecb1b6-7e6d-4f16-a8a2-a58d8ab2b7f5	f44bf44e-f81d-4a78-bfdc-e15fb62d276e	C3E46917-4BB0-4FF8-993A-2B839360BAA3	600005	34	254C8F4B-AB1C-4122-8BE9-79CC329AC49D	77437851-7e67-47f4-b3fb-b213725fa704											35	8	101	11	07:05:00	18	07:12:00	1	4	60	254C8F4B-AB1C-4122-8BE9-79CC329AC49D	f44bf44e-f81d-4a78-bfdc-e15fb62d276e	8	101	0	500	0500D04	NULL	NULL
9b53ff34-d0c7-4255-918f-b8a06b45fa31	f44bf44e-f81d-4a78-bfdc-e15fb62d276e	F976993F-9127-4D98-A717-2552C14202B0	600005	34	254C8F4B-AB1C-4122-8BE9-79CC329AC49D	2c1a228a-99f1-4e3d-95a2-b6ed6eef20b2											42	8	101	18	08:12:00	37	09:20:00	1	3	51	254C8F4B-AB1C-4122-8BE9-79CC329AC49D	f44bf44e-f81d-4a78-bfdc-e15fb62d276e	8	101	0	500	0500D04	NULL	NULL
5eef2f2f-5090-4643-9008-7f3e3ff2e0cc	f44bf44e-f81d-4a78-bfdc-e15fb62d276e	C3E46917-4BB0-4FF8-993A-2B839360BAA3	600005	34	254C8F4B-AB1C-4122-8BE9-79CC329AC49D	d9026928-cef9-48d7-ae91-6306d26da09f											58	8	101	34	09:11:00	41	09:21:00	1	7	63	254C8F4B-AB1C-4122-8BE9-79CC329AC49D	f44bf44e-f81d-4a78-bfdc-e15fb62d276e	8	101	0	500	0500D04	NULL	NULL
09559799-4cd0-47e7-b03f-fb8f97899c66	f44bf44e-f81d-4a78-bfdc-e15fb62d276e	F976993F-9127-4D98-A717-2552C14202B0	600005	34	254C8F4B-AB1C-4122-8BE9-79CC329AC49D	2c1a228a-99f1-4e3d-95a2-b6ed6eef20b2											62	8	101	41	10:24:00	54	10:34:00	1	8	51	254C8F4B-AB1C-4122-8BE9-79CC329AC49D	f44bf44e-f81d-4a78-bfdc-e15fb62d276e	8	101	0	500	0500D04	NULL	NULL
817ef653-3ae4-4aae-bb9a-bfdd21e1741d	f44bf44e-f81d-4a78-bfdc-e15fb62d276e	C3E46917-4BB0-4FF8-993A-2B839360BAA3	600005	34	254C8F4B-AB1C-4122-8BE9-79CC329AC49D	77437851-7e67-47f4-b3fb-b213725fa704											88	8	101	54	11:25:00	60	11:46:00	1	10	60	254C8F4B-AB1C-4122-8BE9-79CC329AC49D	f44bf44e-f81d-4a78-bfdc-e15fb62d276e	8	101	0	500	0500D04	NULL	NULL
b9c8954e-df47-42c5-aece-0a692c81289b	f44bf44e-f81d-4a78-bfdc-e15fb62d276e	F976993F-9127-4D98-A717-2552C14202B0	600005	34	254C8F4B-AB1C-4122-8BE9-79CC329AC49D	2c1a228a-99f1-4e3d-95a2-b6ed6eef20b2											88	8	105	NULL	99:99	76	14:00:00	1	8	51	254C8F4B-AB1C-4122-8BE9-79CC329AC49D	f44bf44e-f81d-4a78-bfdc-e15fb62d276e	8	105	5	500	0500D04	NULL	NULL
7a3c3c0e-61e4-456e-9891-0580a95855ce	f44bf44e-f81d-4a78-bfdc-e15fb62d276e	C3E46917-4BB0-4FF8-993A-2B839360BAA3	600005	34	254C8F4B-AB1C-4122-8BE9-79CC329AC49D	77437851-7e67-47f4-b3fb-b213725fa704											110	8	105	76	14:51:00	81	15:00:00	1	8	60	254C8F4B-AB1C-4122-8BE9-79CC329AC49D	f44bf44e-f81d-4a78-bfdc-e15fb62d276e	8	105	0	500	0500D04	NULL	NULL
f38a511b-5285-49a5-af88-0c2b9d59ebf0	f44bf44e-f81d-4a78-bfdc-e15fb62d276e	F976993F-9127-4D98-A717-2552C14202B0	600005	34	254C8F4B-AB1C-4122-8BE9-79CC329AC49D	2c1a228a-99f1-4e3d-95a2-b6ed6eef20b2											109	8	105	81	16:00:00	94	16:06:00	1	6	51	254C8F4B-AB1C-4122-8BE9-79CC329AC49D	f44bf44e-f81d-4a78-bfdc-e15fb62d276e	8	105	0	500	0500D04	NULL	NULL
4108fd27-abe8-4fdb-a508-4e8fced672fc	f44bf44e-f81d-4a78-bfdc-e15fb62d276e	C3E46917-4BB0-4FF8-993A-2B839360BAA3	600005	34	254C8F4B-AB1C-4122-8BE9-79CC329AC49D	d9026928-cef9-48d7-ae91-6306d26da09f											133	8	105	94	16:57:00	101	17:03:00	1	10	63	254C8F4B-AB1C-4122-8BE9-79CC329AC49D	f44bf44e-f81d-4a78-bfdc-e15fb62d276e	8	105	0	500	0500D04	NULL	NULL
fbc40827-197a-4c5a-b878-bf93fbb75d72	f44bf44e-f81d-4a78-bfdc-e15fb62d276e	F976993F-9127-4D98-A717-2552C14202B0	600005	34	254C8F4B-AB1C-4122-8BE9-79CC329AC49D	2c1a228a-99f1-4e3d-95a2-b6ed6eef20b2											132	8	105	101	18:06:00	107	17:14:00	1	4	51	254C8F4B-AB1C-4122-8BE9-79CC329AC49D	f44bf44e-f81d-4a78-bfdc-e15fb62d276e	8	105	0	500	0500D04	NULL	NULL
34e9accc-4d39-4d9e-8fd1-0535160bff55	f44bf44e-f81d-4a78-bfdc-e15fb62d276e	C3E46917-4BB0-4FF8-993A-2B839360BAA3	600005	34	254C8F4B-AB1C-4122-8BE9-79CC329AC49D	0dde16b3-0a04-4f67-8242-f27bba1d07ed											154	8	105	115	19:05:00	122	19:14:00	1	8	58	254C8F4B-AB1C-4122-8BE9-79CC329AC49D	f44bf44e-f81d-4a78-bfdc-e15fb62d276e	8	105	0	500	0500D04	NULL	NULL
60291a84-3b54-4c9a-beb6-e003569bc7a1	f44bf44e-f81d-4a78-bfdc-e15fb62d276e	F976993F-9127-4D98-A717-2552C14202B0	600005	34	254C8F4B-AB1C-4122-8BE9-79CC329AC49D	407976d3-96c6-4352-b991-7b4f1846038b											150	8	105	122	20:12:00	134	20:36:00	1	6	48	254C8F4B-AB1C-4122-8BE9-79CC329AC49D	f44bf44e-f81d-4a78-bfdc-e15fb62d276e	8	105	0	500	0500D04	NULL	NULL
39585f38-0c09-4e2d-b96b-459493d5e242	f44bf44e-f81d-4a78-bfdc-e15fb62d276e	C3E46917-4BB0-4FF8-993A-2B839360BAA3	600005	34	254C8F4B-AB1C-4122-8BE9-79CC329AC49D	c0818e13-5bb2-4459-9b18-b4ee1cfe9144											10	8	105	134	21:24:00	140	21:32:00	1	8	48	254C8F4B-AB1C-4122-8BE9-79CC329AC49D	f44bf44e-f81d-4a78-bfdc-e15fb62d276e	8	105	0	500	0500D04	NULL	NULL
88cd7132-e02d-42f6-a48a-39fccb8eb685	f44bf44e-f81d-4a78-bfdc-e15fb62d276e	F976993F-9127-4D98-A717-2552C14202B0	600005	34	254C8F4B-AB1C-4122-8BE9-79CC329AC49D	e4fee6ab-420b-4fdc-a119-8c3ce1b34ced											17	9	101	NULL	99:99	10	06:17:00	1	5	43	254C8F4B-AB1C-4122-8BE9-79CC329AC49D	f44bf44e-f81d-4a78-bfdc-e15fb62d276e	9	101	5	500	0500D04	NULL	NULL
b5d042fe-29c0-402f-853b-09f267e8a47e	f44bf44e-f81d-4a78-bfdc-e15fb62d276e	C3E46917-4BB0-4FF8-993A-2B839360BAA3	600005	34	254C8F4B-AB1C-4122-8BE9-79CC329AC49D	77437851-7e67-47f4-b3fb-b213725fa704											41	9	101	10	07:00:00	17	07:08:00	1	4	60	254C8F4B-AB1C-4122-8BE9-79CC329AC49D	f44bf44e-f81d-4a78-bfdc-e15fb62d276e	9	101	0	500	0500D04	NULL	NULL
671f7468-6fd4-48e0-bb7a-92dd422376b5	f44bf44e-f81d-4a78-bfdc-e15fb62d276e	C3E46917-4BB0-4FF8-993A-2B839360BAA3	600005	34	254C8F4B-AB1C-4122-8BE9-79CC329AC49D	d9026928-cef9-48d7-ae91-6306d26da09f											34	9	101	33	09:06:00	40	09:14:00	1	7	63	254C8F4B-AB1C-4122-8BE9-79CC329AC49D	f44bf44e-f81d-4a78-bfdc-e15fb62d276e	9	101	0	500	0500D04	NULL	NULL
df730459-76a9-4db6-92d9-63b9820134cc	f44bf44e-f81d-4a78-bfdc-e15fb62d276e	F976993F-9127-4D98-A717-2552C14202B0	600005	34	254C8F4B-AB1C-4122-8BE9-79CC329AC49D	2c1a228a-99f1-4e3d-95a2-b6ed6eef20b2											57	9	101	17	08:08:00	35	09:15:00	1	5	51	254C8F4B-AB1C-4122-8BE9-79CC329AC49D	f44bf44e-f81d-4a78-bfdc-e15fb62d276e	9	101	0	500	0500D04	NULL	NULL
63587d76-abb9-4787-8fc0-03be0ad8f59a	f44bf44e-f81d-4a78-bfdc-e15fb62d276e	F976993F-9127-4D98-A717-2552C14202B0	600005	34	254C8F4B-AB1C-4122-8BE9-79CC329AC49D	2c1a228a-99f1-4e3d-95a2-b6ed6eef20b2											61	9	101	40	10:17:00	53	10:26:00	1	8	51	254C8F4B-AB1C-4122-8BE9-79CC329AC49D	f44bf44e-f81d-4a78-bfdc-e15fb62d276e	9	101	0	500	0500D04	NULL	NULL
23348842-093f-4ee2-bfa8-4482bd927966	f44bf44e-f81d-4a78-bfdc-e15fb62d276e	C3E46917-4BB0-4FF8-993A-2B839360BAA3	600005	34	254C8F4B-AB1C-4122-8BE9-79CC329AC49D	77437851-7e67-47f4-b3fb-b213725fa704											76	9	101	53	11:17:00	59	11:36:00	1	10	60	254C8F4B-AB1C-4122-8BE9-79CC329AC49D	f44bf44e-f81d-4a78-bfdc-e15fb62d276e	9	101	0	500	0500D04	NULL	NULL
c5eda8a2-52ae-4564-919e-f122e9286f69	f44bf44e-f81d-4a78-bfdc-e15fb62d276e	F976993F-9127-4D98-A717-2552C14202B0	600005	34	254C8F4B-AB1C-4122-8BE9-79CC329AC49D	2c1a228a-99f1-4e3d-95a2-b6ed6eef20b2											79	9	101	59	12:36:00	69	12:56:00	1	10	51	254C8F4B-AB1C-4122-8BE9-79CC329AC49D	f44bf44e-f81d-4a78-bfdc-e15fb62d276e	9	101	0	500	0500D04	NULL	NULL
6b8e6c61-a81c-4f11-9366-5e6df145ab7c	f44bf44e-f81d-4a78-bfdc-e15fb62d276e	C3E46917-4BB0-4FF8-993A-2B839360BAA3	600005	34	254C8F4B-AB1C-4122-8BE9-79CC329AC49D	77437851-7e67-47f4-b3fb-b213725fa704											116	9	101	69	13:47:00	74	14:03:00	1	9	60	254C8F4B-AB1C-4122-8BE9-79CC329AC49D	f44bf44e-f81d-4a78-bfdc-e15fb62d276e	9	101	0	500	0500D04	NULL	NULL
44e7fe7e-a274-46e4-bd8d-25b6ad93eae4	f44bf44e-f81d-4a78-bfdc-e15fb62d276e	F976993F-9127-4D98-A717-2552C14202B0	600005	34	254C8F4B-AB1C-4122-8BE9-79CC329AC49D	2c1a228a-99f1-4e3d-95a2-b6ed6eef20b2											116	9	105	NULL	99:99	100	16:37:00	1	5	51	254C8F4B-AB1C-4122-8BE9-79CC329AC49D	f44bf44e-f81d-4a78-bfdc-e15fb62d276e	9	105	5	500	0500D04	NULL	NULL
68504401-b079-47d3-bf72-51df18d8dba1	f44bf44e-f81d-4a78-bfdc-e15fb62d276e	C3E46917-4BB0-4FF8-993A-2B839360BAA3	600005	34	254C8F4B-AB1C-4122-8BE9-79CC329AC49D	d9026928-cef9-48d7-ae91-6306d26da09f											139	9	105	100	17:28:00	107	17:34:00	1	6	63	254C8F4B-AB1C-4122-8BE9-79CC329AC49D	f44bf44e-f81d-4a78-bfdc-e15fb62d276e	9	105	0	500	0500D04	NULL	NULL
4a2a0335-a3df-4019-ab67-1c9ac956347a	f44bf44e-f81d-4a78-bfdc-e15fb62d276e	F976993F-9127-4D98-A717-2552C14202B0	600005	34	254C8F4B-AB1C-4122-8BE9-79CC329AC49D	2c1a228a-99f1-4e3d-95a2-b6ed6eef20b2											137	9	105	107	18:37:00	121	18:54:00	1	8	51	254C8F4B-AB1C-4122-8BE9-79CC329AC49D	f44bf44e-f81d-4a78-bfdc-e15fb62d276e	9	105	0	500	0500D04	NULL	NULL
da002a5e-5e68-4309-8fb4-7c6abd2cb409	f44bf44e-f81d-4a78-bfdc-e15fb62d276e	C3E46917-4BB0-4FF8-993A-2B839360BAA3	600005	34	254C8F4B-AB1C-4122-8BE9-79CC329AC49D	6050f778-c8ee-4dab-840f-487504266c34											159	9	105	121	19:45:00	127	19:54:00	1	8	55	254C8F4B-AB1C-4122-8BE9-79CC329AC49D	f44bf44e-f81d-4a78-bfdc-e15fb62d276e	9	105	0	500	0500D04	NULL	NULL
936590e7-0694-4723-b265-4e8bac276c5b	f44bf44e-f81d-4a78-bfdc-e15fb62d276e	F976993F-9127-4D98-A717-2552C14202B0	600005	34	254C8F4B-AB1C-4122-8BE9-79CC329AC49D	407976d3-96c6-4352-b991-7b4f1846038b											155	9	105	127	20:49:00	139	21:10:00	1	8	48	254C8F4B-AB1C-4122-8BE9-79CC329AC49D	f44bf44e-f81d-4a78-bfdc-e15fb62d276e	9	105	0	500	0500D04	NULL	NULL
9273ce8a-08e6-4fe3-b446-0aace035dd9e	f44bf44e-f81d-4a78-bfdc-e15fb62d276e	C3E46917-4BB0-4FF8-993A-2B839360BAA3	600005	34	254C8F4B-AB1C-4122-8BE9-79CC329AC49D	c0818e13-5bb2-4459-9b18-b4ee1cfe9144											15	9	105	139	21:58:00	145	22:18:00	1	12	48	254C8F4B-AB1C-4122-8BE9-79CC329AC49D	f44bf44e-f81d-4a78-bfdc-e15fb62d276e	9	105	0	500	0500D04	NULL	NULL
9fe567f6-a324-466d-a7e5-b03a8f73139c	f44bf44e-f81d-4a78-bfdc-e15fb62d276e	F976993F-9127-4D98-A717-2552C14202B0	600005	34	254C8F4B-AB1C-4122-8BE9-79CC329AC49D	185b5223-5d29-4dc0-8a89-096f6d42fe72											23	10	101	NULL	99:99	15	06:40:00	1	4	47	254C8F4B-AB1C-4122-8BE9-79CC329AC49D	f44bf44e-f81d-4a78-bfdc-e15fb62d276e	10	101	5	500	0500D04	NULL	NULL
d759de4a-568b-43a5-a4a6-32ed0ff9e0fe	f44bf44e-f81d-4a78-bfdc-e15fb62d276e	C3E46917-4BB0-4FF8-993A-2B839360BAA3	600005	34	254C8F4B-AB1C-4122-8BE9-79CC329AC49D	d9026928-cef9-48d7-ae91-6306d26da09f											47	10	101	15	07:27:00	23	07:32:00	1	4	63	254C8F4B-AB1C-4122-8BE9-79CC329AC49D	f44bf44e-f81d-4a78-bfdc-e15fb62d276e	10	101	0	500	0500D04	NULL	NULL
42e5073f-f13e-4919-afae-1ca9a67dc20c	f44bf44e-f81d-4a78-bfdc-e15fb62d276e	C3E46917-4BB0-4FF8-993A-2B839360BAA3	600005	34	254C8F4B-AB1C-4122-8BE9-79CC329AC49D	d9026928-cef9-48d7-ae91-6306d26da09f											40	10	101	39	09:37:00	45	09:46:00	1	6	63	254C8F4B-AB1C-4122-8BE9-79CC329AC49D	f44bf44e-f81d-4a78-bfdc-e15fb62d276e	10	101	0	500	0500D04	NULL	NULL
459ab00b-0d7d-4f20-8db2-dbe5b856ee56	f44bf44e-f81d-4a78-bfdc-e15fb62d276e	F976993F-9127-4D98-A717-2552C14202B0	600005	34	254C8F4B-AB1C-4122-8BE9-79CC329AC49D	2c1a228a-99f1-4e3d-95a2-b6ed6eef20b2											62	10	101	23	08:35:00	45	09:46:00	1	6	51	254C8F4B-AB1C-4122-8BE9-79CC329AC49D	f44bf44e-f81d-4a78-bfdc-e15fb62d276e	10	101	0	500	0500D04	NULL	NULL
09c25bd5-bb64-4d19-831f-1a60969c2659	f44bf44e-f81d-4a78-bfdc-e15fb62d276e	F976993F-9127-4D98-A717-2552C14202B0	600005	34	254C8F4B-AB1C-4122-8BE9-79CC329AC49D	2c1a228a-99f1-4e3d-95a2-b6ed6eef20b2											66	10	101	45	10:49:00	58	11:06:00	1	8	51	254C8F4B-AB1C-4122-8BE9-79CC329AC49D	f44bf44e-f81d-4a78-bfdc-e15fb62d276e	10	101	0	500	0500D04	NULL	NULL
4137fc21-61f9-4dbf-b30b-96c988291696	f44bf44e-f81d-4a78-bfdc-e15fb62d276e	C3E46917-4BB0-4FF8-993A-2B839360BAA3	600005	34	254C8F4B-AB1C-4122-8BE9-79CC329AC49D	77437851-7e67-47f4-b3fb-b213725fa704											97	10	101	58	11:57:00	63	12:16:00	1	10	60	254C8F4B-AB1C-4122-8BE9-79CC329AC49D	f44bf44e-f81d-4a78-bfdc-e15fb62d276e	10	101	0	500	0500D04	NULL	NULL
afba3ba5-640b-462e-884f-927f46796747	f44bf44e-f81d-4a78-bfdc-e15fb62d276e	F976993F-9127-4D98-A717-2552C14202B0	600005	34	254C8F4B-AB1C-4122-8BE9-79CC329AC49D	2c1a228a-99f1-4e3d-95a2-b6ed6eef20b2											96	10	105	NULL	99:99	82	14:47:00	1	7	51	254C8F4B-AB1C-4122-8BE9-79CC329AC49D	f44bf44e-f81d-4a78-bfdc-e15fb62d276e	10	105	5	500	0500D04	NULL	NULL
eba16f0c-028f-477b-8a4a-097916d9d5c6	f44bf44e-f81d-4a78-bfdc-e15fb62d276e	C3E46917-4BB0-4FF8-993A-2B839360BAA3	600005	34	254C8F4B-AB1C-4122-8BE9-79CC329AC49D	77437851-7e67-47f4-b3fb-b213725fa704											119	10	105	82	15:38:00	88	15:48:00	1	6	60	254C8F4B-AB1C-4122-8BE9-79CC329AC49D	f44bf44e-f81d-4a78-bfdc-e15fb62d276e	10	105	0	500	0500D04	NULL	NULL
8468b100-3b28-44d5-af4f-48485fe0ff4b	f44bf44e-f81d-4a78-bfdc-e15fb62d276e	F976993F-9127-4D98-A717-2552C14202B0	600005	34	254C8F4B-AB1C-4122-8BE9-79CC329AC49D	2c1a228a-99f1-4e3d-95a2-b6ed6eef20b2											119	10	105	88	16:48:00	103	16:52:00	1	5	51	254C8F4B-AB1C-4122-8BE9-79CC329AC49D	f44bf44e-f81d-4a78-bfdc-e15fb62d276e	10	105	0	500	0500D04	NULL	NULL
7f27832a-cb45-4250-beaf-38c97845c049	f44bf44e-f81d-4a78-bfdc-e15fb62d276e	C3E46917-4BB0-4FF8-993A-2B839360BAA3	600005	34	254C8F4B-AB1C-4122-8BE9-79CC329AC49D	d9026928-cef9-48d7-ae91-6306d26da09f											142	10	105	103	17:43:00	110	17:52:00	1	6	63	254C8F4B-AB1C-4122-8BE9-79CC329AC49D	f44bf44e-f81d-4a78-bfdc-e15fb62d276e	10	105	0	500	0500D04	NULL	NULL
7a3aac27-6125-4642-a24f-d05b889ee7c8	f44bf44e-f81d-4a78-bfdc-e15fb62d276e	F976993F-9127-4D98-A717-2552C14202B0	600005	34	254C8F4B-AB1C-4122-8BE9-79CC329AC49D	2c1a228a-99f1-4e3d-95a2-b6ed6eef20b2											139	10	105	110	18:55:00	123	19:10:00	1	8	51	254C8F4B-AB1C-4122-8BE9-79CC329AC49D	f44bf44e-f81d-4a78-bfdc-e15fb62d276e	10	105	0	500	0500D04	NULL	NULL
89cd8b14-1b93-4521-bf84-13f3d5a3d139	f44bf44e-f81d-4a78-bfdc-e15fb62d276e	C3E46917-4BB0-4FF8-993A-2B839360BAA3	600005	34	254C8F4B-AB1C-4122-8BE9-79CC329AC49D	6050f778-c8ee-4dab-840f-487504266c34											161	10	105	123	20:01:00	129	20:10:00	1	8	55	254C8F4B-AB1C-4122-8BE9-79CC329AC49D	f44bf44e-f81d-4a78-bfdc-e15fb62d276e	10	105	0	500	0500D04	NULL	NULL
b995fb7e-2175-49f9-bf3d-7bb18270828d	f44bf44e-f81d-4a78-bfdc-e15fb62d276e	F976993F-9127-4D98-A717-2552C14202B0	600005	34	254C8F4B-AB1C-4122-8BE9-79CC329AC49D	a387fab1-a2ce-4b77-9fdc-a4806537dbfe											157	10	105	129	21:05:00	141	21:30:00	1	10	44	254C8F4B-AB1C-4122-8BE9-79CC329AC49D	f44bf44e-f81d-4a78-bfdc-e15fb62d276e	10	105	0	500	0500D04	NULL	NULL
0bbcbf0f-3cdd-4f56-b16f-8f6bfb368018	f44bf44e-f81d-4a78-bfdc-e15fb62d276e	C3E46917-4BB0-4FF8-993A-2B839360BAA3	600005	34	254C8F4B-AB1C-4122-8BE9-79CC329AC49D	c0818e13-5bb2-4459-9b18-b4ee1cfe9144											1	10	105	141	22:14:00	146	22:32:00	1	14	48	254C8F4B-AB1C-4122-8BE9-79CC329AC49D	f44bf44e-f81d-4a78-bfdc-e15fb62d276e	10	105	0	500	0500D04	NULL	NULL
cd52040f-69e2-4c74-9262-344aeb6b6fb0	f44bf44e-f81d-4a78-bfdc-e15fb62d276e	C3E46917-4BB0-4FF8-993A-2B839360BAA3	600005	34	254C8F4B-AB1C-4122-8BE9-79CC329AC49D	eb6ce830-026e-43cd-965c-32bfe60659ff											12	21	101	NULL	99:99	1	05:30:00	1	0	50	254C8F4B-AB1C-4122-8BE9-79CC329AC49D	f44bf44e-f81d-4a78-bfdc-e15fb62d276e	21	101	5	500	0500D04	NULL	NULL
5119270e-ed32-4a59-854e-77edfa6c4971	f44bf44e-f81d-4a78-bfdc-e15fb62d276e	F976993F-9127-4D98-A717-2552C14202B0	600005	34	254C8F4B-AB1C-4122-8BE9-79CC329AC49D	e4fee6ab-420b-4fdc-a119-8c3ce1b34ced											19	21	101	1	06:20:00	12	06:27:00	1	5	43	254C8F4B-AB1C-4122-8BE9-79CC329AC49D	f44bf44e-f81d-4a78-bfdc-e15fb62d276e	21	101	0	500	0500D04	NULL	NULL
dec9e0d5-5445-4f49-bb46-7000b96a2cdf	f44bf44e-f81d-4a78-bfdc-e15fb62d276e	C3E46917-4BB0-4FF8-993A-2B839360BAA3	600005	34	254C8F4B-AB1C-4122-8BE9-79CC329AC49D	d9026928-cef9-48d7-ae91-6306d26da09f											36	21	101	12	07:10:00	19	07:16:00	1	4	63	254C8F4B-AB1C-4122-8BE9-79CC329AC49D	f44bf44e-f81d-4a78-bfdc-e15fb62d276e	21	101	0	500	0500D04	NULL	NULL
0405766c-552f-451c-b77c-9e4b7d4f8957	f44bf44e-f81d-4a78-bfdc-e15fb62d276e	F976993F-9127-4D98-A717-2552C14202B0	600005	34	254C8F4B-AB1C-4122-8BE9-79CC329AC49D	2c1a228a-99f1-4e3d-95a2-b6ed6eef20b2											43	21	101	19	08:19:00	39	09:25:00	1	1	51	254C8F4B-AB1C-4122-8BE9-79CC329AC49D	f44bf44e-f81d-4a78-bfdc-e15fb62d276e	21	101	0	500	0500D04	NULL	NULL
989991b5-a230-46b2-9928-650aab826d98	f44bf44e-f81d-4a78-bfdc-e15fb62d276e	C3E46917-4BB0-4FF8-993A-2B839360BAA3	600005	34	254C8F4B-AB1C-4122-8BE9-79CC329AC49D	d9026928-cef9-48d7-ae91-6306d26da09f											59	21	101	35	09:16:00	42	09:28:00	1	7	63	254C8F4B-AB1C-4122-8BE9-79CC329AC49D	f44bf44e-f81d-4a78-bfdc-e15fb62d276e	21	101	0	500	0500D04	NULL	NULL
b87dabe9-0bf4-4e85-9426-4a4ccf6fe593	f44bf44e-f81d-4a78-bfdc-e15fb62d276e	F976993F-9127-4D98-A717-2552C14202B0	600005	34	254C8F4B-AB1C-4122-8BE9-79CC329AC49D	2c1a228a-99f1-4e3d-95a2-b6ed6eef20b2											63	21	101	42	10:31:00	55	10:42:00	1	8	51	254C8F4B-AB1C-4122-8BE9-79CC329AC49D	f44bf44e-f81d-4a78-bfdc-e15fb62d276e	21	101	0	500	0500D04	NULL	NULL
c8ddda42-ccd0-4881-83ca-d97b9cff27a8	f44bf44e-f81d-4a78-bfdc-e15fb62d276e	C3E46917-4BB0-4FF8-993A-2B839360BAA3	600005	34	254C8F4B-AB1C-4122-8BE9-79CC329AC49D	77437851-7e67-47f4-b3fb-b213725fa704											78	21	101	55	11:33:00	61	11:56:00	1	10	60	254C8F4B-AB1C-4122-8BE9-79CC329AC49D	f44bf44e-f81d-4a78-bfdc-e15fb62d276e	21	101	0	500	0500D04	NULL	NULL
0c510be9-db0a-476b-8577-0b043ee62f25	f44bf44e-f81d-4a78-bfdc-e15fb62d276e	F976993F-9127-4D98-A717-2552C14202B0	600005	34	254C8F4B-AB1C-4122-8BE9-79CC329AC49D	2c1a228a-99f1-4e3d-95a2-b6ed6eef20b2											110	21	101	61	12:56:00	70	13:06:00	1	10	51	254C8F4B-AB1C-4122-8BE9-79CC329AC49D	f44bf44e-f81d-4a78-bfdc-e15fb62d276e	21	101	0	500	0500D04	NULL	NULL
0eb68d04-742d-4adb-b42c-594156bf4bf5	f44bf44e-f81d-4a78-bfdc-e15fb62d276e	C3E46917-4BB0-4FF8-993A-2B839360BAA3	600005	34	254C8F4B-AB1C-4122-8BE9-79CC329AC49D	d9026928-cef9-48d7-ae91-6306d26da09f											134	21	105	NULL	99:99	102	17:08:00	1	5	63	254C8F4B-AB1C-4122-8BE9-79CC329AC49D	f44bf44e-f81d-4a78-bfdc-e15fb62d276e	21	105	5	500	0500D04	NULL	NULL
599c29ac-c224-4000-8d95-597300e72604	f44bf44e-f81d-4a78-bfdc-e15fb62d276e	F976993F-9127-4D98-A717-2552C14202B0	600005	34	254C8F4B-AB1C-4122-8BE9-79CC329AC49D	2c1a228a-99f1-4e3d-95a2-b6ed6eef20b2											133	21	105	102	18:11:00	110	17:22:00	1	0	51	254C8F4B-AB1C-4122-8BE9-79CC329AC49D	f44bf44e-f81d-4a78-bfdc-e15fb62d276e	21	105	0	500	0500D04	NULL	NULL
b6a689ec-b322-403e-8cce-ae530695a853	f44bf44e-f81d-4a78-bfdc-e15fb62d276e	C3E46917-4BB0-4FF8-993A-2B839360BAA3	600005	34	254C8F4B-AB1C-4122-8BE9-79CC329AC49D	0dde16b3-0a04-4f67-8242-f27bba1d07ed											155	21	105	116	19:13:00	123	19:22:00	1	8	58	254C8F4B-AB1C-4122-8BE9-79CC329AC49D	f44bf44e-f81d-4a78-bfdc-e15fb62d276e	21	105	0	500	0500D04	NULL	NULL
62782fd9-f3e7-4d0b-8c56-63283cba74b2	f44bf44e-f81d-4a78-bfdc-e15fb62d276e	F976993F-9127-4D98-A717-2552C14202B0	600005	34	254C8F4B-AB1C-4122-8BE9-79CC329AC49D	407976d3-96c6-4352-b991-7b4f1846038b											151	21	105	123	20:20:00	135	20:42:00	1	6	48	254C8F4B-AB1C-4122-8BE9-79CC329AC49D	f44bf44e-f81d-4a78-bfdc-e15fb62d276e	21	105	0	500	0500D04	NULL	NULL
7038b133-5e8c-4dd9-b954-3be44f795ca9	f44bf44e-f81d-4a78-bfdc-e15fb62d276e	C3E46917-4BB0-4FF8-993A-2B839360BAA3	600005	34	254C8F4B-AB1C-4122-8BE9-79CC329AC49D	c0818e13-5bb2-4459-9b18-b4ee1cfe9144											173	21	105	135	21:30:00	141	21:40:00	1	8	48	254C8F4B-AB1C-4122-8BE9-79CC329AC49D	f44bf44e-f81d-4a78-bfdc-e15fb62d276e	21	105	0	500	0500D04	NULL	NULL
81648f0d-a957-48f6-844c-fd914b439922	f44bf44e-f81d-4a78-bfdc-e15fb62d276e	F976993F-9127-4D98-A717-2552C14202B0	600005	34	254C8F4B-AB1C-4122-8BE9-79CC329AC49D	a387fab1-a2ce-4b77-9fdc-a4806537dbfe											2	21	105	141	22:28:00	147	22:46:00	1	14	44	254C8F4B-AB1C-4122-8BE9-79CC329AC49D	f44bf44e-f81d-4a78-bfdc-e15fb62d276e	21	105	0	500	0500D04	NULL	NULL
58617137-f41d-4ba0-9ba7-cf00aeaecc25	f44bf44e-f81d-4a78-bfdc-e15fb62d276e	C3E46917-4BB0-4FF8-993A-2B839360BAA3	600005	34	254C8F4B-AB1C-4122-8BE9-79CC329AC49D	eb6ce830-026e-43cd-965c-32bfe60659ff											14	22	101	NULL	99:99	2	05:42:00	1	12	50	254C8F4B-AB1C-4122-8BE9-79CC329AC49D	f44bf44e-f81d-4a78-bfdc-e15fb62d276e	22	101	5	500	0500D04	NULL	NULL
c0c457b6-ef3c-424d-b874-a89d51d71ce1	f44bf44e-f81d-4a78-bfdc-e15fb62d276e	F976993F-9127-4D98-A717-2552C14202B0	600005	34	254C8F4B-AB1C-4122-8BE9-79CC329AC49D	185b5223-5d29-4dc0-8a89-096f6d42fe72											22	22	101	2	06:32:00	14	06:36:00	1	4	47	254C8F4B-AB1C-4122-8BE9-79CC329AC49D	f44bf44e-f81d-4a78-bfdc-e15fb62d276e	22	101	0	500	0500D04	NULL	NULL
f6e01fa1-b291-4584-bca6-3ccac304faef	f44bf44e-f81d-4a78-bfdc-e15fb62d276e	C3E46917-4BB0-4FF8-993A-2B839360BAA3	600005	34	254C8F4B-AB1C-4122-8BE9-79CC329AC49D	d9026928-cef9-48d7-ae91-6306d26da09f											46	22	101	14	07:23:00	22	07:28:00	1	4	63	254C8F4B-AB1C-4122-8BE9-79CC329AC49D	f44bf44e-f81d-4a78-bfdc-e15fb62d276e	22	101	0	500	0500D04	NULL	NULL
fbae6464-5d82-41b6-887c-262ffed9329f	f44bf44e-f81d-4a78-bfdc-e15fb62d276e	C3E46917-4BB0-4FF8-993A-2B839360BAA3	600005	34	254C8F4B-AB1C-4122-8BE9-79CC329AC49D	d9026928-cef9-48d7-ae91-6306d26da09f											39	22	101	38	09:31:00	44	09:40:00	1	6	63	254C8F4B-AB1C-4122-8BE9-79CC329AC49D	f44bf44e-f81d-4a78-bfdc-e15fb62d276e	22	101	0	500	0500D04	NULL	NULL
63e8cc3a-3d24-4078-a5ec-b74b2a60b30e	f44bf44e-f81d-4a78-bfdc-e15fb62d276e	F976993F-9127-4D98-A717-2552C14202B0	600005	34	254C8F4B-AB1C-4122-8BE9-79CC329AC49D	2c1a228a-99f1-4e3d-95a2-b6ed6eef20b2											61	22	101	22	08:31:00	44	09:40:00	1	2	51	254C8F4B-AB1C-4122-8BE9-79CC329AC49D	f44bf44e-f81d-4a78-bfdc-e15fb62d276e	22	101	0	500	0500D04	NULL	NULL
c0ec5778-f146-479a-8755-7e1a4a2ddbdf	f44bf44e-f81d-4a78-bfdc-e15fb62d276e	F976993F-9127-4D98-A717-2552C14202B0	600005	34	254C8F4B-AB1C-4122-8BE9-79CC329AC49D	2c1a228a-99f1-4e3d-95a2-b6ed6eef20b2											89	22	101	44	10:43:00	57	10:58:00	1	8	51	254C8F4B-AB1C-4122-8BE9-79CC329AC49D	f44bf44e-f81d-4a78-bfdc-e15fb62d276e	22	101	0	500	0500D04	NULL	NULL
3931ccca-3979-404a-88e0-1bddf58353ee	f44bf44e-f81d-4a78-bfdc-e15fb62d276e	C3E46917-4BB0-4FF8-993A-2B839360BAA3	600005	34	254C8F4B-AB1C-4122-8BE9-79CC329AC49D	77437851-7e67-47f4-b3fb-b213725fa704											111	22	105	NULL	99:99	82	15:07:00	1	7	60	254C8F4B-AB1C-4122-8BE9-79CC329AC49D	f44bf44e-f81d-4a78-bfdc-e15fb62d276e	22	105	5	500	0500D04	NULL	NULL
89d3f2e0-596d-42f9-8882-b33a84ab3dc5	f44bf44e-f81d-4a78-bfdc-e15fb62d276e	F976993F-9127-4D98-A717-2552C14202B0	600005	34	254C8F4B-AB1C-4122-8BE9-79CC329AC49D	2c1a228a-99f1-4e3d-95a2-b6ed6eef20b2											111	22	105	82	16:07:00	95	16:12:00	1	6	51	254C8F4B-AB1C-4122-8BE9-79CC329AC49D	f44bf44e-f81d-4a78-bfdc-e15fb62d276e	22	105	0	500	0500D04	NULL	NULL
cff04833-2e55-4c0c-b8e1-0f117ce41503	f44bf44e-f81d-4a78-bfdc-e15fb62d276e	C3E46917-4BB0-4FF8-993A-2B839360BAA3	600005	34	254C8F4B-AB1C-4122-8BE9-79CC329AC49D	d9026928-cef9-48d7-ae91-6306d26da09f											135	22	105	95	17:03:00	103	17:13:00	1	5	63	254C8F4B-AB1C-4122-8BE9-79CC329AC49D	f44bf44e-f81d-4a78-bfdc-e15fb62d276e	22	105	0	500	0500D04	NULL	NULL
a67c2728-2a8d-4c33-9307-bdb000fd63c9	f44bf44e-f81d-4a78-bfdc-e15fb62d276e	F976993F-9127-4D98-A717-2552C14202B0	600005	34	254C8F4B-AB1C-4122-8BE9-79CC329AC49D	2c1a228a-99f1-4e3d-95a2-b6ed6eef20b2											134	22	105	103	18:16:00	112	17:30:00	1	2	51	254C8F4B-AB1C-4122-8BE9-79CC329AC49D	f44bf44e-f81d-4a78-bfdc-e15fb62d276e	22	105	0	500	0500D04	NULL	NULL
f63ddfe5-b900-4db6-8b44-3b8e2fca38f0	f44bf44e-f81d-4a78-bfdc-e15fb62d276e	C3E46917-4BB0-4FF8-993A-2B839360BAA3	600005	34	254C8F4B-AB1C-4122-8BE9-79CC329AC49D	0dde16b3-0a04-4f67-8242-f27bba1d07ed											156	22	105	117	19:21:00	124	19:30:00	1	8	58	254C8F4B-AB1C-4122-8BE9-79CC329AC49D	f44bf44e-f81d-4a78-bfdc-e15fb62d276e	22	105	0	500	0500D04	NULL	NULL
f3e2e893-e4d8-4efe-ae0c-1b331ed098f7	f44bf44e-f81d-4a78-bfdc-e15fb62d276e	F976993F-9127-4D98-A717-2552C14202B0	600005	34	254C8F4B-AB1C-4122-8BE9-79CC329AC49D	407976d3-96c6-4352-b991-7b4f1846038b											152	22	105	124	20:28:00	136	20:48:00	1	6	48	254C8F4B-AB1C-4122-8BE9-79CC329AC49D	f44bf44e-f81d-4a78-bfdc-e15fb62d276e	22	105	0	500	0500D04	NULL	NULL
407b2cad-67f3-43a3-803f-f00b96b45ed7	f44bf44e-f81d-4a78-bfdc-e15fb62d276e	C3E46917-4BB0-4FF8-993A-2B839360BAA3	600005	34	254C8F4B-AB1C-4122-8BE9-79CC329AC49D	c0818e13-5bb2-4459-9b18-b4ee1cfe9144											174	22	105	136	21:36:00	142	21:48:00	1	8	48	254C8F4B-AB1C-4122-8BE9-79CC329AC49D	f44bf44e-f81d-4a78-bfdc-e15fb62d276e	22	105	0	500	0500D04	NULL	NULL
dd1e641c-9679-4aab-8ee8-d9e40381ba9a	f44bf44e-f81d-4a78-bfdc-e15fb62d276e	F976993F-9127-4D98-A717-2552C14202B0	600005	34	254C8F4B-AB1C-4122-8BE9-79CC329AC49D	a387fab1-a2ce-4b77-9fdc-a4806537dbfe											3	22	105	142	22:36:00	148	23:00:00	1	14	44	254C8F4B-AB1C-4122-8BE9-79CC329AC49D	f44bf44e-f81d-4a78-bfdc-e15fb62d276e	22	105	0	500	0500D04	NULL	NULL
d9ac6ba8-6e45-4f19-9968-6b1d5c0eb69d	f44bf44e-f81d-4a78-bfdc-e15fb62d276e	C3E46917-4BB0-4FF8-993A-2B839360BAA3	600005	34	254C8F4B-AB1C-4122-8BE9-79CC329AC49D	eb6ce830-026e-43cd-965c-32bfe60659ff											17	23	101	NULL	99:99	3	05:52:00	1	10	50	254C8F4B-AB1C-4122-8BE9-79CC329AC49D	f44bf44e-f81d-4a78-bfdc-e15fb62d276e	23	101	5	500	0500D04	NULL	NULL
b1345889-c1fd-40c0-a6d0-7b9f5619f8a7	f44bf44e-f81d-4a78-bfdc-e15fb62d276e	F976993F-9127-4D98-A717-2552C14202B0	600005	34	254C8F4B-AB1C-4122-8BE9-79CC329AC49D	185b5223-5d29-4dc0-8a89-096f6d42fe72											25	23	101	3	06:42:00	17	06:48:00	1	4	47	254C8F4B-AB1C-4122-8BE9-79CC329AC49D	f44bf44e-f81d-4a78-bfdc-e15fb62d276e	23	101	0	500	0500D04	NULL	NULL
6656df4d-6375-4f22-815b-95927d448f5f	f44bf44e-f81d-4a78-bfdc-e15fb62d276e	C3E46917-4BB0-4FF8-993A-2B839360BAA3	600005	34	254C8F4B-AB1C-4122-8BE9-79CC329AC49D	d9026928-cef9-48d7-ae91-6306d26da09f											48	23	101	17	07:35:00	25	07:40:00	1	4	63	254C8F4B-AB1C-4122-8BE9-79CC329AC49D	f44bf44e-f81d-4a78-bfdc-e15fb62d276e	23	101	0	500	0500D04	NULL	NULL
debac3d6-1fd8-4baa-a71a-8cc75778cc65	f44bf44e-f81d-4a78-bfdc-e15fb62d276e	C3E46917-4BB0-4FF8-993A-2B839360BAA3	600005	34	254C8F4B-AB1C-4122-8BE9-79CC329AC49D	d9026928-cef9-48d7-ae91-6306d26da09f											42	23	101	40	09:43:00	46	09:52:00	1	6	63	254C8F4B-AB1C-4122-8BE9-79CC329AC49D	f44bf44e-f81d-4a78-bfdc-e15fb62d276e	23	101	0	500	0500D04	NULL	NULL
d4b6b278-86ee-41e5-b0a2-c477f70bfed7	f44bf44e-f81d-4a78-bfdc-e15fb62d276e	F976993F-9127-4D98-A717-2552C14202B0	600005	34	254C8F4B-AB1C-4122-8BE9-79CC329AC49D	2c1a228a-99f1-4e3d-95a2-b6ed6eef20b2											63	23	101	25	08:43:00	47	09:52:00	1	6	51	254C8F4B-AB1C-4122-8BE9-79CC329AC49D	f44bf44e-f81d-4a78-bfdc-e15fb62d276e	23	101	0	500	0500D04	NULL	NULL
710b62f7-a5d7-43bc-9bfb-a47b86c57d33	f44bf44e-f81d-4a78-bfdc-e15fb62d276e	F976993F-9127-4D98-A717-2552C14202B0	600005	34	254C8F4B-AB1C-4122-8BE9-79CC329AC49D	2c1a228a-99f1-4e3d-95a2-b6ed6eef20b2											67	23	101	46	10:55:00	59	11:16:00	1	10	51	254C8F4B-AB1C-4122-8BE9-79CC329AC49D	f44bf44e-f81d-4a78-bfdc-e15fb62d276e	23	101	0	500	0500D04	NULL	NULL
cf9b6942-c855-47fa-b53e-3a40fd570b00	f44bf44e-f81d-4a78-bfdc-e15fb62d276e	C3E46917-4BB0-4FF8-993A-2B839360BAA3	600005	34	254C8F4B-AB1C-4122-8BE9-79CC329AC49D	77437851-7e67-47f4-b3fb-b213725fa704											82	23	101	59	12:07:00	64	12:26:00	1	10	60	254C8F4B-AB1C-4122-8BE9-79CC329AC49D	f44bf44e-f81d-4a78-bfdc-e15fb62d276e	23	101	0	500	0500D04	NULL	NULL
fae463c7-228f-4654-9d43-9dcdc82a8a03	f44bf44e-f81d-4a78-bfdc-e15fb62d276e	F976993F-9127-4D98-A717-2552C14202B0	600005	34	254C8F4B-AB1C-4122-8BE9-79CC329AC49D	2c1a228a-99f1-4e3d-95a2-b6ed6eef20b2											94	23	101	64	13:26:00	73	13:34:00	1	9	51	254C8F4B-AB1C-4122-8BE9-79CC329AC49D	f44bf44e-f81d-4a78-bfdc-e15fb62d276e	23	101	0	500	0500D04	NULL	NULL
1a5ad4ac-0009-4b7a-bb44-eea3f3bbc520	f44bf44e-f81d-4a78-bfdc-e15fb62d276e	C3E46917-4BB0-4FF8-993A-2B839360BAA3	600005	34	254C8F4B-AB1C-4122-8BE9-79CC329AC49D	77437851-7e67-47f4-b3fb-b213725fa704											117	23	105	NULL	99:99	86	15:35:00	1	7	60	254C8F4B-AB1C-4122-8BE9-79CC329AC49D	f44bf44e-f81d-4a78-bfdc-e15fb62d276e	23	105	5	500	0500D04	NULL	NULL
91a4c6f1-b9a2-42bf-929f-e46ee324228f	f44bf44e-f81d-4a78-bfdc-e15fb62d276e	F976993F-9127-4D98-A717-2552C14202B0	600005	34	254C8F4B-AB1C-4122-8BE9-79CC329AC49D	2c1a228a-99f1-4e3d-95a2-b6ed6eef20b2											117	23	105	86	16:35:00	101	16:42:00	1	5	51	254C8F4B-AB1C-4122-8BE9-79CC329AC49D	f44bf44e-f81d-4a78-bfdc-e15fb62d276e	23	105	0	500	0500D04	NULL	NULL
7cec7871-b986-43d2-b3d8-7026d13a2c98	f44bf44e-f81d-4a78-bfdc-e15fb62d276e	C3E46917-4BB0-4FF8-993A-2B839360BAA3	600005	34	254C8F4B-AB1C-4122-8BE9-79CC329AC49D	d9026928-cef9-48d7-ae91-6306d26da09f											140	23	105	101	17:33:00	108	17:40:00	1	6	63	254C8F4B-AB1C-4122-8BE9-79CC329AC49D	f44bf44e-f81d-4a78-bfdc-e15fb62d276e	23	105	0	500	0500D04	NULL	NULL
9f1c2446-c456-498f-9111-f7150f576f24	f44bf44e-f81d-4a78-bfdc-e15fb62d276e	F976993F-9127-4D98-A717-2552C14202B0	600005	34	254C8F4B-AB1C-4122-8BE9-79CC329AC49D	2c1a228a-99f1-4e3d-95a2-b6ed6eef20b2											138	23	105	108	18:43:00	122	19:02:00	1	8	51	254C8F4B-AB1C-4122-8BE9-79CC329AC49D	f44bf44e-f81d-4a78-bfdc-e15fb62d276e	23	105	0	500	0500D04	NULL	NULL
6cf1441e-0694-4048-8e68-e48599e5f25b	f44bf44e-f81d-4a78-bfdc-e15fb62d276e	C3E46917-4BB0-4FF8-993A-2B839360BAA3	600005	34	254C8F4B-AB1C-4122-8BE9-79CC329AC49D	6050f778-c8ee-4dab-840f-487504266c34											160	23	105	122	19:53:00	128	20:02:00	1	8	55	254C8F4B-AB1C-4122-8BE9-79CC329AC49D	f44bf44e-f81d-4a78-bfdc-e15fb62d276e	23	105	0	500	0500D04	NULL	NULL
8dd9e8f1-fc6c-4b3d-a438-77ace145a4c6	f44bf44e-f81d-4a78-bfdc-e15fb62d276e	F976993F-9127-4D98-A717-2552C14202B0	600005	34	254C8F4B-AB1C-4122-8BE9-79CC329AC49D	a387fab1-a2ce-4b77-9fdc-a4806537dbfe											13	23	105	128	20:57:00	140	21:20:00	1	10	44	254C8F4B-AB1C-4122-8BE9-79CC329AC49D	f44bf44e-f81d-4a78-bfdc-e15fb62d276e	23	105	0	500	0500D04	NULL	NULL
203067b1-f792-4b3d-a2b8-2e3cd18a2e8f	f44bf44e-f81d-4a78-bfdc-e15fb62d276e	F976993F-9127-4D98-A717-2552C14202B0	600005	34	254C8F4B-AB1C-4122-8BE9-79CC329AC49D	e4fee6ab-420b-4fdc-a119-8c3ce1b34ced											21	25	101	NULL	99:99	13	06:32:00	1	5	43	254C8F4B-AB1C-4122-8BE9-79CC329AC49D	f44bf44e-f81d-4a78-bfdc-e15fb62d276e	25	101	5	500	0500D04	NULL	NULL
01e730be-d851-40ed-b2ba-5bfa0eb5d47f	f44bf44e-f81d-4a78-bfdc-e15fb62d276e	C3E46917-4BB0-4FF8-993A-2B839360BAA3	600005	34	254C8F4B-AB1C-4122-8BE9-79CC329AC49D	d9026928-cef9-48d7-ae91-6306d26da09f											45	25	101	13	07:15:00	21	07:24:00	1	4	63	254C8F4B-AB1C-4122-8BE9-79CC329AC49D	f44bf44e-f81d-4a78-bfdc-e15fb62d276e	25	101	0	500	0500D04	NULL	NULL
8ef11484-1b8e-4df0-8266-63e66ac60f59	f44bf44e-f81d-4a78-bfdc-e15fb62d276e	C3E46917-4BB0-4FF8-993A-2B839360BAA3	600005	34	254C8F4B-AB1C-4122-8BE9-79CC329AC49D	d9026928-cef9-48d7-ae91-6306d26da09f											38	25	101	37	09:26:00	43	09:34:00	1	6	63	254C8F4B-AB1C-4122-8BE9-79CC329AC49D	f44bf44e-f81d-4a78-bfdc-e15fb62d276e	25	101	0	500	0500D04	NULL	NULL
8b18f9cc-2cea-43ad-a409-4ac34235ae70	f44bf44e-f81d-4a78-bfdc-e15fb62d276e	F976993F-9127-4D98-A717-2552C14202B0	600005	34	254C8F4B-AB1C-4122-8BE9-79CC329AC49D	2c1a228a-99f1-4e3d-95a2-b6ed6eef20b2											60	25	101	21	08:27:00	42	09:35:00	1	4	51	254C8F4B-AB1C-4122-8BE9-79CC329AC49D	f44bf44e-f81d-4a78-bfdc-e15fb62d276e	25	101	0	500	0500D04	NULL	NULL
099ffb2b-f41b-4f63-b0bb-811b7c789b55	f44bf44e-f81d-4a78-bfdc-e15fb62d276e	F976993F-9127-4D98-A717-2552C14202B0	600005	34	254C8F4B-AB1C-4122-8BE9-79CC329AC49D	2c1a228a-99f1-4e3d-95a2-b6ed6eef20b2											64	25	101	43	10:37:00	56	10:50:00	1	8	51	254C8F4B-AB1C-4122-8BE9-79CC329AC49D	f44bf44e-f81d-4a78-bfdc-e15fb62d276e	25	101	0	500	0500D04	NULL	NULL
e11b1ad9-fc78-4a3a-94c0-c6ba4b16828d	f44bf44e-f81d-4a78-bfdc-e15fb62d276e	C3E46917-4BB0-4FF8-993A-2B839360BAA3	600005	34	254C8F4B-AB1C-4122-8BE9-79CC329AC49D	77437851-7e67-47f4-b3fb-b213725fa704											79	25	101	56	11:41:00	62	12:06:00	1	10	60	254C8F4B-AB1C-4122-8BE9-79CC329AC49D	f44bf44e-f81d-4a78-bfdc-e15fb62d276e	25	101	0	500	0500D04	NULL	NULL
fd1fdd2e-db33-41f1-a0d5-f4a2d301ebba	f44bf44e-f81d-4a78-bfdc-e15fb62d276e	F976993F-9127-4D98-A717-2552C14202B0	600005	34	254C8F4B-AB1C-4122-8BE9-79CC329AC49D	2c1a228a-99f1-4e3d-95a2-b6ed6eef20b2											82	25	101	62	13:06:00	71	13:16:00	1	10	51	254C8F4B-AB1C-4122-8BE9-79CC329AC49D	f44bf44e-f81d-4a78-bfdc-e15fb62d276e	25	101	0	500	0500D04	NULL	NULL
e6a12770-f03e-498b-9e59-ed824f89473a	f44bf44e-f81d-4a78-bfdc-e15fb62d276e	C3E46917-4BB0-4FF8-993A-2B839360BAA3	600005	34	254C8F4B-AB1C-4122-8BE9-79CC329AC49D	77437851-7e67-47f4-b3fb-b213725fa704											104	25	101	71	14:07:00	76	14:20:00	1	8	60	254C8F4B-AB1C-4122-8BE9-79CC329AC49D	f44bf44e-f81d-4a78-bfdc-e15fb62d276e	25	101	0	500	0500D04	NULL	NULL
6e98a70c-00ff-4b07-bbf9-850e534c030d	f44bf44e-f81d-4a78-bfdc-e15fb62d276e	F976993F-9127-4D98-A717-2552C14202B0	600005	34	254C8F4B-AB1C-4122-8BE9-79CC329AC49D	2c1a228a-99f1-4e3d-95a2-b6ed6eef20b2											103	25	105	76	15:20:00	88	15:29:00	1	7	51	254C8F4B-AB1C-4122-8BE9-79CC329AC49D	f44bf44e-f81d-4a78-bfdc-e15fb62d276e	25	105	0	500	0500D04	NULL	NULL
e4b08b56-58ce-4fe3-9080-35896201be71	f44bf44e-f81d-4a78-bfdc-e15fb62d276e	C3E46917-4BB0-4FF8-993A-2B839360BAA3	600005	34	254C8F4B-AB1C-4122-8BE9-79CC329AC49D	d9026928-cef9-48d7-ae91-6306d26da09f											127	25	105	88	16:20:00	96	16:30:00	1	6	63	254C8F4B-AB1C-4122-8BE9-79CC329AC49D	f44bf44e-f81d-4a78-bfdc-e15fb62d276e	25	105	0	500	0500D04	NULL	NULL
9f32ccab-2ddf-455b-bb1b-7e4544aafca3	f44bf44e-f81d-4a78-bfdc-e15fb62d276e	F976993F-9127-4D98-A717-2552C14202B0	600005	34	254C8F4B-AB1C-4122-8BE9-79CC329AC49D	2c1a228a-99f1-4e3d-95a2-b6ed6eef20b2											127	25	105	95	17:33:00	115	17:40:00	1	2	51	254C8F4B-AB1C-4122-8BE9-79CC329AC49D	f44bf44e-f81d-4a78-bfdc-e15fb62d276e	25	105	0	500	0500D04	NULL	NULL
4f0c3ba8-4535-42b0-9478-8d74929730c7	f44bf44e-f81d-4a78-bfdc-e15fb62d276e	C3E46917-4BB0-4FF8-993A-2B839360BAA3	600005	34	254C8F4B-AB1C-4122-8BE9-79CC329AC49D	d9026928-cef9-48d7-ae91-6306d26da09f											149	25	105	119	19:31:00	117	18:38:00	1	7	63	254C8F4B-AB1C-4122-8BE9-79CC329AC49D	f44bf44e-f81d-4a78-bfdc-e15fb62d276e	25	105	0	500	0500D04	NULL	NULL
9f088299-29d5-4aea-9bbd-0d91d8698a16	f44bf44e-f81d-4a78-bfdc-e15fb62d276e	F976993F-9127-4D98-A717-2552C14202B0	600005	34	254C8F4B-AB1C-4122-8BE9-79CC329AC49D	407976d3-96c6-4352-b991-7b4f1846038b											145	25	105	117	19:41:00	129	19:58:00	1	8	48	254C8F4B-AB1C-4122-8BE9-79CC329AC49D	f44bf44e-f81d-4a78-bfdc-e15fb62d276e	25	105	0	500	0500D04	NULL	NULL
44d847c9-23b3-489a-9df8-6f627c2e215e	f44bf44e-f81d-4a78-bfdc-e15fb62d276e	C3E46917-4BB0-4FF8-993A-2B839360BAA3	600005	34	254C8F4B-AB1C-4122-8BE9-79CC329AC49D	f94fbe1c-3de9-4bcf-9ec5-c1cca06cb212											18	25	105	129	20:46:00	135	20:52:00	1	7	52	254C8F4B-AB1C-4122-8BE9-79CC329AC49D	f44bf44e-f81d-4a78-bfdc-e15fb62d276e	25	105	0	500	0500D04	NULL	NULL
6430c8da-697a-484b-9f89-f21d87661a67	f44bf44e-f81d-4a78-bfdc-e15fb62d276e	F976993F-9127-4D98-A717-2552C14202B0	600005	34	254C8F4B-AB1C-4122-8BE9-79CC329AC49D	185b5223-5d29-4dc0-8a89-096f6d42fe72											26	26	101	NULL	99:99	18	06:52:00	1	4	47	254C8F4B-AB1C-4122-8BE9-79CC329AC49D	f44bf44e-f81d-4a78-bfdc-e15fb62d276e	26	101	5	500	0500D04	NULL	NULL
4df0a5b0-e9aa-4ed3-bd90-96d363a5e26a	f44bf44e-f81d-4a78-bfdc-e15fb62d276e	C3E46917-4BB0-4FF8-993A-2B839360BAA3	600005	34	254C8F4B-AB1C-4122-8BE9-79CC329AC49D	d9026928-cef9-48d7-ae91-6306d26da09f											49	26	101	18	07:39:00	26	07:45:00	1	5	63	254C8F4B-AB1C-4122-8BE9-79CC329AC49D	f44bf44e-f81d-4a78-bfdc-e15fb62d276e	26	101	0	500	0500D04	NULL	NULL
9d4ead87-682d-446a-9cf6-c54315e1d0bf	f44bf44e-f81d-4a78-bfdc-e15fb62d276e	C3E46917-4BB0-4FF8-993A-2B839360BAA3	600005	34	254C8F4B-AB1C-4122-8BE9-79CC329AC49D	d9026928-cef9-48d7-ae91-6306d26da09f											43	26	101	41	09:49:00	47	09:58:00	1	6	63	254C8F4B-AB1C-4122-8BE9-79CC329AC49D	f44bf44e-f81d-4a78-bfdc-e15fb62d276e	26	101	0	500	0500D04	NULL	NULL
5bed6e47-ed52-4b10-8632-e5fb98b5d9a6	f44bf44e-f81d-4a78-bfdc-e15fb62d276e	F976993F-9127-4D98-A717-2552C14202B0	600005	34	254C8F4B-AB1C-4122-8BE9-79CC329AC49D	2c1a228a-99f1-4e3d-95a2-b6ed6eef20b2											64	26	101	26	08:48:00	49	09:58:00	1	4	51	254C8F4B-AB1C-4122-8BE9-79CC329AC49D	f44bf44e-f81d-4a78-bfdc-e15fb62d276e	26	101	0	500	0500D04	NULL	NULL
66ebd9b7-c0da-4e74-92a8-65a4a8665283	f44bf44e-f81d-4a78-bfdc-e15fb62d276e	F976993F-9127-4D98-A717-2552C14202B0	600005	34	254C8F4B-AB1C-4122-8BE9-79CC329AC49D	2c1a228a-99f1-4e3d-95a2-b6ed6eef20b2											68	26	101	47	11:01:00	60	11:26:00	1	10	51	254C8F4B-AB1C-4122-8BE9-79CC329AC49D	f44bf44e-f81d-4a78-bfdc-e15fb62d276e	26	101	0	500	0500D04	NULL	NULL
6ad3962d-713f-4291-8718-477f5d075d3a	f44bf44e-f81d-4a78-bfdc-e15fb62d276e	C3E46917-4BB0-4FF8-993A-2B839360BAA3	600005	34	254C8F4B-AB1C-4122-8BE9-79CC329AC49D	77437851-7e67-47f4-b3fb-b213725fa704											89	26	101	60	12:17:00	65	12:36:00	1	10	60	254C8F4B-AB1C-4122-8BE9-79CC329AC49D	f44bf44e-f81d-4a78-bfdc-e15fb62d276e	26	101	0	500	0500D04	NULL	NULL
cc8965d9-dd6a-4885-aca3-977458079c9f	f44bf44e-f81d-4a78-bfdc-e15fb62d276e	F976993F-9127-4D98-A717-2552C14202B0	600005	34	254C8F4B-AB1C-4122-8BE9-79CC329AC49D	2c1a228a-99f1-4e3d-95a2-b6ed6eef20b2											90	26	105	NULL	99:99	77	14:08:00	1	8	51	254C8F4B-AB1C-4122-8BE9-79CC329AC49D	f44bf44e-f81d-4a78-bfdc-e15fb62d276e	26	105	5	500	0500D04	NULL	NULL
3bd9a782-be56-4f4d-ba64-7ccfcda4c286	f44bf44e-f81d-4a78-bfdc-e15fb62d276e	C3E46917-4BB0-4FF8-993A-2B839360BAA3	600005	34	254C8F4B-AB1C-4122-8BE9-79CC329AC49D	77437851-7e67-47f4-b3fb-b213725fa704											113	26	105	77	14:59:00	83	15:14:00	1	7	60	254C8F4B-AB1C-4122-8BE9-79CC329AC49D	f44bf44e-f81d-4a78-bfdc-e15fb62d276e	26	105	0	500	0500D04	NULL	NULL
e719a5f8-79c8-4eff-970d-2a1fd3f340be	f44bf44e-f81d-4a78-bfdc-e15fb62d276e	F976993F-9127-4D98-A717-2552C14202B0	600005	34	254C8F4B-AB1C-4122-8BE9-79CC329AC49D	2c1a228a-99f1-4e3d-95a2-b6ed6eef20b2											113	26	105	83	16:14:00	97	16:22:00	1	5	51	254C8F4B-AB1C-4122-8BE9-79CC329AC49D	f44bf44e-f81d-4a78-bfdc-e15fb62d276e	26	105	0	500	0500D04	NULL	NULL
b47f8e59-163c-4479-97bd-394caae1b444	f44bf44e-f81d-4a78-bfdc-e15fb62d276e	C3E46917-4BB0-4FF8-993A-2B839360BAA3	600005	34	254C8F4B-AB1C-4122-8BE9-79CC329AC49D	d9026928-cef9-48d7-ae91-6306d26da09f											137	26	105	97	17:13:00	105	17:23:00	1	5	63	254C8F4B-AB1C-4122-8BE9-79CC329AC49D	f44bf44e-f81d-4a78-bfdc-e15fb62d276e	26	105	0	500	0500D04	NULL	NULL
dea34311-c90b-421f-a2b5-39f15fd606bd	f44bf44e-f81d-4a78-bfdc-e15fb62d276e	F976993F-9127-4D98-A717-2552C14202B0	600005	34	254C8F4B-AB1C-4122-8BE9-79CC329AC49D	2c1a228a-99f1-4e3d-95a2-b6ed6eef20b2											136	26	105	105	18:26:00	120	18:46:00	1	40	51	254C8F4B-AB1C-4122-8BE9-79CC329AC49D	f44bf44e-f81d-4a78-bfdc-e15fb62d276e	26	105	0	500	0500D04	NULL	NULL
7519a6c0-ba6f-4d3e-affa-aa60aecd2494	f44bf44e-f81d-4a78-bfdc-e15fb62d276e	C3E46917-4BB0-4FF8-993A-2B839360BAA3	600005	34	254C8F4B-AB1C-4122-8BE9-79CC329AC49D	6050f778-c8ee-4dab-840f-487504266c34											158	26	105	120	19:37:00	126	19:46:00	1	8	55	254C8F4B-AB1C-4122-8BE9-79CC329AC49D	f44bf44e-f81d-4a78-bfdc-e15fb62d276e	26	105	0	500	0500D04	NULL	NULL
e07fada5-8086-46fb-b607-70aa530a2203	f44bf44e-f81d-4a78-bfdc-e15fb62d276e	F976993F-9127-4D98-A717-2552C14202B0	600005	34	254C8F4B-AB1C-4122-8BE9-79CC329AC49D	407976d3-96c6-4352-b991-7b4f1846038b											154	26	105	126	20:41:00	138	21:02:00	1	8	48	254C8F4B-AB1C-4122-8BE9-79CC329AC49D	f44bf44e-f81d-4a78-bfdc-e15fb62d276e	26	105	0	500	0500D04	NULL	NULL
300fe288-d976-4ef4-af4d-078315b096a8	f44bf44e-f81d-4a78-bfdc-e15fb62d276e	C3E46917-4BB0-4FF8-993A-2B839360BAA3	600005	34	254C8F4B-AB1C-4122-8BE9-79CC329AC49D	c0818e13-5bb2-4459-9b18-b4ee1cfe9144											7	26	105	138	21:50:00	144	22:06:00	1	10	48	254C8F4B-AB1C-4122-8BE9-79CC329AC49D	f44bf44e-f81d-4a78-bfdc-e15fb62d276e	26	105	0	500	0500D04	NULL	NULL
9e4cd68e-52f4-4e52-9121-1739b45ab68e	f44bf44e-f81d-4a78-bfdc-e15fb62d276e	C3E46917-4BB0-4FF8-993A-2B839360BAA3	600005	34	254C8F4B-AB1C-4122-8BE9-79CC329AC49D	6050f778-c8ee-4dab-840f-487504266c34											23	27	101	NULL	99:99	7	06:20:00	1	6	55	254C8F4B-AB1C-4122-8BE9-79CC329AC49D	f44bf44e-f81d-4a78-bfdc-e15fb62d276e	27	101	5	500	0500D04	NULL	NULL
5025b01e-e3b2-41f2-aa83-cab9eef56d21	f44bf44e-f81d-4a78-bfdc-e15fb62d276e	F976993F-9127-4D98-A717-2552C14202B0	600005	34	254C8F4B-AB1C-4122-8BE9-79CC329AC49D	2c1a228a-99f1-4e3d-95a2-b6ed6eef20b2											31	27	101	7	07:15:00	23	07:18:00	1	6	51	254C8F4B-AB1C-4122-8BE9-79CC329AC49D	f44bf44e-f81d-4a78-bfdc-e15fb62d276e	27	101	0	500	0500D04	NULL	NULL
ba15e2e3-8f36-4c10-b74e-dcaccfa3a205	f44bf44e-f81d-4a78-bfdc-e15fb62d276e	C3E46917-4BB0-4FF8-993A-2B839360BAA3	600005	34	254C8F4B-AB1C-4122-8BE9-79CC329AC49D	d9026928-cef9-48d7-ae91-6306d26da09f											48	27	101	23	08:09:00	31	08:14:00	1	6	63	254C8F4B-AB1C-4122-8BE9-79CC329AC49D	f44bf44e-f81d-4a78-bfdc-e15fb62d276e	27	101	0	500	0500D04	NULL	NULL
0048a6c3-a234-41d3-b144-a390ae24394e	f44bf44e-f81d-4a78-bfdc-e15fb62d276e	F976993F-9127-4D98-A717-2552C14202B0	600005	34	254C8F4B-AB1C-4122-8BE9-79CC329AC49D	2c1a228a-99f1-4e3d-95a2-b6ed6eef20b2											53	27	101	31	09:17:00	38	09:24:00	1	4	51	254C8F4B-AB1C-4122-8BE9-79CC329AC49D	f44bf44e-f81d-4a78-bfdc-e15fb62d276e	27	101	0	500	0500D04	NULL	NULL
6b8a100d-ffb1-480a-b32c-7dc8cdbd1378	f44bf44e-f81d-4a78-bfdc-e15fb62d276e	C3E46917-4BB0-4FF8-993A-2B839360BAA3	600005	34	254C8F4B-AB1C-4122-8BE9-79CC329AC49D	d9026928-cef9-48d7-ae91-6306d26da09f											68	27	101	45	10:15:00	51	10:24:00	1	7	63	254C8F4B-AB1C-4122-8BE9-79CC329AC49D	f44bf44e-f81d-4a78-bfdc-e15fb62d276e	27	101	0	500	0500D04	NULL	NULL
dc60b06a-d4ca-40bd-8aa2-fe3a678ba18b	f44bf44e-f81d-4a78-bfdc-e15fb62d276e	F976993F-9127-4D98-A717-2552C14202B0	600005	34	254C8F4B-AB1C-4122-8BE9-79CC329AC49D	2c1a228a-99f1-4e3d-95a2-b6ed6eef20b2											71	27	101	51	11:27:00	63	11:56:00	1	10	51	254C8F4B-AB1C-4122-8BE9-79CC329AC49D	f44bf44e-f81d-4a78-bfdc-e15fb62d276e	27	101	0	500	0500D04	NULL	NULL
c378d607-19d8-43fb-8898-a0844c70d99e	f44bf44e-f81d-4a78-bfdc-e15fb62d276e	C3E46917-4BB0-4FF8-993A-2B839360BAA3	600005	34	254C8F4B-AB1C-4122-8BE9-79CC329AC49D	77437851-7e67-47f4-b3fb-b213725fa704											90	27	101	63	12:47:00	68	13:06:00	1	10	60	254C8F4B-AB1C-4122-8BE9-79CC329AC49D	f44bf44e-f81d-4a78-bfdc-e15fb62d276e	27	101	0	500	0500D04	NULL	NULL
af1b8cb5-54f8-4d35-af8b-6905fabdd576	f44bf44e-f81d-4a78-bfdc-e15fb62d276e	F976993F-9127-4D98-A717-2552C14202B0	600005	34	254C8F4B-AB1C-4122-8BE9-79CC329AC49D	2c1a228a-99f1-4e3d-95a2-b6ed6eef20b2											101	27	101	68	14:06:00	78	14:16:00	1	8	51	254C8F4B-AB1C-4122-8BE9-79CC329AC49D	f44bf44e-f81d-4a78-bfdc-e15fb62d276e	27	101	0	500	0500D04	NULL	NULL
0b169a78-4d56-4700-acd3-74cf451d03c2	f44bf44e-f81d-4a78-bfdc-e15fb62d276e	C3E46917-4BB0-4FF8-993A-2B839360BAA3	600005	34	254C8F4B-AB1C-4122-8BE9-79CC329AC49D	d9026928-cef9-48d7-ae91-6306d26da09f											125	27	105	NULL	99:99	94	16:18:00	1	6	63	254C8F4B-AB1C-4122-8BE9-79CC329AC49D	f44bf44e-f81d-4a78-bfdc-e15fb62d276e	27	105	5	500	0500D04	NULL	NULL
c8453416-a30c-418d-ae68-191ef9748137	f44bf44e-f81d-4a78-bfdc-e15fb62d276e	F976993F-9127-4D98-A717-2552C14202B0	600005	34	254C8F4B-AB1C-4122-8BE9-79CC329AC49D	2c1a228a-99f1-4e3d-95a2-b6ed6eef20b2											125	27	105	93	17:21:00	111	17:28:00	1	6	51	254C8F4B-AB1C-4122-8BE9-79CC329AC49D	f44bf44e-f81d-4a78-bfdc-e15fb62d276e	27	105	0	500	0500D04	NULL	NULL
8a6fad00-3143-409c-bff7-c7d2442fef6d	f44bf44e-f81d-4a78-bfdc-e15fb62d276e	C3E46917-4BB0-4FF8-993A-2B839360BAA3	600005	34	254C8F4B-AB1C-4122-8BE9-79CC329AC49D	d9026928-cef9-48d7-ae91-6306d26da09f											148	27	105	109	18:19:00	116	18:31:00	1	7	63	254C8F4B-AB1C-4122-8BE9-79CC329AC49D	f44bf44e-f81d-4a78-bfdc-e15fb62d276e	27	105	0	500	0500D04	NULL	NULL
f5c5630f-9b1a-479a-8af4-c971e748dc5e	f44bf44e-f81d-4a78-bfdc-e15fb62d276e	F976993F-9127-4D98-A717-2552C14202B0	600005	34	254C8F4B-AB1C-4122-8BE9-79CC329AC49D	407976d3-96c6-4352-b991-7b4f1846038b											144	27	105	116	19:34:00	128	19:50:00	1	8	48	254C8F4B-AB1C-4122-8BE9-79CC329AC49D	f44bf44e-f81d-4a78-bfdc-e15fb62d276e	27	105	0	500	0500D04	NULL	NULL
77d185c3-97bd-4521-910b-c0e61d360dbc	f44bf44e-f81d-4a78-bfdc-e15fb62d276e	C3E46917-4BB0-4FF8-993A-2B839360BAA3	600005	34	254C8F4B-AB1C-4122-8BE9-79CC329AC49D	f94fbe1c-3de9-4bcf-9ec5-c1cca06cb212											166	27	105	128	20:38:00	134	20:45:00	1	7	52	254C8F4B-AB1C-4122-8BE9-79CC329AC49D	f44bf44e-f81d-4a78-bfdc-e15fb62d276e	27	105	0	500	0500D04	NULL	NULL
349e642a-7456-4bd9-a93a-47f9b950ea23	f44bf44e-f81d-4a78-bfdc-e15fb62d276e	F976993F-9127-4D98-A717-2552C14202B0	600005	34	254C8F4B-AB1C-4122-8BE9-79CC329AC49D	a387fab1-a2ce-4b77-9fdc-a4806537dbfe											10	27	105	134	21:37:00	145	22:18:00	1	12	44	254C8F4B-AB1C-4122-8BE9-79CC329AC49D	f44bf44e-f81d-4a78-bfdc-e15fb62d276e	27	105	0	500	0500D04	NULL	NULL
b920d803-90c6-41ed-b186-80f797356d27	f44bf44e-f81d-4a78-bfdc-e15fb62d276e	C3E46917-4BB0-4FF8-993A-2B839360BAA3	600005	34	254C8F4B-AB1C-4122-8BE9-79CC329AC49D	6050f778-c8ee-4dab-840f-487504266c34											26	28	101	NULL	99:99	10	06:35:00	1	5	55	254C8F4B-AB1C-4122-8BE9-79CC329AC49D	f44bf44e-f81d-4a78-bfdc-e15fb62d276e	28	101	5	500	0500D04	NULL	NULL
6d38dd05-a027-41a4-b4a9-ae7d2a5f4aab	f44bf44e-f81d-4a78-bfdc-e15fb62d276e	F976993F-9127-4D98-A717-2552C14202B0	600005	34	254C8F4B-AB1C-4122-8BE9-79CC329AC49D	2c1a228a-99f1-4e3d-95a2-b6ed6eef20b2											34	28	101	10	07:30:00	26	07:36:00	1	6	51	254C8F4B-AB1C-4122-8BE9-79CC329AC49D	f44bf44e-f81d-4a78-bfdc-e15fb62d276e	28	101	0	500	0500D04	NULL	NULL
2e07460f-fa9c-481a-916d-03dafe7a1d91	f44bf44e-f81d-4a78-bfdc-e15fb62d276e	C3E46917-4BB0-4FF8-993A-2B839360BAA3	600005	34	254C8F4B-AB1C-4122-8BE9-79CC329AC49D	d9026928-cef9-48d7-ae91-6306d26da09f											51	28	101	26	08:27:00	34	08:32:00	1	6	63	254C8F4B-AB1C-4122-8BE9-79CC329AC49D	f44bf44e-f81d-4a78-bfdc-e15fb62d276e	28	101	0	500	0500D04	NULL	NULL
526ab8a9-2d62-4f8a-9233-5cf24d11f773	f44bf44e-f81d-4a78-bfdc-e15fb62d276e	F976993F-9127-4D98-A717-2552C14202B0	600005	34	254C8F4B-AB1C-4122-8BE9-79CC329AC49D	2c1a228a-99f1-4e3d-95a2-b6ed6eef20b2											55	28	101	34	09:35:00	43	09:38:00	1	3	51	254C8F4B-AB1C-4122-8BE9-79CC329AC49D	f44bf44e-f81d-4a78-bfdc-e15fb62d276e	28	101	0	500	0500D04	NULL	NULL
2635a3c1-882e-45d9-be8b-5f424b2521cd	f44bf44e-f81d-4a78-bfdc-e15fb62d276e	C3E46917-4BB0-4FF8-993A-2B839360BAA3	600005	34	254C8F4B-AB1C-4122-8BE9-79CC329AC49D	d9026928-cef9-48d7-ae91-6306d26da09f											70	28	101	47	10:29:00	53	10:40:00	1	8	63	254C8F4B-AB1C-4122-8BE9-79CC329AC49D	f44bf44e-f81d-4a78-bfdc-e15fb62d276e	28	101	0	500	0500D04	NULL	NULL
14e7334f-7043-445f-9c02-8bb927d74b96	f44bf44e-f81d-4a78-bfdc-e15fb62d276e	F976993F-9127-4D98-A717-2552C14202B0	600005	34	254C8F4B-AB1C-4122-8BE9-79CC329AC49D	2c1a228a-99f1-4e3d-95a2-b6ed6eef20b2											78	28	101	53	11:43:00	64	12:06:00	1	10	51	254C8F4B-AB1C-4122-8BE9-79CC329AC49D	f44bf44e-f81d-4a78-bfdc-e15fb62d276e	28	101	0	500	0500D04	NULL	NULL
2d1c0384-c29c-4a20-964d-eb35dd3f4b67	f44bf44e-f81d-4a78-bfdc-e15fb62d276e	C3E46917-4BB0-4FF8-993A-2B839360BAA3	600005	34	254C8F4B-AB1C-4122-8BE9-79CC329AC49D	77437851-7e67-47f4-b3fb-b213725fa704											101	28	105	NULL	99:99	73	13:54:00	1	9	60	254C8F4B-AB1C-4122-8BE9-79CC329AC49D	f44bf44e-f81d-4a78-bfdc-e15fb62d276e	28	105	5	500	0500D04	NULL	NULL
d2a277c1-5ae8-40ca-98e6-76612323a422	f44bf44e-f81d-4a78-bfdc-e15fb62d276e	F976993F-9127-4D98-A717-2552C14202B0	600005	34	254C8F4B-AB1C-4122-8BE9-79CC329AC49D	2c1a228a-99f1-4e3d-95a2-b6ed6eef20b2											100	28	105	73	14:54:00	86	15:15:00	1	7	51	254C8F4B-AB1C-4122-8BE9-79CC329AC49D	f44bf44e-f81d-4a78-bfdc-e15fb62d276e	28	105	0	500	0500D04	NULL	NULL
ee403fdb-c852-41e9-a28b-43f818eaeb56	f44bf44e-f81d-4a78-bfdc-e15fb62d276e	C3E46917-4BB0-4FF8-993A-2B839360BAA3	600005	34	254C8F4B-AB1C-4122-8BE9-79CC329AC49D	d9026928-cef9-48d7-ae91-6306d26da09f											124	28	105	86	16:06:00	93	16:12:00	1	6	63	254C8F4B-AB1C-4122-8BE9-79CC329AC49D	f44bf44e-f81d-4a78-bfdc-e15fb62d276e	28	105	0	500	0500D04	NULL	NULL
0eca05ad-0c93-4c70-a898-851b1eeca254	f44bf44e-f81d-4a78-bfdc-e15fb62d276e	F976993F-9127-4D98-A717-2552C14202B0	600005	34	254C8F4B-AB1C-4122-8BE9-79CC329AC49D	2c1a228a-99f1-4e3d-95a2-b6ed6eef20b2											124	28	105	92	17:15:00	109	17:22:00	1	6	51	254C8F4B-AB1C-4122-8BE9-79CC329AC49D	f44bf44e-f81d-4a78-bfdc-e15fb62d276e	28	105	0	500	0500D04	NULL	NULL
2b180c19-ec4a-4594-ac5e-2b580a900f6e	f44bf44e-f81d-4a78-bfdc-e15fb62d276e	C3E46917-4BB0-4FF8-993A-2B839360BAA3	600005	34	254C8F4B-AB1C-4122-8BE9-79CC329AC49D	d9026928-cef9-48d7-ae91-6306d26da09f											147	28	105	108	18:13:00	115	18:24:00	1	7	63	254C8F4B-AB1C-4122-8BE9-79CC329AC49D	f44bf44e-f81d-4a78-bfdc-e15fb62d276e	28	105	0	500	0500D04	NULL	NULL
59e72f92-1131-4d54-acfd-0e5b7dd3cb92	f44bf44e-f81d-4a78-bfdc-e15fb62d276e	F976993F-9127-4D98-A717-2552C14202B0	600005	34	254C8F4B-AB1C-4122-8BE9-79CC329AC49D	407976d3-96c6-4352-b991-7b4f1846038b											143	28	105	115	19:27:00	127	19:42:00	1	8	48	254C8F4B-AB1C-4122-8BE9-79CC329AC49D	f44bf44e-f81d-4a78-bfdc-e15fb62d276e	28	105	0	500	0500D04	NULL	NULL
2d2a66cf-d346-416a-9fbb-214064935a71	f44bf44e-f81d-4a78-bfdc-e15fb62d276e	C3E46917-4BB0-4FF8-993A-2B839360BAA3	600005	34	254C8F4B-AB1C-4122-8BE9-79CC329AC49D	f94fbe1c-3de9-4bcf-9ec5-c1cca06cb212											165	28	105	127	20:30:00	133	20:38:00	1	7	52	254C8F4B-AB1C-4122-8BE9-79CC329AC49D	f44bf44e-f81d-4a78-bfdc-e15fb62d276e	28	105	0	500	0500D04	NULL	NULL
389ef453-89a8-40e9-a294-ef766e8a18a3	f44bf44e-f81d-4a78-bfdc-e15fb62d276e	F976993F-9127-4D98-A717-2552C14202B0	600005	34	254C8F4B-AB1C-4122-8BE9-79CC329AC49D	a387fab1-a2ce-4b77-9fdc-a4806537dbfe											12	28	105	133	21:30:00	144	22:06:00	1	12	44	254C8F4B-AB1C-4122-8BE9-79CC329AC49D	f44bf44e-f81d-4a78-bfdc-e15fb62d276e	28	105	0	500	0500D04	NULL	NULL
083f3639-0508-4d21-84ce-f95b71a734c4	f44bf44e-f81d-4a78-bfdc-e15fb62d276e	C3E46917-4BB0-4FF8-993A-2B839360BAA3	600005	34	254C8F4B-AB1C-4122-8BE9-79CC329AC49D	0dde16b3-0a04-4f67-8242-f27bba1d07ed											28	30	101	NULL	99:99	12	06:45:00	1	5	58	254C8F4B-AB1C-4122-8BE9-79CC329AC49D	f44bf44e-f81d-4a78-bfdc-e15fb62d276e	30	101	5	500	0500D04	NULL	NULL
44262b99-45c1-455f-bbf6-d42451106719	f44bf44e-f81d-4a78-bfdc-e15fb62d276e	F976993F-9127-4D98-A717-2552C14202B0	600005	34	254C8F4B-AB1C-4122-8BE9-79CC329AC49D	2c1a228a-99f1-4e3d-95a2-b6ed6eef20b2											36	30	101	12	07:43:00	28	07:48:00	1	6	51	254C8F4B-AB1C-4122-8BE9-79CC329AC49D	f44bf44e-f81d-4a78-bfdc-e15fb62d276e	30	101	0	500	0500D04	NULL	NULL
5279ac5f-d0b6-4696-b00a-bb3ddcb96031	f44bf44e-f81d-4a78-bfdc-e15fb62d276e	C3E46917-4BB0-4FF8-993A-2B839360BAA3	600005	34	254C8F4B-AB1C-4122-8BE9-79CC329AC49D	d9026928-cef9-48d7-ae91-6306d26da09f											53	30	101	28	08:39:00	36	08:46:00	1	7	63	254C8F4B-AB1C-4122-8BE9-79CC329AC49D	f44bf44e-f81d-4a78-bfdc-e15fb62d276e	30	101	0	500	0500D04	NULL	NULL
da7a6096-4eec-4f4a-b755-432b2ff659f9	f44bf44e-f81d-4a78-bfdc-e15fb62d276e	F976993F-9127-4D98-A717-2552C14202B0	600005	34	254C8F4B-AB1C-4122-8BE9-79CC329AC49D	2c1a228a-99f1-4e3d-95a2-b6ed6eef20b2											57	30	101	36	09:49:00	48	09:54:00	1	2	51	254C8F4B-AB1C-4122-8BE9-79CC329AC49D	f44bf44e-f81d-4a78-bfdc-e15fb62d276e	30	101	0	500	0500D04	NULL	NULL
1f9863c7-1ccd-4039-821a-4bff63b173b3	f44bf44e-f81d-4a78-bfdc-e15fb62d276e	C3E46917-4BB0-4FF8-993A-2B839360BAA3	600005	34	254C8F4B-AB1C-4122-8BE9-79CC329AC49D	77437851-7e67-47f4-b3fb-b213725fa704											72	30	101	49	10:45:00	55	10:56:00	1	8	60	254C8F4B-AB1C-4122-8BE9-79CC329AC49D	f44bf44e-f81d-4a78-bfdc-e15fb62d276e	30	101	0	500	0500D04	NULL	NULL
66ec1046-1fe5-489a-926b-768ee657a084	f44bf44e-f81d-4a78-bfdc-e15fb62d276e	F976993F-9127-4D98-A717-2552C14202B0	600005	34	254C8F4B-AB1C-4122-8BE9-79CC329AC49D	2c1a228a-99f1-4e3d-95a2-b6ed6eef20b2											85	30	101	55	11:56:00	66	12:26:00	1	10	51	254C8F4B-AB1C-4122-8BE9-79CC329AC49D	f44bf44e-f81d-4a78-bfdc-e15fb62d276e	30	101	0	500	0500D04	NULL	NULL
6661057c-8147-4da4-8bc1-bd77ad610657	f44bf44e-f81d-4a78-bfdc-e15fb62d276e	C3E46917-4BB0-4FF8-993A-2B839360BAA3	600005	34	254C8F4B-AB1C-4122-8BE9-79CC329AC49D	77437851-7e67-47f4-b3fb-b213725fa704											107	30	105	NULL	99:99	78	14:36:00	1	8	60	254C8F4B-AB1C-4122-8BE9-79CC329AC49D	f44bf44e-f81d-4a78-bfdc-e15fb62d276e	30	105	5	500	0500D04	NULL	NULL
fc39bbc9-127e-4eb3-bec2-212be37514e0	f44bf44e-f81d-4a78-bfdc-e15fb62d276e	F976993F-9127-4D98-A717-2552C14202B0	600005	34	254C8F4B-AB1C-4122-8BE9-79CC329AC49D	2c1a228a-99f1-4e3d-95a2-b6ed6eef20b2											106	30	105	78	15:36:00	91	15:48:00	1	6	51	254C8F4B-AB1C-4122-8BE9-79CC329AC49D	f44bf44e-f81d-4a78-bfdc-e15fb62d276e	30	105	0	500	0500D04	NULL	NULL
f37bbf0e-6152-48e9-a8ec-da56d1ff83f4	f44bf44e-f81d-4a78-bfdc-e15fb62d276e	C3E46917-4BB0-4FF8-993A-2B839360BAA3	600005	34	254C8F4B-AB1C-4122-8BE9-79CC329AC49D	d9026928-cef9-48d7-ae91-6306d26da09f											130	30	105	91	16:39:00	99	16:48:00	1	6	63	254C8F4B-AB1C-4122-8BE9-79CC329AC49D	f44bf44e-f81d-4a78-bfdc-e15fb62d276e	30	105	0	500	0500D04	NULL	NULL
aac76155-8a7c-440c-918a-f9712aa51f20	f44bf44e-f81d-4a78-bfdc-e15fb62d276e	F976993F-9127-4D98-A717-2552C14202B0	600005	34	254C8F4B-AB1C-4122-8BE9-79CC329AC49D	2c1a228a-99f1-4e3d-95a2-b6ed6eef20b2											130	30	105	98	17:51:00	118	17:58:00	1	6	51	254C8F4B-AB1C-4122-8BE9-79CC329AC49D	f44bf44e-f81d-4a78-bfdc-e15fb62d276e	30	105	0	500	0500D04	NULL	NULL
79f803f8-f7bc-482b-9824-7146948db72c	f44bf44e-f81d-4a78-bfdc-e15fb62d276e	C3E46917-4BB0-4FF8-993A-2B839360BAA3	600005	34	254C8F4B-AB1C-4122-8BE9-79CC329AC49D	77437851-7e67-47f4-b3fb-b213725fa704											152	30	105	113	18:49:00	120	18:59:00	1	7	60	254C8F4B-AB1C-4122-8BE9-79CC329AC49D	f44bf44e-f81d-4a78-bfdc-e15fb62d276e	30	105	0	500	0500D04	NULL	NULL
e20256bb-a5f1-4ac3-a760-a226312d04d8	f44bf44e-f81d-4a78-bfdc-e15fb62d276e	F976993F-9127-4D98-A717-2552C14202B0	600005	34	254C8F4B-AB1C-4122-8BE9-79CC329AC49D	407976d3-96c6-4352-b991-7b4f1846038b											148	30	105	120	19:59:00	132	20:22:00	1	8	48	254C8F4B-AB1C-4122-8BE9-79CC329AC49D	f44bf44e-f81d-4a78-bfdc-e15fb62d276e	30	105	0	500	0500D04	NULL	NULL
7e8a2936-e5d8-486f-b81c-1ce427ecd515	f44bf44e-f81d-4a78-bfdc-e15fb62d276e	C3E46917-4BB0-4FF8-993A-2B839360BAA3	600005	34	254C8F4B-AB1C-4122-8BE9-79CC329AC49D	f94fbe1c-3de9-4bcf-9ec5-c1cca06cb212											170	30	105	132	21:10:00	138	21:16:00	1	8	52	254C8F4B-AB1C-4122-8BE9-79CC329AC49D	f44bf44e-f81d-4a78-bfdc-e15fb62d276e	30	105	0	500	0500D04	NULL	NULL
8a14d447-a0c5-4947-b360-6a65b0901193	f44bf44e-f81d-4a78-bfdc-e15fb62d276e	F976993F-9127-4D98-A717-2552C14202B0	600005	34	254C8F4B-AB1C-4122-8BE9-79CC329AC49D	a387fab1-a2ce-4b77-9fdc-a4806537dbfe											32	30	105	138	22:08:00	146	22:32:00	1	14	44	254C8F4B-AB1C-4122-8BE9-79CC329AC49D	f44bf44e-f81d-4a78-bfdc-e15fb62d276e	30	105	0	500	0500D04	NULL	NULL
2d33afb7-2878-4e91-b325-689e2de121e9	f44bf44e-f81d-4a78-bfdc-e15fb62d276e	F976993F-9127-4D98-A717-2552C14202B0	600005	34	254C8F4B-AB1C-4122-8BE9-79CC329AC49D	2c1a228a-99f1-4e3d-95a2-b6ed6eef20b2											40	31	104	NULL	99:99	32	08:10:00	1	5	51	254C8F4B-AB1C-4122-8BE9-79CC329AC49D	f44bf44e-f81d-4a78-bfdc-e15fb62d276e	31	104	5	500	0500D04	NULL	NULL
e3476869-236c-46c2-a302-81fa7a7e3e79	f44bf44e-f81d-4a78-bfdc-e15fb62d276e	C3E46917-4BB0-4FF8-993A-2B839360BAA3	600005	34	254C8F4B-AB1C-4122-8BE9-79CC329AC49D	d9026928-cef9-48d7-ae91-6306d26da09f											56	31	104	32	09:01:00	39	09:07:00	1	7	63	254C8F4B-AB1C-4122-8BE9-79CC329AC49D	f44bf44e-f81d-4a78-bfdc-e15fb62d276e	31	104	0	500	0500D04	NULL	NULL
3c9d9de5-536d-4035-8659-dd30c09069a6	f44bf44e-f81d-4a78-bfdc-e15fb62d276e	F976993F-9127-4D98-A717-2552C14202B0	600005	34	254C8F4B-AB1C-4122-8BE9-79CC329AC49D	2c1a228a-99f1-4e3d-95a2-b6ed6eef20b2											60	31	104	39	10:10:00	52	10:18:00	1	8	51	254C8F4B-AB1C-4122-8BE9-79CC329AC49D	f44bf44e-f81d-4a78-bfdc-e15fb62d276e	31	104	0	500	0500D04	NULL	NULL
c3c17f38-a910-48be-93cc-99dcac00deed	f44bf44e-f81d-4a78-bfdc-e15fb62d276e	C3E46917-4BB0-4FF8-993A-2B839360BAA3	600005	34	254C8F4B-AB1C-4122-8BE9-79CC329AC49D	77437851-7e67-47f4-b3fb-b213725fa704											75	31	104	52	11:09:00	58	11:26:00	1	10	60	254C8F4B-AB1C-4122-8BE9-79CC329AC49D	f44bf44e-f81d-4a78-bfdc-e15fb62d276e	31	104	0	500	0500D04	NULL	NULL
fdedb20f-1ba4-4864-b934-c704de53f138	f44bf44e-f81d-4a78-bfdc-e15fb62d276e	F976993F-9127-4D98-A717-2552C14202B0	600005	34	254C8F4B-AB1C-4122-8BE9-79CC329AC49D	2c1a228a-99f1-4e3d-95a2-b6ed6eef20b2											77	31	104	58	12:26:00	68	12:46:00	1	10	51	254C8F4B-AB1C-4122-8BE9-79CC329AC49D	f44bf44e-f81d-4a78-bfdc-e15fb62d276e	31	104	0	500	0500D04	NULL	NULL
4f8e91cf-cba4-4be4-8766-ce8365cb1444	f44bf44e-f81d-4a78-bfdc-e15fb62d276e	C3E46917-4BB0-4FF8-993A-2B839360BAA3	600005	34	254C8F4B-AB1C-4122-8BE9-79CC329AC49D	77437851-7e67-47f4-b3fb-b213725fa704											5	31	104	68	13:37:00	72	13:45:00	1	9	60	254C8F4B-AB1C-4122-8BE9-79CC329AC49D	f44bf44e-f81d-4a78-bfdc-e15fb62d276e	31	104	0	500	0500D04	NULL	NULL
2bf35767-2644-4a6c-a595-ba9f8ae2eb26	f44bf44e-f81d-4a78-bfdc-e15fb62d276e	F976993F-9127-4D98-A717-2552C14202B0	600005	34	254C8F4B-AB1C-4122-8BE9-79CC329AC49D	deb2dce4-7d09-4a6c-973d-c69d2ed002c6											9	101	103	NULL	99:99	5	05:46:00	1	8	40	254C8F4B-AB1C-4122-8BE9-79CC329AC49D	f44bf44e-f81d-4a78-bfdc-e15fb62d276e	101	103	5	500	0500D04	NULL	NULL
978510b3-a71e-4826-8272-4e96391121cb	f44bf44e-f81d-4a78-bfdc-e15fb62d276e	C3E46917-4BB0-4FF8-993A-2B839360BAA3	600005	34	254C8F4B-AB1C-4122-8BE9-79CC329AC49D	6050f778-c8ee-4dab-840f-487504266c34											25	101	103	5	06:26:00	9	06:30:00	1	5	55	254C8F4B-AB1C-4122-8BE9-79CC329AC49D	f44bf44e-f81d-4a78-bfdc-e15fb62d276e	101	103	0	500	0500D04	NULL	NULL
7e29933c-c839-40a1-a1b5-a5903f502101	f44bf44e-f81d-4a78-bfdc-e15fb62d276e	F976993F-9127-4D98-A717-2552C14202B0	600005	34	254C8F4B-AB1C-4122-8BE9-79CC329AC49D	2c1a228a-99f1-4e3d-95a2-b6ed6eef20b2											33	101	103	9	07:25:00	25	07:30:00	1	6	51	254C8F4B-AB1C-4122-8BE9-79CC329AC49D	f44bf44e-f81d-4a78-bfdc-e15fb62d276e	101	103	0	500	0500D04	NULL	NULL
faccbc74-3dea-4cc0-85bc-68f9cbf6d627	f44bf44e-f81d-4a78-bfdc-e15fb62d276e	C3E46917-4BB0-4FF8-993A-2B839360BAA3	600005	34	254C8F4B-AB1C-4122-8BE9-79CC329AC49D	d9026928-cef9-48d7-ae91-6306d26da09f											87	101	103	25	08:21:00	33	08:26:00	1	6	63	254C8F4B-AB1C-4122-8BE9-79CC329AC49D	f44bf44e-f81d-4a78-bfdc-e15fb62d276e	101	103	0	500	0500D04	NULL	NULL
c2497db8-abed-4146-bd6e-2045cac3c0c5	f44bf44e-f81d-4a78-bfdc-e15fb62d276e	F976993F-9127-4D98-A717-2552C14202B0	600005	34	254C8F4B-AB1C-4122-8BE9-79CC329AC49D	2c1a228a-99f1-4e3d-95a2-b6ed6eef20b2											87	101	103	NULL	99:99	75	13:52:00	1	9	51	254C8F4B-AB1C-4122-8BE9-79CC329AC49D	f44bf44e-f81d-4a78-bfdc-e15fb62d276e	101	103	5	500	0500D04	NULL	NULL
3894ebd4-8c43-40d4-a595-1dc64dc92891	f44bf44e-f81d-4a78-bfdc-e15fb62d276e	C3E46917-4BB0-4FF8-993A-2B839360BAA3	600005	34	254C8F4B-AB1C-4122-8BE9-79CC329AC49D	77437851-7e67-47f4-b3fb-b213725fa704											108	101	103	75	14:43:00	80	14:52:00	1	8	60	254C8F4B-AB1C-4122-8BE9-79CC329AC49D	f44bf44e-f81d-4a78-bfdc-e15fb62d276e	101	103	0	500	0500D04	NULL	NULL
8bd122d7-2756-4017-8a5b-5358e84dd8ca	f44bf44e-f81d-4a78-bfdc-e15fb62d276e	C3E46917-4BB0-4FF8-993A-2B839360BAA3	600005	34	254C8F4B-AB1C-4122-8BE9-79CC329AC49D	d9026928-cef9-48d7-ae91-6306d26da09f											109	101	103	93	16:51:00	90	15:58:00	1	4	63	254C8F4B-AB1C-4122-8BE9-79CC329AC49D	f44bf44e-f81d-4a78-bfdc-e15fb62d276e	101	103	0	500	0500D04	NULL	NULL
06112261-72cc-45d2-a7e5-1ff9596df760	f44bf44e-f81d-4a78-bfdc-e15fb62d276e	F976993F-9127-4D98-A717-2552C14202B0	600005	34	254C8F4B-AB1C-4122-8BE9-79CC329AC49D	2c1a228a-99f1-4e3d-95a2-b6ed6eef20b2											9	101	103	80	15:52:00	93	16:00:00	1	6	51	254C8F4B-AB1C-4122-8BE9-79CC329AC49D	f44bf44e-f81d-4a78-bfdc-e15fb62d276e	101	103	0	500	0500D04	NULL	NULL
6de2cf64-d86a-41b1-bc43-635044a247eb	f44bf44e-f81d-4a78-bfdc-e15fb62d276e	F976993F-9127-4D98-A717-2552C14202B0	600005	34	254C8F4B-AB1C-4122-8BE9-79CC329AC49D	e4fee6ab-420b-4fdc-a119-8c3ce1b34ced											16	102	103	NULL	99:99	9	06:12:00	1	6	43	254C8F4B-AB1C-4122-8BE9-79CC329AC49D	f44bf44e-f81d-4a78-bfdc-e15fb62d276e	102	103	5	500	0500D04	NULL	NULL
f0db724f-9330-4430-8f1a-91f401660b6a	f44bf44e-f81d-4a78-bfdc-e15fb62d276e	C3E46917-4BB0-4FF8-993A-2B839360BAA3	600005	34	254C8F4B-AB1C-4122-8BE9-79CC329AC49D	77437851-7e67-47f4-b3fb-b213725fa704											91	102	103	9	06:55:00	16	07:04:00	1	4	60	254C8F4B-AB1C-4122-8BE9-79CC329AC49D	f44bf44e-f81d-4a78-bfdc-e15fb62d276e	102	103	0	500	0500D04	NULL	NULL
5a58ca3e-19fd-4b8c-b94c-da343d42321d	f44bf44e-f81d-4a78-bfdc-e15fb62d276e	F976993F-9127-4D98-A717-2552C14202B0	600005	34	254C8F4B-AB1C-4122-8BE9-79CC329AC49D	2c1a228a-99f1-4e3d-95a2-b6ed6eef20b2											92	102	103	NULL	99:99	79	14:24:00	1	8	51	254C8F4B-AB1C-4122-8BE9-79CC329AC49D	f44bf44e-f81d-4a78-bfdc-e15fb62d276e	102	103	5	500	0500D04	NULL	NULL
02f0dfd2-40f8-4d4b-ab76-a1ab72c0a527	f44bf44e-f81d-4a78-bfdc-e15fb62d276e	C3E46917-4BB0-4FF8-993A-2B839360BAA3	600005	34	254C8F4B-AB1C-4122-8BE9-79CC329AC49D	77437851-7e67-47f4-b3fb-b213725fa704											114	102	103	79	15:15:00	84	15:21:00	1	7	60	254C8F4B-AB1C-4122-8BE9-79CC329AC49D	f44bf44e-f81d-4a78-bfdc-e15fb62d276e	102	103	0	500	0500D04	NULL	NULL
23dc9f02-19e3-4113-8627-41992e7a237c	f44bf44e-f81d-4a78-bfdc-e15fb62d276e	F976993F-9127-4D98-A717-2552C14202B0	600005	34	254C8F4B-AB1C-4122-8BE9-79CC329AC49D	2c1a228a-99f1-4e3d-95a2-b6ed6eef20b2											114	102	103	84	16:21:00	98	16:27:00	1	5	51	254C8F4B-AB1C-4122-8BE9-79CC329AC49D	f44bf44e-f81d-4a78-bfdc-e15fb62d276e	102	103	0	500	0500D04	NULL	NULL
af2405b9-fa6d-4e1f-8b56-9af9b36ad755	f44bf44e-f81d-4a78-bfdc-e15fb62d276e	C3E46917-4BB0-4FF8-993A-2B839360BAA3	600005	34	254C8F4B-AB1C-4122-8BE9-79CC329AC49D	d9026928-cef9-48d7-ae91-6306d26da09f											16	102	103	98	17:18:00	106	17:28:00	1	5	63	254C8F4B-AB1C-4122-8BE9-79CC329AC49D	f44bf44e-f81d-4a78-bfdc-e15fb62d276e	102	103	0	500	0500D04	NULL	NULL
7e81e58c-205e-4f33-b6f1-9ee02dac8b6a	f44bf44e-f81d-4a78-bfdc-e15fb62d276e	F976993F-9127-4D98-A717-2552C14202B0	600005	34	254C8F4B-AB1C-4122-8BE9-79CC329AC49D	185b5223-5d29-4dc0-8a89-096f6d42fe72											24	103	103	NULL	99:99	16	06:44:00	1	4	47	254C8F4B-AB1C-4122-8BE9-79CC329AC49D	f44bf44e-f81d-4a78-bfdc-e15fb62d276e	103	103	5	500	0500D04	NULL	NULL
344b5294-c929-4e74-8d77-18ef52835f36	f44bf44e-f81d-4a78-bfdc-e15fb62d276e	C3E46917-4BB0-4FF8-993A-2B839360BAA3	600005	34	254C8F4B-AB1C-4122-8BE9-79CC329AC49D	d9026928-cef9-48d7-ae91-6306d26da09f											94	103	103	16	07:31:00	24	07:36:00	1	4	63	254C8F4B-AB1C-4122-8BE9-79CC329AC49D	f44bf44e-f81d-4a78-bfdc-e15fb62d276e	103	103	0	500	0500D04	NULL	NULL
727c3c7f-8a9d-49f6-ad00-d42672b55dc3	f44bf44e-f81d-4a78-bfdc-e15fb62d276e	F976993F-9127-4D98-A717-2552C14202B0	600005	34	254C8F4B-AB1C-4122-8BE9-79CC329AC49D	2c1a228a-99f1-4e3d-95a2-b6ed6eef20b2											95	103	103	NULL	99:99	81	14:40:00	1	8	51	254C8F4B-AB1C-4122-8BE9-79CC329AC49D	f44bf44e-f81d-4a78-bfdc-e15fb62d276e	103	103	5	500	0500D04	NULL	NULL
77441568-79d8-4686-af57-8d8c6aa402aa	f44bf44e-f81d-4a78-bfdc-e15fb62d276e	C3E46917-4BB0-4FF8-993A-2B839360BAA3	600005	34	254C8F4B-AB1C-4122-8BE9-79CC329AC49D	77437851-7e67-47f4-b3fb-b213725fa704											118	103	103	81	15:31:00	87	15:42:00	1	7	60	254C8F4B-AB1C-4122-8BE9-79CC329AC49D	f44bf44e-f81d-4a78-bfdc-e15fb62d276e	103	103	0	500	0500D04	NULL	NULL
22cf00f0-8467-46b6-a6f8-0ccf8fee8756	f44bf44e-f81d-4a78-bfdc-e15fb62d276e	F976993F-9127-4D98-A717-2552C14202B0	600005	34	254C8F4B-AB1C-4122-8BE9-79CC329AC49D	2c1a228a-99f1-4e3d-95a2-b6ed6eef20b2											118	103	103	87	16:42:00	102	16:47:00	1	5	51	254C8F4B-AB1C-4122-8BE9-79CC329AC49D	f44bf44e-f81d-4a78-bfdc-e15fb62d276e	103	103	0	500	0500D04	NULL	NULL
1ada84cf-7147-4c51-b0e2-d1bfa132c070	f44bf44e-f81d-4a78-bfdc-e15fb62d276e	C3E46917-4BB0-4FF8-993A-2B839360BAA3	600005	34	254C8F4B-AB1C-4122-8BE9-79CC329AC49D	d9026928-cef9-48d7-ae91-6306d26da09f											20	103	103	102	17:38:00	109	17:46:00	1	6	63	254C8F4B-AB1C-4122-8BE9-79CC329AC49D	f44bf44e-f81d-4a78-bfdc-e15fb62d276e	103	103	0	500	0500D04	NULL	NULL
34908a00-346a-4956-a914-76a773bf2bbe	f44bf44e-f81d-4a78-bfdc-e15fb62d276e	F976993F-9127-4D98-A717-2552C14202B0	600005	34	254C8F4B-AB1C-4122-8BE9-79CC329AC49D	2c1a228a-99f1-4e3d-95a2-b6ed6eef20b2											28	104	103	NULL	99:99	20	07:00:00	1	4	51	254C8F4B-AB1C-4122-8BE9-79CC329AC49D	f44bf44e-f81d-4a78-bfdc-e15fb62d276e	104	103	5	500	0500D04	NULL	NULL
0aec9e6d-105e-4e4c-847f-aa3b6f09c32c	f44bf44e-f81d-4a78-bfdc-e15fb62d276e	C3E46917-4BB0-4FF8-993A-2B839360BAA3	600005	34	254C8F4B-AB1C-4122-8BE9-79CC329AC49D	d9026928-cef9-48d7-ae91-6306d26da09f											98	104	103	20	07:51:00	28	07:56:00	1	6	63	254C8F4B-AB1C-4122-8BE9-79CC329AC49D	f44bf44e-f81d-4a78-bfdc-e15fb62d276e	104	103	0	500	0500D04	NULL	NULL
f2310282-2b50-451c-8a6f-2e8b7db7b7a9	f44bf44e-f81d-4a78-bfdc-e15fb62d276e	F976993F-9127-4D98-A717-2552C14202B0	600005	34	254C8F4B-AB1C-4122-8BE9-79CC329AC49D	2c1a228a-99f1-4e3d-95a2-b6ed6eef20b2											97	104	103	NULL	99:99	83	14:54:00	1	7	51	254C8F4B-AB1C-4122-8BE9-79CC329AC49D	f44bf44e-f81d-4a78-bfdc-e15fb62d276e	104	103	5	500	0500D04	NULL	NULL
9fc59d88-48a8-4ef6-98a2-ed4b1b71b5bf	f44bf44e-f81d-4a78-bfdc-e15fb62d276e	C3E46917-4BB0-4FF8-993A-2B839360BAA3	600005	34	254C8F4B-AB1C-4122-8BE9-79CC329AC49D	77437851-7e67-47f4-b3fb-b213725fa704											120	104	103	83	15:45:00	89	15:54:00	1	6	60	254C8F4B-AB1C-4122-8BE9-79CC329AC49D	f44bf44e-f81d-4a78-bfdc-e15fb62d276e	104	103	0	500	0500D04	NULL	NULL
329429c5-8804-4278-847c-51843def3600	f44bf44e-f81d-4a78-bfdc-e15fb62d276e	F976993F-9127-4D98-A717-2552C14202B0	600005	34	254C8F4B-AB1C-4122-8BE9-79CC329AC49D	2c1a228a-99f1-4e3d-95a2-b6ed6eef20b2											120	104	103	89	16:54:00	104	16:58:00	1	6	51	254C8F4B-AB1C-4122-8BE9-79CC329AC49D	f44bf44e-f81d-4a78-bfdc-e15fb62d276e	104	103	0	500	0500D04	NULL	NULL
593efabf-9203-413a-99c0-2619f7d85702	f44bf44e-f81d-4a78-bfdc-e15fb62d276e	C3E46917-4BB0-4FF8-993A-2B839360BAA3	600005	34	254C8F4B-AB1C-4122-8BE9-79CC329AC49D	d9026928-cef9-48d7-ae91-6306d26da09f											15	104	103	104	17:49:00	111	17:58:00	1	6	63	254C8F4B-AB1C-4122-8BE9-79CC329AC49D	f44bf44e-f81d-4a78-bfdc-e15fb62d276e	104	103	0	500	0500D04	NULL	NULL
b839b26a-9874-4d43-a087-4603fb18fd74	f44bf44e-f81d-4a78-bfdc-e15fb62d276e	C3E46917-4BB0-4FF8-993A-2B839360BAA3	600005	34	254C8F4B-AB1C-4122-8BE9-79CC329AC49D	0dde16b3-0a04-4f67-8242-f27bba1d07ed											31	106	103	NULL	99:99	15	07:00:00	1	5	58	254C8F4B-AB1C-4122-8BE9-79CC329AC49D	f44bf44e-f81d-4a78-bfdc-e15fb62d276e	106	103	5	500	0500D04	NULL	NULL
ce8ba5ad-5352-44df-b1b0-9feb7a43aed5	f44bf44e-f81d-4a78-bfdc-e15fb62d276e	F976993F-9127-4D98-A717-2552C14202B0	600005	34	254C8F4B-AB1C-4122-8BE9-79CC329AC49D	2c1a228a-99f1-4e3d-95a2-b6ed6eef20b2											75	106	103	15	07:58:00	31	08:05:00	1	5	51	254C8F4B-AB1C-4122-8BE9-79CC329AC49D	f44bf44e-f81d-4a78-bfdc-e15fb62d276e	106	103	0	500	0500D04	NULL	NULL
b5ce9c05-3eb9-443e-9293-28a078535c24	f44bf44e-f81d-4a78-bfdc-e15fb62d276e	C3E46917-4BB0-4FF8-993A-2B839360BAA3	600005	34	254C8F4B-AB1C-4122-8BE9-79CC329AC49D	77437851-7e67-47f4-b3fb-b213725fa704											93	106	103	NULL	99:99	70	13:26:00	1	10	60	254C8F4B-AB1C-4122-8BE9-79CC329AC49D	f44bf44e-f81d-4a78-bfdc-e15fb62d276e	106	103	5	500	0500D04	NULL	NULL
e77e5f3a-60a4-4d1c-844d-b046c5f345e8	f44bf44e-f81d-4a78-bfdc-e15fb62d276e	F976993F-9127-4D98-A717-2552C14202B0	600005	34	254C8F4B-AB1C-4122-8BE9-79CC329AC49D	2c1a228a-99f1-4e3d-95a2-b6ed6eef20b2											93	106	103	70	14:26:00	80	14:32:00	1	8	51	254C8F4B-AB1C-4122-8BE9-79CC329AC49D	f44bf44e-f81d-4a78-bfdc-e15fb62d276e	106	103	0	500	0500D04	NULL	NULL
f2c5eb5a-e73f-4559-a42a-4162f4b0f454	f44bf44e-f81d-4a78-bfdc-e15fb62d276e	C3E46917-4BB0-4FF8-993A-2B839360BAA3	600005	34	254C8F4B-AB1C-4122-8BE9-79CC329AC49D	77437851-7e67-47f4-b3fb-b213725fa704											115	106	103	80	15:23:00	85	15:28:00	1	7	60	254C8F4B-AB1C-4122-8BE9-79CC329AC49D	f44bf44e-f81d-4a78-bfdc-e15fb62d276e	106	103	0	500	0500D04	NULL	NULL
caac8eec-f315-46d7-86e0-ec1888d10d1e	f44bf44e-f81d-4a78-bfdc-e15fb62d276e	F976993F-9127-4D98-A717-2552C14202B0	600005	34	254C8F4B-AB1C-4122-8BE9-79CC329AC49D	2c1a228a-99f1-4e3d-95a2-b6ed6eef20b2											20	106	103	85	16:28:00	99	16:32:00	1	5	51	254C8F4B-AB1C-4122-8BE9-79CC329AC49D	f44bf44e-f81d-4a78-bfdc-e15fb62d276e	106	103	0	500	0500D04	NULL	NULL
8191c234-d56e-4291-87a5-b7e0c048aae7	f44bf44e-f81d-4a78-bfdc-e15fb62d276e	C3E46917-4BB0-4FF8-993A-2B839360BAA3	600005	34	254C8F4B-AB1C-4122-8BE9-79CC329AC49D	d9026928-cef9-48d7-ae91-6306d26da09f											37	107	103	NULL	99:99	20	07:20:00	1	4	63	254C8F4B-AB1C-4122-8BE9-79CC329AC49D	f44bf44e-f81d-4a78-bfdc-e15fb62d276e	107	103	5	500	0500D04	NULL	NULL
f6fde862-fbbe-4673-8489-fe9105c74d18	f44bf44e-f81d-4a78-bfdc-e15fb62d276e	F976993F-9127-4D98-A717-2552C14202B0	600005	34	254C8F4B-AB1C-4122-8BE9-79CC329AC49D	2c1a228a-99f1-4e3d-95a2-b6ed6eef20b2											80	107	103	20	08:23:00	40	09:30:00	1	5	51	254C8F4B-AB1C-4122-8BE9-79CC329AC49D	f44bf44e-f81d-4a78-bfdc-e15fb62d276e	107	103	0	500	0500D04	NULL	NULL
2e35e5d7-2592-4b9e-b12f-3c79caca4c3d	f44bf44e-f81d-4a78-bfdc-e15fb62d276e	C3E46917-4BB0-4FF8-993A-2B839360BAA3	600005	34	254C8F4B-AB1C-4122-8BE9-79CC329AC49D	77437851-7e67-47f4-b3fb-b213725fa704											103	107	103	NULL	99:99	75	14:12:00	1	9	60	254C8F4B-AB1C-4122-8BE9-79CC329AC49D	f44bf44e-f81d-4a78-bfdc-e15fb62d276e	107	103	5	500	0500D04	NULL	NULL
8c66a8f3-eeb6-45bf-ac7f-ae91e8f5bae1	f44bf44e-f81d-4a78-bfdc-e15fb62d276e	F976993F-9127-4D98-A717-2552C14202B0	600005	34	254C8F4B-AB1C-4122-8BE9-79CC329AC49D	2c1a228a-99f1-4e3d-95a2-b6ed6eef20b2											102	107	103	75	15:12:00	87	15:22:00	1	7	51	254C8F4B-AB1C-4122-8BE9-79CC329AC49D	f44bf44e-f81d-4a78-bfdc-e15fb62d276e	107	103	0	500	0500D04	NULL	NULL
319050db-ff50-4482-83aa-061c82d0c4ae	f44bf44e-f81d-4a78-bfdc-e15fb62d276e	C3E46917-4BB0-4FF8-993A-2B839360BAA3	600005	34	254C8F4B-AB1C-4122-8BE9-79CC329AC49D	d9026928-cef9-48d7-ae91-6306d26da09f											126	107	103	87	16:13:00	95	16:24:00	1	6	63	254C8F4B-AB1C-4122-8BE9-79CC329AC49D	f44bf44e-f81d-4a78-bfdc-e15fb62d276e	107	103	0	500	0500D04	NULL	NULL
38dbcc51-5091-4fcf-bfb2-2e5a4669c20a	f44bf44e-f81d-4a78-bfdc-e15fb62d276e	F976993F-9127-4D98-A717-2552C14202B0	600005	34	254C8F4B-AB1C-4122-8BE9-79CC329AC49D	2c1a228a-99f1-4e3d-95a2-b6ed6eef20b2												107	103	94	17:27:00	113	17:34:00	1	4	51	254C8F4B-AB1C-4122-8BE9-79CC329AC49D	f44bf44e-f81d-4a78-bfdc-e15fb62d276e	107	103	0	500	0500D04	NULL	NULL
