# Supplementary material for: Fairness in optimizing bus-crew scheduling process
Source: PLoS One. 2017 Nov 30;12(11):e0187623. doi: 10.1371/journal.pone.0187623 (PMC5708815; doi:10.1371/journal.pone.0187623)
Supplement: S5 Appendix — (XLS) [file pone.0187623.s005.xls]

## Sheet: Sheet1
1	xiaozhuanglukoubei	295	chaoyangshawo	340	45
2	xiaozhuanglukoubei	330	chaoyangshawo	392	62
3	xiaozhuanglukoubei	355	chaoyangshawo	417	62
4	xiaozhuanglukoubei	375	chaoyangshawo	437	62
5	xiaozhuanglukoubei	385	chaoyangshawo	447	62
6	xiaozhuanglukoubei	395	chaoyangshawo	457	62
7	xiaozhuanglukoubei	405	chaoyangshawo	467	62
8	xiaozhuanglukoubei	418	chaoyangshawo	480	62
9	xiaozhuanglukoubei	431	chaoyangshawo	493	62
10	xiaozhuanglukoubei	442	chaoyangshawo	504	62
11	xiaozhuanglukoubei	453	chaoyangshawo	515	62
12	xiaozhuanglukoubei	460	chaoyangshawo	522	62
13	xiaozhuanglukoubei	466	chaoyangshawo	528	62
14	xiaozhuanglukoubei	483	chaoyangshawo	545	62
15	xiaozhuanglukoubei	493	chaoyangshawo	555	62
16	xiaozhuanglukoubei	503	chaoyangshawo	565	62
17	xiaozhuanglukoubei	511	chaoyangshawo	573	62
18	xiaozhuanglukoubei	521	chaoyangshawo	583	62
19	xiaozhuanglukoubei	534	chaoyangshawo	596	62
20	xiaozhuanglukoubei	547	chaoyangshawo	609	62
21	xiaozhuanglukoubei	565	chaoyangshawo	627	62
22	xiaozhuanglukoubei	585	chaoyangshawo	647	62
23	xiaozhuanglukoubei	600	chaoyangshawo	662	62
24	xiaozhuanglukoubei	615	chaoyangshawo	677	62
25	xiaozhuanglukoubei	630	chaoyangshawo	692	62
26	xiaozhuanglukoubei	645	chaoyangshawo	707	62
27	xiaozhuanglukoubei	660	chaoyangshawo	722	62
28	xiaozhuanglukoubei	675	chaoyangshawo	737	62
29	xiaozhuanglukoubei	690	chaoyangshawo	752	62
30	xiaozhuanglukoubei	705	chaoyangshawo	767	62
31	xiaozhuanglukoubei	720	chaoyangshawo	782	62
32	xiaozhuanglukoubei	735	chaoyangshawo	797	62
33	xiaozhuanglukoubei	750	chaoyangshawo	812	62
34	xiaozhuanglukoubei	765	chaoyangshawo	827	62
35	xiaozhuanglukoubei	780	chaoyangshawo	842	62
36	xiaozhuanglukoubei	795	chaoyangshawo	857	62
37	xiaozhuanglukoubei	810	chaoyangshawo	872	62
38	xiaozhuanglukoubei	825	chaoyangshawo	887	62
39	xiaozhuanglukoubei	840	chaoyangshawo	902	62
40	xiaozhuanglukoubei	852	chaoyangshawo	914	62
41	xiaozhuanglukoubei	864	chaoyangshawo	926	62
42	xiaozhuanglukoubei	876	chaoyangshawo	938	62
43	xiaozhuanglukoubei	888	chaoyangshawo	950	62
44	xiaozhuanglukoubei	900	chaoyangshawo	962	62
45	xiaozhuanglukoubei	912	chaoyangshawo	974	62
46	xiaozhuanglukoubei	930	chaoyangshawo	992	62
47	xiaozhuanglukoubei	942	chaoyangshawo	1004	62
48	xiaozhuanglukoubei	960	chaoyangshawo	1022	62
49	xiaozhuanglukoubei	974	chaoyangshawo	1036	62
50	xiaozhuanglukoubei	988	chaoyangshawo	1050	62
51	xiaozhuanglukoubei	1008	chaoyangshawo	1070	62
52	xiaozhuanglukoubei	1026	chaoyangshawo	1088	62
53	xiaozhuanglukoubei	1036	chaoyangshawo	1098	62
54	xiaozhuanglukoubei	1050	chaoyangshawo	1112	62
55	xiaozhuanglukoubei	1064	chaoyangshawo	1126	62
56	xiaozhuanglukoubei	1072	chaoyangshawo	1134	62
57	xiaozhuanglukoubei	1080	chaoyangshawo	1142	62
58	xiaozhuanglukoubei	1088	chaoyangshawo	1150	62
59	xiaozhuanglukoubei	1106	chaoyangshawo	1168	62
60	xiaozhuanglukoubei	1116	chaoyangshawo	1178	62
61	xiaozhuanglukoubei	1126	chaoyangshawo	1188	62
62	xiaozhuanglukoubei	1136	chaoyangshawo	1198	62
63	xiaozhuanglukoubei	1146	chaoyangshawo	1208	62
64	xiaozhuanglukoubei	1156	chaoyangshawo	1218	62
65	xiaozhuanglukoubei	1167	chaoyangshawo	1229	62
66	xiaozhuanglukoubei	1180	chaoyangshawo	1242	62
67	xiaozhuanglukoubei	1195	chaoyangshawo	1257	62
68	xiaozhuanglukoubei	1215	chaoyangshawo	1277	62
69	xiaozhuanglukoubei	1235	chaoyangshawo	1297	62
70	xiaozhuanglukoubei	1260	chaoyangshawo	1322	62
71	xiaozhuanglukoubei	1290	chaoyangshawo	1352	62
72	xiaozhuanglukoubei	1320	chaoyangshawo	1382	62
73	chaoyangshawo	330	xiaozhuanglukoubei	392	62
74	chaoyangshawo	336	xiaozhuanglukoubei	398	62
75	chaoyangshawo	342	xiaozhuanglukoubei	404	62
76	chaoyangshawo	348	xiaozhuanglukoubei	410	62
77	chaoyangshawo	354	xiaozhuanglukoubei	416	62
78	chaoyangshawo	360	xiaozhuanglukoubei	422	62
79	chaoyangshawo	367	xiaozhuanglukoubei	429	62
80	chaoyangshawo	374	xiaozhuanglukoubei	436	62
81	chaoyangshawo	381	xiaozhuanglukoubei	443	62
82	chaoyangshawo	388	xiaozhuanglukoubei	450	62
83	chaoyangshawo	395	xiaozhuanglukoubei	457	62
84	chaoyangshawo	402	xiaozhuanglukoubei	464	62
85	chaoyangshawo	412	xiaozhuanglukoubei	474	62
86	chaoyangshawo	425	xiaozhuanglukoubei	487	62
87	chaoyangshawo	440	xiaozhuanglukoubei	502	62
88	chaoyangshawo	451	xiaozhuanglukoubei	513	62
89	chaoyangshawo	462	xiaozhuanglukoubei	524	62
90	chaoyangshawo	473	xiaozhuanglukoubei	535	62
91	chaoyangshawo	484	xiaozhuanglukoubei	546	62
92	chaoyangshawo	497	xiaozhuanglukoubei	559	62
93	chaoyangshawo	510	xiaozhuanglukoubei	572	62
94	chaoyangshawo	523	xiaozhuanglukoubei	585	62
95	chaoyangshawo	535	xiaozhuanglukoubei	597	62
96	chaoyangshawo	547	xiaozhuanglukoubei	609	62
97	chaoyangshawo	562	xiaozhuanglukoubei	624	62
98	chaoyangshawo	576	xiaozhuanglukoubei	638	62
99	chaoyangshawo	588	xiaozhuanglukoubei	650	62
100	chaoyangshawo	600	xiaozhuanglukoubei	662	62
101	chaoyangshawo	615	xiaozhuanglukoubei	677	62
102	chaoyangshawo	635	xiaozhuanglukoubei	697	62
103	chaoyangshawo	657	xiaozhuanglukoubei	719	62
104	chaoyangshawo	680	xiaozhuanglukoubei	742	62
105	chaoyangshawo	695	xiaozhuanglukoubei	757	62
106	chaoyangshawo	710	xiaozhuanglukoubei	772	62
107	chaoyangshawo	725	xiaozhuanglukoubei	787	62
108	chaoyangshawo	740	xiaozhuanglukoubei	802	62
109	chaoyangshawo	755	xiaozhuanglukoubei	817	62
110	chaoyangshawo	770	xiaozhuanglukoubei	832	62
111	chaoyangshawo	785	xiaozhuanglukoubei	847	62
112	chaoyangshawo	800	xiaozhuanglukoubei	862	62
113	chaoyangshawo	815	xiaozhuanglukoubei	877	62
114	chaoyangshawo	830	xiaozhuanglukoubei	892	62
115	chaoyangshawo	845	xiaozhuanglukoubei	907	62
116	chaoyangshawo	860	xiaozhuanglukoubei	922	62
117	chaoyangshawo	875	xiaozhuanglukoubei	937	62
118	chaoyangshawo	890	xiaozhuanglukoubei	952	62
119	chaoyangshawo	905	xiaozhuanglukoubei	967	62
120	chaoyangshawo	917	xiaozhuanglukoubei	979	62
121	chaoyangshawo	929	xiaozhuanglukoubei	991	62
122	chaoyangshawo	941	xiaozhuanglukoubei	1003	62
123	chaoyangshawo	953	xiaozhuanglukoubei	1015	62
124	chaoyangshawo	965	xiaozhuanglukoubei	1027	62
125	chaoyangshawo	975	xiaozhuanglukoubei	1037	62
126	chaoyangshawo	985	xiaozhuanglukoubei	1047	62
127	chaoyangshawo	995	xiaozhuanglukoubei	1057	62
128	chaoyangshawo	1005	xiaozhuanglukoubei	1067	62
129	chaoyangshawo	1015	xiaozhuanglukoubei	1077	62
130	chaoyangshawo	1025	xiaozhuanglukoubei	1087	62
131	chaoyangshawo	1041	xiaozhuanglukoubei	1103	62
132	chaoyangshawo	1057	xiaozhuanglukoubei	1119	62
133	chaoyangshawo	1073	xiaozhuanglukoubei	1135	62
134	chaoyangshawo	1085	xiaozhuanglukoubei	1147	62
135	chaoyangshawo	1097	xiaozhuanglukoubei	1159	62
136	chaoyangshawo	1107	xiaozhuanglukoubei	1169	62
137	chaoyangshawo	1117	xiaozhuanglukoubei	1179	62
138	chaoyangshawo	1129	xiaozhuanglukoubei	1191	62
139	chaoyangshawo	1140	xiaozhuanglukoubei	1202	62
140	chaoyangshawo	1160	xiaozhuanglukoubei	1222	62
141	chaoyangshawo	1180	xiaozhuanglukoubei	1242	62
142	chaoyangshawo	1205	xiaozhuanglukoubei	1267	62
143	chaoyangshawo	1230	xiaozhuanglukoubei	1292	62
144	chaoyangshawo	1298	xiaozhuanglukoubei	1343	45
