# Supplementary material for: Fairness in optimizing bus-crew scheduling process
Source: PLoS One. 2017 Nov 30;12(11):e0187623. doi: 10.1371/journal.pone.0187623 (PMC5708815; doi:10.1371/journal.pone.0187623)
Supplement: S6 Appendix — (XLS) [file pone.0187623.s006.xls]

## Sheet: Sheet1
1	sihui	310	wuyigarden	340	30
2	sihui	315	wuyigarden	345	30
3	sihui	320	wuyigarden	350	30
4	sihui	325	wuyigarden	355	30
5	sihui	330	wuyigarden	360	30
6	sihui	335	wuyigarden	365	30
7	sihui	340	wuyigarden	370	30
8	sihui	344	wuyigarden	374	30
9	sihui	347	wuyigarden	377	30
10	sihui	350	wuyigarden	380	30
11	sihui	352	wuyigarden	382	30
12	sihui	354	wuyigarden	384	30
13	sihui	356	wuyigarden	386	30
14	sihui	358	wuyigarden	388	30
15	sihui	360	wuyigarden	392	32
16	sihui	362	wuyigarden	394	32
17	sihui	363	wuyigarden	395	32
18	sihui	364	wuyigarden	396	32
19	sihui	365	wuyigarden	397	32
20	sihui	366	wuyigarden	398	32
21	sihui	368	wuyigarden	400	32
22	sihui	370	wuyigarden	402	32
23	sihui	372	wuyigarden	404	32
24	sihui	373	wuyigarden	405	32
25	sihui	374	wuyigarden	406	32
26	sihui	376	wuyigarden	408	32
27	sihui	377	wuyigarden	409	32
28	sihui	378	wuyigarden	410	32
29	sihui	379	wuyigarden	411	32
30	sihui	380	wuyigarden	412	32
31	sihui	382	wuyigarden	414	32
32	sihui	384	wuyigarden	416	32
33	sihui	385	wuyigarden	417	32
34	sihui	386	wuyigarden	418	32
35	sihui	387	wuyigarden	419	32
36	sihui	388	wuyigarden	420	32
37	sihui	389	wuyigarden	421	32
38	sihui	390	wuyigarden	422	32
39	sihui	393	wuyigarden	425	32
40	sihui	394	wuyigarden	426	32
41	sihui	395	wuyigarden	427	32
42	sihui	397	wuyigarden	429	32
43	sihui	399	wuyigarden	431	32
44	sihui	401	wuyigarden	433	32
45	sihui	402	wuyigarden	434	32
46	sihui	403	wuyigarden	435	32
47	sihui	404	wuyigarden	436	32
48	sihui	406	wuyigarden	438	32
49	sihui	407	wuyigarden	439	32
50	sihui	408	wuyigarden	440	32
51	sihui	409	wuyigarden	441	32
52	sihui	411	wuyigarden	443	32
53	sihui	412	wuyigarden	444	32
54	sihui	413	wuyigarden	445	32
55	sihui	415	wuyigarden	447	32
56	sihui	416	wuyigarden	448	32
57	sihui	417	wuyigarden	449	32
58	sihui	418	wuyigarden	450	32
59	sihui	419	wuyigarden	451	32
60	sihui	420	wuyigarden	452	32
61	sihui	421	wuyigarden	453	32
62	sihui	422	wuyigarden	454	32
63	sihui	424	wuyigarden	456	32
64	sihui	425	wuyigarden	457	32
65	sihui	426	wuyigarden	458	32
66	sihui	427	wuyigarden	459	32
67	sihui	428	wuyigarden	460	32
68	sihui	430	wuyigarden	462	32
69	sihui	431	wuyigarden	463	32
70	sihui	432	wuyigarden	464	32
71	sihui	434	wuyigarden	466	32
72	sihui	435	wuyigarden	467	32
73	sihui	436	wuyigarden	468	32
74	sihui	438	wuyigarden	470	32
75	sihui	440	wuyigarden	472	32
76	sihui	441	wuyigarden	473	32
77	sihui	442	wuyigarden	474	32
78	sihui	443	wuyigarden	475	32
79	sihui	444	wuyigarden	476	32
80	sihui	445	wuyigarden	477	32
81	sihui	446	wuyigarden	478	32
82	sihui	447	wuyigarden	479	32
83	sihui	449	wuyigarden	481	32
84	sihui	450	wuyigarden	482	32
85	sihui	451	wuyigarden	483	32
86	sihui	452	wuyigarden	484	32
87	sihui	453	wuyigarden	485	32
88	sihui	454	wuyigarden	486	32
89	sihui	455	wuyigarden	487	32
90	sihui	456	wuyigarden	488	32
91	sihui	457	wuyigarden	489	32
92	sihui	458	wuyigarden	490	32
93	sihui	459	wuyigarden	491	32
94	sihui	460	wuyigarden	492	32
95	sihui	461	wuyigarden	493	32
96	sihui	462	wuyigarden	494	32
97	sihui	463	wuyigarden	495	32
98	sihui	465	wuyigarden	497	32
99	sihui	467	wuyigarden	499	32
100	sihui	468	wuyigarden	500	32
101	sihui	469	wuyigarden	501	32
102	sihui	470	wuyigarden	502	32
103	sihui	471	wuyigarden	503	32
104	sihui	473	wuyigarden	505	32
105	sihui	475	wuyigarden	507	32
106	sihui	477	wuyigarden	509	32
107	sihui	479	wuyigarden	511	32
108	sihui	481	wuyigarden	513	32
109	sihui	482	wuyigarden	514	32
110	sihui	483	wuyigarden	515	32
111	sihui	484	wuyigarden	516	32
112	sihui	485	wuyigarden	517	32
113	sihui	486	wuyigarden	518	32
114	sihui	487	wuyigarden	519	32
115	sihui	488	wuyigarden	520	32
116	sihui	489	wuyigarden	521	32
117	sihui	490	wuyigarden	522	32
118	sihui	491	wuyigarden	523	32
119	sihui	492	wuyigarden	524	32
120	sihui	493	wuyigarden	525	32
121	sihui	494	wuyigarden	526	32
122	sihui	495	wuyigarden	527	32
123	sihui	496	wuyigarden	528	32
124	sihui	497	wuyigarden	529	32
125	sihui	498	wuyigarden	530	32
126	sihui	499	wuyigarden	531	32
127	sihui	500	wuyigarden	532	32
128	sihui	501	wuyigarden	533	32
129	sihui	502	wuyigarden	534	32
130	sihui	503	wuyigarden	535	32
131	sihui	504	wuyigarden	536	32
132	sihui	505	wuyigarden	537	32
133	sihui	506	wuyigarden	538	32
134	sihui	507	wuyigarden	539	32
135	sihui	508	wuyigarden	540	32
136	sihui	509	wuyigarden	541	32
137	sihui	510	wuyigarden	542	32
138	sihui	511	wuyigarden	543	32
139	sihui	512	wuyigarden	544	32
140	sihui	513	wuyigarden	545	32
141	sihui	514	wuyigarden	546	32
142	sihui	515	wuyigarden	547	32
143	sihui	516	wuyigarden	548	32
144	sihui	518	wuyigarden	550	32
145	sihui	520	wuyigarden	552	32
146	sihui	522	wuyigarden	554	32
147	sihui	524	wuyigarden	556	32
148	sihui	526	wuyigarden	558	32
149	sihui	528	wuyigarden	560	32
150	sihui	530	wuyigarden	562	32
151	sihui	532	wuyigarden	564	32
152	sihui	534	wuyigarden	566	32
153	sihui	536	wuyigarden	568	32
154	sihui	538	wuyigarden	570	32
155	sihui	540	wuyigarden	572	32
156	sihui	542	wuyigarden	574	32
157	sihui	544	wuyigarden	576	32
158	sihui	547	wuyigarden	579	32
159	sihui	550	wuyigarden	582	32
160	sihui	552	wuyigarden	584	32
161	sihui	554	wuyigarden	586	32
162	sihui	556	wuyigarden	588	32
163	sihui	558	wuyigarden	590	32
164	sihui	560	wuyigarden	592	32
165	sihui	562	wuyigarden	594	32
166	sihui	564	wuyigarden	596	32
167	sihui	566	wuyigarden	598	32
168	sihui	568	wuyigarden	600	32
169	sihui	570	wuyigarden	602	32
170	sihui	572	wuyigarden	604	32
171	sihui	574	wuyigarden	606	32
172	sihui	576	wuyigarden	608	32
173	sihui	578	wuyigarden	610	32
174	sihui	580	wuyigarden	612	32
175	sihui	582	wuyigarden	614	32
176	sihui	584	wuyigarden	616	32
177	sihui	586	wuyigarden	618	32
178	sihui	588	wuyigarden	620	32
179	sihui	590	wuyigarden	622	32
180	sihui	592	wuyigarden	624	32
181	sihui	594	wuyigarden	626	32
182	sihui	596	wuyigarden	628	32
183	sihui	598	wuyigarden	630	32
184	sihui	600	wuyigarden	632	32
185	sihui	602	wuyigarden	634	32
186	sihui	604	wuyigarden	636	32
187	sihui	606	wuyigarden	638	32
188	sihui	608	wuyigarden	640	32
189	sihui	610	wuyigarden	642	32
190	sihui	612	wuyigarden	644	32
191	sihui	614	wuyigarden	646	32
192	sihui	616	wuyigarden	648	32
193	sihui	619	wuyigarden	651	32
194	sihui	622	wuyigarden	654	32
195	sihui	625	wuyigarden	657	32
196	sihui	628	wuyigarden	660	32
197	sihui	631	wuyigarden	663	32
198	sihui	634	wuyigarden	666	32
199	sihui	638	wuyigarden	670	32
200	sihui	642	wuyigarden	674	32
201	sihui	646	wuyigarden	678	32
202	sihui	650	wuyigarden	682	32
203	sihui	654	wuyigarden	686	32
204	sihui	658	wuyigarden	690	32
205	sihui	662	wuyigarden	694	32
206	sihui	666	wuyigarden	698	32
207	sihui	670	wuyigarden	702	32
208	sihui	674	wuyigarden	706	32
209	sihui	678	wuyigarden	710	32
210	sihui	682	wuyigarden	714	32
211	sihui	686	wuyigarden	718	32
212	sihui	690	wuyigarden	722	32
213	sihui	694	wuyigarden	726	32
214	sihui	698	wuyigarden	730	32
215	sihui	701	wuyigarden	733	32
216	sihui	704	wuyigarden	736	32
217	sihui	707	wuyigarden	739	32
218	sihui	710	wuyigarden	742	32
219	sihui	713	wuyigarden	745	32
220	sihui	717	wuyigarden	749	32
221	sihui	721	wuyigarden	753	32
222	sihui	725	wuyigarden	757	32
223	sihui	729	wuyigarden	761	32
224	sihui	733	wuyigarden	765	32
225	sihui	737	wuyigarden	769	32
226	sihui	741	wuyigarden	773	32
227	sihui	745	wuyigarden	777	32
228	sihui	749	wuyigarden	781	32
229	sihui	753	wuyigarden	785	32
230	sihui	757	wuyigarden	789	32
231	sihui	761	wuyigarden	793	32
232	sihui	765	wuyigarden	797	32
233	sihui	769	wuyigarden	801	32
234	sihui	772	wuyigarden	804	32
235	sihui	775	wuyigarden	807	32
236	sihui	778	wuyigarden	810	32
237	sihui	781	wuyigarden	813	32
238	sihui	784	wuyigarden	816	32
239	sihui	787	wuyigarden	819	32
240	sihui	790	wuyigarden	822	32
241	sihui	793	wuyigarden	825	32
242	sihui	796	wuyigarden	828	32
243	sihui	799	wuyigarden	831	32
244	sihui	802	wuyigarden	834	32
245	sihui	805	wuyigarden	837	32
246	sihui	809	wuyigarden	841	32
247	sihui	813	wuyigarden	845	32
248	sihui	817	wuyigarden	849	32
249	sihui	821	wuyigarden	853	32
250	sihui	825	wuyigarden	857	32
251	sihui	829	wuyigarden	861	32
252	sihui	833	wuyigarden	865	32
253	sihui	836	wuyigarden	868	32
254	sihui	839	wuyigarden	871	32
255	sihui	842	wuyigarden	874	32
256	sihui	845	wuyigarden	877	32
257	sihui	848	wuyigarden	880	32
258	sihui	851	wuyigarden	883	32
259	sihui	854	wuyigarden	886	32
260	sihui	857	wuyigarden	889	32
261	sihui	860	wuyigarden	892	32
262	sihui	863	wuyigarden	895	32
263	sihui	866	wuyigarden	898	32
264	sihui	869	wuyigarden	901	32
265	sihui	872	wuyigarden	904	32
266	sihui	874	wuyigarden	906	32
267	sihui	877	wuyigarden	909	32
268	sihui	880	wuyigarden	912	32
269	sihui	884	wuyigarden	916	32
270	sihui	888	wuyigarden	920	32
271	sihui	892	wuyigarden	924	32
272	sihui	896	wuyigarden	928	32
273	sihui	900	wuyigarden	932	32
274	sihui	904	wuyigarden	936	32
275	sihui	908	wuyigarden	940	32
276	sihui	912	wuyigarden	944	32
277	sihui	915	wuyigarden	947	32
278	sihui	918	wuyigarden	950	32
279	sihui	921	wuyigarden	953	32
280	sihui	924	wuyigarden	956	32
281	sihui	927	wuyigarden	959	32
282	sihui	929	wuyigarden	961	32
283	sihui	931	wuyigarden	963	32
284	sihui	933	wuyigarden	965	32
285	sihui	935	wuyigarden	967	32
286	sihui	937	wuyigarden	969	32
287	sihui	939	wuyigarden	971	32
288	sihui	941	wuyigarden	973	32
289	sihui	943	wuyigarden	975	32
290	sihui	945	wuyigarden	977	32
291	sihui	947	wuyigarden	979	32
292	sihui	949	wuyigarden	981	32
293	sihui	951	wuyigarden	983	32
294	sihui	953	wuyigarden	985	32
295	sihui	955	wuyigarden	987	32
296	sihui	957	wuyigarden	989	32
297	sihui	959	wuyigarden	991	32
298	sihui	961	wuyigarden	993	32
299	sihui	963	wuyigarden	995	32
300	sihui	965	wuyigarden	997	32
301	sihui	967	wuyigarden	999	32
302	sihui	969	wuyigarden	1001	32
303	sihui	971	wuyigarden	1003	32
304	sihui	973	wuyigarden	1005	32
305	sihui	975	wuyigarden	1007	32
306	sihui	977	wuyigarden	1009	32
307	sihui	979	wuyigarden	1011	32
308	sihui	980	wuyigarden	1012	32
309	sihui	981	wuyigarden	1013	32
310	sihui	982	wuyigarden	1014	32
311	sihui	983	wuyigarden	1015	32
312	sihui	984	wuyigarden	1016	32
313	sihui	985	wuyigarden	1017	32
314	sihui	986	wuyigarden	1018	32
315	sihui	987	wuyigarden	1019	32
316	sihui	988	wuyigarden	1020	32
317	sihui	989	wuyigarden	1021	32
318	sihui	990	wuyigarden	1022	32
319	sihui	991	wuyigarden	1023	32
320	sihui	992	wuyigarden	1024	32
321	sihui	993	wuyigarden	1025	32
322	sihui	994	wuyigarden	1026	32
323	sihui	995	wuyigarden	1027	32
324	sihui	996	wuyigarden	1028	32
325	sihui	997	wuyigarden	1029	32
326	sihui	999	wuyigarden	1031	32
327	sihui	1001	wuyigarden	1033	32
328	sihui	1003	wuyigarden	1035	32
329	sihui	1005	wuyigarden	1037	32
330	sihui	1007	wuyigarden	1039	32
331	sihui	1008	wuyigarden	1040	32
332	sihui	1009	wuyigarden	1041	32
333	sihui	1010	wuyigarden	1042	32
334	sihui	1011	wuyigarden	1043	32
335	sihui	1012	wuyigarden	1044	32
336	sihui	1013	wuyigarden	1045	32
337	sihui	1014	wuyigarden	1046	32
338	sihui	1015	wuyigarden	1047	32
339	sihui	1016	wuyigarden	1048	32
340	sihui	1017	wuyigarden	1049	32
341	sihui	1018	wuyigarden	1050	32
342	sihui	1019	wuyigarden	1051	32
343	sihui	1020	wuyigarden	1052	32
344	sihui	1021	wuyigarden	1053	32
345	sihui	1022	wuyigarden	1054	32
346	sihui	1023	wuyigarden	1055	32
347	sihui	1024	wuyigarden	1056	32
348	sihui	1025	wuyigarden	1057	32
349	sihui	1026	wuyigarden	1058	32
350	sihui	1027	wuyigarden	1059	32
351	sihui	1028	wuyigarden	1060	32
352	sihui	1029	wuyigarden	1061	32
353	sihui	1030	wuyigarden	1062	32
354	sihui	1031	wuyigarden	1063	32
355	sihui	1032	wuyigarden	1064	32
356	sihui	1033	wuyigarden	1065	32
357	sihui	1035	wuyigarden	1067	32
358	sihui	1037	wuyigarden	1069	32
359	sihui	1039	wuyigarden	1071	32
360	sihui	1041	wuyigarden	1073	32
361	sihui	1042	wuyigarden	1074	32
362	sihui	1043	wuyigarden	1075	32
363	sihui	1044	wuyigarden	1076	32
364	sihui	1045	wuyigarden	1077	32
365	sihui	1046	wuyigarden	1078	32
366	sihui	1047	wuyigarden	1079	32
367	sihui	1048	wuyigarden	1080	32
368	sihui	1049	wuyigarden	1081	32
369	sihui	1050	wuyigarden	1082	32
370	sihui	1051	wuyigarden	1083	32
371	sihui	1052	wuyigarden	1084	32
372	sihui	1053	wuyigarden	1085	32
373	sihui	1054	wuyigarden	1086	32
374	sihui	1056	wuyigarden	1088	32
375	sihui	1057	wuyigarden	1089	32
376	sihui	1058	wuyigarden	1090	32
377	sihui	1059	wuyigarden	1091	32
378	sihui	1060	wuyigarden	1092	32
379	sihui	1061	wuyigarden	1093	32
380	sihui	1062	wuyigarden	1094	32
381	sihui	1063	wuyigarden	1095	32
382	sihui	1064	wuyigarden	1096	32
383	sihui	1065	wuyigarden	1097	32
384	sihui	1067	wuyigarden	1099	32
385	sihui	1068	wuyigarden	1100	32
386	sihui	1069	wuyigarden	1101	32
387	sihui	1070	wuyigarden	1102	32
388	sihui	1071	wuyigarden	1103	32
389	sihui	1072	wuyigarden	1104	32
390	sihui	1073	wuyigarden	1105	32
391	sihui	1074	wuyigarden	1106	32
392	sihui	1075	wuyigarden	1107	32
393	sihui	1076	wuyigarden	1108	32
394	sihui	1077	wuyigarden	1109	32
395	sihui	1078	wuyigarden	1110	32
396	sihui	1079	wuyigarden	1111	32
397	sihui	1080	wuyigarden	1112	32
398	sihui	1081	wuyigarden	1113	32
399	sihui	1082	wuyigarden	1114	32
400	sihui	1083	wuyigarden	1115	32
401	sihui	1084	wuyigarden	1116	32
402	sihui	1085	wuyigarden	1117	32
403	sihui	1086	wuyigarden	1118	32
404	sihui	1087	wuyigarden	1119	32
405	sihui	1088	wuyigarden	1120	32
406	sihui	1089	wuyigarden	1121	32
407	sihui	1090	wuyigarden	1122	32
408	sihui	1091	wuyigarden	1123	32
409	sihui	1092	wuyigarden	1124	32
410	sihui	1093	wuyigarden	1125	32
411	sihui	1094	wuyigarden	1126	32
412	sihui	1095	wuyigarden	1127	32
413	sihui	1096	wuyigarden	1128	32
414	sihui	1097	wuyigarden	1129	32
415	sihui	1098	wuyigarden	1130	32
416	sihui	1099	wuyigarden	1131	32
417	sihui	1100	wuyigarden	1132	32
418	sihui	1101	wuyigarden	1133	32
419	sihui	1102	wuyigarden	1134	32
420	sihui	1103	wuyigarden	1135	32
421	sihui	1104	wuyigarden	1136	32
422	sihui	1105	wuyigarden	1137	32
423	sihui	1106	wuyigarden	1138	32
424	sihui	1107	wuyigarden	1139	32
425	sihui	1108	wuyigarden	1140	32
426	sihui	1109	wuyigarden	1141	32
427	sihui	1110	wuyigarden	1142	32
428	sihui	1112	wuyigarden	1144	32
429	sihui	1114	wuyigarden	1146	32
430	sihui	1116	wuyigarden	1148	32
431	sihui	1118	wuyigarden	1150	32
432	sihui	1120	wuyigarden	1152	32
433	sihui	1122	wuyigarden	1154	32
434	sihui	1123	wuyigarden	1155	32
435	sihui	1124	wuyigarden	1156	32
436	sihui	1125	wuyigarden	1157	32
437	sihui	1126	wuyigarden	1158	32
438	sihui	1127	wuyigarden	1159	32
439	sihui	1128	wuyigarden	1160	32
440	sihui	1129	wuyigarden	1161	32
441	sihui	1130	wuyigarden	1162	32
442	sihui	1132	wuyigarden	1164	32
443	sihui	1134	wuyigarden	1166	32
444	sihui	1136	wuyigarden	1168	32
445	sihui	1137	wuyigarden	1169	32
446	sihui	1138	wuyigarden	1170	32
447	sihui	1139	wuyigarden	1171	32
448	sihui	1140	wuyigarden	1172	32
449	sihui	1141	wuyigarden	1173	32
450	sihui	1142	wuyigarden	1174	32
451	sihui	1144	wuyigarden	1176	32
452	sihui	1146	wuyigarden	1178	32
453	sihui	1148	wuyigarden	1180	32
454	sihui	1150	wuyigarden	1182	32
455	sihui	1152	wuyigarden	1184	32
456	sihui	1153	wuyigarden	1185	32
457	sihui	1154	wuyigarden	1186	32
458	sihui	1155	wuyigarden	1187	32
459	sihui	1156	wuyigarden	1188	32
460	sihui	1157	wuyigarden	1189	32
461	sihui	1158	wuyigarden	1190	32
462	sihui	1159	wuyigarden	1191	32
463	sihui	1160	wuyigarden	1192	32
464	sihui	1161	wuyigarden	1193	32
465	sihui	1162	wuyigarden	1194	32
466	sihui	1164	wuyigarden	1196	32
467	sihui	1166	wuyigarden	1198	32
468	sihui	1168	wuyigarden	1200	32
469	sihui	1170	wuyigarden	1202	32
470	sihui	1172	wuyigarden	1204	32
471	sihui	1174	wuyigarden	1206	32
472	sihui	1176	wuyigarden	1208	32
473	sihui	1178	wuyigarden	1210	32
474	sihui	1180	wuyigarden	1212	32
475	sihui	1182	wuyigarden	1214	32
476	sihui	1184	wuyigarden	1216	32
477	sihui	1186	wuyigarden	1218	32
478	sihui	1188	wuyigarden	1220	32
479	sihui	1189	wuyigarden	1221	32
480	sihui	1190	wuyigarden	1222	32
481	sihui	1191	wuyigarden	1223	32
482	sihui	1192	wuyigarden	1224	32
483	sihui	1193	wuyigarden	1225	32
484	sihui	1194	wuyigarden	1226	32
485	sihui	1195	wuyigarden	1227	32
486	sihui	1196	wuyigarden	1228	32
487	sihui	1197	wuyigarden	1229	32
488	sihui	1198	wuyigarden	1230	32
489	sihui	1200	wuyigarden	1232	32
490	sihui	1202	wuyigarden	1234	32
491	sihui	1205	wuyigarden	1237	32
492	sihui	1208	wuyigarden	1240	32
493	sihui	1211	wuyigarden	1243	32
494	sihui	1214	wuyigarden	1246	32
495	sihui	1217	wuyigarden	1249	32
496	sihui	1220	wuyigarden	1252	32
497	sihui	1223	wuyigarden	1255	32
498	sihui	1226	wuyigarden	1258	32
499	sihui	1229	wuyigarden	1261	32
500	sihui	1233	wuyigarden	1265	32
501	sihui	1237	wuyigarden	1269	32
502	sihui	1241	wuyigarden	1273	32
503	sihui	1245	wuyigarden	1277	32
504	sihui	1249	wuyigarden	1281	32
505	sihui	1253	wuyigarden	1285	32
506	sihui	1257	wuyigarden	1289	32
507	sihui	1260	wuyigarden	1290	30
508	sihui	1263	wuyigarden	1293	30
509	sihui	1266	wuyigarden	1296	30
510	sihui	1269	wuyigarden	1299	30
511	sihui	1272	wuyigarden	1302	30
512	sihui	1275	wuyigarden	1305	30
513	sihui	1278	wuyigarden	1308	30
514	sihui	1281	wuyigarden	1311	30
515	sihui	1284	wuyigarden	1314	30
516	sihui	1287	wuyigarden	1317	30
517	sihui	1290	wuyigarden	1320	30
518	sihui	1293	wuyigarden	1323	30
519	sihui	1296	wuyigarden	1326	30
520	sihui	1299	wuyigarden	1329	30
521	sihui	1301	wuyigarden	1331	30
522	sihui	1303	wuyigarden	1333	30
523	sihui	1305	wuyigarden	1335	30
524	sihui	1307	wuyigarden	1337	30
525	sihui	1309	wuyigarden	1339	30
526	sihui	1311	wuyigarden	1341	30
527	sihui	1313	wuyigarden	1343	30
528	sihui	1315	wuyigarden	1345	30
529	sihui	1317	wuyigarden	1347	30
530	sihui	1319	wuyigarden	1349	30
531	sihui	1321	wuyigarden	1351	30
532	sihui	1323	wuyigarden	1353	30
533	sihui	1325	wuyigarden	1355	30
534	sihui	1327	wuyigarden	1357	30
535	sihui	1330	wuyigarden	1360	30
536	sihui	1333	wuyigarden	1363	30
537	sihui	1336	wuyigarden	1366	30
538	sihui	1339	wuyigarden	1369	30
539	sihui	1342	wuyigarden	1372	30
540	sihui	1345	wuyigarden	1375	30
541	sihui	1348	wuyigarden	1378	30
542	sihui	1352	wuyigarden	1382	30
543	sihui	1356	wuyigarden	1386	30
544	sihui	1359	wuyigarden	1389	30
545	sihui	1361	wuyigarden	1391	30
546	sihui	1363	wuyigarden	1393	30
547	sihui	1366	wuyigarden	1396	30
548	sihui	1369	wuyigarden	1399	30
549	sihui	1372	wuyigarden	1402	30
550	sihui	1374	wuyigarden	1404	30
551	sihui	1376	wuyigarden	1406	30
552	sihui	1378	wuyigarden	1408	30
553	sihui	1380	wuyigarden	1410	30
554	sihui	1431	wuyigarden	1456	25
555	wuyigarden	300	sihui	330	30
556	wuyigarden	303	sihui	333	30
557	wuyigarden	307	sihui	337	30
558	wuyigarden	311	sihui	341	30
559	wuyigarden	315	sihui	345	30
560	wuyigarden	319	sihui	349	30
561	wuyigarden	323	sihui	353	30
562	wuyigarden	327	sihui	357	30
563	wuyigarden	331	sihui	361	30
564	wuyigarden	335	sihui	365	30
565	wuyigarden	339	sihui	369	30
566	wuyigarden	343	sihui	373	30
567	wuyigarden	347	sihui	377	30
568	wuyigarden	350	sihui	380	30
569	wuyigarden	353	sihui	383	30
570	wuyigarden	355	sihui	385	30
571	wuyigarden	356	sihui	386	30
572	wuyigarden	357	sihui	387	30
573	wuyigarden	358	sihui	388	30
574	wuyigarden	359	sihui	389	30
575	wuyigarden	360	sihui	392	32
576	wuyigarden	361	sihui	393	32
577	wuyigarden	362	sihui	394	32
578	wuyigarden	363	sihui	395	32
579	wuyigarden	364	sihui	396	32
580	wuyigarden	365	sihui	397	32
581	wuyigarden	366	sihui	398	32
582	wuyigarden	367	sihui	399	32
583	wuyigarden	368	sihui	400	32
584	wuyigarden	369	sihui	401	32
585	wuyigarden	370	sihui	402	32
586	wuyigarden	371	sihui	403	32
587	wuyigarden	372	sihui	404	32
588	wuyigarden	373	sihui	405	32
589	wuyigarden	374	sihui	406	32
590	wuyigarden	375	sihui	407	32
591	wuyigarden	376	sihui	408	32
592	wuyigarden	377	sihui	409	32
593	wuyigarden	378	sihui	410	32
594	wuyigarden	379	sihui	411	32
595	wuyigarden	380	sihui	412	32
596	wuyigarden	381	sihui	413	32
597	wuyigarden	382	sihui	414	32
598	wuyigarden	383	sihui	415	32
599	wuyigarden	384	sihui	416	32
600	wuyigarden	385	sihui	417	32
601	wuyigarden	386	sihui	418	32
602	wuyigarden	387	sihui	419	32
603	wuyigarden	388	sihui	420	32
604	wuyigarden	389	sihui	421	32
605	wuyigarden	390	sihui	422	32
606	wuyigarden	391	sihui	423	32
607	wuyigarden	392	sihui	424	32
608	wuyigarden	393	sihui	425	32
609	wuyigarden	394	sihui	426	32
610	wuyigarden	395	sihui	427	32
611	wuyigarden	396	sihui	428	32
612	wuyigarden	397	sihui	429	32
613	wuyigarden	398	sihui	430	32
614	wuyigarden	399	sihui	431	32
615	wuyigarden	400	sihui	432	32
616	wuyigarden	401	sihui	433	32
617	wuyigarden	402	sihui	434	32
618	wuyigarden	403	sihui	435	32
619	wuyigarden	405	sihui	437	32
620	wuyigarden	406	sihui	438	32
621	wuyigarden	407	sihui	439	32
622	wuyigarden	408	sihui	440	32
623	wuyigarden	409	sihui	441	32
624	wuyigarden	410	sihui	442	32
625	wuyigarden	411	sihui	443	32
626	wuyigarden	412	sihui	444	32
627	wuyigarden	413	sihui	445	32
628	wuyigarden	414	sihui	446	32
629	wuyigarden	415	sihui	447	32
630	wuyigarden	416	sihui	448	32
631	wuyigarden	417	sihui	449	32
632	wuyigarden	419	sihui	451	32
633	wuyigarden	420	sihui	452	32
634	wuyigarden	421	sihui	453	32
635	wuyigarden	422	sihui	454	32
636	wuyigarden	423	sihui	455	32
637	wuyigarden	424	sihui	456	32
638	wuyigarden	426	sihui	458	32
639	wuyigarden	428	sihui	460	32
640	wuyigarden	430	sihui	462	32
641	wuyigarden	432	sihui	464	32
642	wuyigarden	433	sihui	465	32
643	wuyigarden	436	sihui	468	32
644	wuyigarden	438	sihui	470	32
645	wuyigarden	439	sihui	471	32
646	wuyigarden	440	sihui	472	32
647	wuyigarden	441	sihui	473	32
648	wuyigarden	443	sihui	475	32
649	wuyigarden	444	sihui	476	32
650	wuyigarden	445	sihui	477	32
651	wuyigarden	446	sihui	478	32
652	wuyigarden	448	sihui	480	32
653	wuyigarden	449	sihui	481	32
654	wuyigarden	450	sihui	482	32
655	wuyigarden	451	sihui	483	32
656	wuyigarden	452	sihui	484	32
657	wuyigarden	453	sihui	485	32
658	wuyigarden	454	sihui	486	32
659	wuyigarden	455	sihui	487	32
660	wuyigarden	456	sihui	488	32
661	wuyigarden	457	sihui	489	32
662	wuyigarden	458	sihui	490	32
663	wuyigarden	459	sihui	491	32
664	wuyigarden	460	sihui	492	32
665	wuyigarden	461	sihui	493	32
666	wuyigarden	462	sihui	494	32
667	wuyigarden	463	sihui	495	32
668	wuyigarden	465	sihui	497	32
669	wuyigarden	466	sihui	498	32
670	wuyigarden	467	sihui	499	32
671	wuyigarden	469	sihui	501	32
672	wuyigarden	470	sihui	502	32
673	wuyigarden	471	sihui	503	32
674	wuyigarden	473	sihui	505	32
675	wuyigarden	474	sihui	506	32
676	wuyigarden	475	sihui	507	32
677	wuyigarden	476	sihui	508	32
678	wuyigarden	477	sihui	509	32
679	wuyigarden	479	sihui	511	32
680	wuyigarden	480	sihui	512	32
681	wuyigarden	481	sihui	513	32
682	wuyigarden	482	sihui	514	32
683	wuyigarden	484	sihui	516	32
684	wuyigarden	485	sihui	517	32
685	wuyigarden	486	sihui	518	32
686	wuyigarden	487	sihui	519	32
687	wuyigarden	488	sihui	520	32
688	wuyigarden	489	sihui	521	32
689	wuyigarden	490	sihui	522	32
690	wuyigarden	491	sihui	523	32
691	wuyigarden	492	sihui	524	32
692	wuyigarden	493	sihui	525	32
693	wuyigarden	495	sihui	527	32
694	wuyigarden	497	sihui	529	32
695	wuyigarden	499	sihui	531	32
696	wuyigarden	501	sihui	533	32
697	wuyigarden	503	sihui	535	32
698	wuyigarden	505	sihui	537	32
699	wuyigarden	507	sihui	539	32
700	wuyigarden	509	sihui	541	32
701	wuyigarden	511	sihui	543	32
702	wuyigarden	513	sihui	545	32
703	wuyigarden	515	sihui	547	32
704	wuyigarden	516	sihui	548	32
705	wuyigarden	517	sihui	549	32
706	wuyigarden	518	sihui	550	32
707	wuyigarden	519	sihui	551	32
708	wuyigarden	520	sihui	552	32
709	wuyigarden	522	sihui	554	32
710	wuyigarden	524	sihui	556	32
711	wuyigarden	526	sihui	558	32
712	wuyigarden	528	sihui	560	32
713	wuyigarden	530	sihui	562	32
714	wuyigarden	531	sihui	563	32
715	wuyigarden	532	sihui	564	32
716	wuyigarden	533	sihui	565	32
717	wuyigarden	534	sihui	566	32
718	wuyigarden	535	sihui	567	32
719	wuyigarden	536	sihui	568	32
720	wuyigarden	537	sihui	569	32
721	wuyigarden	538	sihui	570	32
722	wuyigarden	539	sihui	571	32
723	wuyigarden	540	sihui	572	32
724	wuyigarden	541	sihui	573	32
725	wuyigarden	542	sihui	574	32
726	wuyigarden	544	sihui	576	32
727	wuyigarden	546	sihui	578	32
728	wuyigarden	548	sihui	580	32
729	wuyigarden	550	sihui	582	32
730	wuyigarden	552	sihui	584	32
731	wuyigarden	555	sihui	587	32
732	wuyigarden	558	sihui	590	32
733	wuyigarden	561	sihui	593	32
734	wuyigarden	564	sihui	596	32
735	wuyigarden	567	sihui	599	32
736	wuyigarden	570	sihui	602	32
737	wuyigarden	573	sihui	605	32
738	wuyigarden	577	sihui	609	32
739	wuyigarden	581	sihui	613	32
740	wuyigarden	585	sihui	617	32
741	wuyigarden	589	sihui	621	32
742	wuyigarden	593	sihui	625	32
743	wuyigarden	597	sihui	629	32
744	wuyigarden	601	sihui	633	32
745	wuyigarden	605	sihui	637	32
746	wuyigarden	608	sihui	640	32
747	wuyigarden	611	sihui	643	32
748	wuyigarden	614	sihui	646	32
749	wuyigarden	617	sihui	649	32
750	wuyigarden	620	sihui	652	32
751	wuyigarden	623	sihui	655	32
752	wuyigarden	626	sihui	658	32
753	wuyigarden	629	sihui	661	32
754	wuyigarden	632	sihui	664	32
755	wuyigarden	635	sihui	667	32
756	wuyigarden	638	sihui	670	32
757	wuyigarden	641	sihui	673	32
758	wuyigarden	644	sihui	676	32
759	wuyigarden	647	sihui	679	32
760	wuyigarden	650	sihui	682	32
761	wuyigarden	653	sihui	685	32
762	wuyigarden	656	sihui	688	32
763	wuyigarden	659	sihui	691	32
764	wuyigarden	662	sihui	694	32
765	wuyigarden	665	sihui	697	32
766	wuyigarden	668	sihui	700	32
767	wuyigarden	671	sihui	703	32
768	wuyigarden	675	sihui	707	32
769	wuyigarden	679	sihui	711	32
770	wuyigarden	683	sihui	715	32
771	wuyigarden	687	sihui	719	32
772	wuyigarden	691	sihui	723	32
773	wuyigarden	695	sihui	727	32
774	wuyigarden	698	sihui	730	32
775	wuyigarden	701	sihui	733	32
776	wuyigarden	704	sihui	736	32
777	wuyigarden	707	sihui	739	32
778	wuyigarden	710	sihui	742	32
779	wuyigarden	713	sihui	745	32
780	wuyigarden	716	sihui	748	32
781	wuyigarden	719	sihui	751	32
782	wuyigarden	722	sihui	754	32
783	wuyigarden	725	sihui	757	32
784	wuyigarden	728	sihui	760	32
785	wuyigarden	731	sihui	763	32
786	wuyigarden	734	sihui	766	32
787	wuyigarden	738	sihui	770	32
788	wuyigarden	742	sihui	774	32
789	wuyigarden	746	sihui	778	32
790	wuyigarden	750	sihui	782	32
791	wuyigarden	754	sihui	786	32
792	wuyigarden	758	sihui	790	32
793	wuyigarden	762	sihui	794	32
794	wuyigarden	766	sihui	798	32
795	wuyigarden	770	sihui	802	32
796	wuyigarden	774	sihui	806	32
797	wuyigarden	778	sihui	810	32
798	wuyigarden	782	sihui	814	32
799	wuyigarden	786	sihui	818	32
800	wuyigarden	790	sihui	822	32
801	wuyigarden	794	sihui	826	32
802	wuyigarden	798	sihui	830	32
803	wuyigarden	802	sihui	834	32
804	wuyigarden	806	sihui	838	32
805	wuyigarden	810	sihui	842	32
806	wuyigarden	814	sihui	846	32
807	wuyigarden	817	sihui	849	32
808	wuyigarden	820	sihui	852	32
809	wuyigarden	824	sihui	856	32
810	wuyigarden	828	sihui	860	32
811	wuyigarden	832	sihui	864	32
812	wuyigarden	836	sihui	868	32
813	wuyigarden	840	sihui	872	32
814	wuyigarden	844	sihui	876	32
815	wuyigarden	848	sihui	880	32
816	wuyigarden	852	sihui	884	32
817	wuyigarden	856	sihui	888	32
818	wuyigarden	860	sihui	892	32
819	wuyigarden	864	sihui	896	32
820	wuyigarden	868	sihui	900	32
821	wuyigarden	871	sihui	903	32
822	wuyigarden	874	sihui	906	32
823	wuyigarden	877	sihui	909	32
824	wuyigarden	880	sihui	912	32
825	wuyigarden	883	sihui	915	32
826	wuyigarden	885	sihui	917	32
827	wuyigarden	887	sihui	919	32
828	wuyigarden	889	sihui	921	32
829	wuyigarden	891	sihui	923	32
830	wuyigarden	893	sihui	925	32
831	wuyigarden	895	sihui	927	32
832	wuyigarden	897	sihui	929	32
833	wuyigarden	899	sihui	931	32
834	wuyigarden	901	sihui	933	32
835	wuyigarden	903	sihui	935	32
836	wuyigarden	905	sihui	937	32
837	wuyigarden	907	sihui	939	32
838	wuyigarden	909	sihui	941	32
839	wuyigarden	911	sihui	943	32
840	wuyigarden	913	sihui	945	32
841	wuyigarden	915	sihui	947	32
842	wuyigarden	917	sihui	949	32
843	wuyigarden	919	sihui	951	32
844	wuyigarden	921	sihui	953	32
845	wuyigarden	923	sihui	955	32
846	wuyigarden	925	sihui	957	32
847	wuyigarden	927	sihui	959	32
848	wuyigarden	929	sihui	961	32
849	wuyigarden	931	sihui	963	32
850	wuyigarden	933	sihui	965	32
851	wuyigarden	935	sihui	967	32
852	wuyigarden	937	sihui	969	32
853	wuyigarden	939	sihui	971	32
854	wuyigarden	941	sihui	973	32
855	wuyigarden	943	sihui	975	32
856	wuyigarden	945	sihui	977	32
857	wuyigarden	947	sihui	979	32
858	wuyigarden	949	sihui	981	32
859	wuyigarden	951	sihui	983	32
860	wuyigarden	953	sihui	985	32
861	wuyigarden	955	sihui	987	32
862	wuyigarden	957	sihui	989	32
863	wuyigarden	959	sihui	991	32
864	wuyigarden	961	sihui	993	32
865	wuyigarden	963	sihui	995	32
866	wuyigarden	965	sihui	997	32
867	wuyigarden	967	sihui	999	32
868	wuyigarden	969	sihui	1001	32
869	wuyigarden	970	sihui	1002	32
870	wuyigarden	971	sihui	1003	32
871	wuyigarden	972	sihui	1004	32
872	wuyigarden	973	sihui	1005	32
873	wuyigarden	974	sihui	1006	32
874	wuyigarden	975	sihui	1007	32
875	wuyigarden	976	sihui	1008	32
876	wuyigarden	977	sihui	1009	32
877	wuyigarden	978	sihui	1010	32
878	wuyigarden	979	sihui	1011	32
879	wuyigarden	980	sihui	1012	32
880	wuyigarden	981	sihui	1013	32
881	wuyigarden	982	sihui	1014	32
882	wuyigarden	983	sihui	1015	32
883	wuyigarden	984	sihui	1016	32
884	wuyigarden	985	sihui	1017	32
885	wuyigarden	986	sihui	1018	32
886	wuyigarden	987	sihui	1019	32
887	wuyigarden	988	sihui	1020	32
888	wuyigarden	989	sihui	1021	32
889	wuyigarden	990	sihui	1022	32
890	wuyigarden	992	sihui	1024	32
891	wuyigarden	994	sihui	1026	32
892	wuyigarden	996	sihui	1028	32
893	wuyigarden	998	sihui	1030	32
894	wuyigarden	1000	sihui	1032	32
895	wuyigarden	1002	sihui	1034	32
896	wuyigarden	1004	sihui	1036	32
897	wuyigarden	1006	sihui	1038	32
898	wuyigarden	1007	sihui	1039	32
899	wuyigarden	1008	sihui	1040	32
900	wuyigarden	1009	sihui	1041	32
901	wuyigarden	1010	sihui	1042	32
902	wuyigarden	1011	sihui	1043	32
903	wuyigarden	1012	sihui	1044	32
904	wuyigarden	1013	sihui	1045	32
905	wuyigarden	1014	sihui	1046	32
906	wuyigarden	1015	sihui	1047	32
907	wuyigarden	1016	sihui	1048	32
908	wuyigarden	1017	sihui	1049	32
909	wuyigarden	1018	sihui	1050	32
910	wuyigarden	1019	sihui	1051	32
911	wuyigarden	1020	sihui	1052	32
912	wuyigarden	1021	sihui	1053	32
913	wuyigarden	1022	sihui	1054	32
914	wuyigarden	1023	sihui	1055	32
915	wuyigarden	1024	sihui	1056	32
916	wuyigarden	1026	sihui	1058	32
917	wuyigarden	1028	sihui	1060	32
918	wuyigarden	1030	sihui	1062	32
919	wuyigarden	1032	sihui	1064	32
920	wuyigarden	1034	sihui	1066	32
921	wuyigarden	1035	sihui	1067	32
922	wuyigarden	1036	sihui	1068	32
923	wuyigarden	1037	sihui	1069	32
924	wuyigarden	1038	sihui	1070	32
925	wuyigarden	1039	sihui	1071	32
926	wuyigarden	1040	sihui	1072	32
927	wuyigarden	1041	sihui	1073	32
928	wuyigarden	1042	sihui	1074	32
929	wuyigarden	1043	sihui	1075	32
930	wuyigarden	1044	sihui	1076	32
931	wuyigarden	1045	sihui	1077	32
932	wuyigarden	1046	sihui	1078	32
933	wuyigarden	1047	sihui	1079	32
934	wuyigarden	1048	sihui	1080	32
935	wuyigarden	1049	sihui	1081	32
936	wuyigarden	1050	sihui	1082	32
937	wuyigarden	1051	sihui	1083	32
938	wuyigarden	1052	sihui	1084	32
939	wuyigarden	1053	sihui	1085	32
940	wuyigarden	1054	sihui	1086	32
941	wuyigarden	1055	sihui	1087	32
942	wuyigarden	1056	sihui	1088	32
943	wuyigarden	1057	sihui	1089	32
944	wuyigarden	1058	sihui	1090	32
945	wuyigarden	1059	sihui	1091	32
946	wuyigarden	1060	sihui	1092	32
947	wuyigarden	1061	sihui	1093	32
948	wuyigarden	1062	sihui	1094	32
949	wuyigarden	1063	sihui	1095	32
950	wuyigarden	1064	sihui	1096	32
951	wuyigarden	1065	sihui	1097	32
952	wuyigarden	1066	sihui	1098	32
953	wuyigarden	1067	sihui	1099	32
954	wuyigarden	1068	sihui	1100	32
955	wuyigarden	1069	sihui	1101	32
956	wuyigarden	1070	sihui	1102	32
957	wuyigarden	1071	sihui	1103	32
958	wuyigarden	1072	sihui	1104	32
959	wuyigarden	1074	sihui	1106	32
960	wuyigarden	1076	sihui	1108	32
961	wuyigarden	1078	sihui	1110	32
962	wuyigarden	1079	sihui	1111	32
963	wuyigarden	1080	sihui	1112	32
964	wuyigarden	1081	sihui	1113	32
965	wuyigarden	1082	sihui	1114	32
966	wuyigarden	1083	sihui	1115	32
967	wuyigarden	1084	sihui	1116	32
968	wuyigarden	1085	sihui	1117	32
969	wuyigarden	1086	sihui	1118	32
970	wuyigarden	1087	sihui	1119	32
971	wuyigarden	1088	sihui	1120	32
972	wuyigarden	1089	sihui	1121	32
973	wuyigarden	1090	sihui	1122	32
974	wuyigarden	1091	sihui	1123	32
975	wuyigarden	1092	sihui	1124	32
976	wuyigarden	1093	sihui	1125	32
977	wuyigarden	1094	sihui	1126	32
978	wuyigarden	1095	sihui	1127	32
979	wuyigarden	1096	sihui	1128	32
980	wuyigarden	1097	sihui	1129	32
981	wuyigarden	1098	sihui	1130	32
982	wuyigarden	1100	sihui	1132	32
983	wuyigarden	1102	sihui	1134	32
984	wuyigarden	1104	sihui	1136	32
985	wuyigarden	1106	sihui	1138	32
986	wuyigarden	1107	sihui	1139	32
987	wuyigarden	1108	sihui	1140	32
988	wuyigarden	1109	sihui	1141	32
989	wuyigarden	1110	sihui	1142	32
990	wuyigarden	1111	sihui	1143	32
991	wuyigarden	1112	sihui	1144	32
992	wuyigarden	1113	sihui	1145	32
993	wuyigarden	1114	sihui	1146	32
994	wuyigarden	1115	sihui	1147	32
995	wuyigarden	1116	sihui	1148	32
996	wuyigarden	1117	sihui	1149	32
997	wuyigarden	1118	sihui	1150	32
998	wuyigarden	1119	sihui	1151	32
999	wuyigarden	1120	sihui	1152	32
1000	wuyigarden	1121	sihui	1153	32
1001	wuyigarden	1122	sihui	1154	32
1002	wuyigarden	1123	sihui	1155	32
1003	wuyigarden	1124	sihui	1156	32
1004	wuyigarden	1125	sihui	1157	32
1005	wuyigarden	1126	sihui	1158	32
1006	wuyigarden	1127	sihui	1159	32
1007	wuyigarden	1128	sihui	1160	32
1008	wuyigarden	1129	sihui	1161	32
1009	wuyigarden	1130	sihui	1162	32
1010	wuyigarden	1131	sihui	1163	32
1011	wuyigarden	1132	sihui	1164	32
1012	wuyigarden	1133	sihui	1165	32
1013	wuyigarden	1134	sihui	1166	32
1014	wuyigarden	1135	sihui	1167	32
1015	wuyigarden	1136	sihui	1168	32
1016	wuyigarden	1137	sihui	1169	32
1017	wuyigarden	1139	sihui	1171	32
1018	wuyigarden	1141	sihui	1173	32
1019	wuyigarden	1143	sihui	1175	32
1020	wuyigarden	1145	sihui	1177	32
1021	wuyigarden	1147	sihui	1179	32
1022	wuyigarden	1149	sihui	1181	32
1023	wuyigarden	1151	sihui	1183	32
1024	wuyigarden	1153	sihui	1185	32
1025	wuyigarden	1155	sihui	1187	32
1026	wuyigarden	1157	sihui	1189	32
1027	wuyigarden	1159	sihui	1191	32
1028	wuyigarden	1161	sihui	1193	32
1029	wuyigarden	1163	sihui	1195	32
1030	wuyigarden	1165	sihui	1197	32
1031	wuyigarden	1168	sihui	1200	32
1032	wuyigarden	1171	sihui	1203	32
1033	wuyigarden	1174	sihui	1206	32
1034	wuyigarden	1177	sihui	1209	32
1035	wuyigarden	1180	sihui	1212	32
1036	wuyigarden	1183	sihui	1215	32
1037	wuyigarden	1186	sihui	1218	32
1038	wuyigarden	1189	sihui	1221	32
1039	wuyigarden	1192	sihui	1224	32
1040	wuyigarden	1195	sihui	1227	32
1041	wuyigarden	1198	sihui	1230	32
1042	wuyigarden	1201	sihui	1233	32
1043	wuyigarden	1204	sihui	1236	32
1044	wuyigarden	1207	sihui	1239	32
1045	wuyigarden	1210	sihui	1242	32
1046	wuyigarden	1213	sihui	1245	32
1047	wuyigarden	1216	sihui	1248	32
1048	wuyigarden	1219	sihui	1251	32
1049	wuyigarden	1222	sihui	1254	32
1050	wuyigarden	1225	sihui	1257	32
1051	wuyigarden	1228	sihui	1260	32
1052	wuyigarden	1231	sihui	1263	32
1053	wuyigarden	1234	sihui	1266	32
1054	wuyigarden	1237	sihui	1269	32
1055	wuyigarden	1240	sihui	1272	32
1056	wuyigarden	1243	sihui	1275	32
1057	wuyigarden	1245	sihui	1277	32
1058	wuyigarden	1247	sihui	1279	32
1059	wuyigarden	1249	sihui	1281	32
1060	wuyigarden	1251	sihui	1283	32
1061	wuyigarden	1253	sihui	1285	32
1062	wuyigarden	1255	sihui	1287	32
1063	wuyigarden	1257	sihui	1289	32
1064	wuyigarden	1259	sihui	1291	32
1065	wuyigarden	1261	sihui	1291	30
1066	wuyigarden	1263	sihui	1293	30
1067	wuyigarden	1265	sihui	1295	30
1068	wuyigarden	1267	sihui	1297	30
1069	wuyigarden	1269	sihui	1299	30
1070	wuyigarden	1271	sihui	1301	30
1071	wuyigarden	1273	sihui	1303	30
1072	wuyigarden	1275	sihui	1305	30
1073	wuyigarden	1277	sihui	1307	30
1074	wuyigarden	1280	sihui	1310	30
1075	wuyigarden	1284	sihui	1314	30
1076	wuyigarden	1288	sihui	1318	30
1077	wuyigarden	1292	sihui	1322	30
1078	wuyigarden	1296	sihui	1326	30
1079	wuyigarden	1300	sihui	1330	30
1080	wuyigarden	1304	sihui	1334	30
1081	wuyigarden	1308	sihui	1338	30
1082	wuyigarden	1311	sihui	1341	30
1083	wuyigarden	1314	sihui	1344	30
1084	wuyigarden	1317	sihui	1347	30
1085	wuyigarden	1320	sihui	1350	30
1086	wuyigarden	1323	sihui	1353	30
1087	wuyigarden	1325	sihui	1355	30
1088	wuyigarden	1327	sihui	1357	30
1089	wuyigarden	1329	sihui	1359	30
1090	wuyigarden	1331	sihui	1361	30
1091	wuyigarden	1333	sihui	1363	30
1092	wuyigarden	1335	sihui	1365	30
1093	wuyigarden	1337	sihui	1367	30
1094	wuyigarden	1339	sihui	1369	30
1095	wuyigarden	1341	sihui	1371	30
1096	wuyigarden	1343	sihui	1373	30
1097	wuyigarden	1345	sihui	1375	30
1098	wuyigarden	1347	sihui	1377	30
1099	wuyigarden	1349	sihui	1379	30
1100	wuyigarden	1351	sihui	1381	30
1101	wuyigarden	1353	sihui	1383	30
1102	wuyigarden	1355	sihui	1385	30
1103	wuyigarden	1358	sihui	1388	30
1104	wuyigarden	1361	sihui	1391	30
1105	wuyigarden	1364	sihui	1394	30
1106	wuyigarden	1367	sihui	1397	30
1107	wuyigarden	1370	sihui	1400	30
1108	wuyigarden	1405	sihui	1430	25
