# Supplementary material for: Fairness in optimizing bus-crew scheduling process
Source: PLoS One. 2017 Nov 30;12(11):e0187623. doi: 10.1371/journal.pone.0187623 (PMC5708815; doi:10.1371/journal.pone.0187623)
Supplement: S7 Appendix — (XLS) [file pone.0187623.s007.xls]

## Sheet: Sheet1
1	deshengmenxi	330	chaofengan	393	63
2	deshengmenxi	336	chaofengan	399	63
3	deshengmenxi	342	chaofengan	405	63
4	deshengmenxi	348	chaofengan	411	63
5	deshengmenxi	353	chaofengan	416	63
6	deshengmenxi	358	chaofengan	421	63
7	deshengmenxi	363	chaofengan	428	65
8	deshengmenxi	368	chaofengan	433	65
9	deshengmenxi	373	chaofengan	438	65
10	deshengmenxi	378	chaofengan	443	65
11	deshengmenxi	382	chaofengan	447	65
12	deshengmenxi	387	chaofengan	452	65
13	deshengmenxi	392	chaofengan	459	67
14	deshengmenxi	396	chaofengan	463	67
15	deshengmenxi	399	chaofengan	466	67
16	deshengmenxi	402	chaofengan	469	67
17	deshengmenxi	404	chaofengan	473	69
18	deshengmenxi	406	chaofengan	475	69
19	deshengmenxi	409	chaofengan	478	69
20	deshengmenxi	412	chaofengan	481	69
21	deshengmenxi	415	chaofengan	484	69
22	deshengmenxi	418	chaofengan	487	69
23	deshengmenxi	424	chaofengan	493	69
24	deshengmenxi	427	chaofengan	496	69
25	deshengmenxi	429	chaofengan	498	69
26	deshengmenxi	431	chaofengan	500	69
27	deshengmenxi	433	chaofengan	502	69
28	deshengmenxi	435	chaofengan	504	69
29	deshengmenxi	437	chaofengan	506	69
30	deshengmenxi	439	chaofengan	508	69
31	deshengmenxi	441	chaofengan	510	69
32	deshengmenxi	443	chaofengan	512	69
33	deshengmenxi	445	chaofengan	514	69
34	deshengmenxi	447	chaofengan	516	69
35	deshengmenxi	449	chaofengan	518	69
36	deshengmenxi	451	chaofengan	520	69
37	deshengmenxi	453	chaofengan	522	69
38	deshengmenxi	456	chaofengan	525	69
39	deshengmenxi	459	chaofengan	528	69
40	deshengmenxi	461	chaofengan	530	69
41	deshengmenxi	465	chaofengan	534	69
42	deshengmenxi	467	chaofengan	536	69
43	deshengmenxi	469	chaofengan	538	69
44	deshengmenxi	471	chaofengan	540	69
45	deshengmenxi	473	chaofengan	542	69
46	deshengmenxi	477	chaofengan	546	69
47	deshengmenxi	479	chaofengan	548	69
48	deshengmenxi	481	chaofengan	550	69
49	deshengmenxi	483	chaofengan	552	69
50	deshengmenxi	485	chaofengan	554	69
51	deshengmenxi	489	chaofengan	558	69
52	deshengmenxi	491	chaofengan	560	69
53	deshengmenxi	493	chaofengan	562	69
54	deshengmenxi	495	chaofengan	564	69
55	deshengmenxi	499	chaofengan	568	69
56	deshengmenxi	501	chaofengan	570	69
57	deshengmenxi	503	chaofengan	572	69
58	deshengmenxi	505	chaofengan	574	69
59	deshengmenxi	509	chaofengan	578	69
60	deshengmenxi	511	chaofengan	580	69
61	deshengmenxi	513	chaofengan	582	69
62	deshengmenxi	515	chaofengan	584	69
63	deshengmenxi	517	chaofengan	586	69
64	deshengmenxi	519	chaofengan	588	69
65	deshengmenxi	521	chaofengan	590	69
66	deshengmenxi	523	chaofengan	592	69
67	deshengmenxi	525	chaofengan	594	69
68	deshengmenxi	527	chaofengan	596	69
69	deshengmenxi	529	chaofengan	598	69
70	deshengmenxi	531	chaofengan	600	69
71	deshengmenxi	533	chaofengan	602	69
72	deshengmenxi	535	chaofengan	604	69
73	deshengmenxi	537	chaofengan	606	69
74	deshengmenxi	539	chaofengan	608	69
75	deshengmenxi	541	chaofengan	610	69
76	deshengmenxi	543	chaofengan	612	69
77	deshengmenxi	545	chaofengan	614	69
78	deshengmenxi	547	chaofengan	616	69
79	deshengmenxi	549	chaofengan	618	69
80	deshengmenxi	551	chaofengan	620	69
81	deshengmenxi	553	chaofengan	622	69
82	deshengmenxi	555	chaofengan	624	69
83	deshengmenxi	557	chaofengan	626	69
84	deshengmenxi	559	chaofengan	628	69
85	deshengmenxi	561	chaofengan	630	69
86	deshengmenxi	563	chaofengan	632	69
87	deshengmenxi	565	chaofengan	634	69
88	deshengmenxi	567	chaofengan	636	69
89	deshengmenxi	569	chaofengan	638	69
90	deshengmenxi	572	chaofengan	641	69
91	deshengmenxi	575	chaofengan	644	69
92	deshengmenxi	578	chaofengan	647	69
93	deshengmenxi	581	chaofengan	650	69
94	deshengmenxi	584	chaofengan	653	69
95	deshengmenxi	587	chaofengan	656	69
96	deshengmenxi	590	chaofengan	659	69
97	deshengmenxi	593	chaofengan	662	69
98	deshengmenxi	596	chaofengan	665	69
99	deshengmenxi	599	chaofengan	668	69
100	deshengmenxi	602	chaofengan	671	69
101	deshengmenxi	605	chaofengan	674	69
102	deshengmenxi	608	chaofengan	677	69
103	deshengmenxi	611	chaofengan	680	69
104	deshengmenxi	614	chaofengan	683	69
105	deshengmenxi	617	chaofengan	686	69
106	deshengmenxi	620	chaofengan	689	69
107	deshengmenxi	623	chaofengan	692	69
108	deshengmenxi	626	chaofengan	695	69
109	deshengmenxi	632	chaofengan	701	69
110	deshengmenxi	635	chaofengan	704	69
111	deshengmenxi	638	chaofengan	707	69
112	deshengmenxi	641	chaofengan	710	69
113	deshengmenxi	647	chaofengan	716	69
114	deshengmenxi	650	chaofengan	719	69
115	deshengmenxi	653	chaofengan	722	69
116	deshengmenxi	656	chaofengan	725	69
117	deshengmenxi	662	chaofengan	731	69
118	deshengmenxi	666	chaofengan	735	69
119	deshengmenxi	674	chaofengan	743	69
120	deshengmenxi	678	chaofengan	747	69
121	deshengmenxi	682	chaofengan	751	69
122	deshengmenxi	686	chaofengan	755	69
123	deshengmenxi	690	chaofengan	759	69
124	deshengmenxi	694	chaofengan	763	69
125	deshengmenxi	698	chaofengan	767	69
126	deshengmenxi	702	chaofengan	771	69
127	deshengmenxi	706	chaofengan	775	69
128	deshengmenxi	710	chaofengan	779	69
129	deshengmenxi	715	chaofengan	784	69
130	deshengmenxi	720	chaofengan	789	69
131	deshengmenxi	725	chaofengan	794	69
132	deshengmenxi	730	chaofengan	799	69
133	deshengmenxi	735	chaofengan	804	69
134	deshengmenxi	740	chaofengan	809	69
135	deshengmenxi	745	chaofengan	814	69
136	deshengmenxi	750	chaofengan	819	69
137	deshengmenxi	755	chaofengan	824	69
138	deshengmenxi	760	chaofengan	829	69
139	deshengmenxi	765	chaofengan	834	69
140	deshengmenxi	770	chaofengan	839	69
141	deshengmenxi	775	chaofengan	844	69
142	deshengmenxi	780	chaofengan	849	69
143	deshengmenxi	786	chaofengan	855	69
144	deshengmenxi	791	chaofengan	860	69
145	deshengmenxi	797	chaofengan	866	69
146	deshengmenxi	802	chaofengan	871	69
147	deshengmenxi	808	chaofengan	877	69
148	deshengmenxi	814	chaofengan	883	69
149	deshengmenxi	824	chaofengan	893	69
150	deshengmenxi	829	chaofengan	898	69
151	deshengmenxi	833	chaofengan	902	69
152	deshengmenxi	837	chaofengan	906	69
153	deshengmenxi	841	chaofengan	910	69
154	deshengmenxi	844	chaofengan	913	69
155	deshengmenxi	847	chaofengan	916	69
156	deshengmenxi	850	chaofengan	919	69
157	deshengmenxi	853	chaofengan	922	69
158	deshengmenxi	856	chaofengan	925	69
159	deshengmenxi	859	chaofengan	928	69
160	deshengmenxi	863	chaofengan	932	69
161	deshengmenxi	867	chaofengan	936	69
162	deshengmenxi	871	chaofengan	940	69
163	deshengmenxi	875	chaofengan	944	69
164	deshengmenxi	879	chaofengan	948	69
165	deshengmenxi	883	chaofengan	952	69
166	deshengmenxi	887	chaofengan	956	69
167	deshengmenxi	891	chaofengan	960	69
168	deshengmenxi	895	chaofengan	964	69
169	deshengmenxi	899	chaofengan	968	69
170	deshengmenxi	903	chaofengan	972	69
171	deshengmenxi	907	chaofengan	976	69
172	deshengmenxi	911	chaofengan	980	69
173	deshengmenxi	914	chaofengan	983	69
174	deshengmenxi	917	chaofengan	986	69
175	deshengmenxi	920	chaofengan	989	69
176	deshengmenxi	923	chaofengan	992	69
177	deshengmenxi	926	chaofengan	995	69
178	deshengmenxi	929	chaofengan	998	69
179	deshengmenxi	932	chaofengan	1001	69
180	deshengmenxi	935	chaofengan	1004	69
181	deshengmenxi	938	chaofengan	1007	69
182	deshengmenxi	941	chaofengan	1010	69
183	deshengmenxi	944	chaofengan	1013	69
184	deshengmenxi	947	chaofengan	1016	69
185	deshengmenxi	950	chaofengan	1019	69
186	deshengmenxi	953	chaofengan	1022	69
187	deshengmenxi	956	chaofengan	1025	69
188	deshengmenxi	959	chaofengan	1028	69
189	deshengmenxi	962	chaofengan	1031	69
190	deshengmenxi	965	chaofengan	1034	69
191	deshengmenxi	968	chaofengan	1037	69
192	deshengmenxi	971	chaofengan	1040	69
193	deshengmenxi	974	chaofengan	1043	69
194	deshengmenxi	977	chaofengan	1046	69
195	deshengmenxi	980	chaofengan	1049	69
196	deshengmenxi	983	chaofengan	1052	69
197	deshengmenxi	986	chaofengan	1055	69
198	deshengmenxi	989	chaofengan	1058	69
199	deshengmenxi	992	chaofengan	1061	69
200	deshengmenxi	995	chaofengan	1064	69
201	deshengmenxi	998	chaofengan	1067	69
202	deshengmenxi	1001	chaofengan	1070	69
203	deshengmenxi	1004	chaofengan	1073	69
204	deshengmenxi	1007	chaofengan	1076	69
205	deshengmenxi	1010	chaofengan	1079	69
206	deshengmenxi	1013	chaofengan	1082	69
207	deshengmenxi	1016	chaofengan	1085	69
208	deshengmenxi	1019	chaofengan	1088	69
209	deshengmenxi	1022	chaofengan	1091	69
210	deshengmenxi	1025	chaofengan	1094	69
211	deshengmenxi	1028	chaofengan	1097	69
212	deshengmenxi	1031	chaofengan	1100	69
213	deshengmenxi	1034	chaofengan	1103	69
214	deshengmenxi	1037	chaofengan	1106	69
215	deshengmenxi	1040	chaofengan	1109	69
216	deshengmenxi	1043	chaofengan	1112	69
217	deshengmenxi	1046	chaofengan	1115	69
218	deshengmenxi	1049	chaofengan	1118	69
219	deshengmenxi	1051	chaofengan	1120	69
220	deshengmenxi	1053	chaofengan	1122	69
221	deshengmenxi	1057	chaofengan	1126	69
222	deshengmenxi	1059	chaofengan	1128	69
223	deshengmenxi	1063	chaofengan	1132	69
224	deshengmenxi	1065	chaofengan	1134	69
225	deshengmenxi	1067	chaofengan	1136	69
226	deshengmenxi	1069	chaofengan	1138	69
227	deshengmenxi	1073	chaofengan	1142	69
228	deshengmenxi	1077	chaofengan	1146	69
229	deshengmenxi	1079	chaofengan	1148	69
230	deshengmenxi	1081	chaofengan	1150	69
231	deshengmenxi	1083	chaofengan	1152	69
232	deshengmenxi	1085	chaofengan	1154	69
233	deshengmenxi	1087	chaofengan	1156	69
234	deshengmenxi	1089	chaofengan	1158	69
235	deshengmenxi	1091	chaofengan	1160	69
236	deshengmenxi	1093	chaofengan	1162	69
237	deshengmenxi	1095	chaofengan	1164	69
238	deshengmenxi	1097	chaofengan	1166	69
239	deshengmenxi	1099	chaofengan	1168	69
240	deshengmenxi	1101	chaofengan	1170	69
241	deshengmenxi	1103	chaofengan	1172	69
242	deshengmenxi	1105	chaofengan	1174	69
243	deshengmenxi	1107	chaofengan	1176	69
244	deshengmenxi	1109	chaofengan	1178	69
245	deshengmenxi	1111	chaofengan	1180	69
246	deshengmenxi	1113	chaofengan	1182	69
247	deshengmenxi	1115	chaofengan	1184	69
248	deshengmenxi	1117	chaofengan	1186	69
249	deshengmenxi	1119	chaofengan	1188	69
250	deshengmenxi	1121	chaofengan	1190	69
251	deshengmenxi	1123	chaofengan	1192	69
252	deshengmenxi	1125	chaofengan	1194	69
253	deshengmenxi	1127	chaofengan	1196	69
254	deshengmenxi	1129	chaofengan	1198	69
255	deshengmenxi	1131	chaofengan	1200	69
256	deshengmenxi	1133	chaofengan	1202	69
257	deshengmenxi	1135	chaofengan	1204	69
258	deshengmenxi	1137	chaofengan	1206	69
259	deshengmenxi	1139	chaofengan	1208	69
260	deshengmenxi	1141	chaofengan	1210	69
261	deshengmenxi	1143	chaofengan	1212	69
262	deshengmenxi	1145	chaofengan	1214	69
263	deshengmenxi	1147	chaofengan	1216	69
264	deshengmenxi	1149	chaofengan	1218	69
265	deshengmenxi	1151	chaofengan	1220	69
266	deshengmenxi	1154	chaofengan	1223	69
267	deshengmenxi	1157	chaofengan	1226	69
268	deshengmenxi	1160	chaofengan	1229	69
269	deshengmenxi	1163	chaofengan	1232	69
270	deshengmenxi	1166	chaofengan	1235	69
271	deshengmenxi	1169	chaofengan	1238	69
272	deshengmenxi	1172	chaofengan	1241	69
273	deshengmenxi	1175	chaofengan	1244	69
274	deshengmenxi	1178	chaofengan	1247	69
275	deshengmenxi	1181	chaofengan	1250	69
276	deshengmenxi	1183	chaofengan	1252	69
277	deshengmenxi	1185	chaofengan	1254	69
278	deshengmenxi	1187	chaofengan	1256	69
279	deshengmenxi	1189	chaofengan	1258	69
280	deshengmenxi	1191	chaofengan	1260	69
281	deshengmenxi	1193	chaofengan	1262	69
282	deshengmenxi	1195	chaofengan	1264	69
283	deshengmenxi	1197	chaofengan	1266	69
284	deshengmenxi	1199	chaofengan	1268	69
285	deshengmenxi	1202	chaofengan	1271	69
286	deshengmenxi	1206	chaofengan	1275	69
287	deshengmenxi	1210	chaofengan	1279	69
288	deshengmenxi	1214	chaofengan	1283	69
289	deshengmenxi	1218	chaofengan	1287	69
290	deshengmenxi	1222	chaofengan	1291	69
291	deshengmenxi	1226	chaofengan	1295	69
292	deshengmenxi	1230	chaofengan	1299	69
293	deshengmenxi	1234	chaofengan	1303	69
294	deshengmenxi	1238	chaofengan	1307	69
295	deshengmenxi	1242	chaofengan	1311	69
296	deshengmenxi	1246	chaofengan	1315	69
297	deshengmenxi	1250	chaofengan	1319	69
298	deshengmenxi	1254	chaofengan	1323	69
299	deshengmenxi	1258	chaofengan	1327	69
300	deshengmenxi	1262	chaofengan	1331	69
301	deshengmenxi	1266	chaofengan	1335	69
302	deshengmenxi	1270	chaofengan	1339	69
303	deshengmenxi	1275	chaofengan	1344	69
304	deshengmenxi	1280	chaofengan	1349	69
305	deshengmenxi	1285	chaofengan	1354	69
306	deshengmenxi	1290	chaofengan	1359	69
307	deshengmenxi	1295	chaofengan	1364	69
308	deshengmenxi	1300	chaofengan	1369	69
309	deshengmenxi	1305	chaofengan	1374	69
310	deshengmenxi	1310	chaofengan	1379	69
311	deshengmenxi	1314	chaofengan	1381	67
312	deshengmenxi	1317	chaofengan	1384	67
313	deshengmenxi	1319	chaofengan	1386	67
314	deshengmenxi	1320	chaofengan	1387	67
315	chaofengan	330	deshengmenxi	389	59
316	chaofengan	332	deshengmenxi	391	59
317	chaofengan	334	deshengmenxi	393	59
318	chaofengan	337	deshengmenxi	396	59
319	chaofengan	340	deshengmenxi	399	59
320	chaofengan	343	deshengmenxi	402	59
321	chaofengan	346	deshengmenxi	405	59
322	chaofengan	349	deshengmenxi	408	59
323	chaofengan	352	deshengmenxi	411	59
324	chaofengan	355	deshengmenxi	414	59
325	chaofengan	358	deshengmenxi	419	61
326	chaofengan	361	deshengmenxi	422	61
327	chaofengan	364	deshengmenxi	425	61
328	chaofengan	367	deshengmenxi	428	61
329	chaofengan	369	deshengmenxi	430	61
330	chaofengan	371	deshengmenxi	432	61
331	chaofengan	373	deshengmenxi	434	61
332	chaofengan	375	deshengmenxi	436	61
333	chaofengan	377	deshengmenxi	438	61
334	chaofengan	379	deshengmenxi	440	61
335	chaofengan	381	deshengmenxi	442	61
336	chaofengan	383	deshengmenxi	444	61
337	chaofengan	385	deshengmenxi	446	61
338	chaofengan	387	deshengmenxi	448	61
339	chaofengan	389	deshengmenxi	450	61
340	chaofengan	391	deshengmenxi	452	61
341	chaofengan	393	deshengmenxi	456	63
342	chaofengan	395	deshengmenxi	458	63
343	chaofengan	397	deshengmenxi	460	63
344	chaofengan	399	deshengmenxi	462	63
345	chaofengan	400	deshengmenxi	463	63
346	chaofengan	402	deshengmenxi	465	63
347	chaofengan	403	deshengmenxi	466	63
348	chaofengan	405	deshengmenxi	468	63
349	chaofengan	406	deshengmenxi	469	63
350	chaofengan	406	deshengmenxi	471	65
351	chaofengan	408	deshengmenxi	473	65
352	chaofengan	409	deshengmenxi	474	65
353	chaofengan	410	deshengmenxi	475	65
354	chaofengan	411	deshengmenxi	476	65
355	chaofengan	413	deshengmenxi	478	65
356	chaofengan	415	deshengmenxi	480	65
357	chaofengan	417	deshengmenxi	482	65
358	chaofengan	420	deshengmenxi	485	65
359	chaofengan	421	deshengmenxi	486	65
360	chaofengan	422	deshengmenxi	487	65
361	chaofengan	424	deshengmenxi	489	65
362	chaofengan	426	deshengmenxi	491	65
363	chaofengan	427	deshengmenxi	492	65
364	chaofengan	429	deshengmenxi	494	65
365	chaofengan	430	deshengmenxi	495	65
366	chaofengan	431	deshengmenxi	496	65
367	chaofengan	433	deshengmenxi	498	65
368	chaofengan	435	deshengmenxi	500	65
369	chaofengan	437	deshengmenxi	502	65
370	chaofengan	438	deshengmenxi	503	65
371	chaofengan	440	deshengmenxi	505	65
372	chaofengan	441	deshengmenxi	506	65
373	chaofengan	443	deshengmenxi	508	65
374	chaofengan	445	deshengmenxi	510	65
375	chaofengan	447	deshengmenxi	512	65
376	chaofengan	449	deshengmenxi	514	65
377	chaofengan	451	deshengmenxi	516	65
378	chaofengan	453	deshengmenxi	518	65
379	chaofengan	455	deshengmenxi	520	65
380	chaofengan	457	deshengmenxi	522	65
381	chaofengan	459	deshengmenxi	524	65
382	chaofengan	461	deshengmenxi	526	65
383	chaofengan	464	deshengmenxi	529	65
384	chaofengan	467	deshengmenxi	532	65
385	chaofengan	470	deshengmenxi	535	65
386	chaofengan	473	deshengmenxi	538	65
387	chaofengan	476	deshengmenxi	541	65
388	chaofengan	479	deshengmenxi	544	65
389	chaofengan	482	deshengmenxi	547	65
390	chaofengan	485	deshengmenxi	550	65
391	chaofengan	488	deshengmenxi	553	65
392	chaofengan	491	deshengmenxi	556	65
393	chaofengan	494	deshengmenxi	559	65
394	chaofengan	497	deshengmenxi	562	65
395	chaofengan	500	deshengmenxi	565	65
396	chaofengan	503	deshengmenxi	568	65
397	chaofengan	506	deshengmenxi	571	65
398	chaofengan	509	deshengmenxi	574	65
399	chaofengan	512	deshengmenxi	577	65
400	chaofengan	515	deshengmenxi	580	65
401	chaofengan	518	deshengmenxi	583	65
402	chaofengan	521	deshengmenxi	586	65
403	chaofengan	524	deshengmenxi	589	65
404	chaofengan	527	deshengmenxi	592	65
405	chaofengan	530	deshengmenxi	595	65
406	chaofengan	533	deshengmenxi	598	65
407	chaofengan	536	deshengmenxi	601	65
408	chaofengan	539	deshengmenxi	604	65
409	chaofengan	542	deshengmenxi	607	65
410	chaofengan	548	deshengmenxi	613	65
411	chaofengan	551	deshengmenxi	616	65
412	chaofengan	554	deshengmenxi	619	65
413	chaofengan	557	deshengmenxi	622	65
414	chaofengan	563	deshengmenxi	628	65
415	chaofengan	566	deshengmenxi	631	65
416	chaofengan	570	deshengmenxi	635	65
417	chaofengan	574	deshengmenxi	639	65
418	chaofengan	582	deshengmenxi	647	65
419	chaofengan	586	deshengmenxi	651	65
420	chaofengan	590	deshengmenxi	655	65
421	chaofengan	598	deshengmenxi	663	65
422	chaofengan	602	deshengmenxi	667	65
423	chaofengan	606	deshengmenxi	671	65
424	chaofengan	610	deshengmenxi	675	65
425	chaofengan	614	deshengmenxi	679	65
426	chaofengan	618	deshengmenxi	683	65
427	chaofengan	622	deshengmenxi	687	65
428	chaofengan	626	deshengmenxi	691	65
429	chaofengan	630	deshengmenxi	695	65
430	chaofengan	634	deshengmenxi	699	65
431	chaofengan	638	deshengmenxi	703	65
432	chaofengan	642	deshengmenxi	707	65
433	chaofengan	646	deshengmenxi	711	65
434	chaofengan	650	deshengmenxi	715	65
435	chaofengan	654	deshengmenxi	719	65
436	chaofengan	658	deshengmenxi	723	65
437	chaofengan	662	deshengmenxi	727	65
438	chaofengan	666	deshengmenxi	731	65
439	chaofengan	670	deshengmenxi	735	65
440	chaofengan	674	deshengmenxi	739	65
441	chaofengan	678	deshengmenxi	743	65
442	chaofengan	682	deshengmenxi	747	65
443	chaofengan	686	deshengmenxi	751	65
444	chaofengan	690	deshengmenxi	755	65
445	chaofengan	695	deshengmenxi	760	65
446	chaofengan	700	deshengmenxi	765	65
447	chaofengan	705	deshengmenxi	770	65
448	chaofengan	710	deshengmenxi	775	65
449	chaofengan	715	deshengmenxi	780	65
450	chaofengan	720	deshengmenxi	785	65
451	chaofengan	725	deshengmenxi	790	65
452	chaofengan	730	deshengmenxi	795	65
453	chaofengan	735	deshengmenxi	800	65
454	chaofengan	740	deshengmenxi	805	65
455	chaofengan	745	deshengmenxi	810	65
456	chaofengan	755	deshengmenxi	820	65
457	chaofengan	760	deshengmenxi	825	65
458	chaofengan	764	deshengmenxi	829	65
459	chaofengan	768	deshengmenxi	833	65
460	chaofengan	772	deshengmenxi	837	65
461	chaofengan	776	deshengmenxi	841	65
462	chaofengan	780	deshengmenxi	845	65
463	chaofengan	784	deshengmenxi	849	65
464	chaofengan	788	deshengmenxi	853	65
465	chaofengan	792	deshengmenxi	857	65
466	chaofengan	796	deshengmenxi	861	65
467	chaofengan	800	deshengmenxi	865	65
468	chaofengan	804	deshengmenxi	869	65
469	chaofengan	808	deshengmenxi	873	65
470	chaofengan	812	deshengmenxi	877	65
471	chaofengan	816	deshengmenxi	881	65
472	chaofengan	820	deshengmenxi	885	65
473	chaofengan	824	deshengmenxi	889	65
474	chaofengan	828	deshengmenxi	893	65
475	chaofengan	832	deshengmenxi	897	65
476	chaofengan	836	deshengmenxi	901	65
477	chaofengan	840	deshengmenxi	905	65
478	chaofengan	845	deshengmenxi	910	65
479	chaofengan	850	deshengmenxi	915	65
480	chaofengan	855	deshengmenxi	920	65
481	chaofengan	860	deshengmenxi	925	65
482	chaofengan	865	deshengmenxi	930	65
483	chaofengan	870	deshengmenxi	935	65
484	chaofengan	874	deshengmenxi	939	65
485	chaofengan	878	deshengmenxi	943	65
486	chaofengan	882	deshengmenxi	947	65
487	chaofengan	885	deshengmenxi	950	65
488	chaofengan	888	deshengmenxi	953	65
489	chaofengan	891	deshengmenxi	956	65
490	chaofengan	894	deshengmenxi	959	65
491	chaofengan	896	deshengmenxi	961	65
492	chaofengan	898	deshengmenxi	963	65
493	chaofengan	900	deshengmenxi	965	65
494	chaofengan	902	deshengmenxi	967	65
495	chaofengan	904	deshengmenxi	969	65
496	chaofengan	906	deshengmenxi	971	65
497	chaofengan	908	deshengmenxi	973	65
498	chaofengan	910	deshengmenxi	975	65
499	chaofengan	912	deshengmenxi	977	65
500	chaofengan	915	deshengmenxi	980	65
501	chaofengan	918	deshengmenxi	983	65
502	chaofengan	921	deshengmenxi	986	65
503	chaofengan	924	deshengmenxi	989	65
504	chaofengan	927	deshengmenxi	992	65
505	chaofengan	930	deshengmenxi	995	65
506	chaofengan	932	deshengmenxi	997	65
507	chaofengan	934	deshengmenxi	999	65
508	chaofengan	936	deshengmenxi	1001	65
509	chaofengan	938	deshengmenxi	1003	65
510	chaofengan	940	deshengmenxi	1005	65
511	chaofengan	942	deshengmenxi	1007	65
512	chaofengan	944	deshengmenxi	1009	65
513	chaofengan	946	deshengmenxi	1011	65
514	chaofengan	948	deshengmenxi	1013	65
515	chaofengan	950	deshengmenxi	1015	65
516	chaofengan	953	deshengmenxi	1018	65
517	chaofengan	956	deshengmenxi	1021	65
518	chaofengan	959	deshengmenxi	1024	65
519	chaofengan	962	deshengmenxi	1027	65
520	chaofengan	965	deshengmenxi	1030	65
521	chaofengan	968	deshengmenxi	1033	65
522	chaofengan	971	deshengmenxi	1036	65
523	chaofengan	974	deshengmenxi	1039	65
524	chaofengan	977	deshengmenxi	1042	65
525	chaofengan	979	deshengmenxi	1044	65
526	chaofengan	981	deshengmenxi	1046	65
527	chaofengan	983	deshengmenxi	1048	65
528	chaofengan	985	deshengmenxi	1050	65
529	chaofengan	987	deshengmenxi	1052	65
530	chaofengan	989	deshengmenxi	1054	65
531	chaofengan	991	deshengmenxi	1056	65
532	chaofengan	993	deshengmenxi	1058	65
533	chaofengan	995	deshengmenxi	1060	65
534	chaofengan	997	deshengmenxi	1062	65
535	chaofengan	999	deshengmenxi	1064	65
536	chaofengan	1001	deshengmenxi	1066	65
537	chaofengan	1003	deshengmenxi	1068	65
538	chaofengan	1006	deshengmenxi	1071	65
539	chaofengan	1009	deshengmenxi	1074	65
540	chaofengan	1012	deshengmenxi	1077	65
541	chaofengan	1015	deshengmenxi	1080	65
542	chaofengan	1018	deshengmenxi	1083	65
543	chaofengan	1021	deshengmenxi	1086	65
544	chaofengan	1024	deshengmenxi	1089	65
545	chaofengan	1027	deshengmenxi	1092	65
546	chaofengan	1029	deshengmenxi	1094	65
547	chaofengan	1031	deshengmenxi	1096	65
548	chaofengan	1033	deshengmenxi	1098	65
549	chaofengan	1035	deshengmenxi	1100	65
550	chaofengan	1037	deshengmenxi	1102	65
551	chaofengan	1039	deshengmenxi	1104	65
552	chaofengan	1041	deshengmenxi	1106	65
553	chaofengan	1043	deshengmenxi	1108	65
554	chaofengan	1045	deshengmenxi	1110	65
555	chaofengan	1047	deshengmenxi	1112	65
556	chaofengan	1049	deshengmenxi	1114	65
557	chaofengan	1051	deshengmenxi	1116	65
558	chaofengan	1053	deshengmenxi	1118	65
559	chaofengan	1055	deshengmenxi	1120	65
560	chaofengan	1057	deshengmenxi	1122	65
561	chaofengan	1059	deshengmenxi	1124	65
562	chaofengan	1061	deshengmenxi	1126	65
563	chaofengan	1063	deshengmenxi	1128	65
564	chaofengan	1066	deshengmenxi	1131	65
565	chaofengan	1069	deshengmenxi	1134	65
566	chaofengan	1072	deshengmenxi	1137	65
567	chaofengan	1075	deshengmenxi	1140	65
568	chaofengan	1078	deshengmenxi	1143	65
569	chaofengan	1081	deshengmenxi	1146	65
570	chaofengan	1084	deshengmenxi	1149	65
571	chaofengan	1087	deshengmenxi	1152	65
572	chaofengan	1090	deshengmenxi	1155	65
573	chaofengan	1093	deshengmenxi	1158	65
574	chaofengan	1096	deshengmenxi	1161	65
575	chaofengan	1099	deshengmenxi	1164	65
576	chaofengan	1102	deshengmenxi	1167	65
577	chaofengan	1105	deshengmenxi	1170	65
578	chaofengan	1108	deshengmenxi	1173	65
579	chaofengan	1111	deshengmenxi	1176	65
580	chaofengan	1113	deshengmenxi	1178	65
581	chaofengan	1115	deshengmenxi	1180	65
582	chaofengan	1117	deshengmenxi	1182	65
583	chaofengan	1119	deshengmenxi	1184	65
584	chaofengan	1121	deshengmenxi	1186	65
585	chaofengan	1123	deshengmenxi	1188	65
586	chaofengan	1125	deshengmenxi	1190	65
587	chaofengan	1127	deshengmenxi	1192	65
588	chaofengan	1129	deshengmenxi	1194	65
589	chaofengan	1131	deshengmenxi	1196	65
590	chaofengan	1133	deshengmenxi	1198	65
591	chaofengan	1136	deshengmenxi	1201	65
592	chaofengan	1139	deshengmenxi	1204	65
593	chaofengan	1142	deshengmenxi	1207	65
594	chaofengan	1145	deshengmenxi	1210	65
595	chaofengan	1148	deshengmenxi	1213	65
596	chaofengan	1151	deshengmenxi	1216	65
597	chaofengan	1154	deshengmenxi	1219	65
598	chaofengan	1157	deshengmenxi	1222	65
599	chaofengan	1160	deshengmenxi	1225	65
600	chaofengan	1163	deshengmenxi	1228	65
601	chaofengan	1166	deshengmenxi	1231	65
602	chaofengan	1169	deshengmenxi	1234	65
603	chaofengan	1172	deshengmenxi	1237	65
604	chaofengan	1175	deshengmenxi	1240	65
605	chaofengan	1179	deshengmenxi	1244	65
606	chaofengan	1183	deshengmenxi	1248	65
607	chaofengan	1187	deshengmenxi	1252	65
608	chaofengan	1191	deshengmenxi	1256	65
609	chaofengan	1200	deshengmenxi	1265	65
610	chaofengan	1205	deshengmenxi	1270	65
611	chaofengan	1210	deshengmenxi	1275	65
612	chaofengan	1215	deshengmenxi	1280	65
613	chaofengan	1220	deshengmenxi	1285	65
614	chaofengan	1225	deshengmenxi	1290	65
615	chaofengan	1230	deshengmenxi	1295	65
616	chaofengan	1235	deshengmenxi	1300	65
617	chaofengan	1240	deshengmenxi	1305	65
618	chaofengan	1245	deshengmenxi	1310	65
619	chaofengan	1251	deshengmenxi	1316	65
620	chaofengan	1257	deshengmenxi	1322	65
621	chaofengan	1264	deshengmenxi	1329	65
622	chaofengan	1271	deshengmenxi	1336	65
623	chaofengan	1277	deshengmenxi	1342	65
624	chaofengan	1284	deshengmenxi	1349	65
625	chaofengan	1292	deshengmenxi	1355	63
626	chaofengan	1300	deshengmenxi	1363	63
627	chaofengan	1310	deshengmenxi	1373	63
628	chaofengan	1320	deshengmenxi	1383	63
