# Supplementary material for: Fairness in optimizing bus-crew scheduling process
Source: PLoS One. 2017 Nov 30;12(11):e0187623. doi: 10.1371/journal.pone.0187623 (PMC5708815; doi:10.1371/journal.pone.0187623)
Supplement: S8 Appendix — (XLSX) [file pone.0187623.s008.xlsx]

## Sheet: Sheet1
1	beijingjiaohuachang	310	dabeiyao	336	26
2	beijingjiaohuachang	316	dabeiyao	342	26
3	beijingjiaohuachang	328	dabeiyao	354	26
4	beijingjiaohuachang	334	dabeiyao	360	26
5	beijingjiaohuachang	340	dabeiyao	366	26
6	beijingjiaohuachang	346	dabeiyao	372	26
7	beijingjiaohuachang	351	dabeiyao	377	26
8	beijingjiaohuachang	355	dabeiyao	381	26
9	beijingjiaohuachang	359	dabeiyao	385	26
10	beijingjiaohuachang	363	dabeiyao	389	26
11	beijingjiaohuachang	367	dabeiyao	393	26
12	beijingjiaohuachang	373	dabeiyao	399	26
13	beijingjiaohuachang	376	dabeiyao	402	26
14	beijingjiaohuachang	379	dabeiyao	405	26
15	beijingjiaohuachang	382	dabeiyao	408	26
16	beijingjiaohuachang	386	dabeiyao	414	28
17	beijingjiaohuachang	388	dabeiyao	412	24
18	beijingjiaohuachang	395	dabeiyao	423	28
19	beijingjiaohuachang	401	dabeiyao	429	28
20	beijingjiaohuachang	405	dabeiyao	433	28
21	beijingjiaohuachang	411	dabeiyao	439	28
22	beijingjiaohuachang	416	dabeiyao	444	28
23	beijingjiaohuachang	420	dabeiyao	448	28
24	beijingjiaohuachang	423	dabeiyao	453	30
25	beijingjiaohuachang	428	dabeiyao	458	30
26	beijingjiaohuachang	432	dabeiyao	462	30
27	beijingjiaohuachang	438	dabeiyao	468	30
28	beijingjiaohuachang	443	dabeiyao	473	30
29	beijingjiaohuachang	449	dabeiyao	479	30
30	beijingjiaohuachang	457	dabeiyao	487	30
31	beijingjiaohuachang	461	dabeiyao	488	27
32	beijingjiaohuachang	463	dabeiyao	495	32
33	beijingjiaohuachang	470	dabeiyao	502	32
34	beijingjiaohuachang	475	dabeiyao	507	32
35	beijingjiaohuachang	481	dabeiyao	513	32
36	beijingjiaohuachang	490	dabeiyao	522	32
37	beijingjiaohuachang	500	dabeiyao	532	32
38	beijingjiaohuachang	504	dabeiyao	536	32
39	beijingjiaohuachang	509	dabeiyao	541	32
40	beijingjiaohuachang	515	dabeiyao	547	32
41	beijingjiaohuachang	524	dabeiyao	556	32
42	beijingjiaohuachang	536	dabeiyao	568	32
43	beijingjiaohuachang	548	dabeiyao	580	32
44	beijingjiaohuachang	559	dabeiyao	591	32
45	beijingjiaohuachang	573	dabeiyao	605	32
46	beijingjiaohuachang	586	dabeiyao	618	32
47	beijingjiaohuachang	599	dabeiyao	631	32
48	beijingjiaohuachang	612	dabeiyao	644	32
49	beijingjiaohuachang	626	dabeiyao	658	32
50	beijingjiaohuachang	638	dabeiyao	670	32
51	beijingjiaohuachang	654	dabeiyao	686	32
52	beijingjiaohuachang	667	dabeiyao	699	32
53	beijingjiaohuachang	680	dabeiyao	712	32
54	beijingjiaohuachang	695	dabeiyao	725	30
55	beijingjiaohuachang	707	dabeiyao	737	30
56	beijingjiaohuachang	721	dabeiyao	751	30
57	beijingjiaohuachang	747	dabeiyao	777	30
58	beijingjiaohuachang	754	dabeiyao	784	30
59	beijingjiaohuachang	762	dabeiyao	792	30
60	beijingjiaohuachang	776	dabeiyao	806	30
61	beijingjiaohuachang	790	dabeiyao	820	30
62	beijingjiaohuachang	813	dabeiyao	843	30
63	beijingjiaohuachang	833	dabeiyao	863	30
64	beijingjiaohuachang	844	dabeiyao	874	30
65	beijingjiaohuachang	856	dabeiyao	886	30
66	beijingjiaohuachang	870	dabeiyao	900	30
67	beijingjiaohuachang	881	dabeiyao	911	30
68	beijingjiaohuachang	893	dabeiyao	923	30
69	beijingjiaohuachang	907	dabeiyao	937	30
70	beijingjiaohuachang	913	dabeiyao	943	30
71	beijingjiaohuachang	921	dabeiyao	951	30
72	beijingjiaohuachang	928	dabeiyao	958	30
73	beijingjiaohuachang	935	dabeiyao	967	32
74	beijingjiaohuachang	941	dabeiyao	973	32
75	beijingjiaohuachang	948	dabeiyao	980	32
76	beijingjiaohuachang	958	dabeiyao	990	32
77	beijingjiaohuachang	967	dabeiyao	999	32
78	beijingjiaohuachang	975	dabeiyao	1007	32
79	beijingjiaohuachang	983	dabeiyao	1015	32
80	beijingjiaohuachang	987	dabeiyao	1019	32
81	beijingjiaohuachang	994	dabeiyao	1026	32
82	beijingjiaohuachang	1002	dabeiyao	1034	32
83	beijingjiaohuachang	1010	dabeiyao	1042	32
84	beijingjiaohuachang	1018	dabeiyao	1050	32
85	beijingjiaohuachang	1021	dabeiyao	1047	26
86	beijingjiaohuachang	1026	dabeiyao	1058	32
87	beijingjiaohuachang	1030	dabeiyao	1062	32
88	beijingjiaohuachang	1034	dabeiyao	1066	32
89	beijingjiaohuachang	1038	dabeiyao	1070	32
90	beijingjiaohuachang	1043	dabeiyao	1075	32
91	beijingjiaohuachang	1048	dabeiyao	1080	32
92	beijingjiaohuachang	1053	dabeiyao	1085	32
93	beijingjiaohuachang	1059	dabeiyao	1091	32
94	beijingjiaohuachang	1064	dabeiyao	1096	32
95	beijingjiaohuachang	1071	dabeiyao	1103	32
96	beijingjiaohuachang	1077	dabeiyao	1109	32
97	beijingjiaohuachang	1082	dabeiyao	1114	32
98	beijingjiaohuachang	1091	dabeiyao	1121	30
99	beijingjiaohuachang	1093	dabeiyao	1119	26
100	beijingjiaohuachang	1100	dabeiyao	1130	30
101	beijingjiaohuachang	1108	dabeiyao	1138	30
102	beijingjiaohuachang	1115	dabeiyao	1143	28
103	beijingjiaohuachang	1120	dabeiyao	1148	28
104	beijingjiaohuachang	1125	dabeiyao	1153	28
105	beijingjiaohuachang	1133	dabeiyao	1161	28
106	beijingjiaohuachang	1144	dabeiyao	1172	28
107	beijingjiaohuachang	1155	dabeiyao	1183	28
108	beijingjiaohuachang	1165	dabeiyao	1195	30
109	beijingjiaohuachang	1182	dabeiyao	1210	28
110	beijingjiaohuachang	1193	dabeiyao	1221	28
111	beijingjiaohuachang	1203	dabeiyao	1231	28
112	beijingjiaohuachang	1219	dabeiyao	1245	26
113	beijingjiaohuachang	1229	dabeiyao	1255	26
114	beijingjiaohuachang	1239	dabeiyao	1265	26
115	beijingjiaohuachang	1254	dabeiyao	1280	26
116	beijingjiaohuachang	1267	dabeiyao	1293	26
117	beijingjiaohuachang	1277	dabeiyao	1303	26
118	beijingjiaohuachang	1290	dabeiyao	1316	26
119	beijingjiaohuachang	1312	dabeiyao	1338	26
120	beijingjiaohuachang	1320	dabeiyao	1346	26
121	dabeiyao	318	beijingjiaohuachang	344	26
122	dabeiyao	340	beijingjiaohuachang	366	26
123	dabeiyao	348	beijingjiaohuachang	374	26
124	dabeiyao	361	beijingjiaohuachang	387	26
125	dabeiyao	365	beijingjiaohuachang	391	26
126	dabeiyao	370	beijingjiaohuachang	396	26
127	dabeiyao	376	beijingjiaohuachang	402	26
128	dabeiyao	381	beijingjiaohuachang	407	26
129	dabeiyao	385	beijingjiaohuachang	411	26
130	dabeiyao	390	beijingjiaohuachang	416	26
131	dabeiyao	394	beijingjiaohuachang	420	26
132	dabeiyao	398	beijingjiaohuachang	424	26
133	dabeiyao	403	beijingjiaohuachang	429	26
134	dabeiyao	407	beijingjiaohuachang	433	26
135	dabeiyao	410	beijingjiaohuachang	436	26
136	dabeiyao	413	beijingjiaohuachang	439	26
137	dabeiyao	418	beijingjiaohuachang	446	28
138	dabeiyao	420	beijingjiaohuachang	448	28
139	dabeiyao	428	beijingjiaohuachang	456	28
140	dabeiyao	434	beijingjiaohuachang	462	28
141	dabeiyao	438	beijingjiaohuachang	466	28
142	dabeiyao	444	beijingjiaohuachang	472	28
143	dabeiyao	449	beijingjiaohuachang	477	28
144	dabeiyao	453	beijingjiaohuachang	481	28
145	dabeiyao	458	beijingjiaohuachang	486	28
146	dabeiyao	463	beijingjiaohuachang	493	30
147	dabeiyao	467	beijingjiaohuachang	497	30
148	dabeiyao	473	beijingjiaohuachang	503	30
149	dabeiyao	478	beijingjiaohuachang	508	30
150	dabeiyao	484	beijingjiaohuachang	516	32
151	dabeiyao	492	beijingjiaohuachang	524	32
152	dabeiyao	499	beijingjiaohuachang	531	32
153	dabeiyao	502	beijingjiaohuachang	534	32
154	dabeiyao	508	beijingjiaohuachang	540	32
155	dabeiyao	512	beijingjiaohuachang	544	32
156	dabeiyao	518	beijingjiaohuachang	550	32
157	dabeiyao	527	beijingjiaohuachang	559	32
158	dabeiyao	537	beijingjiaohuachang	569	32
159	dabeiyao	541	beijingjiaohuachang	573	32
160	dabeiyao	546	beijingjiaohuachang	578	32
161	dabeiyao	552	beijingjiaohuachang	584	32
162	dabeiyao	561	beijingjiaohuachang	593	32
163	dabeiyao	573	beijingjiaohuachang	605	32
164	dabeiyao	585	beijingjiaohuachang	617	32
165	dabeiyao	596	beijingjiaohuachang	628	32
166	dabeiyao	610	beijingjiaohuachang	642	32
167	dabeiyao	623	beijingjiaohuachang	655	32
168	dabeiyao	636	beijingjiaohuachang	668	32
169	dabeiyao	649	beijingjiaohuachang	681	32
170	dabeiyao	663	beijingjiaohuachang	695	32
171	dabeiyao	675	beijingjiaohuachang	705	30
172	dabeiyao	691	beijingjiaohuachang	721	30
173	dabeiyao	704	beijingjiaohuachang	734	30
174	dabeiyao	717	beijingjiaohuachang	747	30
175	dabeiyao	730	beijingjiaohuachang	760	30
176	dabeiyao	742	beijingjiaohuachang	772	30
177	dabeiyao	756	beijingjiaohuachang	786	30
178	dabeiyao	782	beijingjiaohuachang	812	30
179	dabeiyao	797	beijingjiaohuachang	827	30
180	dabeiyao	811	beijingjiaohuachang	841	30
181	dabeiyao	825	beijingjiaohuachang	855	30
182	dabeiyao	848	beijingjiaohuachang	878	30
183	dabeiyao	868	beijingjiaohuachang	898	30
184	dabeiyao	879	beijingjiaohuachang	909	30
185	dabeiyao	891	beijingjiaohuachang	921	30
186	dabeiyao	905	beijingjiaohuachang	937	32
187	dabeiyao	916	beijingjiaohuachang	948	32
188	dabeiyao	928	beijingjiaohuachang	960	32
189	dabeiyao	932	beijingjiaohuachang	964	32
190	dabeiyao	943	beijingjiaohuachang	975	32
191	dabeiyao	948	beijingjiaohuachang	980	32
192	dabeiyao	956	beijingjiaohuachang	988	32
193	dabeiyao	964	beijingjiaohuachang	996	32
194	dabeiyao	973	beijingjiaohuachang	1005	32
195	dabeiyao	978	beijingjiaohuachang	1010	32
196	dabeiyao	986	beijingjiaohuachang	1018	32
197	dabeiyao	996	beijingjiaohuachang	1028	32
198	dabeiyao	1004	beijingjiaohuachang	1036	32
199	dabeiyao	1013	beijingjiaohuachang	1045	32
200	dabeiyao	1021	beijingjiaohuachang	1053	32
201	dabeiyao	1025	beijingjiaohuachang	1057	32
202	dabeiyao	1033	beijingjiaohuachang	1065	32
203	dabeiyao	1040	beijingjiaohuachang	1072	32
204	dabeiyao	1048	beijingjiaohuachang	1080	32
205	dabeiyao	1052	beijingjiaohuachang	1084	32
206	dabeiyao	1057	beijingjiaohuachang	1089	32
207	dabeiyao	1064	beijingjiaohuachang	1096	32
208	dabeiyao	1067	beijingjiaohuachang	1099	32
209	dabeiyao	1073	beijingjiaohuachang	1105	32
210	dabeiyao	1076	beijingjiaohuachang	1108	32
211	dabeiyao	1081	beijingjiaohuachang	1113	32
212	dabeiyao	1085	beijingjiaohuachang	1117	32
213	dabeiyao	1091	beijingjiaohuachang	1123	32
214	dabeiyao	1097	beijingjiaohuachang	1129	32
215	dabeiyao	1101	beijingjiaohuachang	1133	32
216	dabeiyao	1108	beijingjiaohuachang	1140	32
217	dabeiyao	1115	beijingjiaohuachang	1147	32
218	dabeiyao	1119	beijingjiaohuachang	1149	30
219	dabeiyao	1124	beijingjiaohuachang	1154	30
220	dabeiyao	1129	beijingjiaohuachang	1159	30
221	dabeiyao	1136	beijingjiaohuachang	1166	30
222	dabeiyao	1144	beijingjiaohuachang	1174	30
223	dabeiyao	1148	beijingjiaohuachang	1178	30
224	dabeiyao	1153	beijingjiaohuachang	1183	30
225	dabeiyao	1159	beijingjiaohuachang	1189	30
226	dabeiyao	1166	beijingjiaohuachang	1194	28
227	dabeiyao	1178	beijingjiaohuachang	1206	28
228	dabeiyao	1188	beijingjiaohuachang	1216	28
229	dabeiyao	1200	beijingjiaohuachang	1228	28
230	dabeiyao	1215	beijingjiaohuachang	1243	28
231	dabeiyao	1227	beijingjiaohuachang	1255	28
232	dabeiyao	1237	beijingjiaohuachang	1265	28
233	dabeiyao	1250	beijingjiaohuachang	1278	28
234	dabeiyao	1260	beijingjiaohuachang	1288	28
235	dabeiyao	1270	beijingjiaohuachang	1298	28
236	dabeiyao	1286	beijingjiaohuachang	1312	26
237	dabeiyao	1298	beijingjiaohuachang	1324	26
238	dabeiyao	1308	beijingjiaohuachang	1334	26
239	dabeiyao	1323	beijingjiaohuachang	1349	26
240	dabeiyao	1346	beijingjiaohuachang	1372	26
241	dabeiyao	1360	beijingjiaohuachang	1386	26

## Sheet: Sheet3
acb8da95-07b3-4a3e-8693-4cda0c98aa2c	4ac1a116-b7f7-493e-a89b-a1d0e93ac3e4	E6E8B775-D78E-4E9A-B041-D5D3EEDD8B2C	202	34	CE50B491-E238-459D-A86C-1223F158BAA7	643c0fce-7a7e-486e-aeb8-6863b5011585											6	2	101	0	99:99	6	05:40:00	1	6	26	CE50B491-E238-459D-A86C-1223F158BAA7	4ac1a116-b7f7-493e-a89b-a1d0e93ac3e4	2	101	5	500	0500D07	NULL	NULL
13c21b84-1562-4d2a-a434-c755ef665b08	4ac1a116-b7f7-493e-a89b-a1d0e93ac3e4	FFAAF1D1-B124-462F-8001-E8C023DF40C9	202	34	CE50B491-E238-459D-A86C-1223F158BAA7	266b60fe-a57c-4e27-b381-8ae15f298f40											7	2	101	6	06:06:00	7	06:10:00	1	5	26	CE50B491-E238-459D-A86C-1223F158BAA7	4ac1a116-b7f7-493e-a89b-a1d0e93ac3e4	2	101	0	500	0500D07	NULL	NULL
7bd0c7eb-a0b4-4cce-b47e-e8f96e9f257b	4ac1a116-b7f7-493e-a89b-a1d0e93ac3e4	E6E8B775-D78E-4E9A-B041-D5D3EEDD8B2C	202	34	CE50B491-E238-459D-A86C-1223F158BAA7	d86c5d19-395d-4b0c-ad4a-c5608fb87b6b											21	2	101	7	06:36:00	21	06:45:00	1	4	28	CE50B491-E238-459D-A86C-1223F158BAA7	4ac1a116-b7f7-493e-a89b-a1d0e93ac3e4	2	101	0	500	0500D07	NULL	NULL
81cbccba-4960-4618-980c-500f3e09f1c9	4ac1a116-b7f7-493e-a89b-a1d0e93ac3e4	FFAAF1D1-B124-462F-8001-E8C023DF40C9	202	34	CE50B491-E238-459D-A86C-1223F158BAA7	85509abe-7e30-42d2-bed3-4628df4fd33c											22	2	101	21	07:13:00	22	07:18:00	1	4	28	CE50B491-E238-459D-A86C-1223F158BAA7	4ac1a116-b7f7-493e-a89b-a1d0e93ac3e4	2	101	0	500	0500D07	NULL	NULL
e2acf097-04f8-4c1e-ada6-dfaf736e5735	4ac1a116-b7f7-493e-a89b-a1d0e93ac3e4	E6E8B775-D78E-4E9A-B041-D5D3EEDD8B2C	202	34	CE50B491-E238-459D-A86C-1223F158BAA7	0dfc2d64-5d52-428d-be0e-8b560ad8f747											36	2	101	22	07:46:00	36	08:01:00	1	6	32	CE50B491-E238-459D-A86C-1223F158BAA7	4ac1a116-b7f7-493e-a89b-a1d0e93ac3e4	2	101	0	500	0500D07	NULL	NULL
4e9bef49-b6ec-4fea-b1bc-5848305d2518	4ac1a116-b7f7-493e-a89b-a1d0e93ac3e4	FFAAF1D1-B124-462F-8001-E8C023DF40C9	202	34	CE50B491-E238-459D-A86C-1223F158BAA7	1c54c9ed-f5d5-451f-9db3-b8331a063e01											37	2	101	36	08:33:00	37	08:38:00	1	6	32	CE50B491-E238-459D-A86C-1223F158BAA7	4ac1a116-b7f7-493e-a89b-a1d0e93ac3e4	2	101	0	500	0500D07	NULL	NULL
873bcedb-4bec-411f-a6bf-534135331327	4ac1a116-b7f7-493e-a89b-a1d0e93ac3e4	E6E8B775-D78E-4E9A-B041-D5D3EEDD8B2C	202	34	CE50B491-E238-459D-A86C-1223F158BAA7	0dfc2d64-5d52-428d-be0e-8b560ad8f747											51	2	101	37	09:10:00	46	09:33:00	1	14	32	CE50B491-E238-459D-A86C-1223F158BAA7	4ac1a116-b7f7-493e-a89b-a1d0e93ac3e4	2	101	0	500	0500D07	NULL	NULL
65e1e461-bbf5-4acb-8765-13661ce8c21c	4ac1a116-b7f7-493e-a89b-a1d0e93ac3e4	FFAAF1D1-B124-462F-8001-E8C023DF40C9	202	34	CE50B491-E238-459D-A86C-1223F158BAA7	1c54c9ed-f5d5-451f-9db3-b8331a063e01											47	2	101	46	10:05:00	47	10:10:00	1	14	32	CE50B491-E238-459D-A86C-1223F158BAA7	4ac1a116-b7f7-493e-a89b-a1d0e93ac3e4	2	101	0	500	0500D07	NULL	NULL
b0a99cdb-5572-4e86-8b42-34ed8ff814e6	4ac1a116-b7f7-493e-a89b-a1d0e93ac3e4	E6E8B775-D78E-4E9A-B041-D5D3EEDD8B2C	202	34	CE50B491-E238-459D-A86C-1223F158BAA7	0dfc2d64-5d52-428d-be0e-8b560ad8f747											62	2	101	47	10:42:00	52	10:54:00	1	16	32	CE50B491-E238-459D-A86C-1223F158BAA7	4ac1a116-b7f7-493e-a89b-a1d0e93ac3e4	2	101	0	500	0500D07	NULL	NULL
83fcb873-839a-40c9-9e94-c716907e041b	4ac1a116-b7f7-493e-a89b-a1d0e93ac3e4	FFAAF1D1-B124-462F-8001-E8C023DF40C9	202	34	CE50B491-E238-459D-A86C-1223F158BAA7	bd76ffe4-9933-48df-b38a-611a943edd4f											53	2	101	52	11:26:00	53	11:31:00	1	16	30	CE50B491-E238-459D-A86C-1223F158BAA7	4ac1a116-b7f7-493e-a89b-a1d0e93ac3e4	2	101	0	500	0500D07	NULL	NULL
fa940f49-1e73-4828-b9e6-0e0c55b03a91	4ac1a116-b7f7-493e-a89b-a1d0e93ac3e4	E6E8B775-D78E-4E9A-B041-D5D3EEDD8B2C	202	34	CE50B491-E238-459D-A86C-1223F158BAA7	5f9e08e4-37fe-43bd-9da9-660245e3ef83											68	2	101	53	12:01:00	58	12:27:00	1	26	30	CE50B491-E238-459D-A86C-1223F158BAA7	4ac1a116-b7f7-493e-a89b-a1d0e93ac3e4	2	101	0	500	0500D07	NULL	NULL
e91f09ff-5ca4-4f79-ae01-b50675d6c8b1	4ac1a116-b7f7-493e-a89b-a1d0e93ac3e4	FFAAF1D1-B124-462F-8001-E8C023DF40C9	202	34	CE50B491-E238-459D-A86C-1223F158BAA7	bd76ffe4-9933-48df-b38a-611a943edd4f											59	2	101	58	12:57:00	59	13:02:00	1	26	30	CE50B491-E238-459D-A86C-1223F158BAA7	4ac1a116-b7f7-493e-a89b-a1d0e93ac3e4	2	101	0	500	0500D07	NULL	NULL
24b50175-1b53-4410-93d7-9bff426d40e5	4ac1a116-b7f7-493e-a89b-a1d0e93ac3e4	E6E8B775-D78E-4E9A-B041-D5D3EEDD8B2C	202	34	CE50B491-E238-459D-A86C-1223F158BAA7	5f9e08e4-37fe-43bd-9da9-660245e3ef83											74	2	105	59	13:32:00	64	13:53:00	1	20	30	CE50B491-E238-459D-A86C-1223F158BAA7	4ac1a116-b7f7-493e-a89b-a1d0e93ac3e4	2	105	5	500	0500D07	NULL	NULL
f046a5e0-fd7a-41ea-be82-62ba8cd036b9	4ac1a116-b7f7-493e-a89b-a1d0e93ac3e4	FFAAF1D1-B124-462F-8001-E8C023DF40C9	202	34	CE50B491-E238-459D-A86C-1223F158BAA7	bd76ffe4-9933-48df-b38a-611a943edd4f											65	2	105	64	14:23:00	64	14:28:00	1	20	30	CE50B491-E238-459D-A86C-1223F158BAA7	4ac1a116-b7f7-493e-a89b-a1d0e93ac3e4	2	105	0	500	0500D07	NULL	NULL
6ce60331-01be-4b1b-aad0-e1553444255a	4ac1a116-b7f7-493e-a89b-a1d0e93ac3e4	E6E8B775-D78E-4E9A-B041-D5D3EEDD8B2C	202	34	CE50B491-E238-459D-A86C-1223F158BAA7	5f9e08e4-37fe-43bd-9da9-660245e3ef83											81	2	105	64	14:58:00	71	15:13:00	1	6	30	CE50B491-E238-459D-A86C-1223F158BAA7	4ac1a116-b7f7-493e-a89b-a1d0e93ac3e4	2	105	0	500	0500D07	NULL	NULL
715eb550-78d9-46ed-9827-c7e118d50a92	4ac1a116-b7f7-493e-a89b-a1d0e93ac3e4	FFAAF1D1-B124-462F-8001-E8C023DF40C9	202	34	CE50B491-E238-459D-A86C-1223F158BAA7	1c54c9ed-f5d5-451f-9db3-b8331a063e01											73	2	105	71	15:43:00	72	15:48:00	1	5	32	CE50B491-E238-459D-A86C-1223F158BAA7	4ac1a116-b7f7-493e-a89b-a1d0e93ac3e4	2	105	0	500	0500D07	NULL	NULL
5c49ab30-335b-496a-a609-87b6cef6b750	4ac1a116-b7f7-493e-a89b-a1d0e93ac3e4	E6E8B775-D78E-4E9A-B041-D5D3EEDD8B2C	202	34	CE50B491-E238-459D-A86C-1223F158BAA7	0dfc2d64-5d52-428d-be0e-8b560ad8f747											93	2	105	72	16:20:00	83	16:42:00	1	8	32	CE50B491-E238-459D-A86C-1223F158BAA7	4ac1a116-b7f7-493e-a89b-a1d0e93ac3e4	2	105	0	500	0500D07	NULL	NULL
a592109b-b7c5-4915-9ad1-aa960cd7b65d	4ac1a116-b7f7-493e-a89b-a1d0e93ac3e4	FFAAF1D1-B124-462F-8001-E8C023DF40C9	202	34	CE50B491-E238-459D-A86C-1223F158BAA7	1c54c9ed-f5d5-451f-9db3-b8331a063e01											85	2	105	83	17:14:00	84	17:20:00	1	7	32	CE50B491-E238-459D-A86C-1223F158BAA7	4ac1a116-b7f7-493e-a89b-a1d0e93ac3e4	2	105	0	500	0500D07	NULL	NULL
56c15d45-a5b5-48b1-8e55-cc9e3830479d	4ac1a116-b7f7-493e-a89b-a1d0e93ac3e4	E6E8B775-D78E-4E9A-B041-D5D3EEDD8B2C	202	34	CE50B491-E238-459D-A86C-1223F158BAA7	0dfc2d64-5d52-428d-be0e-8b560ad8f747											108	2	105	84	17:52:00	98	18:02:00	1	5	32	CE50B491-E238-459D-A86C-1223F158BAA7	4ac1a116-b7f7-493e-a89b-a1d0e93ac3e4	2	105	0	500	0500D07	NULL	NULL
82620243-40b6-487c-a68c-13bf402fa48a	4ac1a116-b7f7-493e-a89b-a1d0e93ac3e4	FFAAF1D1-B124-462F-8001-E8C023DF40C9	202	34	CE50B491-E238-459D-A86C-1223F158BAA7	bd76ffe4-9933-48df-b38a-611a943edd4f											100	2	105	98	18:34:00	99	18:39:00	1	4	30	CE50B491-E238-459D-A86C-1223F158BAA7	4ac1a116-b7f7-493e-a89b-a1d0e93ac3e4	2	105	0	500	0500D07	NULL	NULL
aefc5b9a-848e-4dba-9fdf-e38124e13074	4ac1a116-b7f7-493e-a89b-a1d0e93ac3e4	E6E8B775-D78E-4E9A-B041-D5D3EEDD8B2C	202	34	CE50B491-E238-459D-A86C-1223F158BAA7	d86c5d19-395d-4b0c-ad4a-c5608fb87b6b											123	2	105	99	19:09:00	110	19:42:00	1	17	28	CE50B491-E238-459D-A86C-1223F158BAA7	4ac1a116-b7f7-493e-a89b-a1d0e93ac3e4	2	105	0	500	0500D07	NULL	NULL
637447db-73c9-42dd-99c4-f092c106d0b5	4ac1a116-b7f7-493e-a89b-a1d0e93ac3e4	FFAAF1D1-B124-462F-8001-E8C023DF40C9	202	34	CE50B491-E238-459D-A86C-1223F158BAA7	85509abe-7e30-42d2-bed3-4628df4fd33c											112	2	105	110	20:10:00	111	20:15:00	1	15	28	CE50B491-E238-459D-A86C-1223F158BAA7	4ac1a116-b7f7-493e-a89b-a1d0e93ac3e4	2	105	0	500	0500D07	NULL	NULL
099450e0-c697-46a5-bd68-203fbebbbb09	4ac1a116-b7f7-493e-a89b-a1d0e93ac3e4	E6E8B775-D78E-4E9A-B041-D5D3EEDD8B2C	202	34	CE50B491-E238-459D-A86C-1223F158BAA7	643c0fce-7a7e-486e-aeb8-6863b5011585											135	2	105	111	20:47:00	116	20:54:00	1	15	26	CE50B491-E238-459D-A86C-1223F158BAA7	4ac1a116-b7f7-493e-a89b-a1d0e93ac3e4	2	105	0	500	0500D07	NULL	NULL
13e65895-c4d8-4ddc-b8a9-afe896110919	4ac1a116-b7f7-493e-a89b-a1d0e93ac3e4	FFAAF1D1-B124-462F-8001-E8C023DF40C9	202	34	CE50B491-E238-459D-A86C-1223F158BAA7	266b60fe-a57c-4e27-b381-8ae15f298f40											118	2	105	116	21:20:00	117	21:26:00	1	16	26	CE50B491-E238-459D-A86C-1223F158BAA7	4ac1a116-b7f7-493e-a89b-a1d0e93ac3e4	2	105	0	500	0500D07	NULL	NULL
d321dca0-0e3a-4bb9-85b4-d681a4efb620	4ac1a116-b7f7-493e-a89b-a1d0e93ac3e4	E6E8B775-D78E-4E9A-B041-D5D3EEDD8B2C	202	34	CE50B491-E238-459D-A86C-1223F158BAA7	NULL											141	2	105	117	21:52:00	0	99:99	0	0	0	CE50B491-E238-459D-A86C-1223F158BAA7	4ac1a116-b7f7-493e-a89b-a1d0e93ac3e4	2	105	3	500	0500D07	NULL	NULL
2fde3221-69b5-4d47-b64d-300445226fb4	4ac1a116-b7f7-493e-a89b-a1d0e93ac3e4	E6E8B775-D78E-4E9A-B041-D5D3EEDD8B2C	202	34	CE50B491-E238-459D-A86C-1223F158BAA7	643c0fce-7a7e-486e-aeb8-6863b5011585											8	4	101	0	99:99	8	05:51:00	1	5	26	CE50B491-E238-459D-A86C-1223F158BAA7	4ac1a116-b7f7-493e-a89b-a1d0e93ac3e4	4	101	5	500	0500D07	NULL	NULL
17258391-edc8-47ad-886f-6ce8c36e411a	4ac1a116-b7f7-493e-a89b-a1d0e93ac3e4	FFAAF1D1-B124-462F-8001-E8C023DF40C9	202	34	CE50B491-E238-459D-A86C-1223F158BAA7	266b60fe-a57c-4e27-b381-8ae15f298f40											9	4	101	8	06:17:00	9	06:21:00	1	5	26	CE50B491-E238-459D-A86C-1223F158BAA7	4ac1a116-b7f7-493e-a89b-a1d0e93ac3e4	4	101	0	500	0500D07	NULL	NULL
c9110298-d4e4-4dd3-8512-3c76f9dfaad7	4ac1a116-b7f7-493e-a89b-a1d0e93ac3e4	E6E8B775-D78E-4E9A-B041-D5D3EEDD8B2C	202	34	CE50B491-E238-459D-A86C-1223F158BAA7	d86c5d19-395d-4b0c-ad4a-c5608fb87b6b											23	4	101	9	06:47:00	23	06:56:00	1	5	28	CE50B491-E238-459D-A86C-1223F158BAA7	4ac1a116-b7f7-493e-a89b-a1d0e93ac3e4	4	101	0	500	0500D07	NULL	NULL
aeca969a-bb0a-4c12-856a-fd97fb4a6733	4ac1a116-b7f7-493e-a89b-a1d0e93ac3e4	FFAAF1D1-B124-462F-8001-E8C023DF40C9	202	34	CE50B491-E238-459D-A86C-1223F158BAA7	85509abe-7e30-42d2-bed3-4628df4fd33c											24	4	101	23	07:24:00	24	07:29:00	1	5	28	CE50B491-E238-459D-A86C-1223F158BAA7	4ac1a116-b7f7-493e-a89b-a1d0e93ac3e4	4	101	0	500	0500D07	NULL	NULL
72ca7fe8-5d47-4693-bc66-5e9fea104eff	4ac1a116-b7f7-493e-a89b-a1d0e93ac3e4	E6E8B775-D78E-4E9A-B041-D5D3EEDD8B2C	202	34	CE50B491-E238-459D-A86C-1223F158BAA7	0dfc2d64-5d52-428d-be0e-8b560ad8f747											37	4	101	24	07:57:00	37	08:10:00	1	9	32	CE50B491-E238-459D-A86C-1223F158BAA7	4ac1a116-b7f7-493e-a89b-a1d0e93ac3e4	4	101	0	500	0500D07	NULL	NULL
c24a96eb-3d5b-46c5-a7c6-8d145d32f683	4ac1a116-b7f7-493e-a89b-a1d0e93ac3e4	FFAAF1D1-B124-462F-8001-E8C023DF40C9	202	34	CE50B491-E238-459D-A86C-1223F158BAA7	1c54c9ed-f5d5-451f-9db3-b8331a063e01											38	4	101	37	08:42:00	38	08:47:00	1	9	32	CE50B491-E238-459D-A86C-1223F158BAA7	4ac1a116-b7f7-493e-a89b-a1d0e93ac3e4	4	101	0	500	0500D07	NULL	NULL
182d71d0-1973-479e-917d-6bd4eb014c5a	4ac1a116-b7f7-493e-a89b-a1d0e93ac3e4	E6E8B775-D78E-4E9A-B041-D5D3EEDD8B2C	202	34	CE50B491-E238-459D-A86C-1223F158BAA7	0dfc2d64-5d52-428d-be0e-8b560ad8f747											53	4	101	38	09:19:00	48	09:59:00	1	13	32	CE50B491-E238-459D-A86C-1223F158BAA7	4ac1a116-b7f7-493e-a89b-a1d0e93ac3e4	4	101	0	500	0500D07	NULL	NULL
f4d09519-da52-403c-8b86-915afda8a59a	4ac1a116-b7f7-493e-a89b-a1d0e93ac3e4	FFAAF1D1-B124-462F-8001-E8C023DF40C9	202	34	CE50B491-E238-459D-A86C-1223F158BAA7	1c54c9ed-f5d5-451f-9db3-b8331a063e01											49	4	101	48	10:31:00	49	10:36:00	1	13	32	CE50B491-E238-459D-A86C-1223F158BAA7	4ac1a116-b7f7-493e-a89b-a1d0e93ac3e4	4	101	0	500	0500D07	NULL	NULL
607981b9-d613-4c0b-9f97-35f7fb5bfb94	4ac1a116-b7f7-493e-a89b-a1d0e93ac3e4	E6E8B775-D78E-4E9A-B041-D5D3EEDD8B2C	202	34	CE50B491-E238-459D-A86C-1223F158BAA7	0dfc2d64-5d52-428d-be0e-8b560ad8f747											64	4	101	49	11:08:00	54	11:20:00	1	13	32	CE50B491-E238-459D-A86C-1223F158BAA7	4ac1a116-b7f7-493e-a89b-a1d0e93ac3e4	4	101	0	500	0500D07	NULL	NULL
449ad169-72a4-4fff-809b-f1504f8cf434	4ac1a116-b7f7-493e-a89b-a1d0e93ac3e4	FFAAF1D1-B124-462F-8001-E8C023DF40C9	202	34	CE50B491-E238-459D-A86C-1223F158BAA7	bd76ffe4-9933-48df-b38a-611a943edd4f											55	4	101	54	11:52:00	55	11:57:00	1	13	30	CE50B491-E238-459D-A86C-1223F158BAA7	4ac1a116-b7f7-493e-a89b-a1d0e93ac3e4	4	101	0	500	0500D07	NULL	NULL
96e51ab0-779a-46b8-ac31-4fa88beb2960	4ac1a116-b7f7-493e-a89b-a1d0e93ac3e4	E6E8B775-D78E-4E9A-B041-D5D3EEDD8B2C	202	34	CE50B491-E238-459D-A86C-1223F158BAA7	5f9e08e4-37fe-43bd-9da9-660245e3ef83											70	4	101	55	12:27:00	60	12:42:00	1	8	30	CE50B491-E238-459D-A86C-1223F158BAA7	4ac1a116-b7f7-493e-a89b-a1d0e93ac3e4	4	101	0	500	0500D07	NULL	NULL
ad741f7e-b559-4007-be65-05c025168507	4ac1a116-b7f7-493e-a89b-a1d0e93ac3e4	FFAAF1D1-B124-462F-8001-E8C023DF40C9	202	34	CE50B491-E238-459D-A86C-1223F158BAA7	bd76ffe4-9933-48df-b38a-611a943edd4f											61	4	101	60	13:12:00	60	13:17:00	1	15	30	CE50B491-E238-459D-A86C-1223F158BAA7	4ac1a116-b7f7-493e-a89b-a1d0e93ac3e4	4	101	0	500	0500D07	NULL	NULL
f745b52e-c292-4c59-9655-5376d2a327fe	4ac1a116-b7f7-493e-a89b-a1d0e93ac3e4	E6E8B775-D78E-4E9A-B041-D5D3EEDD8B2C	202	34	CE50B491-E238-459D-A86C-1223F158BAA7	5f9e08e4-37fe-43bd-9da9-660245e3ef83											75	4	105	60	13:47:00	65	14:04:00	1	11	30	CE50B491-E238-459D-A86C-1223F158BAA7	4ac1a116-b7f7-493e-a89b-a1d0e93ac3e4	4	105	5	500	0500D07	NULL	NULL
3070cb47-4dca-41a3-b660-cdc33ee8a49f	4ac1a116-b7f7-493e-a89b-a1d0e93ac3e4	FFAAF1D1-B124-462F-8001-E8C023DF40C9	202	34	CE50B491-E238-459D-A86C-1223F158BAA7	bd76ffe4-9933-48df-b38a-611a943edd4f											66	4	105	65	14:34:00	65	14:39:00	1	11	30	CE50B491-E238-459D-A86C-1223F158BAA7	4ac1a116-b7f7-493e-a89b-a1d0e93ac3e4	4	105	0	500	0500D07	NULL	NULL
4c435fbc-f6c6-4d84-baff-cc53e15ab38f	4ac1a116-b7f7-493e-a89b-a1d0e93ac3e4	E6E8B775-D78E-4E9A-B041-D5D3EEDD8B2C	202	34	CE50B491-E238-459D-A86C-1223F158BAA7	5f9e08e4-37fe-43bd-9da9-660245e3ef83											83	4	105	65	15:09:00	73	15:28:00	1	7	30	CE50B491-E238-459D-A86C-1223F158BAA7	4ac1a116-b7f7-493e-a89b-a1d0e93ac3e4	4	105	0	500	0500D07	NULL	NULL
bb4de658-4f61-4dca-ae48-caedb70b236c	4ac1a116-b7f7-493e-a89b-a1d0e93ac3e4	FFAAF1D1-B124-462F-8001-E8C023DF40C9	202	34	CE50B491-E238-459D-A86C-1223F158BAA7	1c54c9ed-f5d5-451f-9db3-b8331a063e01											75	4	105	73	15:58:00	74	16:04:00	1	8	32	CE50B491-E238-459D-A86C-1223F158BAA7	4ac1a116-b7f7-493e-a89b-a1d0e93ac3e4	4	105	0	500	0500D07	NULL	NULL
549c6441-f9d0-4dc6-8090-7e452d12f11c	4ac1a116-b7f7-493e-a89b-a1d0e93ac3e4	E6E8B775-D78E-4E9A-B041-D5D3EEDD8B2C	202	34	CE50B491-E238-459D-A86C-1223F158BAA7	0dfc2d64-5d52-428d-be0e-8b560ad8f747											95	4	105	74	16:36:00	85	16:58:00	1	8	32	CE50B491-E238-459D-A86C-1223F158BAA7	4ac1a116-b7f7-493e-a89b-a1d0e93ac3e4	4	105	0	500	0500D07	NULL	NULL
1689b4d2-3cf5-4727-bed9-2321ce9b97f8	4ac1a116-b7f7-493e-a89b-a1d0e93ac3e4	FFAAF1D1-B124-462F-8001-E8C023DF40C9	202	34	CE50B491-E238-459D-A86C-1223F158BAA7	1c54c9ed-f5d5-451f-9db3-b8331a063e01											88	4	105	86	17:30:00	87	17:37:00	1	5	32	CE50B491-E238-459D-A86C-1223F158BAA7	4ac1a116-b7f7-493e-a89b-a1d0e93ac3e4	4	105	0	500	0500D07	NULL	NULL
c8071a04-b884-4735-b2cc-b88f7c0290f8	4ac1a116-b7f7-493e-a89b-a1d0e93ac3e4	E6E8B775-D78E-4E9A-B041-D5D3EEDD8B2C	202	34	CE50B491-E238-459D-A86C-1223F158BAA7	5f9e08e4-37fe-43bd-9da9-660245e3ef83											111	4	105	87	18:09:00	101	18:20:00	1	7	30	CE50B491-E238-459D-A86C-1223F158BAA7	4ac1a116-b7f7-493e-a89b-a1d0e93ac3e4	4	105	0	500	0500D07	NULL	NULL
b9a85d6c-ebf9-468d-af00-d29a86e7f1ef	4ac1a116-b7f7-493e-a89b-a1d0e93ac3e4	FFAAF1D1-B124-462F-8001-E8C023DF40C9	202	34	CE50B491-E238-459D-A86C-1223F158BAA7	bd76ffe4-9933-48df-b38a-611a943edd4f											103	4	105	101	18:50:00	102	18:56:00	1	7	30	CE50B491-E238-459D-A86C-1223F158BAA7	4ac1a116-b7f7-493e-a89b-a1d0e93ac3e4	4	105	0	500	0500D07	NULL	NULL
d4a1a9a3-d929-4e37-b160-81024b840883	4ac1a116-b7f7-493e-a89b-a1d0e93ac3e4	E6E8B775-D78E-4E9A-B041-D5D3EEDD8B2C	202	34	CE50B491-E238-459D-A86C-1223F158BAA7	d86c5d19-395d-4b0c-ad4a-c5608fb87b6b											126	4	105	102	19:26:00	111	19:53:00	1	11	28	CE50B491-E238-459D-A86C-1223F158BAA7	4ac1a116-b7f7-493e-a89b-a1d0e93ac3e4	4	105	0	500	0500D07	NULL	NULL
2a350b33-6fca-42e1-9801-e9129058719c	4ac1a116-b7f7-493e-a89b-a1d0e93ac3e4	FFAAF1D1-B124-462F-8001-E8C023DF40C9	202	34	CE50B491-E238-459D-A86C-1223F158BAA7	85509abe-7e30-42d2-bed3-4628df4fd33c											113	4	105	111	20:21:00	112	20:27:00	1	12	28	CE50B491-E238-459D-A86C-1223F158BAA7	4ac1a116-b7f7-493e-a89b-a1d0e93ac3e4	4	105	0	500	0500D07	NULL	NULL
a1619944-5c99-4179-89a5-03907e351a5b	4ac1a116-b7f7-493e-a89b-a1d0e93ac3e4	E6E8B775-D78E-4E9A-B041-D5D3EEDD8B2C	202	34	CE50B491-E238-459D-A86C-1223F158BAA7	643c0fce-7a7e-486e-aeb8-6863b5011585											136	4	105	112	20:55:00	117	21:07:00	1	13	26	CE50B491-E238-459D-A86C-1223F158BAA7	4ac1a116-b7f7-493e-a89b-a1d0e93ac3e4	4	105	0	500	0500D07	NULL	NULL
0687e787-b7be-4b23-848f-1480c208ddff	4ac1a116-b7f7-493e-a89b-a1d0e93ac3e4	FFAAF1D1-B124-462F-8001-E8C023DF40C9	202	34	CE50B491-E238-459D-A86C-1223F158BAA7	266b60fe-a57c-4e27-b381-8ae15f298f40											119	4	105	117	21:33:00	118	21:38:00	1	12	26	CE50B491-E238-459D-A86C-1223F158BAA7	4ac1a116-b7f7-493e-a89b-a1d0e93ac3e4	4	105	0	500	0500D07	NULL	NULL
06ef6473-fced-4226-8ec7-fa7db37a9517	4ac1a116-b7f7-493e-a89b-a1d0e93ac3e4	E6E8B775-D78E-4E9A-B041-D5D3EEDD8B2C	202	34	CE50B491-E238-459D-A86C-1223F158BAA7	NULL											142	4	105	118	22:04:00	0	99:99	0	0	0	CE50B491-E238-459D-A86C-1223F158BAA7	4ac1a116-b7f7-493e-a89b-a1d0e93ac3e4	4	105	3	500	0500D07	NULL	NULL
15a6b7c0-4582-42cb-868a-1ac40dbffbee	4ac1a116-b7f7-493e-a89b-a1d0e93ac3e4	E6E8B775-D78E-4E9A-B041-D5D3EEDD8B2C	202	34	CE50B491-E238-459D-A86C-1223F158BAA7	643c0fce-7a7e-486e-aeb8-6863b5011585											15	5	101	0	99:99	15	06:19:00	1	3	26	CE50B491-E238-459D-A86C-1223F158BAA7	4ac1a116-b7f7-493e-a89b-a1d0e93ac3e4	5	101	5	500	0500D07	NULL	NULL
40ba79c3-1162-4e22-b76d-f3f12c93eed5	4ac1a116-b7f7-493e-a89b-a1d0e93ac3e4	FFAAF1D1-B124-462F-8001-E8C023DF40C9	202	34	CE50B491-E238-459D-A86C-1223F158BAA7	266b60fe-a57c-4e27-b381-8ae15f298f40											16	5	101	15	06:45:00	16	06:50:00	1	3	26	CE50B491-E238-459D-A86C-1223F158BAA7	4ac1a116-b7f7-493e-a89b-a1d0e93ac3e4	5	101	0	500	0500D07	NULL	NULL
9e3a5ed4-3a13-4967-ae1d-509f14dd9f28	4ac1a116-b7f7-493e-a89b-a1d0e93ac3e4	E6E8B775-D78E-4E9A-B041-D5D3EEDD8B2C	202	34	CE50B491-E238-459D-A86C-1223F158BAA7	5f9e08e4-37fe-43bd-9da9-660245e3ef83											30	5	101	16	07:16:00	30	07:29:00	1	6	30	CE50B491-E238-459D-A86C-1223F158BAA7	4ac1a116-b7f7-493e-a89b-a1d0e93ac3e4	5	101	0	500	0500D07	NULL	NULL
aa8788dd-a528-4c3a-bfce-f30d95f385a8	4ac1a116-b7f7-493e-a89b-a1d0e93ac3e4	FFAAF1D1-B124-462F-8001-E8C023DF40C9	202	34	CE50B491-E238-459D-A86C-1223F158BAA7	1c54c9ed-f5d5-451f-9db3-b8331a063e01											31	5	101	30	07:59:00	31	08:04:00	1	6	32	CE50B491-E238-459D-A86C-1223F158BAA7	4ac1a116-b7f7-493e-a89b-a1d0e93ac3e4	5	101	0	500	0500D07	NULL	NULL
f0b6b331-9f07-485a-b868-b4ba22f34fe5	4ac1a116-b7f7-493e-a89b-a1d0e93ac3e4	E6E8B775-D78E-4E9A-B041-D5D3EEDD8B2C	202	34	CE50B491-E238-459D-A86C-1223F158BAA7	0dfc2d64-5d52-428d-be0e-8b560ad8f747											47	5	101	31	08:36:00	45	09:19:00	1	11	32	CE50B491-E238-459D-A86C-1223F158BAA7	4ac1a116-b7f7-493e-a89b-a1d0e93ac3e4	5	101	0	500	0500D07	NULL	NULL
661943b7-fd21-4d08-8583-846129070022	4ac1a116-b7f7-493e-a89b-a1d0e93ac3e4	FFAAF1D1-B124-462F-8001-E8C023DF40C9	202	34	CE50B491-E238-459D-A86C-1223F158BAA7	1c54c9ed-f5d5-451f-9db3-b8331a063e01											46	5	101	45	09:51:00	46	09:56:00	1	11	32	CE50B491-E238-459D-A86C-1223F158BAA7	4ac1a116-b7f7-493e-a89b-a1d0e93ac3e4	5	101	0	500	0500D07	NULL	NULL
5ceeb249-ddbc-4ddf-8566-a33c0b0474d5	4ac1a116-b7f7-493e-a89b-a1d0e93ac3e4	E6E8B775-D78E-4E9A-B041-D5D3EEDD8B2C	202	34	CE50B491-E238-459D-A86C-1223F158BAA7	0dfc2d64-5d52-428d-be0e-8b560ad8f747											61	5	101	46	10:28:00	51	10:38:00	1	12	32	CE50B491-E238-459D-A86C-1223F158BAA7	4ac1a116-b7f7-493e-a89b-a1d0e93ac3e4	5	101	0	500	0500D07	NULL	NULL
5beb437c-b307-48bd-b2f0-1e50c0ba73d3	4ac1a116-b7f7-493e-a89b-a1d0e93ac3e4	FFAAF1D1-B124-462F-8001-E8C023DF40C9	202	34	CE50B491-E238-459D-A86C-1223F158BAA7	bd76ffe4-9933-48df-b38a-611a943edd4f											52	5	101	51	11:10:00	52	11:15:00	1	12	30	CE50B491-E238-459D-A86C-1223F158BAA7	4ac1a116-b7f7-493e-a89b-a1d0e93ac3e4	5	101	0	500	0500D07	NULL	NULL
6af87c8f-f14e-4b20-a53f-4b9c1da568fd	4ac1a116-b7f7-493e-a89b-a1d0e93ac3e4	E6E8B775-D78E-4E9A-B041-D5D3EEDD8B2C	202	34	CE50B491-E238-459D-A86C-1223F158BAA7	5f9e08e4-37fe-43bd-9da9-660245e3ef83											67	5	101	52	11:45:00	57	12:01:00	1	14	30	CE50B491-E238-459D-A86C-1223F158BAA7	4ac1a116-b7f7-493e-a89b-a1d0e93ac3e4	5	101	0	500	0500D07	NULL	NULL
ea5bdee5-3142-453b-8e51-09bc086a858a	4ac1a116-b7f7-493e-a89b-a1d0e93ac3e4	FFAAF1D1-B124-462F-8001-E8C023DF40C9	202	34	CE50B491-E238-459D-A86C-1223F158BAA7	bd76ffe4-9933-48df-b38a-611a943edd4f											58	5	101	57	12:31:00	58	12:36:00	1	14	30	CE50B491-E238-459D-A86C-1223F158BAA7	4ac1a116-b7f7-493e-a89b-a1d0e93ac3e4	5	101	0	500	0500D07	NULL	NULL
a4ca572b-8e51-455d-998a-bbd2e4dc5765	4ac1a116-b7f7-493e-a89b-a1d0e93ac3e4	E6E8B775-D78E-4E9A-B041-D5D3EEDD8B2C	202	34	CE50B491-E238-459D-A86C-1223F158BAA7	5f9e08e4-37fe-43bd-9da9-660245e3ef83											73	5	101	58	13:06:00	63	13:33:00	1	23	30	CE50B491-E238-459D-A86C-1223F158BAA7	4ac1a116-b7f7-493e-a89b-a1d0e93ac3e4	5	101	0	500	0500D07	NULL	NULL
4299fd9a-5043-4567-8d51-9183a381cce5	4ac1a116-b7f7-493e-a89b-a1d0e93ac3e4	FFAAF1D1-B124-462F-8001-E8C023DF40C9	202	34	CE50B491-E238-459D-A86C-1223F158BAA7	bd76ffe4-9933-48df-b38a-611a943edd4f											64	5	101	63	14:03:00	63	14:08:00	1	23	30	CE50B491-E238-459D-A86C-1223F158BAA7	4ac1a116-b7f7-493e-a89b-a1d0e93ac3e4	5	101	0	500	0500D07	NULL	NULL
0dc44338-ad1d-4ccb-9e42-3f7fe5020706	4ac1a116-b7f7-493e-a89b-a1d0e93ac3e4	E6E8B775-D78E-4E9A-B041-D5D3EEDD8B2C	202	34	CE50B491-E238-459D-A86C-1223F158BAA7	5f9e08e4-37fe-43bd-9da9-660245e3ef83											79	5	105	63	14:38:00	69	14:53:00	1	12	30	CE50B491-E238-459D-A86C-1223F158BAA7	4ac1a116-b7f7-493e-a89b-a1d0e93ac3e4	5	105	5	500	0500D07	NULL	NULL
70ec5e8f-a052-432b-bda3-0d22b7274894	4ac1a116-b7f7-493e-a89b-a1d0e93ac3e4	FFAAF1D1-B124-462F-8001-E8C023DF40C9	202	34	CE50B491-E238-459D-A86C-1223F158BAA7	1c54c9ed-f5d5-451f-9db3-b8331a063e01											70	5	105	69	15:23:00	69	15:28:00	1	12	32	CE50B491-E238-459D-A86C-1223F158BAA7	4ac1a116-b7f7-493e-a89b-a1d0e93ac3e4	5	105	0	500	0500D07	NULL	NULL
fb5691ec-bdec-4215-8c6c-695308c643c4	4ac1a116-b7f7-493e-a89b-a1d0e93ac3e4	E6E8B775-D78E-4E9A-B041-D5D3EEDD8B2C	202	34	CE50B491-E238-459D-A86C-1223F158BAA7	0dfc2d64-5d52-428d-be0e-8b560ad8f747											89	5	105	69	16:00:00	79	16:15:00	1	8	32	CE50B491-E238-459D-A86C-1223F158BAA7	4ac1a116-b7f7-493e-a89b-a1d0e93ac3e4	5	105	0	500	0500D07	NULL	NULL
f9716445-ef6d-496f-893a-c353c92c1126	4ac1a116-b7f7-493e-a89b-a1d0e93ac3e4	FFAAF1D1-B124-462F-8001-E8C023DF40C9	202	34	CE50B491-E238-459D-A86C-1223F158BAA7	1c54c9ed-f5d5-451f-9db3-b8331a063e01											81	5	105	79	16:47:00	80	16:53:00	1	9	32	CE50B491-E238-459D-A86C-1223F158BAA7	4ac1a116-b7f7-493e-a89b-a1d0e93ac3e4	5	105	0	500	0500D07	NULL	NULL
27cdffd3-5921-425f-9532-5b7f32153839	4ac1a116-b7f7-493e-a89b-a1d0e93ac3e4	E6E8B775-D78E-4E9A-B041-D5D3EEDD8B2C	202	34	CE50B491-E238-459D-A86C-1223F158BAA7	0dfc2d64-5d52-428d-be0e-8b560ad8f747											104	5	105	80	17:25:00	94	17:39:00	1	6	32	CE50B491-E238-459D-A86C-1223F158BAA7	4ac1a116-b7f7-493e-a89b-a1d0e93ac3e4	5	105	0	500	0500D07	NULL	NULL
6b2e4d12-6937-40d2-a509-0fd61f9d841f	4ac1a116-b7f7-493e-a89b-a1d0e93ac3e4	FFAAF1D1-B124-462F-8001-E8C023DF40C9	202	34	CE50B491-E238-459D-A86C-1223F158BAA7	1c54c9ed-f5d5-451f-9db3-b8331a063e01											96	5	105	94	18:11:00	95	18:17:00	1	6	32	CE50B491-E238-459D-A86C-1223F158BAA7	4ac1a116-b7f7-493e-a89b-a1d0e93ac3e4	5	105	0	500	0500D07	NULL	NULL
1420ae54-e54f-4518-9c7d-561a674ea533	4ac1a116-b7f7-493e-a89b-a1d0e93ac3e4	E6E8B775-D78E-4E9A-B041-D5D3EEDD8B2C	202	34	CE50B491-E238-459D-A86C-1223F158BAA7	d86c5d19-395d-4b0c-ad4a-c5608fb87b6b											120	5	105	95	18:49:00	108	19:15:00	1	11	28	CE50B491-E238-459D-A86C-1223F158BAA7	4ac1a116-b7f7-493e-a89b-a1d0e93ac3e4	5	105	0	500	0500D07	NULL	NULL
90722004-fd88-4c32-9e93-bcfe02af7992	4ac1a116-b7f7-493e-a89b-a1d0e93ac3e4	FFAAF1D1-B124-462F-8001-E8C023DF40C9	202	34	CE50B491-E238-459D-A86C-1223F158BAA7	85509abe-7e30-42d2-bed3-4628df4fd33c											110	5	105	108	19:43:00	109	19:48:00	1	10	28	CE50B491-E238-459D-A86C-1223F158BAA7	4ac1a116-b7f7-493e-a89b-a1d0e93ac3e4	5	105	0	500	0500D07	NULL	NULL
54f26d41-bf3a-4876-8cfb-54f960e3df96	4ac1a116-b7f7-493e-a89b-a1d0e93ac3e4	E6E8B775-D78E-4E9A-B041-D5D3EEDD8B2C	202	34	CE50B491-E238-459D-A86C-1223F158BAA7	643c0fce-7a7e-486e-aeb8-6863b5011585											133	5	105	109	20:16:00	114	20:29:00	1	10	26	CE50B491-E238-459D-A86C-1223F158BAA7	4ac1a116-b7f7-493e-a89b-a1d0e93ac3e4	5	105	0	500	0500D07	NULL	NULL
1731ca97-4782-4e51-858c-e773e6588e02	4ac1a116-b7f7-493e-a89b-a1d0e93ac3e4	FFAAF1D1-B124-462F-8001-E8C023DF40C9	202	34	CE50B491-E238-459D-A86C-1223F158BAA7	85509abe-7e30-42d2-bed3-4628df4fd33c											116	5	105	114	20:55:00	115	21:00:00	1	10	28	CE50B491-E238-459D-A86C-1223F158BAA7	4ac1a116-b7f7-493e-a89b-a1d0e93ac3e4	5	105	0	500	0500D07	NULL	NULL
7887fba5-1d76-47d1-a1cd-ed8f988d8674	4ac1a116-b7f7-493e-a89b-a1d0e93ac3e4	E6E8B775-D78E-4E9A-B041-D5D3EEDD8B2C	202	34	CE50B491-E238-459D-A86C-1223F158BAA7	643c0fce-7a7e-486e-aeb8-6863b5011585											139	5	105	115	21:28:00	120	21:52:00	1	22	26	CE50B491-E238-459D-A86C-1223F158BAA7	4ac1a116-b7f7-493e-a89b-a1d0e93ac3e4	5	105	0	500	0500D07	NULL	NULL
df8a6d3d-5e29-410a-9a21-08f964537680	4ac1a116-b7f7-493e-a89b-a1d0e93ac3e4	FFAAF1D1-B124-462F-8001-E8C023DF40C9	202	34	CE50B491-E238-459D-A86C-1223F158BAA7	266b60fe-a57c-4e27-b381-8ae15f298f40											122	5	105	120	22:18:00	121	22:26:00	1	23	26	CE50B491-E238-459D-A86C-1223F158BAA7	4ac1a116-b7f7-493e-a89b-a1d0e93ac3e4	5	105	0	500	0500D07	NULL	NULL
4d4cd547-472d-490e-99f9-08e0a4b474b8	4ac1a116-b7f7-493e-a89b-a1d0e93ac3e4	E6E8B775-D78E-4E9A-B041-D5D3EEDD8B2C	202	34	CE50B491-E238-459D-A86C-1223F158BAA7	NULL											145	5	105	121	22:52:00	0	99:99	0	0	0	CE50B491-E238-459D-A86C-1223F158BAA7	4ac1a116-b7f7-493e-a89b-a1d0e93ac3e4	5	105	3	500	0500D07	NULL	NULL
b63028f5-a59d-4944-b65d-6fa463a243cf	4ac1a116-b7f7-493e-a89b-a1d0e93ac3e4	E6E8B775-D78E-4E9A-B041-D5D3EEDD8B2C	202	34	CE50B491-E238-459D-A86C-1223F158BAA7	643c0fce-7a7e-486e-aeb8-6863b5011585											11	7	101	0	99:99	11	06:03:00	1	4	26	CE50B491-E238-459D-A86C-1223F158BAA7	4ac1a116-b7f7-493e-a89b-a1d0e93ac3e4	7	101	5	500	0500D07	NULL	NULL
d611acc1-19e8-406a-a21d-1b9f1cc442c5	4ac1a116-b7f7-493e-a89b-a1d0e93ac3e4	FFAAF1D1-B124-462F-8001-E8C023DF40C9	202	34	CE50B491-E238-459D-A86C-1223F158BAA7	266b60fe-a57c-4e27-b381-8ae15f298f40											12	7	101	11	06:29:00	12	06:34:00	1	4	26	CE50B491-E238-459D-A86C-1223F158BAA7	4ac1a116-b7f7-493e-a89b-a1d0e93ac3e4	7	101	0	500	0500D07	NULL	NULL
8dceaa6a-7466-4f50-a74a-2e4c196e6bb0	4ac1a116-b7f7-493e-a89b-a1d0e93ac3e4	E6E8B775-D78E-4E9A-B041-D5D3EEDD8B2C	202	34	CE50B491-E238-459D-A86C-1223F158BAA7	5f9e08e4-37fe-43bd-9da9-660245e3ef83											26	7	101	12	07:00:00	26	07:08:00	1	5	30	CE50B491-E238-459D-A86C-1223F158BAA7	4ac1a116-b7f7-493e-a89b-a1d0e93ac3e4	7	101	0	500	0500D07	NULL	NULL
c1ce50fc-411d-4b84-8ea5-f8063e6e6fd2	4ac1a116-b7f7-493e-a89b-a1d0e93ac3e4	FFAAF1D1-B124-462F-8001-E8C023DF40C9	202	34	CE50B491-E238-459D-A86C-1223F158BAA7	bd76ffe4-9933-48df-b38a-611a943edd4f											27	7	101	26	07:38:00	27	07:43:00	1	5	30	CE50B491-E238-459D-A86C-1223F158BAA7	4ac1a116-b7f7-493e-a89b-a1d0e93ac3e4	7	101	0	500	0500D07	NULL	NULL
c060dbc8-97c1-46f4-a554-24944687d9e8	4ac1a116-b7f7-493e-a89b-a1d0e93ac3e4	E6E8B775-D78E-4E9A-B041-D5D3EEDD8B2C	202	34	CE50B491-E238-459D-A86C-1223F158BAA7	0dfc2d64-5d52-428d-be0e-8b560ad8f747											43	7	101	27	08:13:00	42	08:44:00	1	9	32	CE50B491-E238-459D-A86C-1223F158BAA7	4ac1a116-b7f7-493e-a89b-a1d0e93ac3e4	7	101	0	500	0500D07	NULL	NULL
4d6e19b4-9f5c-4728-88ec-a0d3db644c61	4ac1a116-b7f7-493e-a89b-a1d0e93ac3e4	FFAAF1D1-B124-462F-8001-E8C023DF40C9	202	34	CE50B491-E238-459D-A86C-1223F158BAA7	1c54c9ed-f5d5-451f-9db3-b8331a063e01											43	7	101	42	09:16:00	43	09:21:00	1	9	32	CE50B491-E238-459D-A86C-1223F158BAA7	4ac1a116-b7f7-493e-a89b-a1d0e93ac3e4	7	101	0	500	0500D07	NULL	NULL
cb5fb7b3-4584-493f-b903-58745604e657	4ac1a116-b7f7-493e-a89b-a1d0e93ac3e4	E6E8B775-D78E-4E9A-B041-D5D3EEDD8B2C	202	34	CE50B491-E238-459D-A86C-1223F158BAA7	0dfc2d64-5d52-428d-be0e-8b560ad8f747											58	7	101	43	09:53:00	50	10:26:00	1	14	32	CE50B491-E238-459D-A86C-1223F158BAA7	4ac1a116-b7f7-493e-a89b-a1d0e93ac3e4	7	101	0	500	0500D07	NULL	NULL
4642de3a-d61c-4b94-8d39-fd49722fb795	4ac1a116-b7f7-493e-a89b-a1d0e93ac3e4	FFAAF1D1-B124-462F-8001-E8C023DF40C9	202	34	CE50B491-E238-459D-A86C-1223F158BAA7	1c54c9ed-f5d5-451f-9db3-b8331a063e01											51	7	101	50	10:58:00	51	11:03:00	1	14	32	CE50B491-E238-459D-A86C-1223F158BAA7	4ac1a116-b7f7-493e-a89b-a1d0e93ac3e4	7	101	0	500	0500D07	NULL	NULL
b325bd61-0b1a-42e0-990a-b3fbb82fe00b	4ac1a116-b7f7-493e-a89b-a1d0e93ac3e4	E6E8B775-D78E-4E9A-B041-D5D3EEDD8B2C	202	34	CE50B491-E238-459D-A86C-1223F158BAA7	5f9e08e4-37fe-43bd-9da9-660245e3ef83											66	7	101	51	11:35:00	56	11:47:00	1	12	30	CE50B491-E238-459D-A86C-1223F158BAA7	4ac1a116-b7f7-493e-a89b-a1d0e93ac3e4	7	101	0	500	0500D07	NULL	NULL
89088694-43c0-4524-aa4c-3de9c579b5e5	4ac1a116-b7f7-493e-a89b-a1d0e93ac3e4	FFAAF1D1-B124-462F-8001-E8C023DF40C9	202	34	CE50B491-E238-459D-A86C-1223F158BAA7	bd76ffe4-9933-48df-b38a-611a943edd4f											57	7	101	56	12:17:00	57	12:22:00	1	12	30	CE50B491-E238-459D-A86C-1223F158BAA7	4ac1a116-b7f7-493e-a89b-a1d0e93ac3e4	7	101	0	500	0500D07	NULL	NULL
0f1d0445-454b-434c-93f4-fc25c69b197f	4ac1a116-b7f7-493e-a89b-a1d0e93ac3e4	E6E8B775-D78E-4E9A-B041-D5D3EEDD8B2C	202	34	CE50B491-E238-459D-A86C-1223F158BAA7	5f9e08e4-37fe-43bd-9da9-660245e3ef83											72	7	101	57	12:52:00	62	13:10:00	1	14	30	CE50B491-E238-459D-A86C-1223F158BAA7	4ac1a116-b7f7-493e-a89b-a1d0e93ac3e4	7	101	0	500	0500D07	NULL	NULL
4068b472-9ea1-4c21-8ac8-71926a2ef397	4ac1a116-b7f7-493e-a89b-a1d0e93ac3e4	FFAAF1D1-B124-462F-8001-E8C023DF40C9	202	34	CE50B491-E238-459D-A86C-1223F158BAA7	bd76ffe4-9933-48df-b38a-611a943edd4f											63	7	101	62	13:40:00	62	13:45:00	1	14	30	CE50B491-E238-459D-A86C-1223F158BAA7	4ac1a116-b7f7-493e-a89b-a1d0e93ac3e4	7	101	0	500	0500D07	NULL	NULL
39affbc0-ba02-4776-b9d1-cea516eeac7a	4ac1a116-b7f7-493e-a89b-a1d0e93ac3e4	E6E8B775-D78E-4E9A-B041-D5D3EEDD8B2C	202	34	CE50B491-E238-459D-A86C-1223F158BAA7	5f9e08e4-37fe-43bd-9da9-660245e3ef83											77	7	105	62	14:15:00	67	14:30:00	1	14	30	CE50B491-E238-459D-A86C-1223F158BAA7	4ac1a116-b7f7-493e-a89b-a1d0e93ac3e4	7	105	5	500	0500D07	NULL	NULL
6f8ecfc0-ece3-4088-954f-ed55325a87c9	4ac1a116-b7f7-493e-a89b-a1d0e93ac3e4	FFAAF1D1-B124-462F-8001-E8C023DF40C9	202	34	CE50B491-E238-459D-A86C-1223F158BAA7	1c54c9ed-f5d5-451f-9db3-b8331a063e01											68	7	105	67	15:00:00	67	15:05:00	1	14	32	CE50B491-E238-459D-A86C-1223F158BAA7	4ac1a116-b7f7-493e-a89b-a1d0e93ac3e4	7	105	0	500	0500D07	NULL	NULL
705a457a-4aa9-4735-ac85-6c2b1a6a4cea	4ac1a116-b7f7-493e-a89b-a1d0e93ac3e4	E6E8B775-D78E-4E9A-B041-D5D3EEDD8B2C	202	34	CE50B491-E238-459D-A86C-1223F158BAA7	0dfc2d64-5d52-428d-be0e-8b560ad8f747											87	7	105	67	15:37:00	77	15:58:00	1	10	32	CE50B491-E238-459D-A86C-1223F158BAA7	4ac1a116-b7f7-493e-a89b-a1d0e93ac3e4	7	105	0	500	0500D07	NULL	NULL
321b9c25-8b50-4ccc-aca6-14182877a7a1	4ac1a116-b7f7-493e-a89b-a1d0e93ac3e4	FFAAF1D1-B124-462F-8001-E8C023DF40C9	202	34	CE50B491-E238-459D-A86C-1223F158BAA7	1c54c9ed-f5d5-451f-9db3-b8331a063e01											79	7	105	77	16:30:00	78	16:36:00	1	10	32	CE50B491-E238-459D-A86C-1223F158BAA7	4ac1a116-b7f7-493e-a89b-a1d0e93ac3e4	7	105	0	500	0500D07	NULL	NULL
2f5ede56-37e2-4193-b47f-1f0d02ee2cc0	4ac1a116-b7f7-493e-a89b-a1d0e93ac3e4	E6E8B775-D78E-4E9A-B041-D5D3EEDD8B2C	202	34	CE50B491-E238-459D-A86C-1223F158BAA7	0dfc2d64-5d52-428d-be0e-8b560ad8f747											101	7	105	78	17:08:00	91	17:23:00	1	5	32	CE50B491-E238-459D-A86C-1223F158BAA7	4ac1a116-b7f7-493e-a89b-a1d0e93ac3e4	7	105	0	500	0500D07	NULL	NULL
7f2a13c1-9bbd-4131-82ad-cb8d28244a43	4ac1a116-b7f7-493e-a89b-a1d0e93ac3e4	FFAAF1D1-B124-462F-8001-E8C023DF40C9	202	34	CE50B491-E238-459D-A86C-1223F158BAA7	1c54c9ed-f5d5-451f-9db3-b8331a063e01											93	7	105	91	17:55:00	92	18:01:00	1	5	32	CE50B491-E238-459D-A86C-1223F158BAA7	4ac1a116-b7f7-493e-a89b-a1d0e93ac3e4	7	105	0	500	0500D07	NULL	NULL
9c8e524f-ee2b-4862-8651-16059b08ad48	4ac1a116-b7f7-493e-a89b-a1d0e93ac3e4	E6E8B775-D78E-4E9A-B041-D5D3EEDD8B2C	202	34	CE50B491-E238-459D-A86C-1223F158BAA7	5f9e08e4-37fe-43bd-9da9-660245e3ef83											118	7	105	92	18:33:00	107	19:04:00	1	11	28	CE50B491-E238-459D-A86C-1223F158BAA7	4ac1a116-b7f7-493e-a89b-a1d0e93ac3e4	7	105	0	500	0500D07	NULL	NULL
3e9796ac-830d-4bce-ab98-8c3812c62fe1	4ac1a116-b7f7-493e-a89b-a1d0e93ac3e4	FFAAF1D1-B124-462F-8001-E8C023DF40C9	202	34	CE50B491-E238-459D-A86C-1223F158BAA7	bd76ffe4-9933-48df-b38a-611a943edd4f											109	7	105	107	19:32:00	108	19:38:00	1	12	28	CE50B491-E238-459D-A86C-1223F158BAA7	4ac1a116-b7f7-493e-a89b-a1d0e93ac3e4	7	105	0	500	0500D07	NULL	NULL
cb43b2d3-b2c1-470a-bc97-35743bdcaa4b	4ac1a116-b7f7-493e-a89b-a1d0e93ac3e4	E6E8B775-D78E-4E9A-B041-D5D3EEDD8B2C	202	34	CE50B491-E238-459D-A86C-1223F158BAA7	d86c5d19-395d-4b0c-ad4a-c5608fb87b6b											132	7	105	108	20:06:00	113	20:19:00	1	16	26	CE50B491-E238-459D-A86C-1223F158BAA7	4ac1a116-b7f7-493e-a89b-a1d0e93ac3e4	7	105	0	500	0500D07	NULL	NULL
173de29c-cb4b-4f95-86e5-17438da1b4d3	4ac1a116-b7f7-493e-a89b-a1d0e93ac3e4	FFAAF1D1-B124-462F-8001-E8C023DF40C9	202	34	CE50B491-E238-459D-A86C-1223F158BAA7	85509abe-7e30-42d2-bed3-4628df4fd33c											115	7	105	113	20:45:00	114	20:50:00	1	13	28	CE50B491-E238-459D-A86C-1223F158BAA7	4ac1a116-b7f7-493e-a89b-a1d0e93ac3e4	7	105	0	500	0500D07	NULL	NULL
144fc502-489e-493c-ab25-6805013fc9f4	4ac1a116-b7f7-493e-a89b-a1d0e93ac3e4	E6E8B775-D78E-4E9A-B041-D5D3EEDD8B2C	202	34	CE50B491-E238-459D-A86C-1223F158BAA7	643c0fce-7a7e-486e-aeb8-6863b5011585											138	7	105	114	21:18:00	119	21:30:00	1	13	26	CE50B491-E238-459D-A86C-1223F158BAA7	4ac1a116-b7f7-493e-a89b-a1d0e93ac3e4	7	105	0	500	0500D07	NULL	NULL
e60a0f5a-9441-4f91-b1af-68bf0b4f700f	4ac1a116-b7f7-493e-a89b-a1d0e93ac3e4	FFAAF1D1-B124-462F-8001-E8C023DF40C9	202	34	CE50B491-E238-459D-A86C-1223F158BAA7	266b60fe-a57c-4e27-b381-8ae15f298f40											121	7	105	119	21:56:00	120	22:03:00	1	15	26	CE50B491-E238-459D-A86C-1223F158BAA7	4ac1a116-b7f7-493e-a89b-a1d0e93ac3e4	7	105	0	500	0500D07	NULL	NULL
826edda6-5754-402c-827f-62caddce28a9	4ac1a116-b7f7-493e-a89b-a1d0e93ac3e4	E6E8B775-D78E-4E9A-B041-D5D3EEDD8B2C	202	34	CE50B491-E238-459D-A86C-1223F158BAA7	NULL											144	7	105	120	22:29:00	0	99:99	0	0	0	CE50B491-E238-459D-A86C-1223F158BAA7	4ac1a116-b7f7-493e-a89b-a1d0e93ac3e4	7	105	3	500	0500D07	NULL	NULL
b4a4add9-28c9-4428-86ff-de4e9d6f5a28	4ac1a116-b7f7-493e-a89b-a1d0e93ac3e4	FFAAF1D1-B124-462F-8001-E8C023DF40C9	202	34	CE50B491-E238-459D-A86C-1223F158BAA7	1c54c9ed-f5d5-451f-9db3-b8331a063e01											71	8	105	0	99:99	70	15:32:00	1	4	32	CE50B491-E238-459D-A86C-1223F158BAA7	4ac1a116-b7f7-493e-a89b-a1d0e93ac3e4	8	105	5	500	0500D07	NULL	NULL
848f2bfe-b584-40c8-a123-a870e14695b1	4ac1a116-b7f7-493e-a89b-a1d0e93ac3e4	E6E8B775-D78E-4E9A-B041-D5D3EEDD8B2C	202	34	CE50B491-E238-459D-A86C-1223F158BAA7	0dfc2d64-5d52-428d-be0e-8b560ad8f747											91	8	105	70	16:04:00	81	16:27:00	1	4	32	CE50B491-E238-459D-A86C-1223F158BAA7	4ac1a116-b7f7-493e-a89b-a1d0e93ac3e4	8	105	0	500	0500D07	NULL	NULL
45d7066a-6076-480a-81ee-b2ff073802ee	4ac1a116-b7f7-493e-a89b-a1d0e93ac3e4	FFAAF1D1-B124-462F-8001-E8C023DF40C9	202	34	CE50B491-E238-459D-A86C-1223F158BAA7	1c54c9ed-f5d5-451f-9db3-b8331a063e01											83	8	105	81	16:59:00	82	17:05:00	1	4	32	CE50B491-E238-459D-A86C-1223F158BAA7	4ac1a116-b7f7-493e-a89b-a1d0e93ac3e4	8	105	0	500	0500D07	NULL	NULL
8bd01e4f-67a2-4aec-b174-49b7957f9c53	4ac1a116-b7f7-493e-a89b-a1d0e93ac3e4	E6E8B775-D78E-4E9A-B041-D5D3EEDD8B2C	202	34	CE50B491-E238-459D-A86C-1223F158BAA7	0dfc2d64-5d52-428d-be0e-8b560ad8f747											106	8	105	82	17:37:00	96	17:51:00	1	7	32	CE50B491-E238-459D-A86C-1223F158BAA7	4ac1a116-b7f7-493e-a89b-a1d0e93ac3e4	8	105	0	500	0500D07	NULL	NULL
2c68b1ec-4882-4d4a-aa93-95fd1558ecbd	4ac1a116-b7f7-493e-a89b-a1d0e93ac3e4	FFAAF1D1-B124-462F-8001-E8C023DF40C9	202	34	CE50B491-E238-459D-A86C-1223F158BAA7	1c54c9ed-f5d5-451f-9db3-b8331a063e01											98	8	105	96	18:23:00	97	18:28:00	1	7	32	CE50B491-E238-459D-A86C-1223F158BAA7	4ac1a116-b7f7-493e-a89b-a1d0e93ac3e4	8	105	0	500	0500D07	NULL	NULL
25fdc22b-b4f6-4830-a5a3-7bd2d225ce8c	4ac1a116-b7f7-493e-a89b-a1d0e93ac3e4	E6E8B775-D78E-4E9A-B041-D5D3EEDD8B2C	202	34	CE50B491-E238-459D-A86C-1223F158BAA7	5f9e08e4-37fe-43bd-9da9-660245e3ef83											121	8	105	97	19:00:00	109	19:25:00	1	10	30	CE50B491-E238-459D-A86C-1223F158BAA7	4ac1a116-b7f7-493e-a89b-a1d0e93ac3e4	8	105	0	500	0500D07	NULL	NULL
bbee19ea-197d-4c07-8c68-1043200184f4	4ac1a116-b7f7-493e-a89b-a1d0e93ac3e4	FFAAF1D1-B124-462F-8001-E8C023DF40C9	202	34	CE50B491-E238-459D-A86C-1223F158BAA7	85509abe-7e30-42d2-bed3-4628df4fd33c											111	8	105	109	19:55:00	110	20:00:00	1	12	28	CE50B491-E238-459D-A86C-1223F158BAA7	4ac1a116-b7f7-493e-a89b-a1d0e93ac3e4	8	105	0	500	0500D07	NULL	NULL
164dccd0-63c3-4420-af67-e53e83740875	4ac1a116-b7f7-493e-a89b-a1d0e93ac3e4	E6E8B775-D78E-4E9A-B041-D5D3EEDD8B2C	202	34	CE50B491-E238-459D-A86C-1223F158BAA7	643c0fce-7a7e-486e-aeb8-6863b5011585											134	8	105	110	20:28:00	115	20:39:00	1	10	26	CE50B491-E238-459D-A86C-1223F158BAA7	4ac1a116-b7f7-493e-a89b-a1d0e93ac3e4	8	105	0	500	0500D07	NULL	NULL
812dceed-af95-4c5f-a549-c78b2e358463	4ac1a116-b7f7-493e-a89b-a1d0e93ac3e4	FFAAF1D1-B124-462F-8001-E8C023DF40C9	202	34	CE50B491-E238-459D-A86C-1223F158BAA7	85509abe-7e30-42d2-bed3-4628df4fd33c											117	8	105	115	21:05:00	116	21:10:00	1	10	28	CE50B491-E238-459D-A86C-1223F158BAA7	4ac1a116-b7f7-493e-a89b-a1d0e93ac3e4	8	105	0	500	0500D07	NULL	NULL
f9a6cda8-019c-4039-9b0f-67152513f7a9	4ac1a116-b7f7-493e-a89b-a1d0e93ac3e4	E6E8B775-D78E-4E9A-B041-D5D3EEDD8B2C	202	34	CE50B491-E238-459D-A86C-1223F158BAA7	643c0fce-7a7e-486e-aeb8-6863b5011585											140	8	105	116	21:38:00	121	22:00:00	1	8	26	CE50B491-E238-459D-A86C-1223F158BAA7	4ac1a116-b7f7-493e-a89b-a1d0e93ac3e4	8	105	0	500	0500D07	NULL	NULL
95ae62a1-f858-4169-8c91-4e97119f435d	4ac1a116-b7f7-493e-a89b-a1d0e93ac3e4	FFAAF1D1-B124-462F-8001-E8C023DF40C9	202	34	CE50B491-E238-459D-A86C-1223F158BAA7	266b60fe-a57c-4e27-b381-8ae15f298f40											123	8	105	121	22:26:00	122	22:40:00	1	14	26	CE50B491-E238-459D-A86C-1223F158BAA7	4ac1a116-b7f7-493e-a89b-a1d0e93ac3e4	8	105	0	500	0500D07	NULL	NULL
9b5aab07-9023-4756-ad18-c91e630590a5	4ac1a116-b7f7-493e-a89b-a1d0e93ac3e4	E6E8B775-D78E-4E9A-B041-D5D3EEDD8B2C	202	34	CE50B491-E238-459D-A86C-1223F158BAA7	a0ab44bc-f3b0-4424-bfc8-657b446ff7fd											146	8	105	122	23:06:00	122	23:08:00	99	0	24	CE50B491-E238-459D-A86C-1223F158BAA7	4ac1a116-b7f7-493e-a89b-a1d0e93ac3e4	8	105	0	500	0500D07	NULL	NULL
2d94c29c-da88-4fe4-9267-bc2767cb4b56	4ac1a116-b7f7-493e-a89b-a1d0e93ac3e4	FFAAF1D1-B124-462F-8001-E8C023DF40C9	202	34	CE50B491-E238-459D-A86C-1223F158BAA7	NULL											124	8	105	122	23:32:00	0	99:99	0	0	0	CE50B491-E238-459D-A86C-1223F158BAA7	4ac1a116-b7f7-493e-a89b-a1d0e93ac3e4	8	105	3	500	0500D07	NULL	NULL
48a4615b-bfe6-4326-932a-02d016ce9ad6	4ac1a116-b7f7-493e-a89b-a1d0e93ac3e4	E6E8B775-D78E-4E9A-B041-D5D3EEDD8B2C	202	34	CE50B491-E238-459D-A86C-1223F158BAA7	643c0fce-7a7e-486e-aeb8-6863b5011585											7	9	101	0	99:99	7	05:46:00	1	6	26	CE50B491-E238-459D-A86C-1223F158BAA7	4ac1a116-b7f7-493e-a89b-a1d0e93ac3e4	9	101	5	500	0500D07	NULL	NULL
4c18c01e-5dd3-4352-a6e1-018cb8a28a33	4ac1a116-b7f7-493e-a89b-a1d0e93ac3e4	FFAAF1D1-B124-462F-8001-E8C023DF40C9	202	34	CE50B491-E238-459D-A86C-1223F158BAA7	266b60fe-a57c-4e27-b381-8ae15f298f40											8	9	101	7	06:12:00	8	06:16:00	1	6	26	CE50B491-E238-459D-A86C-1223F158BAA7	4ac1a116-b7f7-493e-a89b-a1d0e93ac3e4	9	101	0	500	0500D07	NULL	NULL
7de639f4-22e6-4aef-ab5e-aa5a9e86a28d	4ac1a116-b7f7-493e-a89b-a1d0e93ac3e4	E6E8B775-D78E-4E9A-B041-D5D3EEDD8B2C	202	34	CE50B491-E238-459D-A86C-1223F158BAA7	d86c5d19-395d-4b0c-ad4a-c5608fb87b6b											22	9	101	8	06:42:00	22	06:51:00	1	6	28	CE50B491-E238-459D-A86C-1223F158BAA7	4ac1a116-b7f7-493e-a89b-a1d0e93ac3e4	9	101	0	500	0500D07	NULL	NULL
f7616627-824e-416b-aef8-20370b99e5c9	4ac1a116-b7f7-493e-a89b-a1d0e93ac3e4	FFAAF1D1-B124-462F-8001-E8C023DF40C9	202	34	CE50B491-E238-459D-A86C-1223F158BAA7	85509abe-7e30-42d2-bed3-4628df4fd33c											23	9	101	22	07:19:00	23	07:24:00	1	6	28	CE50B491-E238-459D-A86C-1223F158BAA7	4ac1a116-b7f7-493e-a89b-a1d0e93ac3e4	9	101	0	500	0500D07	NULL	NULL
03ba3c71-452e-453a-b7ca-97dcf82cd170	4ac1a116-b7f7-493e-a89b-a1d0e93ac3e4	E6E8B775-D78E-4E9A-B041-D5D3EEDD8B2C	202	34	CE50B491-E238-459D-A86C-1223F158BAA7	0dfc2d64-5d52-428d-be0e-8b560ad8f747											40	9	101	23	07:52:00	39	08:24:00	1	4	32	CE50B491-E238-459D-A86C-1223F158BAA7	4ac1a116-b7f7-493e-a89b-a1d0e93ac3e4	9	101	0	500	0500D07	NULL	NULL
7fe7f6ca-221f-423f-9a26-956343269d8e	4ac1a116-b7f7-493e-a89b-a1d0e93ac3e4	FFAAF1D1-B124-462F-8001-E8C023DF40C9	202	34	CE50B491-E238-459D-A86C-1223F158BAA7	1c54c9ed-f5d5-451f-9db3-b8331a063e01											40	9	101	39	08:56:00	40	09:01:00	1	4	32	CE50B491-E238-459D-A86C-1223F158BAA7	4ac1a116-b7f7-493e-a89b-a1d0e93ac3e4	9	101	0	500	0500D07	NULL	NULL
adb3ae06-eb6a-42c1-8ab2-2a7d64dccb78	4ac1a116-b7f7-493e-a89b-a1d0e93ac3e4	E6E8B775-D78E-4E9A-B041-D5D3EEDD8B2C	202	34	CE50B491-E238-459D-A86C-1223F158BAA7	0dfc2d64-5d52-428d-be0e-8b560ad8f747											55	9	101	40	09:33:00	49	10:12:00	1	13	32	CE50B491-E238-459D-A86C-1223F158BAA7	4ac1a116-b7f7-493e-a89b-a1d0e93ac3e4	9	101	0	500	0500D07	NULL	NULL
89ffdfd5-f8c2-45ae-93c5-1e6412f56253	4ac1a116-b7f7-493e-a89b-a1d0e93ac3e4	FFAAF1D1-B124-462F-8001-E8C023DF40C9	202	34	CE50B491-E238-459D-A86C-1223F158BAA7	1c54c9ed-f5d5-451f-9db3-b8331a063e01											50	9	101	49	10:44:00	50	10:49:00	1	13	32	CE50B491-E238-459D-A86C-1223F158BAA7	4ac1a116-b7f7-493e-a89b-a1d0e93ac3e4	9	101	0	500	0500D07	NULL	NULL
3017aa7e-4a2e-4dd9-aa8a-fe339943e66e	4ac1a116-b7f7-493e-a89b-a1d0e93ac3e4	E6E8B775-D78E-4E9A-B041-D5D3EEDD8B2C	202	34	CE50B491-E238-459D-A86C-1223F158BAA7	5f9e08e4-37fe-43bd-9da9-660245e3ef83											65	9	101	50	11:21:00	55	11:35:00	1	15	30	CE50B491-E238-459D-A86C-1223F158BAA7	4ac1a116-b7f7-493e-a89b-a1d0e93ac3e4	9	101	0	500	0500D07	NULL	NULL
7e9b389b-cd3f-4cdd-a906-82b586fb3be4	4ac1a116-b7f7-493e-a89b-a1d0e93ac3e4	FFAAF1D1-B124-462F-8001-E8C023DF40C9	202	34	CE50B491-E238-459D-A86C-1223F158BAA7	bd76ffe4-9933-48df-b38a-611a943edd4f											56	9	101	55	12:05:00	56	12:10:00	1	13	30	CE50B491-E238-459D-A86C-1223F158BAA7	4ac1a116-b7f7-493e-a89b-a1d0e93ac3e4	9	101	0	500	0500D07	NULL	NULL
12eac5db-95db-4525-8460-51868cb05324	4ac1a116-b7f7-493e-a89b-a1d0e93ac3e4	E6E8B775-D78E-4E9A-B041-D5D3EEDD8B2C	202	34	CE50B491-E238-459D-A86C-1223F158BAA7	5f9e08e4-37fe-43bd-9da9-660245e3ef83											71	9	101	56	12:40:00	61	12:56:00	1	14	30	CE50B491-E238-459D-A86C-1223F158BAA7	4ac1a116-b7f7-493e-a89b-a1d0e93ac3e4	9	101	0	500	0500D07	NULL	NULL
e01de727-2a73-4e94-b1fa-0cee420bca3d	4ac1a116-b7f7-493e-a89b-a1d0e93ac3e4	FFAAF1D1-B124-462F-8001-E8C023DF40C9	202	34	CE50B491-E238-459D-A86C-1223F158BAA7	bd76ffe4-9933-48df-b38a-611a943edd4f											62	9	101	61	13:26:00	61	13:31:00	1	14	30	CE50B491-E238-459D-A86C-1223F158BAA7	4ac1a116-b7f7-493e-a89b-a1d0e93ac3e4	9	101	0	500	0500D07	NULL	NULL
b427c65d-3d4c-4778-af05-6b91cec79c19	4ac1a116-b7f7-493e-a89b-a1d0e93ac3e4	E6E8B775-D78E-4E9A-B041-D5D3EEDD8B2C	202	34	CE50B491-E238-459D-A86C-1223F158BAA7	5f9e08e4-37fe-43bd-9da9-660245e3ef83											76	9	105	61	14:01:00	66	14:16:00	1	12	30	CE50B491-E238-459D-A86C-1223F158BAA7	4ac1a116-b7f7-493e-a89b-a1d0e93ac3e4	9	105	5	500	0500D07	NULL	NULL
aca33877-92c8-4488-9e17-25ebdecac154	4ac1a116-b7f7-493e-a89b-a1d0e93ac3e4	FFAAF1D1-B124-462F-8001-E8C023DF40C9	202	34	CE50B491-E238-459D-A86C-1223F158BAA7	bd76ffe4-9933-48df-b38a-611a943edd4f											67	9	105	66	14:46:00	66	14:51:00	1	12	30	CE50B491-E238-459D-A86C-1223F158BAA7	4ac1a116-b7f7-493e-a89b-a1d0e93ac3e4	9	105	0	500	0500D07	NULL	NULL
ce467c28-cd01-4554-8ad9-ddc092d8742e	4ac1a116-b7f7-493e-a89b-a1d0e93ac3e4	E6E8B775-D78E-4E9A-B041-D5D3EEDD8B2C	202	34	CE50B491-E238-459D-A86C-1223F158BAA7	0dfc2d64-5d52-428d-be0e-8b560ad8f747											86	9	105	66	15:21:00	76	15:48:00	1	7	32	CE50B491-E238-459D-A86C-1223F158BAA7	4ac1a116-b7f7-493e-a89b-a1d0e93ac3e4	9	105	0	500	0500D07	NULL	NULL
3a312e43-5d3c-46aa-95c7-2281806fb90d	4ac1a116-b7f7-493e-a89b-a1d0e93ac3e4	FFAAF1D1-B124-462F-8001-E8C023DF40C9	202	34	CE50B491-E238-459D-A86C-1223F158BAA7	1c54c9ed-f5d5-451f-9db3-b8331a063e01											78	9	105	76	16:20:00	77	16:26:00	1	8	32	CE50B491-E238-459D-A86C-1223F158BAA7	4ac1a116-b7f7-493e-a89b-a1d0e93ac3e4	9	105	0	500	0500D07	NULL	NULL
b9c09b9b-2464-444f-a383-5dce9ff577e8	4ac1a116-b7f7-493e-a89b-a1d0e93ac3e4	E6E8B775-D78E-4E9A-B041-D5D3EEDD8B2C	202	34	CE50B491-E238-459D-A86C-1223F158BAA7	0dfc2d64-5d52-428d-be0e-8b560ad8f747											98	9	105	77	16:58:00	88	17:10:00	1	4	32	CE50B491-E238-459D-A86C-1223F158BAA7	4ac1a116-b7f7-493e-a89b-a1d0e93ac3e4	9	105	0	500	0500D07	NULL	NULL
7b2d2683-bc95-4f90-b769-367d735eb0d2	4ac1a116-b7f7-493e-a89b-a1d0e93ac3e4	FFAAF1D1-B124-462F-8001-E8C023DF40C9	202	34	CE50B491-E238-459D-A86C-1223F158BAA7	1c54c9ed-f5d5-451f-9db3-b8331a063e01											90	9	105	88	17:42:00	89	17:47:00	1	3	32	CE50B491-E238-459D-A86C-1223F158BAA7	4ac1a116-b7f7-493e-a89b-a1d0e93ac3e4	9	105	0	500	0500D07	NULL	NULL
251a95c5-e7c9-4ddc-a4d0-9709e46fa28c	4ac1a116-b7f7-493e-a89b-a1d0e93ac3e4	E6E8B775-D78E-4E9A-B041-D5D3EEDD8B2C	202	34	CE50B491-E238-459D-A86C-1223F158BAA7	0dfc2d64-5d52-428d-be0e-8b560ad8f747											115	9	105	89	18:19:00	105	18:45:00	1	5	28	CE50B491-E238-459D-A86C-1223F158BAA7	4ac1a116-b7f7-493e-a89b-a1d0e93ac3e4	9	105	0	500	0500D07	NULL	NULL
1cdd6294-bfbe-4ad6-a45b-03fd67d32798	4ac1a116-b7f7-493e-a89b-a1d0e93ac3e4	FFAAF1D1-B124-462F-8001-E8C023DF40C9	202	34	CE50B491-E238-459D-A86C-1223F158BAA7	1c54c9ed-f5d5-451f-9db3-b8331a063e01											107	9	105	105	19:13:00	106	19:19:00	1	6	30	CE50B491-E238-459D-A86C-1223F158BAA7	4ac1a116-b7f7-493e-a89b-a1d0e93ac3e4	9	105	0	500	0500D07	NULL	NULL
5429b1d3-301a-49d5-a745-97d9a9aad09f	4ac1a116-b7f7-493e-a89b-a1d0e93ac3e4	E6E8B775-D78E-4E9A-B041-D5D3EEDD8B2C	202	34	CE50B491-E238-459D-A86C-1223F158BAA7	d86c5d19-395d-4b0c-ad4a-c5608fb87b6b											130	9	105	106	19:49:00	112	20:03:00	1	10	28	CE50B491-E238-459D-A86C-1223F158BAA7	4ac1a116-b7f7-493e-a89b-a1d0e93ac3e4	9	105	0	500	0500D07	NULL	NULL
4ae77d59-1765-4307-a2dd-608b80ff2599	4ac1a116-b7f7-493e-a89b-a1d0e93ac3e4	FFAAF1D1-B124-462F-8001-E8C023DF40C9	202	34	CE50B491-E238-459D-A86C-1223F158BAA7	85509abe-7e30-42d2-bed3-4628df4fd33c											114	9	105	112	20:31:00	113	20:37:00	1	10	28	CE50B491-E238-459D-A86C-1223F158BAA7	4ac1a116-b7f7-493e-a89b-a1d0e93ac3e4	9	105	0	500	0500D07	NULL	NULL
e0d7a2ff-3ed8-4b4f-aca8-25e59a52eabb	4ac1a116-b7f7-493e-a89b-a1d0e93ac3e4	E6E8B775-D78E-4E9A-B041-D5D3EEDD8B2C	202	34	CE50B491-E238-459D-A86C-1223F158BAA7	643c0fce-7a7e-486e-aeb8-6863b5011585											137	9	105	113	21:05:00	118	21:17:00	1	10	26	CE50B491-E238-459D-A86C-1223F158BAA7	4ac1a116-b7f7-493e-a89b-a1d0e93ac3e4	9	105	0	500	0500D07	NULL	NULL
8086aa5e-ecc9-42d3-9859-06b688be4077	4ac1a116-b7f7-493e-a89b-a1d0e93ac3e4	FFAAF1D1-B124-462F-8001-E8C023DF40C9	202	34	CE50B491-E238-459D-A86C-1223F158BAA7	266b60fe-a57c-4e27-b381-8ae15f298f40											120	9	105	118	21:43:00	119	21:48:00	1	10	26	CE50B491-E238-459D-A86C-1223F158BAA7	4ac1a116-b7f7-493e-a89b-a1d0e93ac3e4	9	105	0	500	0500D07	NULL	NULL
9eed1a04-f5a9-4d91-930f-0024ff65b058	4ac1a116-b7f7-493e-a89b-a1d0e93ac3e4	E6E8B775-D78E-4E9A-B041-D5D3EEDD8B2C	202	34	CE50B491-E238-459D-A86C-1223F158BAA7	NULL											143	9	105	119	22:14:00	0	99:99	0	0	0	CE50B491-E238-459D-A86C-1223F158BAA7	4ac1a116-b7f7-493e-a89b-a1d0e93ac3e4	9	105	3	500	0500D07	NULL	NULL
065cba99-1274-4367-ae77-b28c3e498b7d	4ac1a116-b7f7-493e-a89b-a1d0e93ac3e4	E6E8B775-D78E-4E9A-B041-D5D3EEDD8B2C	202	34	CE50B491-E238-459D-A86C-1223F158BAA7	643c0fce-7a7e-486e-aeb8-6863b5011585											3	101	103	0	99:99	3	05:16:00	1	6	26	CE50B491-E238-459D-A86C-1223F158BAA7	4ac1a116-b7f7-493e-a89b-a1d0e93ac3e4	101	103	5	500	0500D07	NULL	NULL
3fd27976-bc64-4d40-8da3-28dc2242126b	4ac1a116-b7f7-493e-a89b-a1d0e93ac3e4	FFAAF1D1-B124-462F-8001-E8C023DF40C9	202	34	CE50B491-E238-459D-A86C-1223F158BAA7	266b60fe-a57c-4e27-b381-8ae15f298f40											4	101	103	3	05:42:00	4	05:48:00	1	8	26	CE50B491-E238-459D-A86C-1223F158BAA7	4ac1a116-b7f7-493e-a89b-a1d0e93ac3e4	101	103	0	500	0500D07	NULL	NULL
111a4aba-efee-4344-b8c5-74556571f3ec	4ac1a116-b7f7-493e-a89b-a1d0e93ac3e4	E6E8B775-D78E-4E9A-B041-D5D3EEDD8B2C	202	34	CE50B491-E238-459D-A86C-1223F158BAA7	d86c5d19-395d-4b0c-ad4a-c5608fb87b6b											17	101	103	4	06:14:00	17	06:26:00	1	4	28	CE50B491-E238-459D-A86C-1223F158BAA7	4ac1a116-b7f7-493e-a89b-a1d0e93ac3e4	101	103	0	500	0500D07	NULL	NULL
0e7352d9-901e-43cb-939c-57d8cf91b83e	4ac1a116-b7f7-493e-a89b-a1d0e93ac3e4	FFAAF1D1-B124-462F-8001-E8C023DF40C9	202	34	CE50B491-E238-459D-A86C-1223F158BAA7	85509abe-7e30-42d2-bed3-4628df4fd33c											19	101	103	18	06:54:00	19	07:00:00	1	2	28	CE50B491-E238-459D-A86C-1223F158BAA7	4ac1a116-b7f7-493e-a89b-a1d0e93ac3e4	101	103	0	500	0500D07	NULL	NULL
afd32679-1dc4-4f8a-9337-ca27cbe1c712	4ac1a116-b7f7-493e-a89b-a1d0e93ac3e4	E6E8B775-D78E-4E9A-B041-D5D3EEDD8B2C	202	34	CE50B491-E238-459D-A86C-1223F158BAA7	0dfc2d64-5d52-428d-be0e-8b560ad8f747											33	101	103	19	07:28:00	33	07:43:00	1	2	32	CE50B491-E238-459D-A86C-1223F158BAA7	4ac1a116-b7f7-493e-a89b-a1d0e93ac3e4	101	103	0	500	0500D07	NULL	NULL
d7829fa5-1bf0-479d-a7d9-28d49f06c5b8	4ac1a116-b7f7-493e-a89b-a1d0e93ac3e4	FFAAF1D1-B124-462F-8001-E8C023DF40C9	202	34	CE50B491-E238-459D-A86C-1223F158BAA7	1c54c9ed-f5d5-451f-9db3-b8331a063e01											34	101	103	33	08:15:00	34	08:22:00	1	3	32	CE50B491-E238-459D-A86C-1223F158BAA7	4ac1a116-b7f7-493e-a89b-a1d0e93ac3e4	101	103	0	500	0500D07	NULL	NULL
499f0058-6e22-4416-8ebe-0a458932aa35	4ac1a116-b7f7-493e-a89b-a1d0e93ac3e4	E6E8B775-D78E-4E9A-B041-D5D3EEDD8B2C	202	34	CE50B491-E238-459D-A86C-1223F158BAA7	5f9e08e4-37fe-43bd-9da9-660245e3ef83											78	101	103	0	99:99	68	14:41:00	1	11	30	CE50B491-E238-459D-A86C-1223F158BAA7	4ac1a116-b7f7-493e-a89b-a1d0e93ac3e4	101	103	5	500	0500D07	NULL	NULL
9b8350ba-5030-4a0e-9e2f-0859f9e82a1a	4ac1a116-b7f7-493e-a89b-a1d0e93ac3e4	FFAAF1D1-B124-462F-8001-E8C023DF40C9	202	34	CE50B491-E238-459D-A86C-1223F158BAA7	1c54c9ed-f5d5-451f-9db3-b8331a063e01											69	101	103	68	15:11:00	68	15:16:00	1	11	32	CE50B491-E238-459D-A86C-1223F158BAA7	4ac1a116-b7f7-493e-a89b-a1d0e93ac3e4	101	103	0	500	0500D07	NULL	NULL
9bea50f3-55d3-4b4a-8abd-ca053013a3a0	4ac1a116-b7f7-493e-a89b-a1d0e93ac3e4	E6E8B775-D78E-4E9A-B041-D5D3EEDD8B2C	202	34	CE50B491-E238-459D-A86C-1223F158BAA7	0dfc2d64-5d52-428d-be0e-8b560ad8f747											88	101	103	68	15:48:00	78	16:07:00	1	9	32	CE50B491-E238-459D-A86C-1223F158BAA7	4ac1a116-b7f7-493e-a89b-a1d0e93ac3e4	101	103	0	500	0500D07	NULL	NULL
f16c120e-4f76-46f6-b290-60cf5020409e	4ac1a116-b7f7-493e-a89b-a1d0e93ac3e4	FFAAF1D1-B124-462F-8001-E8C023DF40C9	202	34	CE50B491-E238-459D-A86C-1223F158BAA7	1c54c9ed-f5d5-451f-9db3-b8331a063e01											80	101	103	78	16:39:00	79	16:44:00	1	8	32	CE50B491-E238-459D-A86C-1223F158BAA7	4ac1a116-b7f7-493e-a89b-a1d0e93ac3e4	101	103	0	500	0500D07	NULL	NULL
2231b5c7-e69d-4e49-b41c-6a8b93543bc8	4ac1a116-b7f7-493e-a89b-a1d0e93ac3e4	E6E8B775-D78E-4E9A-B041-D5D3EEDD8B2C	202	34	CE50B491-E238-459D-A86C-1223F158BAA7	0dfc2d64-5d52-428d-be0e-8b560ad8f747											102	101	103	79	17:16:00	92	17:28:00	1	5	32	CE50B491-E238-459D-A86C-1223F158BAA7	4ac1a116-b7f7-493e-a89b-a1d0e93ac3e4	101	103	0	500	0500D07	NULL	NULL
d207a406-2b19-4a7d-933c-0fb925333909	4ac1a116-b7f7-493e-a89b-a1d0e93ac3e4	FFAAF1D1-B124-462F-8001-E8C023DF40C9	202	34	CE50B491-E238-459D-A86C-1223F158BAA7	1c54c9ed-f5d5-451f-9db3-b8331a063e01											94	101	103	92	18:00:00	93	18:05:00	1	4	32	CE50B491-E238-459D-A86C-1223F158BAA7	4ac1a116-b7f7-493e-a89b-a1d0e93ac3e4	101	103	0	500	0500D07	NULL	NULL
ec754959-7184-4b81-9f2b-d82091f1cd4c	4ac1a116-b7f7-493e-a89b-a1d0e93ac3e4	E6E8B775-D78E-4E9A-B041-D5D3EEDD8B2C	202	34	CE50B491-E238-459D-A86C-1223F158BAA7	NULL											48	101	103	34	08:54:00	0	99:99	0	0	0	CE50B491-E238-459D-A86C-1223F158BAA7	4ac1a116-b7f7-493e-a89b-a1d0e93ac3e4	101	103	3	500	0500D07	NULL	NULL
4d624024-559c-4a25-bf14-0f30dd723c69	4ac1a116-b7f7-493e-a89b-a1d0e93ac3e4	E6E8B775-D78E-4E9A-B041-D5D3EEDD8B2C	202	34	CE50B491-E238-459D-A86C-1223F158BAA7	NULL											119	101	103	93	18:37:00	0	99:99	0	0	0	CE50B491-E238-459D-A86C-1223F158BAA7	4ac1a116-b7f7-493e-a89b-a1d0e93ac3e4	101	103	3	500	0500D07	NULL	NULL
296710a6-2d57-4699-bc25-872aa6b2f2d4	4ac1a116-b7f7-493e-a89b-a1d0e93ac3e4	E6E8B775-D78E-4E9A-B041-D5D3EEDD8B2C	202	34	CE50B491-E238-459D-A86C-1223F158BAA7	643c0fce-7a7e-486e-aeb8-6863b5011585											5	102	103	0	99:99	5	05:34:00	1	6	26	CE50B491-E238-459D-A86C-1223F158BAA7	4ac1a116-b7f7-493e-a89b-a1d0e93ac3e4	102	103	5	500	0500D07	NULL	NULL
c030392a-262e-4faf-b544-75b5a9c16a34	4ac1a116-b7f7-493e-a89b-a1d0e93ac3e4	FFAAF1D1-B124-462F-8001-E8C023DF40C9	202	34	CE50B491-E238-459D-A86C-1223F158BAA7	266b60fe-a57c-4e27-b381-8ae15f298f40											6	102	103	5	06:00:00	6	06:05:00	1	4	26	CE50B491-E238-459D-A86C-1223F158BAA7	4ac1a116-b7f7-493e-a89b-a1d0e93ac3e4	102	103	0	500	0500D07	NULL	NULL
cded0b8c-d7ec-42db-8fc6-bd1942cf11cb	4ac1a116-b7f7-493e-a89b-a1d0e93ac3e4	E6E8B775-D78E-4E9A-B041-D5D3EEDD8B2C	202	34	CE50B491-E238-459D-A86C-1223F158BAA7	d86c5d19-395d-4b0c-ad4a-c5608fb87b6b											20	102	103	6	06:31:00	20	06:41:00	1	6	28	CE50B491-E238-459D-A86C-1223F158BAA7	4ac1a116-b7f7-493e-a89b-a1d0e93ac3e4	102	103	0	500	0500D07	NULL	NULL
4e7c8573-1e65-4536-afb2-5750d91a77ee	4ac1a116-b7f7-493e-a89b-a1d0e93ac3e4	FFAAF1D1-B124-462F-8001-E8C023DF40C9	202	34	CE50B491-E238-459D-A86C-1223F158BAA7	85509abe-7e30-42d2-bed3-4628df4fd33c											21	102	103	20	07:09:00	21	07:14:00	1	6	28	CE50B491-E238-459D-A86C-1223F158BAA7	4ac1a116-b7f7-493e-a89b-a1d0e93ac3e4	102	103	0	500	0500D07	NULL	NULL
f4ad1159-6504-47c6-bae4-f19c076a2c0d	4ac1a116-b7f7-493e-a89b-a1d0e93ac3e4	E6E8B775-D78E-4E9A-B041-D5D3EEDD8B2C	202	34	CE50B491-E238-459D-A86C-1223F158BAA7	0dfc2d64-5d52-428d-be0e-8b560ad8f747											35	102	103	21	07:42:00	35	07:55:00	1	5	32	CE50B491-E238-459D-A86C-1223F158BAA7	4ac1a116-b7f7-493e-a89b-a1d0e93ac3e4	102	103	0	500	0500D07	NULL	NULL
bc20ab7b-4ee0-4c37-bdc1-cbe9bc456d25	4ac1a116-b7f7-493e-a89b-a1d0e93ac3e4	FFAAF1D1-B124-462F-8001-E8C023DF40C9	202	34	CE50B491-E238-459D-A86C-1223F158BAA7	1c54c9ed-f5d5-451f-9db3-b8331a063e01											36	102	103	35	08:27:00	36	08:32:00	1	4	32	CE50B491-E238-459D-A86C-1223F158BAA7	4ac1a116-b7f7-493e-a89b-a1d0e93ac3e4	102	103	0	500	0500D07	NULL	NULL
ee696fee-cfa6-4632-8f10-b0441809bcac	4ac1a116-b7f7-493e-a89b-a1d0e93ac3e4	E6E8B775-D78E-4E9A-B041-D5D3EEDD8B2C	202	34	CE50B491-E238-459D-A86C-1223F158BAA7	0dfc2d64-5d52-428d-be0e-8b560ad8f747											100	102	103	0	99:99	90	17:18:00	1	4	32	CE50B491-E238-459D-A86C-1223F158BAA7	4ac1a116-b7f7-493e-a89b-a1d0e93ac3e4	102	103	5	500	0500D07	NULL	NULL
6e77db91-4d06-47cf-9e1b-5b8d3e7870aa	4ac1a116-b7f7-493e-a89b-a1d0e93ac3e4	FFAAF1D1-B124-462F-8001-E8C023DF40C9	202	34	CE50B491-E238-459D-A86C-1223F158BAA7	1c54c9ed-f5d5-451f-9db3-b8331a063e01											92	102	103	90	17:50:00	91	17:56:00	1	3	32	CE50B491-E238-459D-A86C-1223F158BAA7	4ac1a116-b7f7-493e-a89b-a1d0e93ac3e4	102	103	0	500	0500D07	NULL	NULL
eb5a3217-f303-4875-a905-53051a56beeb	4ac1a116-b7f7-493e-a89b-a1d0e93ac3e4	E6E8B775-D78E-4E9A-B041-D5D3EEDD8B2C	202	34	CE50B491-E238-459D-A86C-1223F158BAA7	5f9e08e4-37fe-43bd-9da9-660245e3ef83											114	102	103	91	18:28:00	104	18:40:00	1	5	28	CE50B491-E238-459D-A86C-1223F158BAA7	4ac1a116-b7f7-493e-a89b-a1d0e93ac3e4	102	103	0	500	0500D07	NULL	NULL
d863b8f2-520d-45e9-985a-ddbd0fa31e78	4ac1a116-b7f7-493e-a89b-a1d0e93ac3e4	FFAAF1D1-B124-462F-8001-E8C023DF40C9	202	34	CE50B491-E238-459D-A86C-1223F158BAA7	bd76ffe4-9933-48df-b38a-611a943edd4f											106	102	103	104	19:08:00	105	19:13:00	1	5	30	CE50B491-E238-459D-A86C-1223F158BAA7	4ac1a116-b7f7-493e-a89b-a1d0e93ac3e4	102	103	0	500	0500D07	NULL	NULL
5ab3891d-37cf-476d-b094-3487168bb192	4ac1a116-b7f7-493e-a89b-a1d0e93ac3e4	E6E8B775-D78E-4E9A-B041-D5D3EEDD8B2C	202	34	CE50B491-E238-459D-A86C-1223F158BAA7	NULL											50	102	103	36	09:04:00	0	99:99	0	0	0	CE50B491-E238-459D-A86C-1223F158BAA7	4ac1a116-b7f7-493e-a89b-a1d0e93ac3e4	102	103	3	500	0500D07	NULL	NULL
8007059a-cf92-4546-ac23-dea197e91290	4ac1a116-b7f7-493e-a89b-a1d0e93ac3e4	E6E8B775-D78E-4E9A-B041-D5D3EEDD8B2C	202	34	CE50B491-E238-459D-A86C-1223F158BAA7	NULL											129	102	103	105	19:43:00	0	99:99	0	0	0	CE50B491-E238-459D-A86C-1223F158BAA7	4ac1a116-b7f7-493e-a89b-a1d0e93ac3e4	102	103	3	500	0500D07	NULL	NULL
a393acc5-15ad-4264-b8ed-18ff217b5459	4ac1a116-b7f7-493e-a89b-a1d0e93ac3e4	E6E8B775-D78E-4E9A-B041-D5D3EEDD8B2C	202	34	CE50B491-E238-459D-A86C-1223F158BAA7	643c0fce-7a7e-486e-aeb8-6863b5011585											14	103	103	0	99:99	14	06:16:00	1	3	26	CE50B491-E238-459D-A86C-1223F158BAA7	4ac1a116-b7f7-493e-a89b-a1d0e93ac3e4	103	103	5	500	0500D07	NULL	NULL
b7f6b4d5-ca56-4dd6-a98d-a651b4ef52a2	4ac1a116-b7f7-493e-a89b-a1d0e93ac3e4	FFAAF1D1-B124-462F-8001-E8C023DF40C9	202	34	CE50B491-E238-459D-A86C-1223F158BAA7	266b60fe-a57c-4e27-b381-8ae15f298f40											15	103	103	14	06:42:00	15	06:47:00	1	4	26	CE50B491-E238-459D-A86C-1223F158BAA7	4ac1a116-b7f7-493e-a89b-a1d0e93ac3e4	103	103	0	500	0500D07	NULL	NULL
e9de4560-6d6a-451f-b2f2-e79d3653ac22	4ac1a116-b7f7-493e-a89b-a1d0e93ac3e4	E6E8B775-D78E-4E9A-B041-D5D3EEDD8B2C	202	34	CE50B491-E238-459D-A86C-1223F158BAA7	5f9e08e4-37fe-43bd-9da9-660245e3ef83											29	103	103	15	07:13:00	29	07:23:00	1	5	30	CE50B491-E238-459D-A86C-1223F158BAA7	4ac1a116-b7f7-493e-a89b-a1d0e93ac3e4	103	103	0	500	0500D07	NULL	NULL
c5ad6714-dc51-4ca7-b909-8cfd8cbd124e	4ac1a116-b7f7-493e-a89b-a1d0e93ac3e4	FFAAF1D1-B124-462F-8001-E8C023DF40C9	202	34	CE50B491-E238-459D-A86C-1223F158BAA7	bd76ffe4-9933-48df-b38a-611a943edd4f											30	103	103	29	07:53:00	30	07:58:00	1	5	30	CE50B491-E238-459D-A86C-1223F158BAA7	4ac1a116-b7f7-493e-a89b-a1d0e93ac3e4	103	103	0	500	0500D07	NULL	NULL
efb4df6b-8593-42bf-92a6-9f13e94df42a	4ac1a116-b7f7-493e-a89b-a1d0e93ac3e4	E6E8B775-D78E-4E9A-B041-D5D3EEDD8B2C	202	34	CE50B491-E238-459D-A86C-1223F158BAA7	0dfc2d64-5d52-428d-be0e-8b560ad8f747											44	103	103	30	08:28:00	43	08:56:00	1	12	32	CE50B491-E238-459D-A86C-1223F158BAA7	4ac1a116-b7f7-493e-a89b-a1d0e93ac3e4	103	103	0	500	0500D07	NULL	NULL
c25bfac0-a90e-43f9-a7d4-ac21913af591	4ac1a116-b7f7-493e-a89b-a1d0e93ac3e4	FFAAF1D1-B124-462F-8001-E8C023DF40C9	202	34	CE50B491-E238-459D-A86C-1223F158BAA7	1c54c9ed-f5d5-451f-9db3-b8331a063e01											44	103	103	43	09:28:00	44	09:33:00	1	12	32	CE50B491-E238-459D-A86C-1223F158BAA7	4ac1a116-b7f7-493e-a89b-a1d0e93ac3e4	103	103	0	500	0500D07	NULL	NULL
af26458b-7c83-405a-b142-e7939544c5ac	4ac1a116-b7f7-493e-a89b-a1d0e93ac3e4	E6E8B775-D78E-4E9A-B041-D5D3EEDD8B2C	202	34	CE50B491-E238-459D-A86C-1223F158BAA7	0dfc2d64-5d52-428d-be0e-8b560ad8f747											103	103	103	0	99:99	93	17:33:00	1	5	32	CE50B491-E238-459D-A86C-1223F158BAA7	4ac1a116-b7f7-493e-a89b-a1d0e93ac3e4	103	103	5	500	0500D07	NULL	NULL
0edbf875-99e3-4c60-aed1-3e49bfbd9d4f	4ac1a116-b7f7-493e-a89b-a1d0e93ac3e4	FFAAF1D1-B124-462F-8001-E8C023DF40C9	202	34	CE50B491-E238-459D-A86C-1223F158BAA7	1c54c9ed-f5d5-451f-9db3-b8331a063e01											95	103	103	93	18:05:00	94	18:11:00	1	6	32	CE50B491-E238-459D-A86C-1223F158BAA7	4ac1a116-b7f7-493e-a89b-a1d0e93ac3e4	103	103	0	500	0500D07	NULL	NULL
d46da80b-53ed-4d7f-bc3f-c8cdf700c9f7	4ac1a116-b7f7-493e-a89b-a1d0e93ac3e4	E6E8B775-D78E-4E9A-B041-D5D3EEDD8B2C	202	34	CE50B491-E238-459D-A86C-1223F158BAA7	d86c5d19-395d-4b0c-ad4a-c5608fb87b6b											116	103	103	94	18:43:00	106	18:53:00	1	8	28	CE50B491-E238-459D-A86C-1223F158BAA7	4ac1a116-b7f7-493e-a89b-a1d0e93ac3e4	103	103	0	500	0500D07	NULL	NULL
8e5259cc-ede3-4a88-a3c5-fe56f7f9ad3c	4ac1a116-b7f7-493e-a89b-a1d0e93ac3e4	FFAAF1D1-B124-462F-8001-E8C023DF40C9	202	34	CE50B491-E238-459D-A86C-1223F158BAA7	85509abe-7e30-42d2-bed3-4628df4fd33c											108	103	103	106	19:21:00	107	19:26:00	1	7	28	CE50B491-E238-459D-A86C-1223F158BAA7	4ac1a116-b7f7-493e-a89b-a1d0e93ac3e4	103	103	0	500	0500D07	NULL	NULL
2e5b018d-b074-4260-b5a5-985e4909349a	4ac1a116-b7f7-493e-a89b-a1d0e93ac3e4	E6E8B775-D78E-4E9A-B041-D5D3EEDD8B2C	202	34	CE50B491-E238-459D-A86C-1223F158BAA7	NULL											59	103	103	44	10:05:00	0	99:99	0	0	0	CE50B491-E238-459D-A86C-1223F158BAA7	4ac1a116-b7f7-493e-a89b-a1d0e93ac3e4	103	103	3	500	0500D07	NULL	NULL
889fedbb-daeb-4c36-a563-d2691da8f212	4ac1a116-b7f7-493e-a89b-a1d0e93ac3e4	E6E8B775-D78E-4E9A-B041-D5D3EEDD8B2C	202	34	CE50B491-E238-459D-A86C-1223F158BAA7	NULL											131	103	103	107	19:54:00	0	99:99	0	0	0	CE50B491-E238-459D-A86C-1223F158BAA7	4ac1a116-b7f7-493e-a89b-a1d0e93ac3e4	103	103	3	500	0500D07	NULL	NULL
e2bfbdd6-9cbc-4ea0-ad7b-1007f3f43303	4ac1a116-b7f7-493e-a89b-a1d0e93ac3e4	E6E8B775-D78E-4E9A-B041-D5D3EEDD8B2C	202	34	CE50B491-E238-459D-A86C-1223F158BAA7	643c0fce-7a7e-486e-aeb8-6863b5011585											4	104	103	0	99:99	4	05:28:00	1	12	26	CE50B491-E238-459D-A86C-1223F158BAA7	4ac1a116-b7f7-493e-a89b-a1d0e93ac3e4	104	103	5	500	0500D07	NULL	NULL
eaf8cef6-4bbe-4bf1-82b8-34a6dbc48cf1	4ac1a116-b7f7-493e-a89b-a1d0e93ac3e4	FFAAF1D1-B124-462F-8001-E8C023DF40C9	202	34	CE50B491-E238-459D-A86C-1223F158BAA7	266b60fe-a57c-4e27-b381-8ae15f298f40											5	104	103	4	05:54:00	5	06:01:00	1	13	26	CE50B491-E238-459D-A86C-1223F158BAA7	4ac1a116-b7f7-493e-a89b-a1d0e93ac3e4	104	103	0	500	0500D07	NULL	NULL
0277ebb6-8b72-43b0-86f2-5569f23937da	4ac1a116-b7f7-493e-a89b-a1d0e93ac3e4	E6E8B775-D78E-4E9A-B041-D5D3EEDD8B2C	202	34	CE50B491-E238-459D-A86C-1223F158BAA7	d86c5d19-395d-4b0c-ad4a-c5608fb87b6b											19	104	103	5	06:27:00	19	06:35:00	1	7	28	CE50B491-E238-459D-A86C-1223F158BAA7	4ac1a116-b7f7-493e-a89b-a1d0e93ac3e4	104	103	0	500	0500D07	NULL	NULL
6d968ae9-ec6a-4ccd-b982-1b448769f126	4ac1a116-b7f7-493e-a89b-a1d0e93ac3e4	FFAAF1D1-B124-462F-8001-E8C023DF40C9	202	34	CE50B491-E238-459D-A86C-1223F158BAA7	85509abe-7e30-42d2-bed3-4628df4fd33c											20	104	103	19	07:03:00	20	07:08:00	1	8	28	CE50B491-E238-459D-A86C-1223F158BAA7	4ac1a116-b7f7-493e-a89b-a1d0e93ac3e4	104	103	0	500	0500D07	NULL	NULL
8bb73b2a-acb9-47d6-ae96-62d0f846c810	4ac1a116-b7f7-493e-a89b-a1d0e93ac3e4	E6E8B775-D78E-4E9A-B041-D5D3EEDD8B2C	202	34	CE50B491-E238-459D-A86C-1223F158BAA7	0dfc2d64-5d52-428d-be0e-8b560ad8f747											34	104	103	20	07:36:00	34	07:50:00	1	7	32	CE50B491-E238-459D-A86C-1223F158BAA7	4ac1a116-b7f7-493e-a89b-a1d0e93ac3e4	104	103	0	500	0500D07	NULL	NULL
d20824ee-7c8c-455d-8a16-042562a19461	4ac1a116-b7f7-493e-a89b-a1d0e93ac3e4	FFAAF1D1-B124-462F-8001-E8C023DF40C9	202	34	CE50B491-E238-459D-A86C-1223F158BAA7	1c54c9ed-f5d5-451f-9db3-b8331a063e01											35	104	103	34	08:22:00	35	08:28:00	1	6	32	CE50B491-E238-459D-A86C-1223F158BAA7	4ac1a116-b7f7-493e-a89b-a1d0e93ac3e4	104	103	0	500	0500D07	NULL	NULL
d373be68-d653-496a-b6af-58203d2ad3cb	4ac1a116-b7f7-493e-a89b-a1d0e93ac3e4	E6E8B775-D78E-4E9A-B041-D5D3EEDD8B2C	202	34	CE50B491-E238-459D-A86C-1223F158BAA7	5f9e08e4-37fe-43bd-9da9-660245e3ef83											80	104	103	0	99:99	70	15:07:00	1	14	30	CE50B491-E238-459D-A86C-1223F158BAA7	4ac1a116-b7f7-493e-a89b-a1d0e93ac3e4	104	103	5	500	0500D07	NULL	NULL
4f24403c-efd1-43b4-aa75-d2b8a1de52ea	4ac1a116-b7f7-493e-a89b-a1d0e93ac3e4	FFAAF1D1-B124-462F-8001-E8C023DF40C9	202	34	CE50B491-E238-459D-A86C-1223F158BAA7	1c54c9ed-f5d5-451f-9db3-b8331a063e01											72	104	103	70	15:37:00	71	15:43:00	1	11	32	CE50B491-E238-459D-A86C-1223F158BAA7	4ac1a116-b7f7-493e-a89b-a1d0e93ac3e4	104	103	0	500	0500D07	NULL	NULL
09f4877b-637c-4ad5-8871-d0b2207c9b50	4ac1a116-b7f7-493e-a89b-a1d0e93ac3e4	E6E8B775-D78E-4E9A-B041-D5D3EEDD8B2C	202	34	CE50B491-E238-459D-A86C-1223F158BAA7	0dfc2d64-5d52-428d-be0e-8b560ad8f747											92	104	103	71	16:15:00	82	16:34:00	1	7	32	CE50B491-E238-459D-A86C-1223F158BAA7	4ac1a116-b7f7-493e-a89b-a1d0e93ac3e4	104	103	0	500	0500D07	NULL	NULL
bea97212-72ac-4b16-8844-547dc8a2d582	4ac1a116-b7f7-493e-a89b-a1d0e93ac3e4	FFAAF1D1-B124-462F-8001-E8C023DF40C9	202	34	CE50B491-E238-459D-A86C-1223F158BAA7	1c54c9ed-f5d5-451f-9db3-b8331a063e01											84	104	103	82	17:06:00	83	17:13:00	1	8	32	CE50B491-E238-459D-A86C-1223F158BAA7	4ac1a116-b7f7-493e-a89b-a1d0e93ac3e4	104	103	0	500	0500D07	NULL	NULL
b86bc7e8-c7e6-4773-a45d-4b44f4201bd2	4ac1a116-b7f7-493e-a89b-a1d0e93ac3e4	E6E8B775-D78E-4E9A-B041-D5D3EEDD8B2C	202	34	CE50B491-E238-459D-A86C-1223F158BAA7	0dfc2d64-5d52-428d-be0e-8b560ad8f747											107	104	103	83	17:45:00	97	17:57:00	1	6	32	CE50B491-E238-459D-A86C-1223F158BAA7	4ac1a116-b7f7-493e-a89b-a1d0e93ac3e4	104	103	0	500	0500D07	NULL	NULL
af9054f5-83e6-4c28-88da-5d4d60062b6c	4ac1a116-b7f7-493e-a89b-a1d0e93ac3e4	FFAAF1D1-B124-462F-8001-E8C023DF40C9	202	34	CE50B491-E238-459D-A86C-1223F158BAA7	1c54c9ed-f5d5-451f-9db3-b8331a063e01											99	104	103	97	18:29:00	98	18:35:00	1	7	32	CE50B491-E238-459D-A86C-1223F158BAA7	4ac1a116-b7f7-493e-a89b-a1d0e93ac3e4	104	103	0	500	0500D07	NULL	NULL
f971e33e-c048-4774-b3ad-0160cbc07b17	4ac1a116-b7f7-493e-a89b-a1d0e93ac3e4	E6E8B775-D78E-4E9A-B041-D5D3EEDD8B2C	202	34	CE50B491-E238-459D-A86C-1223F158BAA7	NULL											49	104	103	35	09:00:00	0	99:99	0	0	0	CE50B491-E238-459D-A86C-1223F158BAA7	4ac1a116-b7f7-493e-a89b-a1d0e93ac3e4	104	103	3	500	0500D07	NULL	NULL
d8a0f727-c73c-4989-b44e-7d9524538b73	4ac1a116-b7f7-493e-a89b-a1d0e93ac3e4	E6E8B775-D78E-4E9A-B041-D5D3EEDD8B2C	202	34	CE50B491-E238-459D-A86C-1223F158BAA7	NULL											122	104	103	98	19:07:00	0	99:99	0	0	0	CE50B491-E238-459D-A86C-1223F158BAA7	4ac1a116-b7f7-493e-a89b-a1d0e93ac3e4	104	103	3	500	0500D07	NULL	NULL
7a913458-1c88-41d1-b8bf-87c820f267ba	4ac1a116-b7f7-493e-a89b-a1d0e93ac3e4	E6E8B775-D78E-4E9A-B041-D5D3EEDD8B2C	202	34	CE50B491-E238-459D-A86C-1223F158BAA7	643c0fce-7a7e-486e-aeb8-6863b5011585											10	105	103	0	99:99	10	05:59:00	1	4	26	CE50B491-E238-459D-A86C-1223F158BAA7	4ac1a116-b7f7-493e-a89b-a1d0e93ac3e4	105	103	5	500	0500D07	NULL	NULL
41b05580-5e5a-42e4-84d1-3369448fd4b3	4ac1a116-b7f7-493e-a89b-a1d0e93ac3e4	FFAAF1D1-B124-462F-8001-E8C023DF40C9	202	34	CE50B491-E238-459D-A86C-1223F158BAA7	266b60fe-a57c-4e27-b381-8ae15f298f40											11	105	103	10	06:25:00	11	06:30:00	1	5	26	CE50B491-E238-459D-A86C-1223F158BAA7	4ac1a116-b7f7-493e-a89b-a1d0e93ac3e4	105	103	0	500	0500D07	NULL	NULL
0347391c-15e8-4de9-b180-cd284be48c43	4ac1a116-b7f7-493e-a89b-a1d0e93ac3e4	E6E8B775-D78E-4E9A-B041-D5D3EEDD8B2C	202	34	CE50B491-E238-459D-A86C-1223F158BAA7	5f9e08e4-37fe-43bd-9da9-660245e3ef83											25	105	103	11	06:56:00	25	07:03:00	1	3	30	CE50B491-E238-459D-A86C-1223F158BAA7	4ac1a116-b7f7-493e-a89b-a1d0e93ac3e4	105	103	0	500	0500D07	NULL	NULL
df20b4c2-b402-4a39-8b0d-0a49e1bdbd47	4ac1a116-b7f7-493e-a89b-a1d0e93ac3e4	FFAAF1D1-B124-462F-8001-E8C023DF40C9	202	34	CE50B491-E238-459D-A86C-1223F158BAA7	85509abe-7e30-42d2-bed3-4628df4fd33c											26	105	103	25	07:33:00	26	07:38:00	1	5	28	CE50B491-E238-459D-A86C-1223F158BAA7	4ac1a116-b7f7-493e-a89b-a1d0e93ac3e4	105	103	0	500	0500D07	NULL	NULL
38d8b3a2-b795-4dfe-a989-7a5d02b70a50	4ac1a116-b7f7-493e-a89b-a1d0e93ac3e4	E6E8B775-D78E-4E9A-B041-D5D3EEDD8B2C	202	34	CE50B491-E238-459D-A86C-1223F158BAA7	0dfc2d64-5d52-428d-be0e-8b560ad8f747											39	105	103	26	08:06:00	38	08:20:00	1	10	32	CE50B491-E238-459D-A86C-1223F158BAA7	4ac1a116-b7f7-493e-a89b-a1d0e93ac3e4	105	103	0	500	0500D07	NULL	NULL
edf309e1-ba7f-47e6-a472-a1f6c3d5fb10	4ac1a116-b7f7-493e-a89b-a1d0e93ac3e4	FFAAF1D1-B124-462F-8001-E8C023DF40C9	202	34	CE50B491-E238-459D-A86C-1223F158BAA7	1c54c9ed-f5d5-451f-9db3-b8331a063e01											39	105	103	38	08:52:00	39	08:57:00	1	10	32	CE50B491-E238-459D-A86C-1223F158BAA7	4ac1a116-b7f7-493e-a89b-a1d0e93ac3e4	105	103	0	500	0500D07	NULL	NULL
3a5d5c70-97f8-4f2c-9858-284d7c969b3b	4ac1a116-b7f7-493e-a89b-a1d0e93ac3e4	E6E8B775-D78E-4E9A-B041-D5D3EEDD8B2C	202	34	CE50B491-E238-459D-A86C-1223F158BAA7	5f9e08e4-37fe-43bd-9da9-660245e3ef83											82	105	103	0	99:99	72	15:21:00	1	8	30	CE50B491-E238-459D-A86C-1223F158BAA7	4ac1a116-b7f7-493e-a89b-a1d0e93ac3e4	105	103	5	500	0500D07	NULL	NULL
3f1d2a61-55ba-4da0-95ee-818f545aa038	4ac1a116-b7f7-493e-a89b-a1d0e93ac3e4	FFAAF1D1-B124-462F-8001-E8C023DF40C9	202	34	CE50B491-E238-459D-A86C-1223F158BAA7	1c54c9ed-f5d5-451f-9db3-b8331a063e01											74	105	103	72	15:51:00	73	15:56:00	1	8	32	CE50B491-E238-459D-A86C-1223F158BAA7	4ac1a116-b7f7-493e-a89b-a1d0e93ac3e4	105	103	0	500	0500D07	NULL	NULL
cc51dba9-e5f6-4e10-bdce-e1ade79bdf35	4ac1a116-b7f7-493e-a89b-a1d0e93ac3e4	E6E8B775-D78E-4E9A-B041-D5D3EEDD8B2C	202	34	CE50B491-E238-459D-A86C-1223F158BAA7	0dfc2d64-5d52-428d-be0e-8b560ad8f747											94	105	103	73	16:28:00	84	16:50:00	1	8	32	CE50B491-E238-459D-A86C-1223F158BAA7	4ac1a116-b7f7-493e-a89b-a1d0e93ac3e4	105	103	0	500	0500D07	NULL	NULL
4be83ef2-3c65-4dbb-b32d-7d5cca68e2d4	4ac1a116-b7f7-493e-a89b-a1d0e93ac3e4	FFAAF1D1-B124-462F-8001-E8C023DF40C9	202	34	CE50B491-E238-459D-A86C-1223F158BAA7	1c54c9ed-f5d5-451f-9db3-b8331a063e01											86	105	103	84	17:22:00	85	17:28:00	1	8	32	CE50B491-E238-459D-A86C-1223F158BAA7	4ac1a116-b7f7-493e-a89b-a1d0e93ac3e4	105	103	0	500	0500D07	NULL	NULL
0322c458-6c5d-4f4b-8658-3ea568ffcff5	4ac1a116-b7f7-493e-a89b-a1d0e93ac3e4	E6E8B775-D78E-4E9A-B041-D5D3EEDD8B2C	202	34	CE50B491-E238-459D-A86C-1223F158BAA7	0dfc2d64-5d52-428d-be0e-8b560ad8f747											109	105	103	85	18:00:00	99	18:11:00	1	9	30	CE50B491-E238-459D-A86C-1223F158BAA7	4ac1a116-b7f7-493e-a89b-a1d0e93ac3e4	105	103	0	500	0500D07	NULL	NULL
4ed83dea-5ef1-45c5-9386-136c3344f603	4ac1a116-b7f7-493e-a89b-a1d0e93ac3e4	FFAAF1D1-B124-462F-8001-E8C023DF40C9	202	34	CE50B491-E238-459D-A86C-1223F158BAA7	1c54c9ed-f5d5-451f-9db3-b8331a063e01											102	105	103	100	18:41:00	101	18:49:00	1	5	30	CE50B491-E238-459D-A86C-1223F158BAA7	4ac1a116-b7f7-493e-a89b-a1d0e93ac3e4	105	103	0	500	0500D07	NULL	NULL
499776a3-c217-4dec-babc-7e0b90d7c9e6	4ac1a116-b7f7-493e-a89b-a1d0e93ac3e4	E6E8B775-D78E-4E9A-B041-D5D3EEDD8B2C	202	34	CE50B491-E238-459D-A86C-1223F158BAA7	NULL											54	105	103	39	09:29:00	0	99:99	0	0	0	CE50B491-E238-459D-A86C-1223F158BAA7	4ac1a116-b7f7-493e-a89b-a1d0e93ac3e4	105	103	3	500	0500D07	NULL	NULL
a40fc20b-df14-4c9a-afe6-a571e3861b2e	4ac1a116-b7f7-493e-a89b-a1d0e93ac3e4	E6E8B775-D78E-4E9A-B041-D5D3EEDD8B2C	202	34	CE50B491-E238-459D-A86C-1223F158BAA7	NULL											125	105	103	101	19:19:00	0	99:99	0	0	0	CE50B491-E238-459D-A86C-1223F158BAA7	4ac1a116-b7f7-493e-a89b-a1d0e93ac3e4	105	103	3	500	0500D07	NULL	NULL
95456b43-04c3-4fdc-bf9a-7cac39d1d95f	4ac1a116-b7f7-493e-a89b-a1d0e93ac3e4	FFAAF1D1-B124-462F-8001-E8C023DF40C9	202	34	CE50B491-E238-459D-A86C-1223F158BAA7	640625ce-3176-4ac0-ba16-e3ede7027b04											1	106	102	0	99:99	1	04:30:00	99	0	24	CE50B491-E238-459D-A86C-1223F158BAA7	4ac1a116-b7f7-493e-a89b-a1d0e93ac3e4	106	102	5	500	0500D07	NULL	NULL
3a41a916-ae14-4fd8-84da-2ec1916ef0f1	4ac1a116-b7f7-493e-a89b-a1d0e93ac3e4	E6E8B775-D78E-4E9A-B041-D5D3EEDD8B2C	202	34	CE50B491-E238-459D-A86C-1223F158BAA7	643c0fce-7a7e-486e-aeb8-6863b5011585											2	106	102	1	04:54:00	2	05:10:00	1	0	26	CE50B491-E238-459D-A86C-1223F158BAA7	4ac1a116-b7f7-493e-a89b-a1d0e93ac3e4	106	102	0	500	0500D07	NULL	NULL
4d6978d8-c0ec-4c93-ad62-41709b76bdfd	4ac1a116-b7f7-493e-a89b-a1d0e93ac3e4	FFAAF1D1-B124-462F-8001-E8C023DF40C9	202	34	CE50B491-E238-459D-A86C-1223F158BAA7	266b60fe-a57c-4e27-b381-8ae15f298f40											3	106	102	2	05:36:00	3	05:40:00	1	22	26	CE50B491-E238-459D-A86C-1223F158BAA7	4ac1a116-b7f7-493e-a89b-a1d0e93ac3e4	106	102	0	500	0500D07	NULL	NULL
aa99c24f-48ca-42ab-9b0b-bea65a9f7d2d	4ac1a116-b7f7-493e-a89b-a1d0e93ac3e4	E6E8B775-D78E-4E9A-B041-D5D3EEDD8B2C	202	34	CE50B491-E238-459D-A86C-1223F158BAA7	643c0fce-7a7e-486e-aeb8-6863b5011585											16	106	102	3	06:06:00	16	06:22:00	1	3	26	CE50B491-E238-459D-A86C-1223F158BAA7	4ac1a116-b7f7-493e-a89b-a1d0e93ac3e4	106	102	0	500	0500D07	NULL	NULL
80427871-3db1-4a8b-a6df-4a834e0e46b8	4ac1a116-b7f7-493e-a89b-a1d0e93ac3e4	FFAAF1D1-B124-462F-8001-E8C023DF40C9	202	34	CE50B491-E238-459D-A86C-1223F158BAA7	266b60fe-a57c-4e27-b381-8ae15f298f40											17	106	102	16	06:48:00	17	06:53:00	1	3	26	CE50B491-E238-459D-A86C-1223F158BAA7	4ac1a116-b7f7-493e-a89b-a1d0e93ac3e4	106	102	0	500	0500D07	NULL	NULL
e7790cc0-c341-4f2d-af58-d47cf69d51d0	4ac1a116-b7f7-493e-a89b-a1d0e93ac3e4	E6E8B775-D78E-4E9A-B041-D5D3EEDD8B2C	202	34	CE50B491-E238-459D-A86C-1223F158BAA7	5f9e08e4-37fe-43bd-9da9-660245e3ef83											31	106	102	17	07:21:00	31	07:37:00	1	8	30	CE50B491-E238-459D-A86C-1223F158BAA7	4ac1a116-b7f7-493e-a89b-a1d0e93ac3e4	106	102	0	500	0500D07	NULL	NULL
cc9ebe59-4806-44ec-869e-0384a8ca9f47	4ac1a116-b7f7-493e-a89b-a1d0e93ac3e4	FFAAF1D1-B124-462F-8001-E8C023DF40C9	202	34	CE50B491-E238-459D-A86C-1223F158BAA7	1c54c9ed-f5d5-451f-9db3-b8331a063e01											32	106	102	31	08:07:00	32	08:12:00	1	8	32	CE50B491-E238-459D-A86C-1223F158BAA7	4ac1a116-b7f7-493e-a89b-a1d0e93ac3e4	106	102	0	500	0500D07	NULL	NULL
73b513b9-db3c-463c-bd3b-fce5eaa220cf	4ac1a116-b7f7-493e-a89b-a1d0e93ac3e4	E6E8B775-D78E-4E9A-B041-D5D3EEDD8B2C	202	34	CE50B491-E238-459D-A86C-1223F158BAA7	0dfc2d64-5d52-428d-be0e-8b560ad8f747											52	106	102	0	99:99	47	09:46:00	1	13	32	CE50B491-E238-459D-A86C-1223F158BAA7	4ac1a116-b7f7-493e-a89b-a1d0e93ac3e4	106	102	5	500	0500D07	NULL	NULL
270a3234-5631-4387-bc41-45edbd8aaf82	4ac1a116-b7f7-493e-a89b-a1d0e93ac3e4	FFAAF1D1-B124-462F-8001-E8C023DF40C9	202	34	CE50B491-E238-459D-A86C-1223F158BAA7	1c54c9ed-f5d5-451f-9db3-b8331a063e01											48	106	102	47	10:18:00	48	10:23:00	1	13	32	CE50B491-E238-459D-A86C-1223F158BAA7	4ac1a116-b7f7-493e-a89b-a1d0e93ac3e4	106	102	0	500	0500D07	NULL	NULL
fb517701-0738-4c2f-a64b-6aea50f1a6a7	4ac1a116-b7f7-493e-a89b-a1d0e93ac3e4	E6E8B775-D78E-4E9A-B041-D5D3EEDD8B2C	202	34	CE50B491-E238-459D-A86C-1223F158BAA7	0dfc2d64-5d52-428d-be0e-8b560ad8f747											63	106	102	48	10:55:00	53	11:07:00	1	13	32	CE50B491-E238-459D-A86C-1223F158BAA7	4ac1a116-b7f7-493e-a89b-a1d0e93ac3e4	106	102	0	500	0500D07	NULL	NULL
2ef98842-b20b-4b7e-9212-a82ef5bf1220	4ac1a116-b7f7-493e-a89b-a1d0e93ac3e4	FFAAF1D1-B124-462F-8001-E8C023DF40C9	202	34	CE50B491-E238-459D-A86C-1223F158BAA7	bd76ffe4-9933-48df-b38a-611a943edd4f											54	106	102	53	11:39:00	54	11:44:00	1	13	30	CE50B491-E238-459D-A86C-1223F158BAA7	4ac1a116-b7f7-493e-a89b-a1d0e93ac3e4	106	102	0	500	0500D07	NULL	NULL
3fa3cb17-cc94-4ccb-8f02-876f1f1219f5	4ac1a116-b7f7-493e-a89b-a1d0e93ac3e4	E6E8B775-D78E-4E9A-B041-D5D3EEDD8B2C	202	34	CE50B491-E238-459D-A86C-1223F158BAA7	5f9e08e4-37fe-43bd-9da9-660245e3ef83											69	106	102	54	12:14:00	59	12:34:00	1	7	30	CE50B491-E238-459D-A86C-1223F158BAA7	4ac1a116-b7f7-493e-a89b-a1d0e93ac3e4	106	102	0	500	0500D07	NULL	NULL
cb0e1f0f-eb4e-49a7-bf4e-56fdffe94c39	4ac1a116-b7f7-493e-a89b-a1d0e93ac3e4	E6E8B775-D78E-4E9A-B041-D5D3EEDD8B2C	202	34	CE50B491-E238-459D-A86C-1223F158BAA7	NULL											45	106	102	32	08:44:00	0	99:99	0	0	0	CE50B491-E238-459D-A86C-1223F158BAA7	4ac1a116-b7f7-493e-a89b-a1d0e93ac3e4	106	102	3	500	0500D07	NULL	NULL
564d5795-f95a-45b5-86d6-18fb82f6da46	4ac1a116-b7f7-493e-a89b-a1d0e93ac3e4	FFAAF1D1-B124-462F-8001-E8C023DF40C9	202	34	CE50B491-E238-459D-A86C-1223F158BAA7	NULL											60	106	102	59	13:04:00	0	99:99	0	0	0	CE50B491-E238-459D-A86C-1223F158BAA7	4ac1a116-b7f7-493e-a89b-a1d0e93ac3e4	106	102	3	500	0500D07	NULL	NULL
58ca92d4-bd28-4346-82d3-10a5df286c16	4ac1a116-b7f7-493e-a89b-a1d0e93ac3e4	E6E8B775-D78E-4E9A-B041-D5D3EEDD8B2C	202	34	CE50B491-E238-459D-A86C-1223F158BAA7	a0ab44bc-f3b0-4424-bfc8-657b446ff7fd											1	107	103	0	99:99	1	04:30:00	99	0	24	CE50B491-E238-459D-A86C-1223F158BAA7	4ac1a116-b7f7-493e-a89b-a1d0e93ac3e4	107	103	5	500	0500D07	NULL	NULL
489450c7-6617-4326-915d-c916ebeaafc1	4ac1a116-b7f7-493e-a89b-a1d0e93ac3e4	FFAAF1D1-B124-462F-8001-E8C023DF40C9	202	34	CE50B491-E238-459D-A86C-1223F158BAA7	266b60fe-a57c-4e27-b381-8ae15f298f40											2	107	103	1	04:54:00	2	05:18:00	1	0	26	CE50B491-E238-459D-A86C-1223F158BAA7	4ac1a116-b7f7-493e-a89b-a1d0e93ac3e4	107	103	0	500	0500D07	NULL	NULL
37d990ad-cb90-4ec7-923e-8fcac7418a5b	4ac1a116-b7f7-493e-a89b-a1d0e93ac3e4	E6E8B775-D78E-4E9A-B041-D5D3EEDD8B2C	202	34	CE50B491-E238-459D-A86C-1223F158BAA7	643c0fce-7a7e-486e-aeb8-6863b5011585											9	107	103	2	05:44:00	9	05:55:00	1	4	26	CE50B491-E238-459D-A86C-1223F158BAA7	4ac1a116-b7f7-493e-a89b-a1d0e93ac3e4	107	103	0	500	0500D07	NULL	NULL
019e4e3a-1a09-4eae-b00d-3e032e39af4b	4ac1a116-b7f7-493e-a89b-a1d0e93ac3e4	FFAAF1D1-B124-462F-8001-E8C023DF40C9	202	34	CE50B491-E238-459D-A86C-1223F158BAA7	266b60fe-a57c-4e27-b381-8ae15f298f40											10	107	103	9	06:21:00	10	06:25:00	1	4	26	CE50B491-E238-459D-A86C-1223F158BAA7	4ac1a116-b7f7-493e-a89b-a1d0e93ac3e4	107	103	0	500	0500D07	NULL	NULL
3f78033d-6dc5-4dd2-9e02-88befdb81372	4ac1a116-b7f7-493e-a89b-a1d0e93ac3e4	E6E8B775-D78E-4E9A-B041-D5D3EEDD8B2C	202	34	CE50B491-E238-459D-A86C-1223F158BAA7	d86c5d19-395d-4b0c-ad4a-c5608fb87b6b											24	107	103	10	06:51:00	24	07:00:00	1	4	28	CE50B491-E238-459D-A86C-1223F158BAA7	4ac1a116-b7f7-493e-a89b-a1d0e93ac3e4	107	103	0	500	0500D07	NULL	NULL
a706aff5-d2c6-47ae-a4eb-9b53548054d6	4ac1a116-b7f7-493e-a89b-a1d0e93ac3e4	FFAAF1D1-B124-462F-8001-E8C023DF40C9	202	34	CE50B491-E238-459D-A86C-1223F158BAA7	85509abe-7e30-42d2-bed3-4628df4fd33c											25	107	103	24	07:28:00	25	07:33:00	1	4	28	CE50B491-E238-459D-A86C-1223F158BAA7	4ac1a116-b7f7-493e-a89b-a1d0e93ac3e4	107	103	0	500	0500D07	NULL	NULL
a50583cc-8f69-4ece-b3f9-fe0f97e538f2	4ac1a116-b7f7-493e-a89b-a1d0e93ac3e4	E6E8B775-D78E-4E9A-B041-D5D3EEDD8B2C	202	34	CE50B491-E238-459D-A86C-1223F158BAA7	0dfc2d64-5d52-428d-be0e-8b560ad8f747											90	107	103	0	99:99	80	16:23:00	1	8	32	CE50B491-E238-459D-A86C-1223F158BAA7	4ac1a116-b7f7-493e-a89b-a1d0e93ac3e4	107	103	5	500	0500D07	NULL	NULL
4233aacd-48fb-4461-a20a-28db094d1db3	4ac1a116-b7f7-493e-a89b-a1d0e93ac3e4	FFAAF1D1-B124-462F-8001-E8C023DF40C9	202	34	CE50B491-E238-459D-A86C-1223F158BAA7	1c54c9ed-f5d5-451f-9db3-b8331a063e01											82	107	103	80	16:55:00	81	17:01:00	1	8	32	CE50B491-E238-459D-A86C-1223F158BAA7	4ac1a116-b7f7-493e-a89b-a1d0e93ac3e4	107	103	0	500	0500D07	NULL	NULL
cf8ab436-6cc3-4b17-a9ff-06df7c4e7ef5	4ac1a116-b7f7-493e-a89b-a1d0e93ac3e4	E6E8B775-D78E-4E9A-B041-D5D3EEDD8B2C	202	34	CE50B491-E238-459D-A86C-1223F158BAA7	0dfc2d64-5d52-428d-be0e-8b560ad8f747											105	107	103	81	17:33:00	95	17:44:00	1	5	32	CE50B491-E238-459D-A86C-1223F158BAA7	4ac1a116-b7f7-493e-a89b-a1d0e93ac3e4	107	103	0	500	0500D07	NULL	NULL
2fb36a81-deae-4581-bd1a-d18f5ba7b22d	4ac1a116-b7f7-493e-a89b-a1d0e93ac3e4	FFAAF1D1-B124-462F-8001-E8C023DF40C9	202	34	CE50B491-E238-459D-A86C-1223F158BAA7	1c54c9ed-f5d5-451f-9db3-b8331a063e01											97	107	103	95	18:16:00	96	18:21:00	1	4	32	CE50B491-E238-459D-A86C-1223F158BAA7	4ac1a116-b7f7-493e-a89b-a1d0e93ac3e4	107	103	0	500	0500D07	NULL	NULL
4b61bcf3-1bc8-4b76-aa1e-aabee7b31445	4ac1a116-b7f7-493e-a89b-a1d0e93ac3e4	E6E8B775-D78E-4E9A-B041-D5D3EEDD8B2C	202	34	CE50B491-E238-459D-A86C-1223F158BAA7	NULL											117	107	103	96	18:53:00	0	99:99	0	0	0	CE50B491-E238-459D-A86C-1223F158BAA7	4ac1a116-b7f7-493e-a89b-a1d0e93ac3e4	107	103	3	500	0500D07	NULL	NULL
cb45baf7-bf11-4841-860b-448cb6a16a87	4ac1a116-b7f7-493e-a89b-a1d0e93ac3e4	E6E8B775-D78E-4E9A-B041-D5D3EEDD8B2C	202	34	CE50B491-E238-459D-A86C-1223F158BAA7	NULL											38	107	103	25	08:01:00	0	99:99	0	0	0	CE50B491-E238-459D-A86C-1223F158BAA7	4ac1a116-b7f7-493e-a89b-a1d0e93ac3e4	107	103	3	500	0500D07	NULL	NULL
b759f326-caa5-4f65-b10f-a347915a2733	4ac1a116-b7f7-493e-a89b-a1d0e93ac3e4	E6E8B775-D78E-4E9A-B041-D5D3EEDD8B2C	202	34	CE50B491-E238-459D-A86C-1223F158BAA7	8985a8c2-8f1a-4301-89a9-2a715678a7c9											18	108	103	0	99:99	18	06:28:00	2	2	24	CE50B491-E238-459D-A86C-1223F158BAA7	4ac1a116-b7f7-493e-a89b-a1d0e93ac3e4	108	103	5	500	0500D07	NULL	NULL
da837461-ab4e-4556-8b1c-9de6dbb836fd	4ac1a116-b7f7-493e-a89b-a1d0e93ac3e4	FFAAF1D1-B124-462F-8001-E8C023DF40C9	202	34	CE50B491-E238-459D-A86C-1223F158BAA7	85509abe-7e30-42d2-bed3-4628df4fd33c											18	108	103	17	06:52:00	18	06:58:00	1	5	28	CE50B491-E238-459D-A86C-1223F158BAA7	4ac1a116-b7f7-493e-a89b-a1d0e93ac3e4	108	103	0	500	0500D07	NULL	NULL
ee30358e-8c15-4324-b101-d809d7096c5c	4ac1a116-b7f7-493e-a89b-a1d0e93ac3e4	E6E8B775-D78E-4E9A-B041-D5D3EEDD8B2C	202	34	CE50B491-E238-459D-A86C-1223F158BAA7	6c8d494c-d13b-4f69-8947-f9984fd82092											32	108	103	18	07:26:00	32	07:41:00	2	4	27	CE50B491-E238-459D-A86C-1223F158BAA7	4ac1a116-b7f7-493e-a89b-a1d0e93ac3e4	108	103	0	500	0500D07	NULL	NULL
415e0ace-2cca-494c-bf26-5fdaaa7731c6	4ac1a116-b7f7-493e-a89b-a1d0e93ac3e4	FFAAF1D1-B124-462F-8001-E8C023DF40C9	202	34	CE50B491-E238-459D-A86C-1223F158BAA7	1c54c9ed-f5d5-451f-9db3-b8331a063e01											33	108	103	32	08:08:00	33	08:19:00	1	7	32	CE50B491-E238-459D-A86C-1223F158BAA7	4ac1a116-b7f7-493e-a89b-a1d0e93ac3e4	108	103	0	500	0500D07	NULL	NULL
7f4c6c66-038c-4221-b1ab-6edb03f2dc10	4ac1a116-b7f7-493e-a89b-a1d0e93ac3e4	E6E8B775-D78E-4E9A-B041-D5D3EEDD8B2C	202	34	CE50B491-E238-459D-A86C-1223F158BAA7	0dfc2d64-5d52-428d-be0e-8b560ad8f747											46	108	103	33	08:51:00	44	09:08:00	1	12	32	CE50B491-E238-459D-A86C-1223F158BAA7	4ac1a116-b7f7-493e-a89b-a1d0e93ac3e4	108	103	0	500	0500D07	NULL	NULL
8637cbce-c862-463a-928e-d07b8f199886	4ac1a116-b7f7-493e-a89b-a1d0e93ac3e4	FFAAF1D1-B124-462F-8001-E8C023DF40C9	202	34	CE50B491-E238-459D-A86C-1223F158BAA7	1c54c9ed-f5d5-451f-9db3-b8331a063e01											45	108	103	44	09:40:00	45	09:45:00	1	12	32	CE50B491-E238-459D-A86C-1223F158BAA7	4ac1a116-b7f7-493e-a89b-a1d0e93ac3e4	108	103	0	500	0500D07	NULL	NULL
35ff6c91-4313-4ab3-babc-0c10d97c35a0	4ac1a116-b7f7-493e-a89b-a1d0e93ac3e4	E6E8B775-D78E-4E9A-B041-D5D3EEDD8B2C	202	34	CE50B491-E238-459D-A86C-1223F158BAA7	0dfc2d64-5d52-428d-be0e-8b560ad8f747											84	108	103	0	99:99	74	15:35:00	1	7	32	CE50B491-E238-459D-A86C-1223F158BAA7	4ac1a116-b7f7-493e-a89b-a1d0e93ac3e4	108	103	5	500	0500D07	NULL	NULL
b2ae7def-9e32-4402-8933-49ee7969b609	4ac1a116-b7f7-493e-a89b-a1d0e93ac3e4	FFAAF1D1-B124-462F-8001-E8C023DF40C9	202	34	CE50B491-E238-459D-A86C-1223F158BAA7	1c54c9ed-f5d5-451f-9db3-b8331a063e01											76	108	103	74	16:07:00	75	16:13:00	1	9	32	CE50B491-E238-459D-A86C-1223F158BAA7	4ac1a116-b7f7-493e-a89b-a1d0e93ac3e4	108	103	0	500	0500D07	NULL	NULL
f500addd-53a2-45cf-8b02-cb4fd667d5d0	4ac1a116-b7f7-493e-a89b-a1d0e93ac3e4	E6E8B775-D78E-4E9A-B041-D5D3EEDD8B2C	202	34	CE50B491-E238-459D-A86C-1223F158BAA7	2821300f-2f6c-4e86-820e-aeeb6d08bfce											96	108	103	75	16:45:00	86	17:01:00	2	3	26	CE50B491-E238-459D-A86C-1223F158BAA7	4ac1a116-b7f7-493e-a89b-a1d0e93ac3e4	108	103	0	500	0500D07	NULL	NULL
b17db82e-de91-46d0-a7c1-84f1a1e7625d	4ac1a116-b7f7-493e-a89b-a1d0e93ac3e4	FFAAF1D1-B124-462F-8001-E8C023DF40C9	202	34	CE50B491-E238-459D-A86C-1223F158BAA7	1c54c9ed-f5d5-451f-9db3-b8331a063e01											87	108	103	85	17:27:00	86	17:32:00	1	4	32	CE50B491-E238-459D-A86C-1223F158BAA7	4ac1a116-b7f7-493e-a89b-a1d0e93ac3e4	108	103	0	500	0500D07	NULL	NULL
4b362b1d-d437-4cb7-8848-b82d69e90e02	4ac1a116-b7f7-493e-a89b-a1d0e93ac3e4	E6E8B775-D78E-4E9A-B041-D5D3EEDD8B2C	202	34	CE50B491-E238-459D-A86C-1223F158BAA7	2821300f-2f6c-4e86-820e-aeeb6d08bfce											110	108	103	86	18:04:00	100	18:13:00	2	2	26	CE50B491-E238-459D-A86C-1223F158BAA7	4ac1a116-b7f7-493e-a89b-a1d0e93ac3e4	108	103	0	500	0500D07	NULL	NULL
2643b309-a603-4ee6-905f-c10b63345b9d	4ac1a116-b7f7-493e-a89b-a1d0e93ac3e4	FFAAF1D1-B124-462F-8001-E8C023DF40C9	202	34	CE50B491-E238-459D-A86C-1223F158BAA7	bd76ffe4-9933-48df-b38a-611a943edd4f											101	108	103	99	18:39:00	100	18:44:00	1	5	30	CE50B491-E238-459D-A86C-1223F158BAA7	4ac1a116-b7f7-493e-a89b-a1d0e93ac3e4	108	103	0	500	0500D07	NULL	NULL
296b6951-5c9e-46c4-a125-692add14dec9	4ac1a116-b7f7-493e-a89b-a1d0e93ac3e4	E6E8B775-D78E-4E9A-B041-D5D3EEDD8B2C	202	34	CE50B491-E238-459D-A86C-1223F158BAA7	NULL											60	108	103	45	10:17:00	0	99:99	0	0	0	CE50B491-E238-459D-A86C-1223F158BAA7	4ac1a116-b7f7-493e-a89b-a1d0e93ac3e4	108	103	3	500	0500D07	NULL	NULL
804d1353-a777-4fa8-87b8-5ea24dd4341c	4ac1a116-b7f7-493e-a89b-a1d0e93ac3e4	E6E8B775-D78E-4E9A-B041-D5D3EEDD8B2C	202	34	CE50B491-E238-459D-A86C-1223F158BAA7	NULL											124	108	103	100	19:14:00	0	99:99	0	0	0	CE50B491-E238-459D-A86C-1223F158BAA7	4ac1a116-b7f7-493e-a89b-a1d0e93ac3e4	108	103	3	500	0500D07	NULL	NULL
a2053512-8358-4d97-8178-833bf83faa1e	4ac1a116-b7f7-493e-a89b-a1d0e93ac3e4	E6E8B775-D78E-4E9A-B041-D5D3EEDD8B2C	202	34	CE50B491-E238-459D-A86C-1223F158BAA7	643c0fce-7a7e-486e-aeb8-6863b5011585											12	111	103	0	99:99	12	06:07:00	1	4	26	CE50B491-E238-459D-A86C-1223F158BAA7	4ac1a116-b7f7-493e-a89b-a1d0e93ac3e4	111	103	5	500	0500D07	NULL	NULL
5fb56dc1-e84d-4d45-9e8a-f4dff1b85aa1	4ac1a116-b7f7-493e-a89b-a1d0e93ac3e4	FFAAF1D1-B124-462F-8001-E8C023DF40C9	202	34	CE50B491-E238-459D-A86C-1223F158BAA7	266b60fe-a57c-4e27-b381-8ae15f298f40											13	111	103	12	06:33:00	13	06:38:00	1	4	26	CE50B491-E238-459D-A86C-1223F158BAA7	4ac1a116-b7f7-493e-a89b-a1d0e93ac3e4	111	103	0	500	0500D07	NULL	NULL
210153b1-c500-400f-a113-eed483b67f73	4ac1a116-b7f7-493e-a89b-a1d0e93ac3e4	E6E8B775-D78E-4E9A-B041-D5D3EEDD8B2C	202	34	CE50B491-E238-459D-A86C-1223F158BAA7	5f9e08e4-37fe-43bd-9da9-660245e3ef83											27	111	103	13	07:04:00	27	07:12:00	1	4	30	CE50B491-E238-459D-A86C-1223F158BAA7	4ac1a116-b7f7-493e-a89b-a1d0e93ac3e4	111	103	0	500	0500D07	NULL	NULL
76f8c436-6ae5-4862-a043-66a6373a7091	4ac1a116-b7f7-493e-a89b-a1d0e93ac3e4	FFAAF1D1-B124-462F-8001-E8C023DF40C9	202	34	CE50B491-E238-459D-A86C-1223F158BAA7	bd76ffe4-9933-48df-b38a-611a943edd4f											28	111	103	27	07:42:00	28	07:47:00	1	4	30	CE50B491-E238-459D-A86C-1223F158BAA7	4ac1a116-b7f7-493e-a89b-a1d0e93ac3e4	111	103	0	500	0500D07	NULL	NULL
d4db4fd2-a434-408c-a8ea-fc30e5e9ea09	4ac1a116-b7f7-493e-a89b-a1d0e93ac3e4	E6E8B775-D78E-4E9A-B041-D5D3EEDD8B2C	202	34	CE50B491-E238-459D-A86C-1223F158BAA7	0dfc2d64-5d52-428d-be0e-8b560ad8f747											41	111	103	28	08:17:00	40	08:29:00	1	5	32	CE50B491-E238-459D-A86C-1223F158BAA7	4ac1a116-b7f7-493e-a89b-a1d0e93ac3e4	111	103	0	500	0500D07	NULL	NULL
be29eff1-187b-467f-bbd3-a9da1ef27572	4ac1a116-b7f7-493e-a89b-a1d0e93ac3e4	FFAAF1D1-B124-462F-8001-E8C023DF40C9	202	34	CE50B491-E238-459D-A86C-1223F158BAA7	1c54c9ed-f5d5-451f-9db3-b8331a063e01											41	111	103	40	09:01:00	41	09:06:00	1	5	32	CE50B491-E238-459D-A86C-1223F158BAA7	4ac1a116-b7f7-493e-a89b-a1d0e93ac3e4	111	103	0	500	0500D07	NULL	NULL
3872cfd9-2953-4782-aa26-027c4dea7e5d	4ac1a116-b7f7-493e-a89b-a1d0e93ac3e4	E6E8B775-D78E-4E9A-B041-D5D3EEDD8B2C	202	34	CE50B491-E238-459D-A86C-1223F158BAA7	0dfc2d64-5d52-428d-be0e-8b560ad8f747											99	111	103	0	99:99	89	17:14:00	1	4	32	CE50B491-E238-459D-A86C-1223F158BAA7	4ac1a116-b7f7-493e-a89b-a1d0e93ac3e4	111	103	5	500	0500D07	NULL	NULL
76248425-8b50-4631-ae47-34b44ada936a	4ac1a116-b7f7-493e-a89b-a1d0e93ac3e4	FFAAF1D1-B124-462F-8001-E8C023DF40C9	202	34	CE50B491-E238-459D-A86C-1223F158BAA7	1c54c9ed-f5d5-451f-9db3-b8331a063e01											91	111	103	89	17:46:00	90	17:53:00	1	6	32	CE50B491-E238-459D-A86C-1223F158BAA7	4ac1a116-b7f7-493e-a89b-a1d0e93ac3e4	111	103	0	500	0500D07	NULL	NULL
9b039926-9c48-4be8-86f8-86722dfda8d7	4ac1a116-b7f7-493e-a89b-a1d0e93ac3e4	E6E8B775-D78E-4E9A-B041-D5D3EEDD8B2C	202	34	CE50B491-E238-459D-A86C-1223F158BAA7	5f9e08e4-37fe-43bd-9da9-660245e3ef83											113	111	103	90	18:25:00	103	18:35:00	1	7	28	CE50B491-E238-459D-A86C-1223F158BAA7	4ac1a116-b7f7-493e-a89b-a1d0e93ac3e4	111	103	0	500	0500D07	NULL	NULL
e2280769-5202-499c-be1b-91cee6297c4f	4ac1a116-b7f7-493e-a89b-a1d0e93ac3e4	FFAAF1D1-B124-462F-8001-E8C023DF40C9	202	34	CE50B491-E238-459D-A86C-1223F158BAA7	bd76ffe4-9933-48df-b38a-611a943edd4f											105	111	103	103	19:03:00	104	19:08:00	1	4	30	CE50B491-E238-459D-A86C-1223F158BAA7	4ac1a116-b7f7-493e-a89b-a1d0e93ac3e4	111	103	0	500	0500D07	NULL	NULL
a74cad60-45e4-4c9d-974d-d9bb89aba5ff	4ac1a116-b7f7-493e-a89b-a1d0e93ac3e4	E6E8B775-D78E-4E9A-B041-D5D3EEDD8B2C	202	34	CE50B491-E238-459D-A86C-1223F158BAA7	NULL											56	111	103	41	09:38:00	0	99:99	0	0	0	CE50B491-E238-459D-A86C-1223F158BAA7	4ac1a116-b7f7-493e-a89b-a1d0e93ac3e4	111	103	3	500	0500D07	NULL	NULL
2d3bc0cb-97d9-4fa1-8850-75c1731908a0	4ac1a116-b7f7-493e-a89b-a1d0e93ac3e4	E6E8B775-D78E-4E9A-B041-D5D3EEDD8B2C	202	34	CE50B491-E238-459D-A86C-1223F158BAA7	NULL											128	111	103	104	19:38:00	0	99:99	0	0	0	CE50B491-E238-459D-A86C-1223F158BAA7	4ac1a116-b7f7-493e-a89b-a1d0e93ac3e4	111	103	3	500	0500D07	NULL	NULL
3e586bf7-e238-4434-ad0b-3f936b82cd9f	4ac1a116-b7f7-493e-a89b-a1d0e93ac3e4	E6E8B775-D78E-4E9A-B041-D5D3EEDD8B2C	202	34	CE50B491-E238-459D-A86C-1223F158BAA7	643c0fce-7a7e-486e-aeb8-6863b5011585											13	112	103	0	99:99	13	06:13:00	1	6	26	CE50B491-E238-459D-A86C-1223F158BAA7	4ac1a116-b7f7-493e-a89b-a1d0e93ac3e4	112	103	5	500	0500D07	NULL	NULL
656d1c3c-ea46-4843-808f-0677feb41c23	4ac1a116-b7f7-493e-a89b-a1d0e93ac3e4	FFAAF1D1-B124-462F-8001-E8C023DF40C9	202	34	CE50B491-E238-459D-A86C-1223F158BAA7	266b60fe-a57c-4e27-b381-8ae15f298f40											14	112	103	13	06:39:00	14	06:43:00	1	5	26	CE50B491-E238-459D-A86C-1223F158BAA7	4ac1a116-b7f7-493e-a89b-a1d0e93ac3e4	112	103	0	500	0500D07	NULL	NULL
dcec3fc6-1b1b-481b-9048-bc7c30b6adb8	4ac1a116-b7f7-493e-a89b-a1d0e93ac3e4	E6E8B775-D78E-4E9A-B041-D5D3EEDD8B2C	202	34	CE50B491-E238-459D-A86C-1223F158BAA7	5f9e08e4-37fe-43bd-9da9-660245e3ef83											28	112	103	14	07:10:00	28	07:18:00	1	6	30	CE50B491-E238-459D-A86C-1223F158BAA7	4ac1a116-b7f7-493e-a89b-a1d0e93ac3e4	112	103	0	500	0500D07	NULL	NULL
9469b207-3847-41d2-8759-69df04777cb0	4ac1a116-b7f7-493e-a89b-a1d0e93ac3e4	FFAAF1D1-B124-462F-8001-E8C023DF40C9	202	34	CE50B491-E238-459D-A86C-1223F158BAA7	bd76ffe4-9933-48df-b38a-611a943edd4f											29	112	103	28	07:48:00	29	07:53:00	1	6	30	CE50B491-E238-459D-A86C-1223F158BAA7	4ac1a116-b7f7-493e-a89b-a1d0e93ac3e4	112	103	0	500	0500D07	NULL	NULL
474a0be0-e72a-4984-b1a3-afed2efbde14	4ac1a116-b7f7-493e-a89b-a1d0e93ac3e4	E6E8B775-D78E-4E9A-B041-D5D3EEDD8B2C	202	34	CE50B491-E238-459D-A86C-1223F158BAA7	0dfc2d64-5d52-428d-be0e-8b560ad8f747											42	112	103	29	08:23:00	41	08:35:00	1	6	32	CE50B491-E238-459D-A86C-1223F158BAA7	4ac1a116-b7f7-493e-a89b-a1d0e93ac3e4	112	103	0	500	0500D07	NULL	NULL
fea4c796-29ad-4107-a415-929012335879	4ac1a116-b7f7-493e-a89b-a1d0e93ac3e4	FFAAF1D1-B124-462F-8001-E8C023DF40C9	202	34	CE50B491-E238-459D-A86C-1223F158BAA7	1c54c9ed-f5d5-451f-9db3-b8331a063e01											42	112	103	41	09:07:00	42	09:12:00	1	6	32	CE50B491-E238-459D-A86C-1223F158BAA7	4ac1a116-b7f7-493e-a89b-a1d0e93ac3e4	112	103	0	500	0500D07	NULL	NULL
f953a0d4-a980-4ca8-90d2-5064528cc096	4ac1a116-b7f7-493e-a89b-a1d0e93ac3e4	E6E8B775-D78E-4E9A-B041-D5D3EEDD8B2C	202	34	CE50B491-E238-459D-A86C-1223F158BAA7	0dfc2d64-5d52-428d-be0e-8b560ad8f747											85	112	103	0	99:99	75	15:41:00	1	6	32	CE50B491-E238-459D-A86C-1223F158BAA7	4ac1a116-b7f7-493e-a89b-a1d0e93ac3e4	112	103	5	500	0500D07	NULL	NULL
84cf5eed-6a3f-4664-8438-a053b53a1840	4ac1a116-b7f7-493e-a89b-a1d0e93ac3e4	FFAAF1D1-B124-462F-8001-E8C023DF40C9	202	34	CE50B491-E238-459D-A86C-1223F158BAA7	1c54c9ed-f5d5-451f-9db3-b8331a063e01											77	112	103	75	16:13:00	76	16:18:00	1	5	32	CE50B491-E238-459D-A86C-1223F158BAA7	4ac1a116-b7f7-493e-a89b-a1d0e93ac3e4	112	103	0	500	0500D07	NULL	NULL
751e4bdc-5a62-479e-83c8-b298d5d05edd	4ac1a116-b7f7-493e-a89b-a1d0e93ac3e4	E6E8B775-D78E-4E9A-B041-D5D3EEDD8B2C	202	34	CE50B491-E238-459D-A86C-1223F158BAA7	0dfc2d64-5d52-428d-be0e-8b560ad8f747											97	112	103	76	16:50:00	87	17:06:00	1	5	32	CE50B491-E238-459D-A86C-1223F158BAA7	4ac1a116-b7f7-493e-a89b-a1d0e93ac3e4	112	103	0	500	0500D07	NULL	NULL
a03c3a23-62dc-41a9-ab88-9b21b3abab04	4ac1a116-b7f7-493e-a89b-a1d0e93ac3e4	FFAAF1D1-B124-462F-8001-E8C023DF40C9	202	34	CE50B491-E238-459D-A86C-1223F158BAA7	1c54c9ed-f5d5-451f-9db3-b8331a063e01											89	112	103	87	17:38:00	88	17:44:00	1	7	32	CE50B491-E238-459D-A86C-1223F158BAA7	4ac1a116-b7f7-493e-a89b-a1d0e93ac3e4	112	103	0	500	0500D07	NULL	NULL
5c03c279-0503-4540-98f2-a79eedfeff17	4ac1a116-b7f7-493e-a89b-a1d0e93ac3e4	E6E8B775-D78E-4E9A-B041-D5D3EEDD8B2C	202	34	CE50B491-E238-459D-A86C-1223F158BAA7	0dfc2d64-5d52-428d-be0e-8b560ad8f747											112	112	103	88	18:16:00	102	18:28:00	1	8	30	CE50B491-E238-459D-A86C-1223F158BAA7	4ac1a116-b7f7-493e-a89b-a1d0e93ac3e4	112	103	0	500	0500D07	NULL	NULL
208cda4a-5da2-473c-ac38-53ed514fb036	4ac1a116-b7f7-493e-a89b-a1d0e93ac3e4	FFAAF1D1-B124-462F-8001-E8C023DF40C9	202	34	CE50B491-E238-459D-A86C-1223F158BAA7	1c54c9ed-f5d5-451f-9db3-b8331a063e01											104	112	103	102	18:58:00	103	19:04:00	1	8	30	CE50B491-E238-459D-A86C-1223F158BAA7	4ac1a116-b7f7-493e-a89b-a1d0e93ac3e4	112	103	0	500	0500D07	NULL	NULL
2fa351db-880b-480a-bb4c-0cf630fc31eb	4ac1a116-b7f7-493e-a89b-a1d0e93ac3e4	E6E8B775-D78E-4E9A-B041-D5D3EEDD8B2C	202	34	CE50B491-E238-459D-A86C-1223F158BAA7	NULL											57	112	103	42	09:44:00	0	99:99	0	0	0	CE50B491-E238-459D-A86C-1223F158BAA7	4ac1a116-b7f7-493e-a89b-a1d0e93ac3e4	112	103	3	500	0500D07	NULL	NULL
ed71da4c-15cb-4a62-ba1f-a68ff51df95b	4ac1a116-b7f7-493e-a89b-a1d0e93ac3e4	E6E8B775-D78E-4E9A-B041-D5D3EEDD8B2C	202	34	CE50B491-E238-459D-A86C-1223F158BAA7	NULL											127	112	103	103	19:34:00	0	99:99	0	0	0	CE50B491-E238-459D-A86C-1223F158BAA7	4ac1a116-b7f7-493e-a89b-a1d0e93ac3e4	112	103	3	500	0500D07	NULL	NULL
