# Supplementary material for: Fairness in optimizing bus-crew scheduling process
Source: PLoS One. 2017 Nov 30;12(11):e0187623. doi: 10.1371/journal.pone.0187623 (PMC5708815; doi:10.1371/journal.pone.0187623)
Supplement: S9 Appendix — (XLSX) [file pone.0187623.s009.xlsx]

## Sheet: Sheet1
1	dongzhimenshuniuzhan	300	jiuxianqiaoshangchang	335	35
2	dongzhimenshuniuzhan	315	jiuxianqiaoshangchang	350	35
3	dongzhimenshuniuzhan	330	jiuxianqiaoshangchang	365	35
4	dongzhimenshuniuzhan	345	jiuxianqiaoshangchang	380	35
5	dongzhimenshuniuzhan	355	jiuxianqiaoshangchang	390	35
6	dongzhimenshuniuzhan	360	jiuxianqiaoshangchang	395	35
7	dongzhimenshuniuzhan	365	jiuxianqiaoshangchang	400	35
8	dongzhimenshuniuzhan	370	jiuxianqiaoshangchang	405	35
9	dongzhimenshuniuzhan	375	jiuxianqiaoshangchang	410	35
10	dongzhimenshuniuzhan	380	jiuxianqiaoshangchang	415	35
11	dongzhimenshuniuzhan	385	jiuxianqiaoshangchang	420	35
12	dongzhimenshuniuzhan	390	jiuxianqiaoshangchang	425	35
13	dongzhimenshuniuzhan	395	jiuxianqiaoshangchang	430	35
14	dongzhimenshuniuzhan	400	jiuxianqiaoshangchang	435	35
15	dongzhimenshuniuzhan	405	jiuxianqiaoshangchang	440	35
16	dongzhimenshuniuzhan	410	jiuxianqiaoshangchang	445	35
17	dongzhimenshuniuzhan	415	jiuxianqiaoshangchang	450	35
18	dongzhimenshuniuzhan	420	jiuxianqiaoshangchang	455	35
19	dongzhimenshuniuzhan	425	jiuxianqiaoshangchang	465	40
20	dongzhimenshuniuzhan	430	jiuxianqiaoshangchang	470	40
21	dongzhimenshuniuzhan	435	jiuxianqiaoshangchang	475	40
22	dongzhimenshuniuzhan	440	jiuxianqiaoshangchang	480	40
23	dongzhimenshuniuzhan	445	jiuxianqiaoshangchang	485	40
24	dongzhimenshuniuzhan	450	jiuxianqiaoshangchang	490	40
25	dongzhimenshuniuzhan	455	jiuxianqiaoshangchang	495	40
26	dongzhimenshuniuzhan	460	jiuxianqiaoshangchang	500	40
27	dongzhimenshuniuzhan	465	jiuxianqiaoshangchang	505	40
28	dongzhimenshuniuzhan	470	jiuxianqiaoshangchang	510	40
29	dongzhimenshuniuzhan	475	jiuxianqiaoshangchang	515	40
30	dongzhimenshuniuzhan	480	jiuxianqiaoshangchang	520	40
31	dongzhimenshuniuzhan	485	jiuxianqiaoshangchang	525	40
32	dongzhimenshuniuzhan	490	jiuxianqiaoshangchang	530	40
33	dongzhimenshuniuzhan	495	jiuxianqiaoshangchang	535	40
34	dongzhimenshuniuzhan	500	jiuxianqiaoshangchang	540	40
35	dongzhimenshuniuzhan	505	jiuxianqiaoshangchang	545	40
36	dongzhimenshuniuzhan	510	jiuxianqiaoshangchang	550	40
37	dongzhimenshuniuzhan	515	jiuxianqiaoshangchang	555	40
38	dongzhimenshuniuzhan	520	jiuxianqiaoshangchang	560	40
39	dongzhimenshuniuzhan	525	jiuxianqiaoshangchang	565	40
40	dongzhimenshuniuzhan	530	jiuxianqiaoshangchang	570	40
41	dongzhimenshuniuzhan	535	jiuxianqiaoshangchang	575	40
42	dongzhimenshuniuzhan	540	jiuxianqiaoshangchang	580	40
43	dongzhimenshuniuzhan	545	jiuxianqiaoshangchang	585	40
44	dongzhimenshuniuzhan	550	jiuxianqiaoshangchang	590	40
45	dongzhimenshuniuzhan	555	jiuxianqiaoshangchang	595	40
46	dongzhimenshuniuzhan	560	jiuxianqiaoshangchang	600	40
47	dongzhimenshuniuzhan	565	jiuxianqiaoshangchang	605	40
48	dongzhimenshuniuzhan	570	jiuxianqiaoshangchang	610	40
49	dongzhimenshuniuzhan	575	jiuxianqiaoshangchang	615	40
50	dongzhimenshuniuzhan	580	jiuxianqiaoshangchang	620	40
51	dongzhimenshuniuzhan	587	jiuxianqiaoshangchang	627	40
52	dongzhimenshuniuzhan	594	jiuxianqiaoshangchang	634	40
53	dongzhimenshuniuzhan	601	jiuxianqiaoshangchang	641	40
54	dongzhimenshuniuzhan	608	jiuxianqiaoshangchang	648	40
55	dongzhimenshuniuzhan	615	jiuxianqiaoshangchang	655	40
56	dongzhimenshuniuzhan	622	jiuxianqiaoshangchang	662	40
57	dongzhimenshuniuzhan	629	jiuxianqiaoshangchang	669	40
58	dongzhimenshuniuzhan	636	jiuxianqiaoshangchang	676	40
59	dongzhimenshuniuzhan	643	jiuxianqiaoshangchang	683	40
60	dongzhimenshuniuzhan	650	jiuxianqiaoshangchang	690	40
61	dongzhimenshuniuzhan	657	jiuxianqiaoshangchang	697	40
62	dongzhimenshuniuzhan	664	jiuxianqiaoshangchang	704	40
63	dongzhimenshuniuzhan	671	jiuxianqiaoshangchang	711	40
64	dongzhimenshuniuzhan	678	jiuxianqiaoshangchang	718	40
65	dongzhimenshuniuzhan	685	jiuxianqiaoshangchang	725	40
66	dongzhimenshuniuzhan	692	jiuxianqiaoshangchang	732	40
67	dongzhimenshuniuzhan	699	jiuxianqiaoshangchang	739	40
68	dongzhimenshuniuzhan	706	jiuxianqiaoshangchang	746	40
69	dongzhimenshuniuzhan	713	jiuxianqiaoshangchang	753	40
70	dongzhimenshuniuzhan	720	jiuxianqiaoshangchang	760	40
71	dongzhimenshuniuzhan	728	jiuxianqiaoshangchang	768	40
72	dongzhimenshuniuzhan	736	jiuxianqiaoshangchang	776	40
73	dongzhimenshuniuzhan	744	jiuxianqiaoshangchang	784	40
74	dongzhimenshuniuzhan	754	jiuxianqiaoshangchang	794	40
75	dongzhimenshuniuzhan	764	jiuxianqiaoshangchang	804	40
76	dongzhimenshuniuzhan	774	jiuxianqiaoshangchang	814	40
77	dongzhimenshuniuzhan	784	jiuxianqiaoshangchang	824	40
78	dongzhimenshuniuzhan	795	jiuxianqiaoshangchang	835	40
79	dongzhimenshuniuzhan	810	jiuxianqiaoshangchang	850	40
80	dongzhimenshuniuzhan	818	jiuxianqiaoshangchang	858	40
81	dongzhimenshuniuzhan	830	jiuxianqiaoshangchang	870	40
82	dongzhimenshuniuzhan	842	jiuxianqiaoshangchang	882	40
83	dongzhimenshuniuzhan	854	jiuxianqiaoshangchang	894	40
84	dongzhimenshuniuzhan	864	jiuxianqiaoshangchang	904	40
85	dongzhimenshuniuzhan	876	jiuxianqiaoshangchang	916	40
86	dongzhimenshuniuzhan	888	jiuxianqiaoshangchang	928	40
87	dongzhimenshuniuzhan	900	jiuxianqiaoshangchang	940	40
88	dongzhimenshuniuzhan	910	jiuxianqiaoshangchang	950	40
89	dongzhimenshuniuzhan	920	jiuxianqiaoshangchang	960	40
90	dongzhimenshuniuzhan	930	jiuxianqiaoshangchang	970	40
91	dongzhimenshuniuzhan	940	jiuxianqiaoshangchang	980	40
92	dongzhimenshuniuzhan	950	jiuxianqiaoshangchang	990	40
93	dongzhimenshuniuzhan	960	jiuxianqiaoshangchang	1000	40
94	dongzhimenshuniuzhan	968	jiuxianqiaoshangchang	1008	40
95	dongzhimenshuniuzhan	976	jiuxianqiaoshangchang	1016	40
96	dongzhimenshuniuzhan	984	jiuxianqiaoshangchang	1024	40
97	dongzhimenshuniuzhan	992	jiuxianqiaoshangchang	1032	40
98	dongzhimenshuniuzhan	1000	jiuxianqiaoshangchang	1040	40
99	dongzhimenshuniuzhan	1005	jiuxianqiaoshangchang	1045	40
100	dongzhimenshuniuzhan	1010	jiuxianqiaoshangchang	1050	40
101	dongzhimenshuniuzhan	1015	jiuxianqiaoshangchang	1055	40
102	dongzhimenshuniuzhan	1020	jiuxianqiaoshangchang	1060	40
103	dongzhimenshuniuzhan	1025	jiuxianqiaoshangchang	1065	40
104	dongzhimenshuniuzhan	1030	jiuxianqiaoshangchang	1070	40
105	dongzhimenshuniuzhan	1035	jiuxianqiaoshangchang	1075	40
106	dongzhimenshuniuzhan	1040	jiuxianqiaoshangchang	1080	40
107	dongzhimenshuniuzhan	1045	jiuxianqiaoshangchang	1085	40
108	dongzhimenshuniuzhan	1050	jiuxianqiaoshangchang	1090	40
109	dongzhimenshuniuzhan	1055	jiuxianqiaoshangchang	1095	40
110	dongzhimenshuniuzhan	1060	jiuxianqiaoshangchang	1100	40
111	dongzhimenshuniuzhan	1065	jiuxianqiaoshangchang	1105	40
112	dongzhimenshuniuzhan	1070	jiuxianqiaoshangchang	1110	40
113	dongzhimenshuniuzhan	1075	jiuxianqiaoshangchang	1115	40
114	dongzhimenshuniuzhan	1080	jiuxianqiaoshangchang	1120	40
115	dongzhimenshuniuzhan	1085	jiuxianqiaoshangchang	1125	40
116	dongzhimenshuniuzhan	1090	jiuxianqiaoshangchang	1130	40
117	dongzhimenshuniuzhan	1095	jiuxianqiaoshangchang	1135	40
118	dongzhimenshuniuzhan	1100	jiuxianqiaoshangchang	1140	40
119	dongzhimenshuniuzhan	1105	jiuxianqiaoshangchang	1145	40
120	dongzhimenshuniuzhan	1110	jiuxianqiaoshangchang	1150	40
121	dongzhimenshuniuzhan	1115	jiuxianqiaoshangchang	1155	40
122	dongzhimenshuniuzhan	1120	jiuxianqiaoshangchang	1160	40
123	dongzhimenshuniuzhan	1125	jiuxianqiaoshangchang	1165	40
124	dongzhimenshuniuzhan	1130	jiuxianqiaoshangchang	1170	40
125	dongzhimenshuniuzhan	1135	jiuxianqiaoshangchang	1175	40
126	dongzhimenshuniuzhan	1140	jiuxianqiaoshangchang	1180	40
127	dongzhimenshuniuzhan	1145	jiuxianqiaoshangchang	1185	40
128	dongzhimenshuniuzhan	1150	jiuxianqiaoshangchang	1190	40
129	dongzhimenshuniuzhan	1155	jiuxianqiaoshangchang	1195	40
130	dongzhimenshuniuzhan	1160	jiuxianqiaoshangchang	1200	40
131	dongzhimenshuniuzhan	1165	jiuxianqiaoshangchang	1205	40
132	dongzhimenshuniuzhan	1170	jiuxianqiaoshangchang	1210	40
133	dongzhimenshuniuzhan	1175	jiuxianqiaoshangchang	1210	35
134	dongzhimenshuniuzhan	1180	jiuxianqiaoshangchang	1215	35
135	dongzhimenshuniuzhan	1185	jiuxianqiaoshangchang	1220	35
136	dongzhimenshuniuzhan	1190	jiuxianqiaoshangchang	1225	35
137	dongzhimenshuniuzhan	1195	jiuxianqiaoshangchang	1230	35
138	dongzhimenshuniuzhan	1200	jiuxianqiaoshangchang	1235	35
139	dongzhimenshuniuzhan	1207	jiuxianqiaoshangchang	1242	35
140	dongzhimenshuniuzhan	1214	jiuxianqiaoshangchang	1249	35
141	dongzhimenshuniuzhan	1221	jiuxianqiaoshangchang	1256	35
142	dongzhimenshuniuzhan	1228	jiuxianqiaoshangchang	1263	35
143	dongzhimenshuniuzhan	1235	jiuxianqiaoshangchang	1270	35
144	dongzhimenshuniuzhan	1242	jiuxianqiaoshangchang	1277	35
145	dongzhimenshuniuzhan	1249	jiuxianqiaoshangchang	1284	35
146	dongzhimenshuniuzhan	1256	jiuxianqiaoshangchang	1291	35
147	dongzhimenshuniuzhan	1263	jiuxianqiaoshangchang	1298	35
148	dongzhimenshuniuzhan	1270	jiuxianqiaoshangchang	1305	35
149	dongzhimenshuniuzhan	1285	jiuxianqiaoshangchang	1320	35
150	dongzhimenshuniuzhan	1307	jiuxianqiaoshangchang	1342	35
151	dongzhimenshuniuzhan	1322	jiuxianqiaoshangchang	1357	35
152	dongzhimenshuniuzhan	1336	jiuxianqiaoshangchang	1371	35
153	dongzhimenshuniuzhan	1350	jiuxianqiaoshangchang	1385	35
154	dongzhimenshuniuzhan	1365	jiuxianqiaoshangchang	1400	35
155	dongzhimenshuniuzhan	1380	jiuxianqiaoshangchang	1415	35
156	jiuxianqiaoshangchang	305	dongzhimenshuniuzhan	340	35
157	jiuxianqiaoshangchang	315	dongzhimenshuniuzhan	350	35
158	jiuxianqiaoshangchang	322	dongzhimenshuniuzhan	357	35
159	jiuxianqiaoshangchang	330	dongzhimenshuniuzhan	365	35
160	jiuxianqiaoshangchang	335	dongzhimenshuniuzhan	370	35
161	jiuxianqiaoshangchang	340	dongzhimenshuniuzhan	375	35
162	jiuxianqiaoshangchang	345	dongzhimenshuniuzhan	380	35
163	jiuxianqiaoshangchang	350	dongzhimenshuniuzhan	385	35
164	jiuxianqiaoshangchang	355	dongzhimenshuniuzhan	390	35
165	jiuxianqiaoshangchang	360	dongzhimenshuniuzhan	395	35
166	jiuxianqiaoshangchang	365	dongzhimenshuniuzhan	400	35
167	jiuxianqiaoshangchang	370	dongzhimenshuniuzhan	405	35
168	jiuxianqiaoshangchang	375	dongzhimenshuniuzhan	410	35
169	jiuxianqiaoshangchang	380	dongzhimenshuniuzhan	415	35
170	jiuxianqiaoshangchang	385	dongzhimenshuniuzhan	420	35
171	jiuxianqiaoshangchang	390	dongzhimenshuniuzhan	425	35
172	jiuxianqiaoshangchang	395	dongzhimenshuniuzhan	430	35
173	jiuxianqiaoshangchang	400	dongzhimenshuniuzhan	435	35
174	jiuxianqiaoshangchang	405	dongzhimenshuniuzhan	440	35
175	jiuxianqiaoshangchang	410	dongzhimenshuniuzhan	445	35
176	jiuxianqiaoshangchang	415	dongzhimenshuniuzhan	450	35
177	jiuxianqiaoshangchang	420	dongzhimenshuniuzhan	455	35
178	jiuxianqiaoshangchang	425	dongzhimenshuniuzhan	465	40
179	jiuxianqiaoshangchang	430	dongzhimenshuniuzhan	470	40
180	jiuxianqiaoshangchang	435	dongzhimenshuniuzhan	475	40
181	jiuxianqiaoshangchang	440	dongzhimenshuniuzhan	480	40
182	jiuxianqiaoshangchang	445	dongzhimenshuniuzhan	485	40
183	jiuxianqiaoshangchang	450	dongzhimenshuniuzhan	490	40
184	jiuxianqiaoshangchang	455	dongzhimenshuniuzhan	495	40
185	jiuxianqiaoshangchang	460	dongzhimenshuniuzhan	500	40
186	jiuxianqiaoshangchang	465	dongzhimenshuniuzhan	505	40
187	jiuxianqiaoshangchang	470	dongzhimenshuniuzhan	510	40
188	jiuxianqiaoshangchang	475	dongzhimenshuniuzhan	515	40
189	jiuxianqiaoshangchang	480	dongzhimenshuniuzhan	520	40
190	jiuxianqiaoshangchang	485	dongzhimenshuniuzhan	525	40
191	jiuxianqiaoshangchang	490	dongzhimenshuniuzhan	530	40
192	jiuxianqiaoshangchang	495	dongzhimenshuniuzhan	535	40
193	jiuxianqiaoshangchang	500	dongzhimenshuniuzhan	540	40
194	jiuxianqiaoshangchang	505	dongzhimenshuniuzhan	545	40
195	jiuxianqiaoshangchang	510	dongzhimenshuniuzhan	550	40
196	jiuxianqiaoshangchang	515	dongzhimenshuniuzhan	555	40
197	jiuxianqiaoshangchang	520	dongzhimenshuniuzhan	560	40
198	jiuxianqiaoshangchang	525	dongzhimenshuniuzhan	565	40
199	jiuxianqiaoshangchang	530	dongzhimenshuniuzhan	570	40
200	jiuxianqiaoshangchang	535	dongzhimenshuniuzhan	575	40
201	jiuxianqiaoshangchang	540	dongzhimenshuniuzhan	580	40
202	jiuxianqiaoshangchang	547	dongzhimenshuniuzhan	587	40
203	jiuxianqiaoshangchang	554	dongzhimenshuniuzhan	594	40
204	jiuxianqiaoshangchang	561	dongzhimenshuniuzhan	601	40
205	jiuxianqiaoshangchang	568	dongzhimenshuniuzhan	608	40
206	jiuxianqiaoshangchang	575	dongzhimenshuniuzhan	615	40
207	jiuxianqiaoshangchang	582	dongzhimenshuniuzhan	622	40
208	jiuxianqiaoshangchang	589	dongzhimenshuniuzhan	629	40
209	jiuxianqiaoshangchang	596	dongzhimenshuniuzhan	636	40
210	jiuxianqiaoshangchang	603	dongzhimenshuniuzhan	643	40
211	jiuxianqiaoshangchang	610	dongzhimenshuniuzhan	650	40
212	jiuxianqiaoshangchang	617	dongzhimenshuniuzhan	657	40
213	jiuxianqiaoshangchang	624	dongzhimenshuniuzhan	664	40
214	jiuxianqiaoshangchang	631	dongzhimenshuniuzhan	671	40
215	jiuxianqiaoshangchang	638	dongzhimenshuniuzhan	678	40
216	jiuxianqiaoshangchang	645	dongzhimenshuniuzhan	685	40
217	jiuxianqiaoshangchang	652	dongzhimenshuniuzhan	692	40
218	jiuxianqiaoshangchang	659	dongzhimenshuniuzhan	699	40
219	jiuxianqiaoshangchang	666	dongzhimenshuniuzhan	706	40
220	jiuxianqiaoshangchang	673	dongzhimenshuniuzhan	713	40
221	jiuxianqiaoshangchang	680	dongzhimenshuniuzhan	720	40
222	jiuxianqiaoshangchang	687	dongzhimenshuniuzhan	727	40
223	jiuxianqiaoshangchang	694	dongzhimenshuniuzhan	734	40
224	jiuxianqiaoshangchang	701	dongzhimenshuniuzhan	741	40
225	jiuxianqiaoshangchang	708	dongzhimenshuniuzhan	748	40
226	jiuxianqiaoshangchang	715	dongzhimenshuniuzhan	755	40
227	jiuxianqiaoshangchang	722	dongzhimenshuniuzhan	762	40
228	jiuxianqiaoshangchang	730	dongzhimenshuniuzhan	770	40
229	jiuxianqiaoshangchang	738	dongzhimenshuniuzhan	778	40
230	jiuxianqiaoshangchang	746	dongzhimenshuniuzhan	786	40
231	jiuxianqiaoshangchang	754	dongzhimenshuniuzhan	794	40
232	jiuxianqiaoshangchang	770	dongzhimenshuniuzhan	810	40
233	jiuxianqiaoshangchang	780	dongzhimenshuniuzhan	820	40
234	jiuxianqiaoshangchang	790	dongzhimenshuniuzhan	830	40
235	jiuxianqiaoshangchang	800	dongzhimenshuniuzhan	840	40
236	jiuxianqiaoshangchang	815	dongzhimenshuniuzhan	855	40
237	jiuxianqiaoshangchang	830	dongzhimenshuniuzhan	870	40
238	jiuxianqiaoshangchang	845	dongzhimenshuniuzhan	885	40
239	jiuxianqiaoshangchang	855	dongzhimenshuniuzhan	895	40
240	jiuxianqiaoshangchang	865	dongzhimenshuniuzhan	905	40
241	jiuxianqiaoshangchang	875	dongzhimenshuniuzhan	915	40
242	jiuxianqiaoshangchang	885	dongzhimenshuniuzhan	925	40
243	jiuxianqiaoshangchang	895	dongzhimenshuniuzhan	935	40
244	jiuxianqiaoshangchang	906	dongzhimenshuniuzhan	946	40
245	jiuxianqiaoshangchang	914	dongzhimenshuniuzhan	954	40
246	jiuxianqiaoshangchang	922	dongzhimenshuniuzhan	962	40
247	jiuxianqiaoshangchang	930	dongzhimenshuniuzhan	970	40
248	jiuxianqiaoshangchang	938	dongzhimenshuniuzhan	978	40
249	jiuxianqiaoshangchang	946	dongzhimenshuniuzhan	986	40
250	jiuxianqiaoshangchang	954	dongzhimenshuniuzhan	994	40
251	jiuxianqiaoshangchang	962	dongzhimenshuniuzhan	1002	40
252	jiuxianqiaoshangchang	968	dongzhimenshuniuzhan	1008	40
253	jiuxianqiaoshangchang	974	dongzhimenshuniuzhan	1014	40
254	jiuxianqiaoshangchang	980	dongzhimenshuniuzhan	1020	40
255	jiuxianqiaoshangchang	986	dongzhimenshuniuzhan	1026	40
256	jiuxianqiaoshangchang	992	dongzhimenshuniuzhan	1032	40
257	jiuxianqiaoshangchang	998	dongzhimenshuniuzhan	1038	40
258	jiuxianqiaoshangchang	1004	dongzhimenshuniuzhan	1044	40
259	jiuxianqiaoshangchang	1010	dongzhimenshuniuzhan	1050	40
260	jiuxianqiaoshangchang	1015	dongzhimenshuniuzhan	1055	40
261	jiuxianqiaoshangchang	1020	dongzhimenshuniuzhan	1060	40
262	jiuxianqiaoshangchang	1025	dongzhimenshuniuzhan	1065	40
263	jiuxianqiaoshangchang	1030	dongzhimenshuniuzhan	1070	40
264	jiuxianqiaoshangchang	1035	dongzhimenshuniuzhan	1075	40
265	jiuxianqiaoshangchang	1040	dongzhimenshuniuzhan	1080	40
266	jiuxianqiaoshangchang	1045	dongzhimenshuniuzhan	1085	40
267	jiuxianqiaoshangchang	1050	dongzhimenshuniuzhan	1090	40
268	jiuxianqiaoshangchang	1055	dongzhimenshuniuzhan	1095	40
269	jiuxianqiaoshangchang	1060	dongzhimenshuniuzhan	1100	40
270	jiuxianqiaoshangchang	1065	dongzhimenshuniuzhan	1105	40
271	jiuxianqiaoshangchang	1070	dongzhimenshuniuzhan	1110	40
272	jiuxianqiaoshangchang	1075	dongzhimenshuniuzhan	1115	40
273	jiuxianqiaoshangchang	1080	dongzhimenshuniuzhan	1120	40
274	jiuxianqiaoshangchang	1085	dongzhimenshuniuzhan	1125	40
275	jiuxianqiaoshangchang	1090	dongzhimenshuniuzhan	1130	40
276	jiuxianqiaoshangchang	1095	dongzhimenshuniuzhan	1135	40
277	jiuxianqiaoshangchang	1100	dongzhimenshuniuzhan	1140	40
278	jiuxianqiaoshangchang	1105	dongzhimenshuniuzhan	1145	40
279	jiuxianqiaoshangchang	1110	dongzhimenshuniuzhan	1150	40
280	jiuxianqiaoshangchang	1115	dongzhimenshuniuzhan	1155	40
281	jiuxianqiaoshangchang	1120	dongzhimenshuniuzhan	1160	40
282	jiuxianqiaoshangchang	1125	dongzhimenshuniuzhan	1165	40
283	jiuxianqiaoshangchang	1130	dongzhimenshuniuzhan	1170	40
284	jiuxianqiaoshangchang	1135	dongzhimenshuniuzhan	1175	40
285	jiuxianqiaoshangchang	1140	dongzhimenshuniuzhan	1180	40
286	jiuxianqiaoshangchang	1145	dongzhimenshuniuzhan	1185	40
287	jiuxianqiaoshangchang	1150	dongzhimenshuniuzhan	1190	40
288	jiuxianqiaoshangchang	1157	dongzhimenshuniuzhan	1197	40
289	jiuxianqiaoshangchang	1164	dongzhimenshuniuzhan	1204	40
290	jiuxianqiaoshangchang	1171	dongzhimenshuniuzhan	1206	35
291	jiuxianqiaoshangchang	1178	dongzhimenshuniuzhan	1213	35
292	jiuxianqiaoshangchang	1185	dongzhimenshuniuzhan	1220	35
293	jiuxianqiaoshangchang	1192	dongzhimenshuniuzhan	1227	35
294	jiuxianqiaoshangchang	1199	dongzhimenshuniuzhan	1234	35
295	jiuxianqiaoshangchang	1206	dongzhimenshuniuzhan	1241	35
296	jiuxianqiaoshangchang	1213	dongzhimenshuniuzhan	1248	35
297	jiuxianqiaoshangchang	1220	dongzhimenshuniuzhan	1255	35
298	jiuxianqiaoshangchang	1227	dongzhimenshuniuzhan	1262	35
299	jiuxianqiaoshangchang	1234	dongzhimenshuniuzhan	1269	35
300	jiuxianqiaoshangchang	1240	dongzhimenshuniuzhan	1275	35
301	jiuxianqiaoshangchang	1248	dongzhimenshuniuzhan	1283	35
302	jiuxianqiaoshangchang	1260	dongzhimenshuniuzhan	1295	35
303	jiuxianqiaoshangchang	1272	dongzhimenshuniuzhan	1307	35
304	jiuxianqiaoshangchang	1284	dongzhimenshuniuzhan	1319	35
305	jiuxianqiaoshangchang	1298	dongzhimenshuniuzhan	1333	35
306	jiuxianqiaoshangchang	1313	dongzhimenshuniuzhan	1348	35
307	jiuxianqiaoshangchang	1328	dongzhimenshuniuzhan	1363	35
308	jiuxianqiaoshangchang	1344	dongzhimenshuniuzhan	1379	35
309	jiuxianqiaoshangchang	1362	dongzhimenshuniuzhan	1397	35
310	jiuxianqiaoshangchang	1380	dongzhimenshuniuzhan	1415	35

## Sheet: Sheet2
1	dongzhimenshuniuzhan	300	jiuxianqiaoshangchang	335	35
2	dongzhimenshuniuzhan	315	jiuxianqiaoshangchang	350	35
3	dongzhimenshuniuzhan	330	jiuxianqiaoshangchang	365	35
4	dongzhimenshuniuzhan	345	jiuxianqiaoshangchang	380	35
5	dongzhimenshuniuzhan	355	jiuxianqiaoshangchang	390	35
6	dongzhimenshuniuzhan	360	jiuxianqiaoshangchang	395	35
7	dongzhimenshuniuzhan	365	jiuxianqiaoshangchang	400	35
8	dongzhimenshuniuzhan	370	jiuxianqiaoshangchang	405	35
9	dongzhimenshuniuzhan	375	jiuxianqiaoshangchang	410	35
10	dongzhimenshuniuzhan	380	jiuxianqiaoshangchang	415	35
11	dongzhimenshuniuzhan	385	jiuxianqiaoshangchang	420	35
12	dongzhimenshuniuzhan	390	jiuxianqiaoshangchang	425	35
13	dongzhimenshuniuzhan	395	jiuxianqiaoshangchang	430	35
14	dongzhimenshuniuzhan	400	jiuxianqiaoshangchang	435	35
15	dongzhimenshuniuzhan	405	jiuxianqiaoshangchang	440	35
16	dongzhimenshuniuzhan	410	jiuxianqiaoshangchang	445	35
17	dongzhimenshuniuzhan	415	jiuxianqiaoshangchang	450	35
18	dongzhimenshuniuzhan	420	jiuxianqiaoshangchang	455	35
19	dongzhimenshuniuzhan	425	jiuxianqiaoshangchang	465	40
20	dongzhimenshuniuzhan	430	jiuxianqiaoshangchang	470	40
21	dongzhimenshuniuzhan	435	jiuxianqiaoshangchang	475	40
22	dongzhimenshuniuzhan	440	jiuxianqiaoshangchang	480	40
23	dongzhimenshuniuzhan	445	jiuxianqiaoshangchang	485	40
24	dongzhimenshuniuzhan	450	jiuxianqiaoshangchang	490	40
25	dongzhimenshuniuzhan	455	jiuxianqiaoshangchang	495	40
26	dongzhimenshuniuzhan	460	jiuxianqiaoshangchang	500	40
27	dongzhimenshuniuzhan	465	jiuxianqiaoshangchang	505	40
28	dongzhimenshuniuzhan	470	jiuxianqiaoshangchang	510	40
29	dongzhimenshuniuzhan	475	jiuxianqiaoshangchang	515	40
30	dongzhimenshuniuzhan	480	jiuxianqiaoshangchang	520	40
31	dongzhimenshuniuzhan	485	jiuxianqiaoshangchang	525	40
32	dongzhimenshuniuzhan	490	jiuxianqiaoshangchang	530	40
33	dongzhimenshuniuzhan	495	jiuxianqiaoshangchang	535	40
34	dongzhimenshuniuzhan	500	jiuxianqiaoshangchang	540	40
35	dongzhimenshuniuzhan	505	jiuxianqiaoshangchang	545	40
36	dongzhimenshuniuzhan	510	jiuxianqiaoshangchang	550	40
37	dongzhimenshuniuzhan	515	jiuxianqiaoshangchang	555	40
38	dongzhimenshuniuzhan	520	jiuxianqiaoshangchang	560	40
39	dongzhimenshuniuzhan	525	jiuxianqiaoshangchang	565	40
40	dongzhimenshuniuzhan	530	jiuxianqiaoshangchang	570	40
41	dongzhimenshuniuzhan	535	jiuxianqiaoshangchang	575	40
42	dongzhimenshuniuzhan	540	jiuxianqiaoshangchang	580	40
43	dongzhimenshuniuzhan	545	jiuxianqiaoshangchang	585	40
44	dongzhimenshuniuzhan	550	jiuxianqiaoshangchang	590	40
45	dongzhimenshuniuzhan	555	jiuxianqiaoshangchang	595	40
46	dongzhimenshuniuzhan	560	jiuxianqiaoshangchang	600	40
47	dongzhimenshuniuzhan	565	jiuxianqiaoshangchang	605	40
48	dongzhimenshuniuzhan	570	jiuxianqiaoshangchang	610	40
49	dongzhimenshuniuzhan	575	jiuxianqiaoshangchang	615	40
50	dongzhimenshuniuzhan	580	jiuxianqiaoshangchang	620	40
51	dongzhimenshuniuzhan	587	jiuxianqiaoshangchang	627	40
52	dongzhimenshuniuzhan	594	jiuxianqiaoshangchang	634	40
53	dongzhimenshuniuzhan	601	jiuxianqiaoshangchang	641	40
54	dongzhimenshuniuzhan	608	jiuxianqiaoshangchang	648	40
55	dongzhimenshuniuzhan	615	jiuxianqiaoshangchang	655	40
56	dongzhimenshuniuzhan	622	jiuxianqiaoshangchang	662	40
57	dongzhimenshuniuzhan	629	jiuxianqiaoshangchang	669	40
58	dongzhimenshuniuzhan	636	jiuxianqiaoshangchang	676	40
59	dongzhimenshuniuzhan	643	jiuxianqiaoshangchang	683	40
60	dongzhimenshuniuzhan	650	jiuxianqiaoshangchang	690	40
61	dongzhimenshuniuzhan	657	jiuxianqiaoshangchang	697	40
62	dongzhimenshuniuzhan	664	jiuxianqiaoshangchang	704	40
63	dongzhimenshuniuzhan	671	jiuxianqiaoshangchang	711	40
64	dongzhimenshuniuzhan	678	jiuxianqiaoshangchang	718	40
65	dongzhimenshuniuzhan	685	jiuxianqiaoshangchang	725	40
66	dongzhimenshuniuzhan	692	jiuxianqiaoshangchang	732	40
67	dongzhimenshuniuzhan	699	jiuxianqiaoshangchang	739	40
68	dongzhimenshuniuzhan	706	jiuxianqiaoshangchang	746	40
69	dongzhimenshuniuzhan	713	jiuxianqiaoshangchang	753	40
70	dongzhimenshuniuzhan	720	jiuxianqiaoshangchang	760	40
71	dongzhimenshuniuzhan	728	jiuxianqiaoshangchang	768	40
72	dongzhimenshuniuzhan	736	jiuxianqiaoshangchang	776	40
73	dongzhimenshuniuzhan	744	jiuxianqiaoshangchang	784	40
74	dongzhimenshuniuzhan	754	jiuxianqiaoshangchang	794	40
75	dongzhimenshuniuzhan	764	jiuxianqiaoshangchang	804	40
76	dongzhimenshuniuzhan	774	jiuxianqiaoshangchang	814	40
77	dongzhimenshuniuzhan	784	jiuxianqiaoshangchang	824	40
78	dongzhimenshuniuzhan	795	jiuxianqiaoshangchang	835	40
79	dongzhimenshuniuzhan	810	jiuxianqiaoshangchang	850	40
80	dongzhimenshuniuzhan	818	jiuxianqiaoshangchang	858	40
81	dongzhimenshuniuzhan	830	jiuxianqiaoshangchang	870	40
82	dongzhimenshuniuzhan	842	jiuxianqiaoshangchang	882	40
83	dongzhimenshuniuzhan	854	jiuxianqiaoshangchang	894	40
84	dongzhimenshuniuzhan	864	jiuxianqiaoshangchang	904	40
85	dongzhimenshuniuzhan	876	jiuxianqiaoshangchang	916	40
86	dongzhimenshuniuzhan	888	jiuxianqiaoshangchang	928	40
87	dongzhimenshuniuzhan	900	jiuxianqiaoshangchang	940	40
88	dongzhimenshuniuzhan	910	jiuxianqiaoshangchang	950	40
89	dongzhimenshuniuzhan	920	jiuxianqiaoshangchang	960	40
90	dongzhimenshuniuzhan	930	jiuxianqiaoshangchang	970	40
91	dongzhimenshuniuzhan	940	jiuxianqiaoshangchang	980	40
92	dongzhimenshuniuzhan	950	jiuxianqiaoshangchang	990	40
93	dongzhimenshuniuzhan	960	jiuxianqiaoshangchang	1000	40
94	dongzhimenshuniuzhan	968	jiuxianqiaoshangchang	1008	40
95	dongzhimenshuniuzhan	976	jiuxianqiaoshangchang	1016	40
96	dongzhimenshuniuzhan	984	jiuxianqiaoshangchang	1024	40
97	dongzhimenshuniuzhan	992	jiuxianqiaoshangchang	1032	40
98	dongzhimenshuniuzhan	1000	jiuxianqiaoshangchang	1040	40
99	dongzhimenshuniuzhan	1005	jiuxianqiaoshangchang	1045	40
100	dongzhimenshuniuzhan	1010	jiuxianqiaoshangchang	1050	40
101	dongzhimenshuniuzhan	1015	jiuxianqiaoshangchang	1055	40
102	dongzhimenshuniuzhan	1020	jiuxianqiaoshangchang	1060	40
103	dongzhimenshuniuzhan	1025	jiuxianqiaoshangchang	1065	40
104	dongzhimenshuniuzhan	1030	jiuxianqiaoshangchang	1070	40
105	dongzhimenshuniuzhan	1035	jiuxianqiaoshangchang	1075	40
106	dongzhimenshuniuzhan	1040	jiuxianqiaoshangchang	1080	40
107	dongzhimenshuniuzhan	1045	jiuxianqiaoshangchang	1085	40
108	dongzhimenshuniuzhan	1050	jiuxianqiaoshangchang	1090	40
109	dongzhimenshuniuzhan	1055	jiuxianqiaoshangchang	1095	40
110	dongzhimenshuniuzhan	1060	jiuxianqiaoshangchang	1100	40
111	dongzhimenshuniuzhan	1065	jiuxianqiaoshangchang	1105	40
112	dongzhimenshuniuzhan	1070	jiuxianqiaoshangchang	1110	40
113	dongzhimenshuniuzhan	1075	jiuxianqiaoshangchang	1115	40
114	dongzhimenshuniuzhan	1080	jiuxianqiaoshangchang	1120	40
115	dongzhimenshuniuzhan	1085	jiuxianqiaoshangchang	1125	40
116	dongzhimenshuniuzhan	1090	jiuxianqiaoshangchang	1130	40
117	dongzhimenshuniuzhan	1095	jiuxianqiaoshangchang	1135	40
118	dongzhimenshuniuzhan	1100	jiuxianqiaoshangchang	1140	40
119	dongzhimenshuniuzhan	1105	jiuxianqiaoshangchang	1145	40
120	dongzhimenshuniuzhan	1110	jiuxianqiaoshangchang	1150	40
121	dongzhimenshuniuzhan	1115	jiuxianqiaoshangchang	1155	40
122	dongzhimenshuniuzhan	1120	jiuxianqiaoshangchang	1160	40
123	dongzhimenshuniuzhan	1125	jiuxianqiaoshangchang	1165	40
124	dongzhimenshuniuzhan	1130	jiuxianqiaoshangchang	1170	40
125	dongzhimenshuniuzhan	1135	jiuxianqiaoshangchang	1175	40
126	dongzhimenshuniuzhan	1140	jiuxianqiaoshangchang	1180	40
127	dongzhimenshuniuzhan	1145	jiuxianqiaoshangchang	1185	40
128	dongzhimenshuniuzhan	1150	jiuxianqiaoshangchang	1190	40
129	dongzhimenshuniuzhan	1155	jiuxianqiaoshangchang	1195	40
130	dongzhimenshuniuzhan	1160	jiuxianqiaoshangchang	1200	40
131	dongzhimenshuniuzhan	1165	jiuxianqiaoshangchang	1205	40
132	dongzhimenshuniuzhan	1170	jiuxianqiaoshangchang	1210	40
133	dongzhimenshuniuzhan	1175	jiuxianqiaoshangchang	1210	35
134	dongzhimenshuniuzhan	1180	jiuxianqiaoshangchang	1215	35
135	dongzhimenshuniuzhan	1185	jiuxianqiaoshangchang	1220	35
136	dongzhimenshuniuzhan	1190	jiuxianqiaoshangchang	1225	35
137	dongzhimenshuniuzhan	1195	jiuxianqiaoshangchang	1230	35
138	dongzhimenshuniuzhan	1200	jiuxianqiaoshangchang	1235	35
139	dongzhimenshuniuzhan	1207	jiuxianqiaoshangchang	1242	35
140	dongzhimenshuniuzhan	1214	jiuxianqiaoshangchang	1249	35
141	dongzhimenshuniuzhan	1221	jiuxianqiaoshangchang	1256	35
142	dongzhimenshuniuzhan	1228	jiuxianqiaoshangchang	1263	35
143	dongzhimenshuniuzhan	1235	jiuxianqiaoshangchang	1270	35
144	dongzhimenshuniuzhan	1242	jiuxianqiaoshangchang	1277	35
145	dongzhimenshuniuzhan	1249	jiuxianqiaoshangchang	1284	35
146	dongzhimenshuniuzhan	1256	jiuxianqiaoshangchang	1291	35
147	dongzhimenshuniuzhan	1263	jiuxianqiaoshangchang	1298	35
148	dongzhimenshuniuzhan	1270	jiuxianqiaoshangchang	1305	35
149	dongzhimenshuniuzhan	1285	jiuxianqiaoshangchang	1320	35
150	dongzhimenshuniuzhan	1307	jiuxianqiaoshangchang	1342	35
151	dongzhimenshuniuzhan	1322	jiuxianqiaoshangchang	1357	35
152	dongzhimenshuniuzhan	1336	jiuxianqiaoshangchang	1371	35
153	dongzhimenshuniuzhan	1350	jiuxianqiaoshangchang	1385	35
154	dongzhimenshuniuzhan	1365	jiuxianqiaoshangchang	1400	35
155	dongzhimenshuniuzhan	1380	jiuxianqiaoshangchang	1415	35
156	jiuxianqiaoshangchang	305	dongzhimenshuniuzhan	340	35
157	jiuxianqiaoshangchang	315	dongzhimenshuniuzhan	350	35
158	jiuxianqiaoshangchang	322	dongzhimenshuniuzhan	357	35
159	jiuxianqiaoshangchang	330	dongzhimenshuniuzhan	365	35
160	jiuxianqiaoshangchang	335	dongzhimenshuniuzhan	370	35
161	jiuxianqiaoshangchang	340	dongzhimenshuniuzhan	375	35
162	jiuxianqiaoshangchang	345	dongzhimenshuniuzhan	380	35
163	jiuxianqiaoshangchang	350	dongzhimenshuniuzhan	385	35
164	jiuxianqiaoshangchang	355	dongzhimenshuniuzhan	390	35
165	jiuxianqiaoshangchang	360	dongzhimenshuniuzhan	395	35
166	jiuxianqiaoshangchang	365	dongzhimenshuniuzhan	400	35
167	jiuxianqiaoshangchang	370	dongzhimenshuniuzhan	405	35
168	jiuxianqiaoshangchang	375	dongzhimenshuniuzhan	410	35
169	jiuxianqiaoshangchang	380	dongzhimenshuniuzhan	415	35
170	jiuxianqiaoshangchang	385	dongzhimenshuniuzhan	420	35
171	jiuxianqiaoshangchang	390	dongzhimenshuniuzhan	425	35
172	jiuxianqiaoshangchang	395	dongzhimenshuniuzhan	430	35
173	jiuxianqiaoshangchang	400	dongzhimenshuniuzhan	435	35
174	jiuxianqiaoshangchang	405	dongzhimenshuniuzhan	440	35
175	jiuxianqiaoshangchang	410	dongzhimenshuniuzhan	445	35
176	jiuxianqiaoshangchang	415	dongzhimenshuniuzhan	450	35
177	jiuxianqiaoshangchang	420	dongzhimenshuniuzhan	455	35
178	jiuxianqiaoshangchang	425	dongzhimenshuniuzhan	465	40
179	jiuxianqiaoshangchang	430	dongzhimenshuniuzhan	470	40
180	jiuxianqiaoshangchang	435	dongzhimenshuniuzhan	475	40
181	jiuxianqiaoshangchang	440	dongzhimenshuniuzhan	480	40
182	jiuxianqiaoshangchang	445	dongzhimenshuniuzhan	485	40
183	jiuxianqiaoshangchang	450	dongzhimenshuniuzhan	490	40
184	jiuxianqiaoshangchang	455	dongzhimenshuniuzhan	495	40
185	jiuxianqiaoshangchang	460	dongzhimenshuniuzhan	500	40
186	jiuxianqiaoshangchang	465	dongzhimenshuniuzhan	505	40
187	jiuxianqiaoshangchang	470	dongzhimenshuniuzhan	510	40
188	jiuxianqiaoshangchang	475	dongzhimenshuniuzhan	515	40
189	jiuxianqiaoshangchang	480	dongzhimenshuniuzhan	520	40
190	jiuxianqiaoshangchang	485	dongzhimenshuniuzhan	525	40
191	jiuxianqiaoshangchang	490	dongzhimenshuniuzhan	530	40
192	jiuxianqiaoshangchang	495	dongzhimenshuniuzhan	535	40
193	jiuxianqiaoshangchang	500	dongzhimenshuniuzhan	540	40
194	jiuxianqiaoshangchang	505	dongzhimenshuniuzhan	545	40
195	jiuxianqiaoshangchang	510	dongzhimenshuniuzhan	550	40
196	jiuxianqiaoshangchang	515	dongzhimenshuniuzhan	555	40
197	jiuxianqiaoshangchang	520	dongzhimenshuniuzhan	560	40
198	jiuxianqiaoshangchang	525	dongzhimenshuniuzhan	565	40
199	jiuxianqiaoshangchang	530	dongzhimenshuniuzhan	570	40
200	jiuxianqiaoshangchang	535	dongzhimenshuniuzhan	575	40
201	jiuxianqiaoshangchang	540	dongzhimenshuniuzhan	580	40
202	jiuxianqiaoshangchang	547	dongzhimenshuniuzhan	587	40
203	jiuxianqiaoshangchang	554	dongzhimenshuniuzhan	594	40
204	jiuxianqiaoshangchang	561	dongzhimenshuniuzhan	601	40
205	jiuxianqiaoshangchang	568	dongzhimenshuniuzhan	608	40
206	jiuxianqiaoshangchang	575	dongzhimenshuniuzhan	615	40
207	jiuxianqiaoshangchang	582	dongzhimenshuniuzhan	622	40
208	jiuxianqiaoshangchang	589	dongzhimenshuniuzhan	629	40
209	jiuxianqiaoshangchang	596	dongzhimenshuniuzhan	636	40
210	jiuxianqiaoshangchang	603	dongzhimenshuniuzhan	643	40
211	jiuxianqiaoshangchang	610	dongzhimenshuniuzhan	650	40
212	jiuxianqiaoshangchang	617	dongzhimenshuniuzhan	657	40
213	jiuxianqiaoshangchang	624	dongzhimenshuniuzhan	664	40
214	jiuxianqiaoshangchang	631	dongzhimenshuniuzhan	671	40
215	jiuxianqiaoshangchang	638	dongzhimenshuniuzhan	678	40
216	jiuxianqiaoshangchang	645	dongzhimenshuniuzhan	685	40
217	jiuxianqiaoshangchang	652	dongzhimenshuniuzhan	692	40
218	jiuxianqiaoshangchang	659	dongzhimenshuniuzhan	699	40
219	jiuxianqiaoshangchang	666	dongzhimenshuniuzhan	706	40
220	jiuxianqiaoshangchang	673	dongzhimenshuniuzhan	713	40
221	jiuxianqiaoshangchang	680	dongzhimenshuniuzhan	720	40
222	jiuxianqiaoshangchang	687	dongzhimenshuniuzhan	727	40
223	jiuxianqiaoshangchang	694	dongzhimenshuniuzhan	734	40
224	jiuxianqiaoshangchang	701	dongzhimenshuniuzhan	741	40
225	jiuxianqiaoshangchang	708	dongzhimenshuniuzhan	748	40
226	jiuxianqiaoshangchang	715	dongzhimenshuniuzhan	755	40
227	jiuxianqiaoshangchang	722	dongzhimenshuniuzhan	762	40
228	jiuxianqiaoshangchang	730	dongzhimenshuniuzhan	770	40
229	jiuxianqiaoshangchang	738	dongzhimenshuniuzhan	778	40
230	jiuxianqiaoshangchang	746	dongzhimenshuniuzhan	786	40
231	jiuxianqiaoshangchang	754	dongzhimenshuniuzhan	794	40
232	jiuxianqiaoshangchang	770	dongzhimenshuniuzhan	810	40
233	jiuxianqiaoshangchang	780	dongzhimenshuniuzhan	820	40
234	jiuxianqiaoshangchang	790	dongzhimenshuniuzhan	830	40
235	jiuxianqiaoshangchang	800	dongzhimenshuniuzhan	840	40
236	jiuxianqiaoshangchang	815	dongzhimenshuniuzhan	855	40
237	jiuxianqiaoshangchang	830	dongzhimenshuniuzhan	870	40
238	jiuxianqiaoshangchang	845	dongzhimenshuniuzhan	885	40
239	jiuxianqiaoshangchang	855	dongzhimenshuniuzhan	895	40
240	jiuxianqiaoshangchang	865	dongzhimenshuniuzhan	905	40
241	jiuxianqiaoshangchang	875	dongzhimenshuniuzhan	915	40
242	jiuxianqiaoshangchang	885	dongzhimenshuniuzhan	925	40
243	jiuxianqiaoshangchang	895	dongzhimenshuniuzhan	935	40
244	jiuxianqiaoshangchang	906	dongzhimenshuniuzhan	946	40
245	jiuxianqiaoshangchang	914	dongzhimenshuniuzhan	954	40
246	jiuxianqiaoshangchang	922	dongzhimenshuniuzhan	962	40
247	jiuxianqiaoshangchang	930	dongzhimenshuniuzhan	970	40
248	jiuxianqiaoshangchang	938	dongzhimenshuniuzhan	978	40
249	jiuxianqiaoshangchang	946	dongzhimenshuniuzhan	986	40
250	jiuxianqiaoshangchang	954	dongzhimenshuniuzhan	994	40
251	jiuxianqiaoshangchang	962	dongzhimenshuniuzhan	1002	40
252	jiuxianqiaoshangchang	968	dongzhimenshuniuzhan	1008	40
253	jiuxianqiaoshangchang	974	dongzhimenshuniuzhan	1014	40
254	jiuxianqiaoshangchang	980	dongzhimenshuniuzhan	1020	40
255	jiuxianqiaoshangchang	986	dongzhimenshuniuzhan	1026	40
256	jiuxianqiaoshangchang	992	dongzhimenshuniuzhan	1032	40
257	jiuxianqiaoshangchang	998	dongzhimenshuniuzhan	1038	40
258	jiuxianqiaoshangchang	1004	dongzhimenshuniuzhan	1044	40
259	jiuxianqiaoshangchang	1010	dongzhimenshuniuzhan	1050	40
260	jiuxianqiaoshangchang	1015	dongzhimenshuniuzhan	1055	40
261	jiuxianqiaoshangchang	1020	dongzhimenshuniuzhan	1060	40
262	jiuxianqiaoshangchang	1025	dongzhimenshuniuzhan	1065	40
263	jiuxianqiaoshangchang	1030	dongzhimenshuniuzhan	1070	40
264	jiuxianqiaoshangchang	1035	dongzhimenshuniuzhan	1075	40
265	jiuxianqiaoshangchang	1040	dongzhimenshuniuzhan	1080	40
266	jiuxianqiaoshangchang	1045	dongzhimenshuniuzhan	1085	40
267	jiuxianqiaoshangchang	1050	dongzhimenshuniuzhan	1090	40
268	jiuxianqiaoshangchang	1055	dongzhimenshuniuzhan	1095	40
269	jiuxianqiaoshangchang	1060	dongzhimenshuniuzhan	1100	40
270	jiuxianqiaoshangchang	1065	dongzhimenshuniuzhan	1105	40
271	jiuxianqiaoshangchang	1070	dongzhimenshuniuzhan	1110	40
272	jiuxianqiaoshangchang	1075	dongzhimenshuniuzhan	1115	40
273	jiuxianqiaoshangchang	1080	dongzhimenshuniuzhan	1120	40
274	jiuxianqiaoshangchang	1085	dongzhimenshuniuzhan	1125	40
275	jiuxianqiaoshangchang	1090	dongzhimenshuniuzhan	1130	40
276	jiuxianqiaoshangchang	1095	dongzhimenshuniuzhan	1135	40
277	jiuxianqiaoshangchang	1100	dongzhimenshuniuzhan	1140	40
278	jiuxianqiaoshangchang	1105	dongzhimenshuniuzhan	1145	40
279	jiuxianqiaoshangchang	1110	dongzhimenshuniuzhan	1150	40
280	jiuxianqiaoshangchang	1115	dongzhimenshuniuzhan	1155	40
281	jiuxianqiaoshangchang	1120	dongzhimenshuniuzhan	1160	40
282	jiuxianqiaoshangchang	1125	dongzhimenshuniuzhan	1165	40
283	jiuxianqiaoshangchang	1130	dongzhimenshuniuzhan	1170	40
284	jiuxianqiaoshangchang	1135	dongzhimenshuniuzhan	1175	40
285	jiuxianqiaoshangchang	1140	dongzhimenshuniuzhan	1180	40
286	jiuxianqiaoshangchang	1145	dongzhimenshuniuzhan	1185	40
287	jiuxianqiaoshangchang	1150	dongzhimenshuniuzhan	1190	40
288	jiuxianqiaoshangchang	1157	dongzhimenshuniuzhan	1197	40
289	jiuxianqiaoshangchang	1164	dongzhimenshuniuzhan	1204	40
290	jiuxianqiaoshangchang	1171	dongzhimenshuniuzhan	1206	35
291	jiuxianqiaoshangchang	1178	dongzhimenshuniuzhan	1213	35
292	jiuxianqiaoshangchang	1185	dongzhimenshuniuzhan	1220	35
293	jiuxianqiaoshangchang	1192	dongzhimenshuniuzhan	1227	35
294	jiuxianqiaoshangchang	1199	dongzhimenshuniuzhan	1234	35
295	jiuxianqiaoshangchang	1206	dongzhimenshuniuzhan	1241	35
296	jiuxianqiaoshangchang	1213	dongzhimenshuniuzhan	1248	35
297	jiuxianqiaoshangchang	1220	dongzhimenshuniuzhan	1255	35
298	jiuxianqiaoshangchang	1227	dongzhimenshuniuzhan	1262	35
299	jiuxianqiaoshangchang	1234	dongzhimenshuniuzhan	1269	35
300	jiuxianqiaoshangchang	1240	dongzhimenshuniuzhan	1275	35
301	jiuxianqiaoshangchang	1248	dongzhimenshuniuzhan	1283	35
302	jiuxianqiaoshangchang	1260	dongzhimenshuniuzhan	1295	35
303	jiuxianqiaoshangchang	1272	dongzhimenshuniuzhan	1307	35
304	jiuxianqiaoshangchang	1284	dongzhimenshuniuzhan	1319	35
305	jiuxianqiaoshangchang	1298	dongzhimenshuniuzhan	1333	35
306	jiuxianqiaoshangchang	1313	dongzhimenshuniuzhan	1348	35
307	jiuxianqiaoshangchang	1328	dongzhimenshuniuzhan	1363	35
308	jiuxianqiaoshangchang	1344	dongzhimenshuniuzhan	1379	35
309	jiuxianqiaoshangchang	1362	dongzhimenshuniuzhan	1397	35
310	jiuxianqiaoshangchang	1380	dongzhimenshuniuzhan	1415	35

## Sheet: Sheet3
d576c969-8f76-4b7f-9376-e00807e0ed61	0f60d8ac-94a2-488b-9208-96106297c282	4CDDCF62-E2D0-4359-8FB4-A53D8533D2A3	808138	12	8d38cd5c-a4d5-4a85-a451-5074a5e85774	00757533-4581-4933-8241-1a32b3cba841											1	1	101	NULL	99:99	1	05:05:00	1	0	35	8d38cd5c-a4d5-4a85-a451-5074a5e85774	0f60d8ac-94a2-488b-9208-96106297c282	1	101	0	1200	1200D17	NULL	NULL
f5a0d6fc-00fa-475d-896e-d5af07fce25a	0f60d8ac-94a2-488b-9208-96106297c282	9D52E496-C85A-4B7E-92C5-71CD4B7E9908	808138	12	8d38cd5c-a4d5-4a85-a451-5074a5e85774	d5bd267d-ef3a-498a-bd51-05cc104e4b49											4	1	101	1	05:40:00	4	05:45:00	1	15	35	8d38cd5c-a4d5-4a85-a451-5074a5e85774	0f60d8ac-94a2-488b-9208-96106297c282	1	101	0	1200	1200D17	NULL	NULL
9434f913-3943-4a9e-bc0b-9c6e7614332f	0f60d8ac-94a2-488b-9208-96106297c282	4CDDCF62-E2D0-4359-8FB4-A53D8533D2A3	808138	12	8d38cd5c-a4d5-4a85-a451-5074a5e85774	00757533-4581-4933-8241-1a32b3cba841											16	1	101	10	06:20:00	16	06:30:00	1	5	35	8d38cd5c-a4d5-4a85-a451-5074a5e85774	0f60d8ac-94a2-488b-9208-96106297c282	1	101	0	1200	1200D17	NULL	NULL
fc5275b5-c821-435c-b43e-bfc99d4b233b	0f60d8ac-94a2-488b-9208-96106297c282	9D52E496-C85A-4B7E-92C5-71CD4B7E9908	808138	12	8d38cd5c-a4d5-4a85-a451-5074a5e85774	fc532b0a-fe47-4ea5-890d-f1f67310dc05											21	1	101	16	07:10:00	21	07:15:00	1	5	40	8d38cd5c-a4d5-4a85-a451-5074a5e85774	0f60d8ac-94a2-488b-9208-96106297c282	1	101	0	1200	1200D17	NULL	NULL
513ef2c1-c622-4910-9497-03b88014b1dd	0f60d8ac-94a2-488b-9208-96106297c282	4CDDCF62-E2D0-4359-8FB4-A53D8533D2A3	808138	12	8d38cd5c-a4d5-4a85-a451-5074a5e85774	b500a5f7-fce9-4d2b-8277-dac6f2fb1f4f											34	1	101	28	07:55:00	34	08:00:00	1	5	40	8d38cd5c-a4d5-4a85-a451-5074a5e85774	0f60d8ac-94a2-488b-9208-96106297c282	1	101	0	1200	1200D17	NULL	NULL
4cdd952d-3787-4406-8998-008ad93bc94a	0f60d8ac-94a2-488b-9208-96106297c282	9D52E496-C85A-4B7E-92C5-71CD4B7E9908	808138	12	8d38cd5c-a4d5-4a85-a451-5074a5e85774	fc532b0a-fe47-4ea5-890d-f1f67310dc05											39	1	101	34	08:40:00	39	08:45:00	1	5	40	8d38cd5c-a4d5-4a85-a451-5074a5e85774	0f60d8ac-94a2-488b-9208-96106297c282	1	101	0	1200	1200D17	NULL	NULL
173c2848-65a7-4c76-bd50-c7495bb42735	0f60d8ac-94a2-488b-9208-96106297c282	4CDDCF62-E2D0-4359-8FB4-A53D8533D2A3	808138	12	8d38cd5c-a4d5-4a85-a451-5074a5e85774	b500a5f7-fce9-4d2b-8277-dac6f2fb1f4f											52	1	101	46	09:25:00	51	09:35:00	1	7	40	8d38cd5c-a4d5-4a85-a451-5074a5e85774	0f60d8ac-94a2-488b-9208-96106297c282	1	101	0	1200	1200D17	NULL	NULL
31a2271e-2110-45d8-9f67-7132375679e0	0f60d8ac-94a2-488b-9208-96106297c282	9D52E496-C85A-4B7E-92C5-71CD4B7E9908	808138	12	8d38cd5c-a4d5-4a85-a451-5074a5e85774	fc532b0a-fe47-4ea5-890d-f1f67310dc05											56	1	101	51	10:15:00	56	10:22:00	1	7	40	8d38cd5c-a4d5-4a85-a451-5074a5e85774	0f60d8ac-94a2-488b-9208-96106297c282	1	101	0	1200	1200D17	NULL	NULL
66171974-fe16-41cc-a817-20766dfcde41	0f60d8ac-94a2-488b-9208-96106297c282	4CDDCF62-E2D0-4359-8FB4-A53D8533D2A3	808138	12	8d38cd5c-a4d5-4a85-a451-5074a5e85774	b500a5f7-fce9-4d2b-8277-dac6f2fb1f4f											69	1	101	63	11:02:00	64	11:06:00	1	7	40	8d38cd5c-a4d5-4a85-a451-5074a5e85774	0f60d8ac-94a2-488b-9208-96106297c282	1	101	0	1200	1200D17	NULL	NULL
3a9eb5f2-d6c9-4680-8d15-8949192834ba	0f60d8ac-94a2-488b-9208-96106297c282	9D52E496-C85A-4B7E-92C5-71CD4B7E9908	808138	12	8d38cd5c-a4d5-4a85-a451-5074a5e85774	fc532b0a-fe47-4ea5-890d-f1f67310dc05											69	1	101	64	11:46:00	69	11:53:00	1	7	40	8d38cd5c-a4d5-4a85-a451-5074a5e85774	0f60d8ac-94a2-488b-9208-96106297c282	1	101	0	1200	1200D17	NULL	NULL
d7119d61-bb90-4f52-92bb-9c6aff1335f8	0f60d8ac-94a2-488b-9208-96106297c282	4CDDCF62-E2D0-4359-8FB4-A53D8533D2A3	808138	12	8d38cd5c-a4d5-4a85-a451-5074a5e85774	b500a5f7-fce9-4d2b-8277-dac6f2fb1f4f											82	1	105	76	12:33:00	77	12:50:00	1	16	40	8d38cd5c-a4d5-4a85-a451-5074a5e85774	0f60d8ac-94a2-488b-9208-96106297c282	1	105	5	1200	1200D17	NULL	NULL
01c152ad-e0c4-43ca-be84-ac822b2df025	0f60d8ac-94a2-488b-9208-96106297c282	9D52E496-C85A-4B7E-92C5-71CD4B7E9908	808138	12	8d38cd5c-a4d5-4a85-a451-5074a5e85774	fc532b0a-fe47-4ea5-890d-f1f67310dc05											82	1	105	77	13:30:00	80	13:38:00	1	8	40	8d38cd5c-a4d5-4a85-a451-5074a5e85774	0f60d8ac-94a2-488b-9208-96106297c282	1	105	0	1200	1200D17	NULL	NULL
16d7dab7-5e4c-40c6-8b02-3973bea2c5cd	0f60d8ac-94a2-488b-9208-96106297c282	4CDDCF62-E2D0-4359-8FB4-A53D8533D2A3	808138	12	8d38cd5c-a4d5-4a85-a451-5074a5e85774	b500a5f7-fce9-4d2b-8277-dac6f2fb1f4f											93	1	105	87	14:18:00	85	14:25:00	1	10	40	8d38cd5c-a4d5-4a85-a451-5074a5e85774	0f60d8ac-94a2-488b-9208-96106297c282	1	105	0	1200	1200D17	NULL	NULL
43f9131e-d7ef-468f-b171-ac84f9870eb9	0f60d8ac-94a2-488b-9208-96106297c282	9D52E496-C85A-4B7E-92C5-71CD4B7E9908	808138	12	8d38cd5c-a4d5-4a85-a451-5074a5e85774	fc532b0a-fe47-4ea5-890d-f1f67310dc05											90	1	105	85	15:05:00	88	15:10:00	1	10	40	8d38cd5c-a4d5-4a85-a451-5074a5e85774	0f60d8ac-94a2-488b-9208-96106297c282	1	105	0	1200	1200D17	NULL	NULL
74221376-f53b-4220-a51b-1b9606add46e	0f60d8ac-94a2-488b-9208-96106297c282	4CDDCF62-E2D0-4359-8FB4-A53D8533D2A3	808138	12	8d38cd5c-a4d5-4a85-a451-5074a5e85774	b500a5f7-fce9-4d2b-8277-dac6f2fb1f4f											105	1	105	98	15:50:00	97	16:08:00	1	6	40	8d38cd5c-a4d5-4a85-a451-5074a5e85774	0f60d8ac-94a2-488b-9208-96106297c282	1	105	0	1200	1200D17	NULL	NULL
ea924559-2dac-4784-b355-a750ce4e1b43	0f60d8ac-94a2-488b-9208-96106297c282	9D52E496-C85A-4B7E-92C5-71CD4B7E9908	808138	12	8d38cd5c-a4d5-4a85-a451-5074a5e85774	fc532b0a-fe47-4ea5-890d-f1f67310dc05											104	1	105	97	16:48:00	102	17:00:00	1	5	40	8d38cd5c-a4d5-4a85-a451-5074a5e85774	0f60d8ac-94a2-488b-9208-96106297c282	1	105	0	1200	1200D17	NULL	NULL
d62feb05-f8eb-4f05-9d10-758df22fb0cc	0f60d8ac-94a2-488b-9208-96106297c282	4CDDCF62-E2D0-4359-8FB4-A53D8533D2A3	808138	12	8d38cd5c-a4d5-4a85-a451-5074a5e85774	b500a5f7-fce9-4d2b-8277-dac6f2fb1f4f											123	1	105	117	17:40:00	115	17:45:00	1	5	40	8d38cd5c-a4d5-4a85-a451-5074a5e85774	0f60d8ac-94a2-488b-9208-96106297c282	1	105	0	1200	1200D17	NULL	NULL
88da300f-eeaa-47a1-8955-ec402118d5ea	0f60d8ac-94a2-488b-9208-96106297c282	9D52E496-C85A-4B7E-92C5-71CD4B7E9908	808138	12	8d38cd5c-a4d5-4a85-a451-5074a5e85774	fc532b0a-fe47-4ea5-890d-f1f67310dc05											122	1	105	115	18:25:00	120	18:30:00	1	5	40	8d38cd5c-a4d5-4a85-a451-5074a5e85774	0f60d8ac-94a2-488b-9208-96106297c282	1	105	0	1200	1200D17	NULL	NULL
5ca2b557-f5d5-49a4-ba3b-83925774c14d	0f60d8ac-94a2-488b-9208-96106297c282	4CDDCF62-E2D0-4359-8FB4-A53D8533D2A3	808138	12	8d38cd5c-a4d5-4a85-a451-5074a5e85774	b500a5f7-fce9-4d2b-8277-dac6f2fb1f4f											141	1	105	135	19:10:00	133	19:17:00	1	7	40	8d38cd5c-a4d5-4a85-a451-5074a5e85774	0f60d8ac-94a2-488b-9208-96106297c282	1	105	0	1200	1200D17	NULL	NULL
c7649506-4b2e-438f-89ff-311dde3a1b76	0f60d8ac-94a2-488b-9208-96106297c282	9D52E496-C85A-4B7E-92C5-71CD4B7E9908	808138	12	8d38cd5c-a4d5-4a85-a451-5074a5e85774	d5bd267d-ef3a-498a-bd51-05cc104e4b49											140	1	105	133	19:57:00	138	20:00:00	1	5	35	8d38cd5c-a4d5-4a85-a451-5074a5e85774	0f60d8ac-94a2-488b-9208-96106297c282	1	105	0	1200	1200D17	NULL	NULL
4feda91e-0e6e-4f3c-955f-d531b7fe4e4f	0f60d8ac-94a2-488b-9208-96106297c282	4CDDCF62-E2D0-4359-8FB4-A53D8533D2A3	808138	12	8d38cd5c-a4d5-4a85-a451-5074a5e85774	NULL											159	1	105	153	20:35:00	NULL	99:99	0	0	0	8d38cd5c-a4d5-4a85-a451-5074a5e85774	0f60d8ac-94a2-488b-9208-96106297c282	1	105	3	1200	1200D17	NULL	NULL
1c13b32c-3e72-4c5c-ac52-3e07af6abe10	0f60d8ac-94a2-488b-9208-96106297c282	9D52E496-C85A-4B7E-92C5-71CD4B7E9908	808138	12	8d38cd5c-a4d5-4a85-a451-5074a5e85774	d5bd267d-ef3a-498a-bd51-05cc104e4b49											5	2	101	NULL	99:99	5	05:55:00	1	10	35	8d38cd5c-a4d5-4a85-a451-5074a5e85774	0f60d8ac-94a2-488b-9208-96106297c282	2	101	0	1200	1200D17	NULL	NULL
8753b3b6-e5f6-4d9d-999b-def52012b934	0f60d8ac-94a2-488b-9208-96106297c282	4CDDCF62-E2D0-4359-8FB4-A53D8533D2A3	808138	12	8d38cd5c-a4d5-4a85-a451-5074a5e85774	00757533-4581-4933-8241-1a32b3cba841											17	2	101	11	06:30:00	17	06:35:00	1	5	35	8d38cd5c-a4d5-4a85-a451-5074a5e85774	0f60d8ac-94a2-488b-9208-96106297c282	2	101	0	1200	1200D17	NULL	NULL
f15b2e2c-f228-478d-9e54-510a00023b0b	0f60d8ac-94a2-488b-9208-96106297c282	9D52E496-C85A-4B7E-92C5-71CD4B7E9908	808138	12	8d38cd5c-a4d5-4a85-a451-5074a5e85774	fc532b0a-fe47-4ea5-890d-f1f67310dc05											22	2	101	17	07:15:00	22	07:20:00	1	5	40	8d38cd5c-a4d5-4a85-a451-5074a5e85774	0f60d8ac-94a2-488b-9208-96106297c282	2	101	0	1200	1200D17	NULL	NULL
f4895671-1618-4e1a-b214-73c72b499cce	0f60d8ac-94a2-488b-9208-96106297c282	4CDDCF62-E2D0-4359-8FB4-A53D8533D2A3	808138	12	8d38cd5c-a4d5-4a85-a451-5074a5e85774	b500a5f7-fce9-4d2b-8277-dac6f2fb1f4f											35	2	101	29	08:00:00	35	08:05:00	1	5	40	8d38cd5c-a4d5-4a85-a451-5074a5e85774	0f60d8ac-94a2-488b-9208-96106297c282	2	101	0	1200	1200D17	NULL	NULL
00c635a9-7e50-4268-bd1b-a05731f3cd92	0f60d8ac-94a2-488b-9208-96106297c282	9D52E496-C85A-4B7E-92C5-71CD4B7E9908	808138	12	8d38cd5c-a4d5-4a85-a451-5074a5e85774	fc532b0a-fe47-4ea5-890d-f1f67310dc05											40	2	101	35	08:45:00	40	08:50:00	1	5	40	8d38cd5c-a4d5-4a85-a451-5074a5e85774	0f60d8ac-94a2-488b-9208-96106297c282	2	101	0	1200	1200D17	NULL	NULL
920187f3-b442-4253-aa20-1fc7b9add9a8	0f60d8ac-94a2-488b-9208-96106297c282	4CDDCF62-E2D0-4359-8FB4-A53D8533D2A3	808138	12	8d38cd5c-a4d5-4a85-a451-5074a5e85774	b500a5f7-fce9-4d2b-8277-dac6f2fb1f4f											53	2	101	47	09:30:00	52	09:42:00	1	7	40	8d38cd5c-a4d5-4a85-a451-5074a5e85774	0f60d8ac-94a2-488b-9208-96106297c282	2	101	0	1200	1200D17	NULL	NULL
b2f070bf-8c73-4b8f-aa66-1f4dc6286fd3	0f60d8ac-94a2-488b-9208-96106297c282	9D52E496-C85A-4B7E-92C5-71CD4B7E9908	808138	12	8d38cd5c-a4d5-4a85-a451-5074a5e85774	fc532b0a-fe47-4ea5-890d-f1f67310dc05											57	2	101	52	10:22:00	57	10:29:00	1	7	40	8d38cd5c-a4d5-4a85-a451-5074a5e85774	0f60d8ac-94a2-488b-9208-96106297c282	2	101	0	1200	1200D17	NULL	NULL
5477b98f-24c0-4252-bb07-3fb239354420	0f60d8ac-94a2-488b-9208-96106297c282	4CDDCF62-E2D0-4359-8FB4-A53D8533D2A3	808138	12	8d38cd5c-a4d5-4a85-a451-5074a5e85774	b500a5f7-fce9-4d2b-8277-dac6f2fb1f4f											70	2	101	64	11:09:00	65	11:13:00	1	7	40	8d38cd5c-a4d5-4a85-a451-5074a5e85774	0f60d8ac-94a2-488b-9208-96106297c282	2	101	0	1200	1200D17	NULL	NULL
c721c7d0-a652-4fbb-8fe9-b8e66c770abb	0f60d8ac-94a2-488b-9208-96106297c282	9D52E496-C85A-4B7E-92C5-71CD4B7E9908	808138	12	8d38cd5c-a4d5-4a85-a451-5074a5e85774	fc532b0a-fe47-4ea5-890d-f1f67310dc05											70	2	101	65	11:53:00	70	12:00:00	1	7	40	8d38cd5c-a4d5-4a85-a451-5074a5e85774	0f60d8ac-94a2-488b-9208-96106297c282	2	101	0	1200	1200D17	NULL	NULL
18d5c928-d42f-406c-954a-dd3f912eda45	0f60d8ac-94a2-488b-9208-96106297c282	4CDDCF62-E2D0-4359-8FB4-A53D8533D2A3	808138	12	8d38cd5c-a4d5-4a85-a451-5074a5e85774	b500a5f7-fce9-4d2b-8277-dac6f2fb1f4f											83	2	101	77	12:40:00	78	13:00:00	1	10	40	8d38cd5c-a4d5-4a85-a451-5074a5e85774	0f60d8ac-94a2-488b-9208-96106297c282	2	101	0	1200	1200D17	NULL	NULL
f4f6e124-515d-476a-8856-725a744cbf7c	0f60d8ac-94a2-488b-9208-96106297c282	9D52E496-C85A-4B7E-92C5-71CD4B7E9908	808138	12	8d38cd5c-a4d5-4a85-a451-5074a5e85774	fc532b0a-fe47-4ea5-890d-f1f67310dc05											83	2	105	78	13:40:00	81	13:50:00	1	12	40	8d38cd5c-a4d5-4a85-a451-5074a5e85774	0f60d8ac-94a2-488b-9208-96106297c282	2	105	5	1200	1200D17	NULL	NULL
5704496a-e34c-4441-a77b-4cfb03271ab1	0f60d8ac-94a2-488b-9208-96106297c282	4CDDCF62-E2D0-4359-8FB4-A53D8533D2A3	808138	12	8d38cd5c-a4d5-4a85-a451-5074a5e85774	b500a5f7-fce9-4d2b-8277-dac6f2fb1f4f											94	2	101	88	14:30:00	86	14:35:00	1	10	40	8d38cd5c-a4d5-4a85-a451-5074a5e85774	0f60d8ac-94a2-488b-9208-96106297c282	2	101	0	1200	1200D17	NULL	NULL
1d19d426-926a-48ea-8269-c80e3fc0af41	0f60d8ac-94a2-488b-9208-96106297c282	9D52E496-C85A-4B7E-92C5-71CD4B7E9908	808138	12	8d38cd5c-a4d5-4a85-a451-5074a5e85774	fc532b0a-fe47-4ea5-890d-f1f67310dc05											91	2	105	86	15:15:00	89	15:20:00	1	10	40	8d38cd5c-a4d5-4a85-a451-5074a5e85774	0f60d8ac-94a2-488b-9208-96106297c282	2	105	0	1200	1200D17	NULL	NULL
54be3298-68ad-4fae-8165-9ab438558df4	0f60d8ac-94a2-488b-9208-96106297c282	4CDDCF62-E2D0-4359-8FB4-A53D8533D2A3	808138	12	8d38cd5c-a4d5-4a85-a451-5074a5e85774	b500a5f7-fce9-4d2b-8277-dac6f2fb1f4f											106	2	105	100	16:00:00	98	16:14:00	1	6	40	8d38cd5c-a4d5-4a85-a451-5074a5e85774	0f60d8ac-94a2-488b-9208-96106297c282	2	105	0	1200	1200D17	NULL	NULL
02b195d9-9c30-4fe5-910a-81df43cea9c4	0f60d8ac-94a2-488b-9208-96106297c282	9D52E496-C85A-4B7E-92C5-71CD4B7E9908	808138	12	8d38cd5c-a4d5-4a85-a451-5074a5e85774	fc532b0a-fe47-4ea5-890d-f1f67310dc05											105	2	105	98	16:54:00	103	17:05:00	1	5	40	8d38cd5c-a4d5-4a85-a451-5074a5e85774	0f60d8ac-94a2-488b-9208-96106297c282	2	105	0	1200	1200D17	NULL	NULL
8ec3a9b9-3464-4459-b132-fdc00888f49f	0f60d8ac-94a2-488b-9208-96106297c282	4CDDCF62-E2D0-4359-8FB4-A53D8533D2A3	808138	12	8d38cd5c-a4d5-4a85-a451-5074a5e85774	b500a5f7-fce9-4d2b-8277-dac6f2fb1f4f											124	2	105	118	17:45:00	116	17:50:00	1	5	40	8d38cd5c-a4d5-4a85-a451-5074a5e85774	0f60d8ac-94a2-488b-9208-96106297c282	2	105	0	1200	1200D17	NULL	NULL
a513afc0-d791-4ca9-8257-576ca701061d	0f60d8ac-94a2-488b-9208-96106297c282	9D52E496-C85A-4B7E-92C5-71CD4B7E9908	808138	12	8d38cd5c-a4d5-4a85-a451-5074a5e85774	fc532b0a-fe47-4ea5-890d-f1f67310dc05											123	2	105	116	18:30:00	121	18:35:00	1	5	40	8d38cd5c-a4d5-4a85-a451-5074a5e85774	0f60d8ac-94a2-488b-9208-96106297c282	2	105	0	1200	1200D17	NULL	NULL
25738e67-d106-41af-aad8-5c8333aa6e2c	0f60d8ac-94a2-488b-9208-96106297c282	4CDDCF62-E2D0-4359-8FB4-A53D8533D2A3	808138	12	8d38cd5c-a4d5-4a85-a451-5074a5e85774	b500a5f7-fce9-4d2b-8277-dac6f2fb1f4f											142	2	105	136	19:15:00	134	19:24:00	1	7	40	8d38cd5c-a4d5-4a85-a451-5074a5e85774	0f60d8ac-94a2-488b-9208-96106297c282	2	105	0	1200	1200D17	NULL	NULL
533f1039-6227-44d9-9ecc-9dba33d2797f	0f60d8ac-94a2-488b-9208-96106297c282	9D52E496-C85A-4B7E-92C5-71CD4B7E9908	808138	12	8d38cd5c-a4d5-4a85-a451-5074a5e85774	d5bd267d-ef3a-498a-bd51-05cc104e4b49											141	2	105	134	20:04:00	139	20:07:00	1	7	35	8d38cd5c-a4d5-4a85-a451-5074a5e85774	0f60d8ac-94a2-488b-9208-96106297c282	2	105	0	1200	1200D17	NULL	NULL
c17ac624-993a-411f-bc44-4ed0f9ae4b94	0f60d8ac-94a2-488b-9208-96106297c282	4CDDCF62-E2D0-4359-8FB4-A53D8533D2A3	808138	12	8d38cd5c-a4d5-4a85-a451-5074a5e85774	00757533-4581-4933-8241-1a32b3cba841											160	2	105	154	20:42:00	146	20:48:00	1	8	35	8d38cd5c-a4d5-4a85-a451-5074a5e85774	0f60d8ac-94a2-488b-9208-96106297c282	2	105	0	1200	1200D17	NULL	NULL
0dfd2609-43ea-478c-8624-e7f57c81954a	0f60d8ac-94a2-488b-9208-96106297c282	9D52E496-C85A-4B7E-92C5-71CD4B7E9908	808138	12	8d38cd5c-a4d5-4a85-a451-5074a5e85774	NULL											153	2	105	146	21:23:00	NULL	99:99	0	0	0	8d38cd5c-a4d5-4a85-a451-5074a5e85774	0f60d8ac-94a2-488b-9208-96106297c282	2	105	3	1200	1200D17	NULL	NULL
0ebf9042-0010-43b6-9528-10ae0fd58fb2	0f60d8ac-94a2-488b-9208-96106297c282	D0B2AE88-A86F-4B8D-8F9E-F0BD36FDDF3C	808138	12	8d38cd5c-a4d5-4a85-a451-5074a5e85774	fa102f8a-ccf8-49b6-bfda-30f0b1e9bd67											1	3	103	NULL	99:99	NULL	06:35:00	7	0	5	8d38cd5c-a4d5-4a85-a451-5074a5e85774	0f60d8ac-94a2-488b-9208-96106297c282	3	103	0	1200	1200D17	NULL	NULL
eb5cd01b-e66d-4560-a01d-3f654f708116	0f60d8ac-94a2-488b-9208-96106297c282	4CDDCF62-E2D0-4359-8FB4-A53D8533D2A3	808138	12	8d38cd5c-a4d5-4a85-a451-5074a5e85774	00757533-4581-4933-8241-1a32b3cba841											18	3	103	13	06:40:00	18	06:40:00	1	5	35	8d38cd5c-a4d5-4a85-a451-5074a5e85774	0f60d8ac-94a2-488b-9208-96106297c282	3	103	0	1200	1200D17	NULL	NULL
f9f230a1-09d8-4de2-b580-af3aad402ab8	0f60d8ac-94a2-488b-9208-96106297c282	9D52E496-C85A-4B7E-92C5-71CD4B7E9908	808138	12	8d38cd5c-a4d5-4a85-a451-5074a5e85774	fc532b0a-fe47-4ea5-890d-f1f67310dc05											23	3	103	18	07:20:00	23	07:25:00	1	5	40	8d38cd5c-a4d5-4a85-a451-5074a5e85774	0f60d8ac-94a2-488b-9208-96106297c282	3	103	0	1200	1200D17	NULL	NULL
b2e08383-30bc-4eb8-b228-be0ad6e70519	0f60d8ac-94a2-488b-9208-96106297c282	4CDDCF62-E2D0-4359-8FB4-A53D8533D2A3	808138	12	8d38cd5c-a4d5-4a85-a451-5074a5e85774	b500a5f7-fce9-4d2b-8277-dac6f2fb1f4f											36	3	103	30	08:05:00	36	08:10:00	1	5	40	8d38cd5c-a4d5-4a85-a451-5074a5e85774	0f60d8ac-94a2-488b-9208-96106297c282	3	103	0	1200	1200D17	NULL	NULL
5171436f-c4a0-4a4b-b496-48ce61971ff7	0f60d8ac-94a2-488b-9208-96106297c282	9D52E496-C85A-4B7E-92C5-71CD4B7E9908	808138	12	8d38cd5c-a4d5-4a85-a451-5074a5e85774	fc532b0a-fe47-4ea5-890d-f1f67310dc05											41	3	103	36	08:50:00	41	08:55:00	1	5	40	8d38cd5c-a4d5-4a85-a451-5074a5e85774	0f60d8ac-94a2-488b-9208-96106297c282	3	103	0	1200	1200D17	NULL	NULL
e2b9d48b-acb8-42e3-a1fd-0da81ad9bdb7	0f60d8ac-94a2-488b-9208-96106297c282	4CDDCF62-E2D0-4359-8FB4-A53D8533D2A3	808138	12	8d38cd5c-a4d5-4a85-a451-5074a5e85774	87a6c003-c1c1-4df0-a590-104569209f7d											54	3	103	48	09:35:00	NULL	09:35:00	7	0	5	8d38cd5c-a4d5-4a85-a451-5074a5e85774	0f60d8ac-94a2-488b-9208-96106297c282	3	103	0	1200	1200D17	NULL	NULL
3496d6ac-635a-45eb-8982-40d527f04db2	0f60d8ac-94a2-488b-9208-96106297c282	D0B2AE88-A86F-4B8D-8F9E-F0BD36FDDF3C	808138	12	8d38cd5c-a4d5-4a85-a451-5074a5e85774	fa102f8a-ccf8-49b6-bfda-30f0b1e9bd67											16	3	103	NULL	99:99	NULL	14:40:00	7	0	5	8d38cd5c-a4d5-4a85-a451-5074a5e85774	0f60d8ac-94a2-488b-9208-96106297c282	3	103	5	1200	1200D17	NULL	NULL
477203a3-f53d-490f-863d-8cc0b4870989	0f60d8ac-94a2-488b-9208-96106297c282	4CDDCF62-E2D0-4359-8FB4-A53D8533D2A3	808138	12	8d38cd5c-a4d5-4a85-a451-5074a5e85774	b500a5f7-fce9-4d2b-8277-dac6f2fb1f4f											95	3	103	90	14:45:00	87	14:45:00	1	10	40	8d38cd5c-a4d5-4a85-a451-5074a5e85774	0f60d8ac-94a2-488b-9208-96106297c282	3	103	0	1200	1200D17	NULL	NULL
8a3d0087-4af5-49a1-a9d2-04c6b617582b	0f60d8ac-94a2-488b-9208-96106297c282	9D52E496-C85A-4B7E-92C5-71CD4B7E9908	808138	12	8d38cd5c-a4d5-4a85-a451-5074a5e85774	fc532b0a-fe47-4ea5-890d-f1f67310dc05											92	3	103	87	15:25:00	90	15:30:00	1	10	40	8d38cd5c-a4d5-4a85-a451-5074a5e85774	0f60d8ac-94a2-488b-9208-96106297c282	3	103	0	1200	1200D17	NULL	NULL
9b1180b6-c366-4462-b04c-891a7fdbc6e1	0f60d8ac-94a2-488b-9208-96106297c282	4CDDCF62-E2D0-4359-8FB4-A53D8533D2A3	808138	12	8d38cd5c-a4d5-4a85-a451-5074a5e85774	b500a5f7-fce9-4d2b-8277-dac6f2fb1f4f											107	3	103	101	16:10:00	99	16:20:00	1	6	40	8d38cd5c-a4d5-4a85-a451-5074a5e85774	0f60d8ac-94a2-488b-9208-96106297c282	3	103	0	1200	1200D17	NULL	NULL
b4b926b4-d3d7-4679-99fc-3a963cb2f01b	0f60d8ac-94a2-488b-9208-96106297c282	9D52E496-C85A-4B7E-92C5-71CD4B7E9908	808138	12	8d38cd5c-a4d5-4a85-a451-5074a5e85774	fc532b0a-fe47-4ea5-890d-f1f67310dc05											106	3	103	99	17:00:00	104	17:10:00	1	5	40	8d38cd5c-a4d5-4a85-a451-5074a5e85774	0f60d8ac-94a2-488b-9208-96106297c282	3	103	0	1200	1200D17	NULL	NULL
04b8e1d7-0e3d-496b-acfd-5ca3d6e5e407	0f60d8ac-94a2-488b-9208-96106297c282	4CDDCF62-E2D0-4359-8FB4-A53D8533D2A3	808138	12	8d38cd5c-a4d5-4a85-a451-5074a5e85774	b500a5f7-fce9-4d2b-8277-dac6f2fb1f4f											125	3	103	119	17:50:00	117	17:55:00	1	5	40	8d38cd5c-a4d5-4a85-a451-5074a5e85774	0f60d8ac-94a2-488b-9208-96106297c282	3	103	0	1200	1200D17	NULL	NULL
66005c66-701f-4171-8bc9-1e46049845eb	0f60d8ac-94a2-488b-9208-96106297c282	9D52E496-C85A-4B7E-92C5-71CD4B7E9908	808138	12	8d38cd5c-a4d5-4a85-a451-5074a5e85774	fc532b0a-fe47-4ea5-890d-f1f67310dc05											124	3	103	117	18:35:00	122	18:40:00	1	5	40	8d38cd5c-a4d5-4a85-a451-5074a5e85774	0f60d8ac-94a2-488b-9208-96106297c282	3	103	0	1200	1200D17	NULL	NULL
c1e82661-3b0a-452e-9bd9-1db1fc7d9a8d	0f60d8ac-94a2-488b-9208-96106297c282	4CDDCF62-E2D0-4359-8FB4-A53D8533D2A3	808138	12	8d38cd5c-a4d5-4a85-a451-5074a5e85774	87a6c003-c1c1-4df0-a590-104569209f7d											143	3	103	137	19:20:00	NULL	19:20:00	7	0	5	8d38cd5c-a4d5-4a85-a451-5074a5e85774	0f60d8ac-94a2-488b-9208-96106297c282	3	103	0	1200	1200D17	NULL	NULL
26cdd96c-2e40-46bb-b5f5-0f2f1b2dcbe9	0f60d8ac-94a2-488b-9208-96106297c282	D0B2AE88-A86F-4B8D-8F9E-F0BD36FDDF3C	808138	12	8d38cd5c-a4d5-4a85-a451-5074a5e85774	NULL											8	3	103	2	09:40:00	NULL	99:99	0	0	0	8d38cd5c-a4d5-4a85-a451-5074a5e85774	0f60d8ac-94a2-488b-9208-96106297c282	3	103	2	1200	1200D17	NULL	NULL
87619072-563c-4c43-90f2-ad4d66efd5ea	0f60d8ac-94a2-488b-9208-96106297c282	D0B2AE88-A86F-4B8D-8F9E-F0BD36FDDF3C	808138	12	8d38cd5c-a4d5-4a85-a451-5074a5e85774	NULL											24	3	103	9	19:25:00	NULL	99:99	0	0	0	8d38cd5c-a4d5-4a85-a451-5074a5e85774	0f60d8ac-94a2-488b-9208-96106297c282	3	103	3	1200	1200D17	NULL	NULL
237c1ab9-e4c0-4be4-b8ca-ce2626a98676	0f60d8ac-94a2-488b-9208-96106297c282	4CDDCF62-E2D0-4359-8FB4-A53D8533D2A3	808138	12	8d38cd5c-a4d5-4a85-a451-5074a5e85774	00757533-4581-4933-8241-1a32b3cba841											2	4	101	NULL	99:99	2	05:15:00	1	10	35	8d38cd5c-a4d5-4a85-a451-5074a5e85774	0f60d8ac-94a2-488b-9208-96106297c282	4	101	0	1200	1200D17	NULL	NULL
46b29764-c795-49e5-a1bb-9d9523a00c82	0f60d8ac-94a2-488b-9208-96106297c282	9D52E496-C85A-4B7E-92C5-71CD4B7E9908	808138	12	8d38cd5c-a4d5-4a85-a451-5074a5e85774	d5bd267d-ef3a-498a-bd51-05cc104e4b49											6	4	101	2	05:50:00	6	06:00:00	1	5	35	8d38cd5c-a4d5-4a85-a451-5074a5e85774	0f60d8ac-94a2-488b-9208-96106297c282	4	101	0	1200	1200D17	NULL	NULL
3d6cd09d-fbc3-4069-a1a0-38ca771eaf28	0f60d8ac-94a2-488b-9208-96106297c282	4CDDCF62-E2D0-4359-8FB4-A53D8533D2A3	808138	12	8d38cd5c-a4d5-4a85-a451-5074a5e85774	00757533-4581-4933-8241-1a32b3cba841											19	4	101	12	06:35:00	19	06:45:00	1	5	35	8d38cd5c-a4d5-4a85-a451-5074a5e85774	0f60d8ac-94a2-488b-9208-96106297c282	4	101	0	1200	1200D17	NULL	NULL
f9be63da-ad22-4e23-880d-c73e5009a9a8	0f60d8ac-94a2-488b-9208-96106297c282	9D52E496-C85A-4B7E-92C5-71CD4B7E9908	808138	12	8d38cd5c-a4d5-4a85-a451-5074a5e85774	fc532b0a-fe47-4ea5-890d-f1f67310dc05											24	4	101	19	07:25:00	24	07:30:00	1	5	40	8d38cd5c-a4d5-4a85-a451-5074a5e85774	0f60d8ac-94a2-488b-9208-96106297c282	4	101	0	1200	1200D17	NULL	NULL
b8aec6e5-7de1-4fa7-93ff-81a72df26e00	0f60d8ac-94a2-488b-9208-96106297c282	4CDDCF62-E2D0-4359-8FB4-A53D8533D2A3	808138	12	8d38cd5c-a4d5-4a85-a451-5074a5e85774	b500a5f7-fce9-4d2b-8277-dac6f2fb1f4f											37	4	101	31	08:10:00	37	08:15:00	1	5	40	8d38cd5c-a4d5-4a85-a451-5074a5e85774	0f60d8ac-94a2-488b-9208-96106297c282	4	101	0	1200	1200D17	NULL	NULL
16b39429-258c-494a-ad54-d7202d690171	0f60d8ac-94a2-488b-9208-96106297c282	9D52E496-C85A-4B7E-92C5-71CD4B7E9908	808138	12	8d38cd5c-a4d5-4a85-a451-5074a5e85774	fc532b0a-fe47-4ea5-890d-f1f67310dc05											42	4	101	37	08:55:00	42	09:00:00	1	5	40	8d38cd5c-a4d5-4a85-a451-5074a5e85774	0f60d8ac-94a2-488b-9208-96106297c282	4	101	0	1200	1200D17	NULL	NULL
e6fd13dd-8164-488e-b12c-9c0310a057dd	0f60d8ac-94a2-488b-9208-96106297c282	4CDDCF62-E2D0-4359-8FB4-A53D8533D2A3	808138	12	8d38cd5c-a4d5-4a85-a451-5074a5e85774	b500a5f7-fce9-4d2b-8277-dac6f2fb1f4f											55	4	101	49	09:40:00	53	09:49:00	1	7	40	8d38cd5c-a4d5-4a85-a451-5074a5e85774	0f60d8ac-94a2-488b-9208-96106297c282	4	101	0	1200	1200D17	NULL	NULL
6d25b51a-c5df-4d33-b863-fee388e77971	0f60d8ac-94a2-488b-9208-96106297c282	9D52E496-C85A-4B7E-92C5-71CD4B7E9908	808138	12	8d38cd5c-a4d5-4a85-a451-5074a5e85774	fc532b0a-fe47-4ea5-890d-f1f67310dc05											58	4	101	53	10:29:00	58	10:36:00	1	7	40	8d38cd5c-a4d5-4a85-a451-5074a5e85774	0f60d8ac-94a2-488b-9208-96106297c282	4	101	0	1200	1200D17	NULL	NULL
4725270f-a853-4505-9639-a8f398d2b5aa	0f60d8ac-94a2-488b-9208-96106297c282	4CDDCF62-E2D0-4359-8FB4-A53D8533D2A3	808138	12	8d38cd5c-a4d5-4a85-a451-5074a5e85774	b500a5f7-fce9-4d2b-8277-dac6f2fb1f4f											71	4	101	65	11:16:00	66	11:20:00	1	7	40	8d38cd5c-a4d5-4a85-a451-5074a5e85774	0f60d8ac-94a2-488b-9208-96106297c282	4	101	0	1200	1200D17	NULL	NULL
d2add11a-ef2a-4ddf-aa81-087efa4bc93a	0f60d8ac-94a2-488b-9208-96106297c282	9D52E496-C85A-4B7E-92C5-71CD4B7E9908	808138	12	8d38cd5c-a4d5-4a85-a451-5074a5e85774	fc532b0a-fe47-4ea5-890d-f1f67310dc05											71	4	101	66	12:00:00	71	12:08:00	1	8	40	8d38cd5c-a4d5-4a85-a451-5074a5e85774	0f60d8ac-94a2-488b-9208-96106297c282	4	101	0	1200	1200D17	NULL	NULL
4de81851-3ff8-4d21-b480-5e23c157388f	0f60d8ac-94a2-488b-9208-96106297c282	4CDDCF62-E2D0-4359-8FB4-A53D8533D2A3	808138	12	8d38cd5c-a4d5-4a85-a451-5074a5e85774	87a6c003-c1c1-4df0-a590-104569209f7d											84	4	101	78	12:48:00	NULL	12:48:00	7	0	5	8d38cd5c-a4d5-4a85-a451-5074a5e85774	0f60d8ac-94a2-488b-9208-96106297c282	4	101	0	1200	1200D17	NULL	NULL
0a782c80-4edd-4127-bbef-22652df893b4	0f60d8ac-94a2-488b-9208-96106297c282	D0B2AE88-A86F-4B8D-8F9E-F0BD36FDDF3C	808138	12	8d38cd5c-a4d5-4a85-a451-5074a5e85774	fa102f8a-ccf8-49b6-bfda-30f0b1e9bd67											17	4	105	NULL	99:99	NULL	16:21:00	7	0	5	8d38cd5c-a4d5-4a85-a451-5074a5e85774	0f60d8ac-94a2-488b-9208-96106297c282	4	105	5	1200	1200D17	NULL	NULL
005f01dd-eb59-4e3e-8d8d-6b0855275687	0f60d8ac-94a2-488b-9208-96106297c282	4CDDCF62-E2D0-4359-8FB4-A53D8533D2A3	808138	12	8d38cd5c-a4d5-4a85-a451-5074a5e85774	b500a5f7-fce9-4d2b-8277-dac6f2fb1f4f											108	4	105	103	16:26:00	100	16:26:00	1	6	40	8d38cd5c-a4d5-4a85-a451-5074a5e85774	0f60d8ac-94a2-488b-9208-96106297c282	4	105	0	1200	1200D17	NULL	NULL
aa21b47d-5f2e-43bc-b90c-54c7ca5fbecc	0f60d8ac-94a2-488b-9208-96106297c282	9D52E496-C85A-4B7E-92C5-71CD4B7E9908	808138	12	8d38cd5c-a4d5-4a85-a451-5074a5e85774	fc532b0a-fe47-4ea5-890d-f1f67310dc05											107	4	105	100	17:06:00	105	17:15:00	1	5	40	8d38cd5c-a4d5-4a85-a451-5074a5e85774	0f60d8ac-94a2-488b-9208-96106297c282	4	105	0	1200	1200D17	NULL	NULL
c1233e39-e8e1-45c2-85f6-039aac19be94	0f60d8ac-94a2-488b-9208-96106297c282	4CDDCF62-E2D0-4359-8FB4-A53D8533D2A3	808138	12	8d38cd5c-a4d5-4a85-a451-5074a5e85774	b500a5f7-fce9-4d2b-8277-dac6f2fb1f4f											126	4	105	120	17:55:00	118	18:00:00	1	5	40	8d38cd5c-a4d5-4a85-a451-5074a5e85774	0f60d8ac-94a2-488b-9208-96106297c282	4	105	0	1200	1200D17	NULL	NULL
2885e2dd-0744-4079-a6cd-d7d76699cdf1	0f60d8ac-94a2-488b-9208-96106297c282	9D52E496-C85A-4B7E-92C5-71CD4B7E9908	808138	12	8d38cd5c-a4d5-4a85-a451-5074a5e85774	fc532b0a-fe47-4ea5-890d-f1f67310dc05											125	4	105	118	18:40:00	123	18:45:00	1	5	40	8d38cd5c-a4d5-4a85-a451-5074a5e85774	0f60d8ac-94a2-488b-9208-96106297c282	4	105	0	1200	1200D17	NULL	NULL
4f1a18ff-780d-4ab4-92cd-b0e0bcea2e77	0f60d8ac-94a2-488b-9208-96106297c282	4CDDCF62-E2D0-4359-8FB4-A53D8533D2A3	808138	12	8d38cd5c-a4d5-4a85-a451-5074a5e85774	00757533-4581-4933-8241-1a32b3cba841											144	4	105	138	19:25:00	135	19:31:00	1	7	35	8d38cd5c-a4d5-4a85-a451-5074a5e85774	0f60d8ac-94a2-488b-9208-96106297c282	4	105	0	1200	1200D17	NULL	NULL
8b3b7069-b97d-4122-ad33-6c2b2349f423	0f60d8ac-94a2-488b-9208-96106297c282	9D52E496-C85A-4B7E-92C5-71CD4B7E9908	808138	12	8d38cd5c-a4d5-4a85-a451-5074a5e85774	d5bd267d-ef3a-498a-bd51-05cc104e4b49											142	4	105	135	20:06:00	140	20:14:00	1	7	35	8d38cd5c-a4d5-4a85-a451-5074a5e85774	0f60d8ac-94a2-488b-9208-96106297c282	4	105	0	1200	1200D17	NULL	NULL
5b763d03-b258-4ba4-bf82-dce43a0f3c8a	0f60d8ac-94a2-488b-9208-96106297c282	4CDDCF62-E2D0-4359-8FB4-A53D8533D2A3	808138	12	8d38cd5c-a4d5-4a85-a451-5074a5e85774	00757533-4581-4933-8241-1a32b3cba841											161	4	105	155	20:49:00	147	21:00:00	1	12	35	8d38cd5c-a4d5-4a85-a451-5074a5e85774	0f60d8ac-94a2-488b-9208-96106297c282	4	105	0	1200	1200D17	NULL	NULL
f52fe969-c3f8-4523-860a-8c29a8eb03ad	0f60d8ac-94a2-488b-9208-96106297c282	9D52E496-C85A-4B7E-92C5-71CD4B7E9908	808138	12	8d38cd5c-a4d5-4a85-a451-5074a5e85774	d5bd267d-ef3a-498a-bd51-05cc104e4b49											154	4	105	147	21:35:00	150	21:47:00	1	22	35	8d38cd5c-a4d5-4a85-a451-5074a5e85774	0f60d8ac-94a2-488b-9208-96106297c282	4	105	0	1200	1200D17	NULL	NULL
a98a0b67-9c16-4662-ad4c-0a4ab7b00bff	0f60d8ac-94a2-488b-9208-96106297c282	4CDDCF62-E2D0-4359-8FB4-A53D8533D2A3	808138	12	8d38cd5c-a4d5-4a85-a451-5074a5e85774	00757533-4581-4933-8241-1a32b3cba841											171	4	105	165	22:22:00	153	22:24:00	1	16	35	8d38cd5c-a4d5-4a85-a451-5074a5e85774	0f60d8ac-94a2-488b-9208-96106297c282	4	105	0	1200	1200D17	NULL	NULL
987967d7-e6a5-4489-8b31-0582ec3058e7	0f60d8ac-94a2-488b-9208-96106297c282	9D52E496-C85A-4B7E-92C5-71CD4B7E9908	808138	12	8d38cd5c-a4d5-4a85-a451-5074a5e85774	d5bd267d-ef3a-498a-bd51-05cc104e4b49											160	4	105	153	22:59:00	155	23:00:00	1	15	35	8d38cd5c-a4d5-4a85-a451-5074a5e85774	0f60d8ac-94a2-488b-9208-96106297c282	4	105	0	1200	1200D17	NULL	NULL
f19de316-7849-4ad5-93a9-1a7f7b4bc77f	0f60d8ac-94a2-488b-9208-96106297c282	4CDDCF62-E2D0-4359-8FB4-A53D8533D2A3	808138	12	8d38cd5c-a4d5-4a85-a451-5074a5e85774	NULL											176	4	105	170	23:35:00	NULL	99:99	0	0	0	8d38cd5c-a4d5-4a85-a451-5074a5e85774	0f60d8ac-94a2-488b-9208-96106297c282	4	105	3	1200	1200D17	NULL	NULL
5f301031-45bf-4dc9-a2d7-1070f7a5c976	0f60d8ac-94a2-488b-9208-96106297c282	D0B2AE88-A86F-4B8D-8F9E-F0BD36FDDF3C	808138	12	8d38cd5c-a4d5-4a85-a451-5074a5e85774	NULL											9	4	101	6	12:53:00	NULL	99:99	0	0	0	8d38cd5c-a4d5-4a85-a451-5074a5e85774	0f60d8ac-94a2-488b-9208-96106297c282	4	101	2	1200	1200D17	NULL	NULL
82fd3099-e970-404d-b516-0fb233d62888	0f60d8ac-94a2-488b-9208-96106297c282	9D52E496-C85A-4B7E-92C5-71CD4B7E9908	808138	12	8d38cd5c-a4d5-4a85-a451-5074a5e85774	d5bd267d-ef3a-498a-bd51-05cc104e4b49											7	5	101	NULL	99:99	7	06:05:00	1	5	35	8d38cd5c-a4d5-4a85-a451-5074a5e85774	0f60d8ac-94a2-488b-9208-96106297c282	5	101	0	1200	1200D17	NULL	NULL
5f959b1f-aab2-4921-99d3-36f8cacbcba4	0f60d8ac-94a2-488b-9208-96106297c282	4CDDCF62-E2D0-4359-8FB4-A53D8533D2A3	808138	12	8d38cd5c-a4d5-4a85-a451-5074a5e85774	00757533-4581-4933-8241-1a32b3cba841											20	5	101	14	06:40:00	20	06:50:00	1	5	35	8d38cd5c-a4d5-4a85-a451-5074a5e85774	0f60d8ac-94a2-488b-9208-96106297c282	5	101	0	1200	1200D17	NULL	NULL
4906ca46-1b7b-47c7-a453-c2a552cc19fc	0f60d8ac-94a2-488b-9208-96106297c282	9D52E496-C85A-4B7E-92C5-71CD4B7E9908	808138	12	8d38cd5c-a4d5-4a85-a451-5074a5e85774	fc532b0a-fe47-4ea5-890d-f1f67310dc05											25	5	101	20	07:30:00	25	07:35:00	1	5	40	8d38cd5c-a4d5-4a85-a451-5074a5e85774	0f60d8ac-94a2-488b-9208-96106297c282	5	101	0	1200	1200D17	NULL	NULL
95e6fc43-81ef-4e27-a6b7-f2bf05905cbf	0f60d8ac-94a2-488b-9208-96106297c282	4CDDCF62-E2D0-4359-8FB4-A53D8533D2A3	808138	12	8d38cd5c-a4d5-4a85-a451-5074a5e85774	b500a5f7-fce9-4d2b-8277-dac6f2fb1f4f											38	5	101	32	08:15:00	38	08:20:00	1	5	40	8d38cd5c-a4d5-4a85-a451-5074a5e85774	0f60d8ac-94a2-488b-9208-96106297c282	5	101	0	1200	1200D17	NULL	NULL
d4d15695-ec39-473a-ac9a-df390ad3ddc8	0f60d8ac-94a2-488b-9208-96106297c282	9D52E496-C85A-4B7E-92C5-71CD4B7E9908	808138	12	8d38cd5c-a4d5-4a85-a451-5074a5e85774	fc532b0a-fe47-4ea5-890d-f1f67310dc05											43	5	101	38	09:00:00	43	09:05:00	1	5	40	8d38cd5c-a4d5-4a85-a451-5074a5e85774	0f60d8ac-94a2-488b-9208-96106297c282	5	101	0	1200	1200D17	NULL	NULL
d687a7c6-d5b8-4a22-80a7-ac519e3bb2a5	0f60d8ac-94a2-488b-9208-96106297c282	4CDDCF62-E2D0-4359-8FB4-A53D8533D2A3	808138	12	8d38cd5c-a4d5-4a85-a451-5074a5e85774	b500a5f7-fce9-4d2b-8277-dac6f2fb1f4f											56	5	101	50	09:45:00	54	09:56:00	1	7	40	8d38cd5c-a4d5-4a85-a451-5074a5e85774	0f60d8ac-94a2-488b-9208-96106297c282	5	101	0	1200	1200D17	NULL	NULL
3bbbf0cc-164b-4917-8c14-991a30c1c295	0f60d8ac-94a2-488b-9208-96106297c282	9D52E496-C85A-4B7E-92C5-71CD4B7E9908	808138	12	8d38cd5c-a4d5-4a85-a451-5074a5e85774	fc532b0a-fe47-4ea5-890d-f1f67310dc05											59	5	101	54	10:36:00	59	10:43:00	1	7	40	8d38cd5c-a4d5-4a85-a451-5074a5e85774	0f60d8ac-94a2-488b-9208-96106297c282	5	101	0	1200	1200D17	NULL	NULL
d138bbaf-59ed-4175-987e-d0556cd1759e	0f60d8ac-94a2-488b-9208-96106297c282	4CDDCF62-E2D0-4359-8FB4-A53D8533D2A3	808138	12	8d38cd5c-a4d5-4a85-a451-5074a5e85774	b500a5f7-fce9-4d2b-8277-dac6f2fb1f4f											72	5	101	66	11:23:00	67	11:27:00	1	7	40	8d38cd5c-a4d5-4a85-a451-5074a5e85774	0f60d8ac-94a2-488b-9208-96106297c282	5	101	0	1200	1200D17	NULL	NULL
b7ac733a-7176-4038-b723-768489dd7dd6	0f60d8ac-94a2-488b-9208-96106297c282	9D52E496-C85A-4B7E-92C5-71CD4B7E9908	808138	12	8d38cd5c-a4d5-4a85-a451-5074a5e85774	fc532b0a-fe47-4ea5-890d-f1f67310dc05											72	5	101	67	12:07:00	72	12:16:00	1	8	40	8d38cd5c-a4d5-4a85-a451-5074a5e85774	0f60d8ac-94a2-488b-9208-96106297c282	5	101	0	1200	1200D17	NULL	NULL
e4fbb931-3418-47a6-9a2a-76099336bdb1	0f60d8ac-94a2-488b-9208-96106297c282	4CDDCF62-E2D0-4359-8FB4-A53D8533D2A3	808138	12	8d38cd5c-a4d5-4a85-a451-5074a5e85774	b500a5f7-fce9-4d2b-8277-dac6f2fb1f4f											85	5	101	79	12:56:00	79	13:10:00	1	10	40	8d38cd5c-a4d5-4a85-a451-5074a5e85774	0f60d8ac-94a2-488b-9208-96106297c282	5	101	0	1200	1200D17	NULL	NULL
3f3dd5d6-cb05-4b4e-ad8c-6d9b1357c86e	0f60d8ac-94a2-488b-9208-96106297c282	9D52E496-C85A-4B7E-92C5-71CD4B7E9908	808138	12	8d38cd5c-a4d5-4a85-a451-5074a5e85774	fc532b0a-fe47-4ea5-890d-f1f67310dc05											84	5	105	79	13:50:00	82	14:02:00	1	12	40	8d38cd5c-a4d5-4a85-a451-5074a5e85774	0f60d8ac-94a2-488b-9208-96106297c282	5	105	5	1200	1200D17	NULL	NULL
1336558f-8bd4-4aab-9655-572d4aa8bb2b	0f60d8ac-94a2-488b-9208-96106297c282	4CDDCF62-E2D0-4359-8FB4-A53D8533D2A3	808138	12	8d38cd5c-a4d5-4a85-a451-5074a5e85774	b500a5f7-fce9-4d2b-8277-dac6f2fb1f4f											96	5	101	89	14:42:00	88	14:55:00	1	10	40	8d38cd5c-a4d5-4a85-a451-5074a5e85774	0f60d8ac-94a2-488b-9208-96106297c282	5	101	5	1200	1200D17	NULL	NULL
4ccb62ae-e0bf-4ea5-948d-85ebbb299c5a	0f60d8ac-94a2-488b-9208-96106297c282	9D52E496-C85A-4B7E-92C5-71CD4B7E9908	808138	12	8d38cd5c-a4d5-4a85-a451-5074a5e85774	fc532b0a-fe47-4ea5-890d-f1f67310dc05											93	5	105	88	15:35:00	91	15:40:00	1	10	40	8d38cd5c-a4d5-4a85-a451-5074a5e85774	0f60d8ac-94a2-488b-9208-96106297c282	5	105	0	1200	1200D17	NULL	NULL
a19ddf6e-129a-4e9a-8a06-a81fe16ff77c	0f60d8ac-94a2-488b-9208-96106297c282	4CDDCF62-E2D0-4359-8FB4-A53D8533D2A3	808138	12	8d38cd5c-a4d5-4a85-a451-5074a5e85774	b500a5f7-fce9-4d2b-8277-dac6f2fb1f4f											109	5	105	102	16:20:00	101	16:32:00	1	6	40	8d38cd5c-a4d5-4a85-a451-5074a5e85774	0f60d8ac-94a2-488b-9208-96106297c282	5	105	0	1200	1200D17	NULL	NULL
7ba450b3-5257-4034-a9a2-4a0f0f8e11ad	0f60d8ac-94a2-488b-9208-96106297c282	9D52E496-C85A-4B7E-92C5-71CD4B7E9908	808138	12	8d38cd5c-a4d5-4a85-a451-5074a5e85774	fc532b0a-fe47-4ea5-890d-f1f67310dc05											108	5	105	101	17:12:00	106	17:20:00	1	5	40	8d38cd5c-a4d5-4a85-a451-5074a5e85774	0f60d8ac-94a2-488b-9208-96106297c282	5	105	0	1200	1200D17	NULL	NULL
17979f19-04e7-4b05-a2e1-46417943b73a	0f60d8ac-94a2-488b-9208-96106297c282	4CDDCF62-E2D0-4359-8FB4-A53D8533D2A3	808138	12	8d38cd5c-a4d5-4a85-a451-5074a5e85774	b500a5f7-fce9-4d2b-8277-dac6f2fb1f4f											127	5	105	121	18:00:00	119	18:05:00	1	5	40	8d38cd5c-a4d5-4a85-a451-5074a5e85774	0f60d8ac-94a2-488b-9208-96106297c282	5	105	0	1200	1200D17	NULL	NULL
6320a22f-d1e8-4b38-993f-405ed870311a	0f60d8ac-94a2-488b-9208-96106297c282	9D52E496-C85A-4B7E-92C5-71CD4B7E9908	808138	12	8d38cd5c-a4d5-4a85-a451-5074a5e85774	fc532b0a-fe47-4ea5-890d-f1f67310dc05											126	5	105	119	18:45:00	124	18:50:00	1	5	40	8d38cd5c-a4d5-4a85-a451-5074a5e85774	0f60d8ac-94a2-488b-9208-96106297c282	5	105	0	1200	1200D17	NULL	NULL
819339bc-0b52-4840-886f-f4f180757108	0f60d8ac-94a2-488b-9208-96106297c282	4CDDCF62-E2D0-4359-8FB4-A53D8533D2A3	808138	12	8d38cd5c-a4d5-4a85-a451-5074a5e85774	00757533-4581-4933-8241-1a32b3cba841											145	5	105	139	19:30:00	136	19:38:00	1	7	35	8d38cd5c-a4d5-4a85-a451-5074a5e85774	0f60d8ac-94a2-488b-9208-96106297c282	5	105	0	1200	1200D17	NULL	NULL
0b9ff748-a957-47f5-8039-1ed885f8698a	0f60d8ac-94a2-488b-9208-96106297c282	9D52E496-C85A-4B7E-92C5-71CD4B7E9908	808138	12	8d38cd5c-a4d5-4a85-a451-5074a5e85774	d5bd267d-ef3a-498a-bd51-05cc104e4b49											143	5	105	136	20:13:00	141	20:21:00	1	7	35	8d38cd5c-a4d5-4a85-a451-5074a5e85774	0f60d8ac-94a2-488b-9208-96106297c282	5	105	0	1200	1200D17	NULL	NULL
340fabbc-e25c-436a-9feb-5a418eb25444	0f60d8ac-94a2-488b-9208-96106297c282	4CDDCF62-E2D0-4359-8FB4-A53D8533D2A3	808138	12	8d38cd5c-a4d5-4a85-a451-5074a5e85774	00757533-4581-4933-8241-1a32b3cba841											162	5	105	156	20:56:00	148	21:12:00	1	12	35	8d38cd5c-a4d5-4a85-a451-5074a5e85774	0f60d8ac-94a2-488b-9208-96106297c282	5	105	0	1200	1200D17	NULL	NULL
8e52880b-27a7-4fce-b601-a85d6ecd7092	0f60d8ac-94a2-488b-9208-96106297c282	9D52E496-C85A-4B7E-92C5-71CD4B7E9908	808138	12	8d38cd5c-a4d5-4a85-a451-5074a5e85774	NULL											155	5	105	148	21:47:00	NULL	99:99	0	0	0	8d38cd5c-a4d5-4a85-a451-5074a5e85774	0f60d8ac-94a2-488b-9208-96106297c282	5	105	3	1200	1200D17	NULL	NULL
853c7e9b-ce87-4d97-9481-fa5d34f67468	0f60d8ac-94a2-488b-9208-96106297c282	4CDDCF62-E2D0-4359-8FB4-A53D8533D2A3	808138	12	8d38cd5c-a4d5-4a85-a451-5074a5e85774	00757533-4581-4933-8241-1a32b3cba841											3	6	101	NULL	99:99	3	05:22:00	1	7	35	8d38cd5c-a4d5-4a85-a451-5074a5e85774	0f60d8ac-94a2-488b-9208-96106297c282	6	101	0	1200	1200D17	NULL	NULL
9742a6f7-44af-4cbc-adcd-d68e087d056c	0f60d8ac-94a2-488b-9208-96106297c282	9D52E496-C85A-4B7E-92C5-71CD4B7E9908	808138	12	8d38cd5c-a4d5-4a85-a451-5074a5e85774	d5bd267d-ef3a-498a-bd51-05cc104e4b49											8	6	101	3	05:57:00	8	06:10:00	1	5	35	8d38cd5c-a4d5-4a85-a451-5074a5e85774	0f60d8ac-94a2-488b-9208-96106297c282	6	101	0	1200	1200D17	NULL	NULL
b3705efe-c7f1-41eb-9a7a-a11c1c7e2338	0f60d8ac-94a2-488b-9208-96106297c282	4CDDCF62-E2D0-4359-8FB4-A53D8533D2A3	808138	12	8d38cd5c-a4d5-4a85-a451-5074a5e85774	00757533-4581-4933-8241-1a32b3cba841											21	6	101	15	06:45:00	21	06:55:00	1	5	35	8d38cd5c-a4d5-4a85-a451-5074a5e85774	0f60d8ac-94a2-488b-9208-96106297c282	6	101	0	1200	1200D17	NULL	NULL
ff138ff6-a67c-4168-a260-8a2e225414ea	0f60d8ac-94a2-488b-9208-96106297c282	9D52E496-C85A-4B7E-92C5-71CD4B7E9908	808138	12	8d38cd5c-a4d5-4a85-a451-5074a5e85774	fc532b0a-fe47-4ea5-890d-f1f67310dc05											26	6	101	21	07:35:00	26	07:40:00	1	5	40	8d38cd5c-a4d5-4a85-a451-5074a5e85774	0f60d8ac-94a2-488b-9208-96106297c282	6	101	0	1200	1200D17	NULL	NULL
77fcd5ef-c270-4d66-a42e-383bf0d23173	0f60d8ac-94a2-488b-9208-96106297c282	4CDDCF62-E2D0-4359-8FB4-A53D8533D2A3	808138	12	8d38cd5c-a4d5-4a85-a451-5074a5e85774	b500a5f7-fce9-4d2b-8277-dac6f2fb1f4f											39	6	101	33	08:20:00	39	08:25:00	1	5	40	8d38cd5c-a4d5-4a85-a451-5074a5e85774	0f60d8ac-94a2-488b-9208-96106297c282	6	101	0	1200	1200D17	NULL	NULL
acc9ea9e-c4d9-4d20-840c-e6c935683eb6	0f60d8ac-94a2-488b-9208-96106297c282	9D52E496-C85A-4B7E-92C5-71CD4B7E9908	808138	12	8d38cd5c-a4d5-4a85-a451-5074a5e85774	fc532b0a-fe47-4ea5-890d-f1f67310dc05											44	6	101	39	09:05:00	44	09:10:00	1	5	40	8d38cd5c-a4d5-4a85-a451-5074a5e85774	0f60d8ac-94a2-488b-9208-96106297c282	6	101	0	1200	1200D17	NULL	NULL
e39686ba-9869-4d71-8911-a11719532557	0f60d8ac-94a2-488b-9208-96106297c282	4CDDCF62-E2D0-4359-8FB4-A53D8533D2A3	808138	12	8d38cd5c-a4d5-4a85-a451-5074a5e85774	b500a5f7-fce9-4d2b-8277-dac6f2fb1f4f											57	6	101	51	09:50:00	55	10:03:00	1	7	40	8d38cd5c-a4d5-4a85-a451-5074a5e85774	0f60d8ac-94a2-488b-9208-96106297c282	6	101	0	1200	1200D17	NULL	NULL
cf736550-7fc2-47a1-a9ab-19d681c09a78	0f60d8ac-94a2-488b-9208-96106297c282	9D52E496-C85A-4B7E-92C5-71CD4B7E9908	808138	12	8d38cd5c-a4d5-4a85-a451-5074a5e85774	fc532b0a-fe47-4ea5-890d-f1f67310dc05											60	6	101	55	10:43:00	60	10:50:00	1	7	40	8d38cd5c-a4d5-4a85-a451-5074a5e85774	0f60d8ac-94a2-488b-9208-96106297c282	6	101	0	1200	1200D17	NULL	NULL
ebfb33d9-6d49-421d-8660-a51d574e5be1	0f60d8ac-94a2-488b-9208-96106297c282	4CDDCF62-E2D0-4359-8FB4-A53D8533D2A3	808138	12	8d38cd5c-a4d5-4a85-a451-5074a5e85774	b500a5f7-fce9-4d2b-8277-dac6f2fb1f4f											73	6	101	67	11:30:00	68	11:34:00	1	7	40	8d38cd5c-a4d5-4a85-a451-5074a5e85774	0f60d8ac-94a2-488b-9208-96106297c282	6	101	0	1200	1200D17	NULL	NULL
7617ad73-6147-45dc-ace8-24ee221f0aba	0f60d8ac-94a2-488b-9208-96106297c282	9D52E496-C85A-4B7E-92C5-71CD4B7E9908	808138	12	8d38cd5c-a4d5-4a85-a451-5074a5e85774	fc532b0a-fe47-4ea5-890d-f1f67310dc05											73	6	101	68	12:14:00	73	12:24:00	1	8	40	8d38cd5c-a4d5-4a85-a451-5074a5e85774	0f60d8ac-94a2-488b-9208-96106297c282	6	101	0	1200	1200D17	NULL	NULL
794d6bfc-60c0-4cda-a6d6-f069b6823e90	0f60d8ac-94a2-488b-9208-96106297c282	4CDDCF62-E2D0-4359-8FB4-A53D8533D2A3	808138	12	8d38cd5c-a4d5-4a85-a451-5074a5e85774	b500a5f7-fce9-4d2b-8277-dac6f2fb1f4f											86	6	105	80	13:04:00	80	13:20:00	1	10	40	8d38cd5c-a4d5-4a85-a451-5074a5e85774	0f60d8ac-94a2-488b-9208-96106297c282	6	105	5	1200	1200D17	NULL	NULL
012749ac-ebb5-47c8-a45b-1c71ad15ca8f	0f60d8ac-94a2-488b-9208-96106297c282	9D52E496-C85A-4B7E-92C5-71CD4B7E9908	808138	12	8d38cd5c-a4d5-4a85-a451-5074a5e85774	fc532b0a-fe47-4ea5-890d-f1f67310dc05											85	6	105	80	14:00:00	83	14:14:00	1	12	40	8d38cd5c-a4d5-4a85-a451-5074a5e85774	0f60d8ac-94a2-488b-9208-96106297c282	6	105	0	1200	1200D17	NULL	NULL
c23c55b3-30e4-424c-aa57-ba9366d74e51	0f60d8ac-94a2-488b-9208-96106297c282	4CDDCF62-E2D0-4359-8FB4-A53D8533D2A3	808138	12	8d38cd5c-a4d5-4a85-a451-5074a5e85774	b500a5f7-fce9-4d2b-8277-dac6f2fb1f4f											97	6	105	91	14:54:00	89	15:06:00	1	11	40	8d38cd5c-a4d5-4a85-a451-5074a5e85774	0f60d8ac-94a2-488b-9208-96106297c282	6	105	0	1200	1200D17	NULL	NULL
c524c649-41fd-41a5-98df-e3a087b5c092	0f60d8ac-94a2-488b-9208-96106297c282	9D52E496-C85A-4B7E-92C5-71CD4B7E9908	808138	12	8d38cd5c-a4d5-4a85-a451-5074a5e85774	fc532b0a-fe47-4ea5-890d-f1f67310dc05											94	6	105	89	15:46:00	92	15:50:00	1	10	40	8d38cd5c-a4d5-4a85-a451-5074a5e85774	0f60d8ac-94a2-488b-9208-96106297c282	6	105	0	1200	1200D17	NULL	NULL
d847b4e7-c4c5-40c5-9f7e-a08bf937987d	0f60d8ac-94a2-488b-9208-96106297c282	4CDDCF62-E2D0-4359-8FB4-A53D8533D2A3	808138	12	8d38cd5c-a4d5-4a85-a451-5074a5e85774	b500a5f7-fce9-4d2b-8277-dac6f2fb1f4f											110	6	105	104	16:30:00	102	16:38:00	1	6	40	8d38cd5c-a4d5-4a85-a451-5074a5e85774	0f60d8ac-94a2-488b-9208-96106297c282	6	105	0	1200	1200D17	NULL	NULL
d80e89d5-99ca-480e-b004-b6b3a3b23040	0f60d8ac-94a2-488b-9208-96106297c282	9D52E496-C85A-4B7E-92C5-71CD4B7E9908	808138	12	8d38cd5c-a4d5-4a85-a451-5074a5e85774	fc532b0a-fe47-4ea5-890d-f1f67310dc05											109	6	105	102	17:18:00	107	17:25:00	1	5	40	8d38cd5c-a4d5-4a85-a451-5074a5e85774	0f60d8ac-94a2-488b-9208-96106297c282	6	105	0	1200	1200D17	NULL	NULL
17bf9295-782c-4c49-a7ce-f9abd19c5e14	0f60d8ac-94a2-488b-9208-96106297c282	4CDDCF62-E2D0-4359-8FB4-A53D8533D2A3	808138	12	8d38cd5c-a4d5-4a85-a451-5074a5e85774	b500a5f7-fce9-4d2b-8277-dac6f2fb1f4f											128	6	105	122	18:05:00	120	18:10:00	1	5	40	8d38cd5c-a4d5-4a85-a451-5074a5e85774	0f60d8ac-94a2-488b-9208-96106297c282	6	105	0	1200	1200D17	NULL	NULL
ebc96790-cbe8-43b0-8f44-76cee81d459f	0f60d8ac-94a2-488b-9208-96106297c282	9D52E496-C85A-4B7E-92C5-71CD4B7E9908	808138	12	8d38cd5c-a4d5-4a85-a451-5074a5e85774	fc532b0a-fe47-4ea5-890d-f1f67310dc05											127	6	105	120	18:50:00	125	18:55:00	1	5	40	8d38cd5c-a4d5-4a85-a451-5074a5e85774	0f60d8ac-94a2-488b-9208-96106297c282	6	105	0	1200	1200D17	NULL	NULL
07d12e91-e7c1-44ee-97f4-3f3780feac83	0f60d8ac-94a2-488b-9208-96106297c282	4CDDCF62-E2D0-4359-8FB4-A53D8533D2A3	808138	12	8d38cd5c-a4d5-4a85-a451-5074a5e85774	00757533-4581-4933-8241-1a32b3cba841											146	6	105	140	19:35:00	137	19:45:00	1	7	35	8d38cd5c-a4d5-4a85-a451-5074a5e85774	0f60d8ac-94a2-488b-9208-96106297c282	6	105	0	1200	1200D17	NULL	NULL
cf4ad1dc-9117-4e5f-9357-c1c50a10d3bb	0f60d8ac-94a2-488b-9208-96106297c282	9D52E496-C85A-4B7E-92C5-71CD4B7E9908	808138	12	8d38cd5c-a4d5-4a85-a451-5074a5e85774	d5bd267d-ef3a-498a-bd51-05cc104e4b49											144	6	105	137	20:20:00	142	20:28:00	1	7	35	8d38cd5c-a4d5-4a85-a451-5074a5e85774	0f60d8ac-94a2-488b-9208-96106297c282	6	105	0	1200	1200D17	NULL	NULL
5d6f9422-809b-4b7f-a214-38b0252f5066	0f60d8ac-94a2-488b-9208-96106297c282	4CDDCF62-E2D0-4359-8FB4-A53D8533D2A3	808138	12	8d38cd5c-a4d5-4a85-a451-5074a5e85774	NULL											163	6	105	157	21:03:00	NULL	99:99	0	0	0	8d38cd5c-a4d5-4a85-a451-5074a5e85774	0f60d8ac-94a2-488b-9208-96106297c282	6	105	3	1200	1200D17	NULL	NULL
67a5b7b6-89f7-4451-a5c4-cdd62e54b4bd	0f60d8ac-94a2-488b-9208-96106297c282	4CDDCF62-E2D0-4359-8FB4-A53D8533D2A3	808138	12	8d38cd5c-a4d5-4a85-a451-5074a5e85774	00757533-4581-4933-8241-1a32b3cba841											4	7	101	NULL	99:99	4	05:30:00	1	8	35	8d38cd5c-a4d5-4a85-a451-5074a5e85774	0f60d8ac-94a2-488b-9208-96106297c282	7	101	0	1200	1200D17	NULL	NULL
2a3d6f16-e4e1-4f6b-b4d3-a208f20e37b7	0f60d8ac-94a2-488b-9208-96106297c282	9D52E496-C85A-4B7E-92C5-71CD4B7E9908	808138	12	8d38cd5c-a4d5-4a85-a451-5074a5e85774	d5bd267d-ef3a-498a-bd51-05cc104e4b49											9	7	101	4	06:05:00	9	06:15:00	1	5	35	8d38cd5c-a4d5-4a85-a451-5074a5e85774	0f60d8ac-94a2-488b-9208-96106297c282	7	101	0	1200	1200D17	NULL	NULL
4ad41700-d53d-4f0d-8db7-3a0b850b0787	0f60d8ac-94a2-488b-9208-96106297c282	4CDDCF62-E2D0-4359-8FB4-A53D8533D2A3	808138	12	8d38cd5c-a4d5-4a85-a451-5074a5e85774	00757533-4581-4933-8241-1a32b3cba841											22	7	101	16	06:50:00	22	07:00:00	1	5	35	8d38cd5c-a4d5-4a85-a451-5074a5e85774	0f60d8ac-94a2-488b-9208-96106297c282	7	101	0	1200	1200D17	NULL	NULL
ed2b0556-3b67-4d98-955e-6e92845edd2d	0f60d8ac-94a2-488b-9208-96106297c282	9D52E496-C85A-4B7E-92C5-71CD4B7E9908	808138	12	8d38cd5c-a4d5-4a85-a451-5074a5e85774	fc532b0a-fe47-4ea5-890d-f1f67310dc05											27	7	101	22	07:40:00	27	07:45:00	1	5	40	8d38cd5c-a4d5-4a85-a451-5074a5e85774	0f60d8ac-94a2-488b-9208-96106297c282	7	101	0	1200	1200D17	NULL	NULL
638fde9a-bf62-462f-b6d6-6f650681f617	0f60d8ac-94a2-488b-9208-96106297c282	4CDDCF62-E2D0-4359-8FB4-A53D8533D2A3	808138	12	8d38cd5c-a4d5-4a85-a451-5074a5e85774	b500a5f7-fce9-4d2b-8277-dac6f2fb1f4f											40	7	101	34	08:25:00	40	08:30:00	1	5	40	8d38cd5c-a4d5-4a85-a451-5074a5e85774	0f60d8ac-94a2-488b-9208-96106297c282	7	101	0	1200	1200D17	NULL	NULL
ebfdc674-4ca9-4a23-ae51-a8885c690813	0f60d8ac-94a2-488b-9208-96106297c282	9D52E496-C85A-4B7E-92C5-71CD4B7E9908	808138	12	8d38cd5c-a4d5-4a85-a451-5074a5e85774	fc532b0a-fe47-4ea5-890d-f1f67310dc05											45	7	101	40	09:10:00	45	09:15:00	1	5	40	8d38cd5c-a4d5-4a85-a451-5074a5e85774	0f60d8ac-94a2-488b-9208-96106297c282	7	101	0	1200	1200D17	NULL	NULL
9d0914e6-a6f6-42ba-a590-4b87c6dcbf4b	0f60d8ac-94a2-488b-9208-96106297c282	4CDDCF62-E2D0-4359-8FB4-A53D8533D2A3	808138	12	8d38cd5c-a4d5-4a85-a451-5074a5e85774	b500a5f7-fce9-4d2b-8277-dac6f2fb1f4f											58	7	101	52	09:55:00	56	10:10:00	1	7	40	8d38cd5c-a4d5-4a85-a451-5074a5e85774	0f60d8ac-94a2-488b-9208-96106297c282	7	101	0	1200	1200D17	NULL	NULL
e926fd64-7693-464e-acb1-d12ffc6b218d	0f60d8ac-94a2-488b-9208-96106297c282	9D52E496-C85A-4B7E-92C5-71CD4B7E9908	808138	12	8d38cd5c-a4d5-4a85-a451-5074a5e85774	fc532b0a-fe47-4ea5-890d-f1f67310dc05											61	7	101	56	10:50:00	61	10:57:00	1	7	40	8d38cd5c-a4d5-4a85-a451-5074a5e85774	0f60d8ac-94a2-488b-9208-96106297c282	7	101	0	1200	1200D17	NULL	NULL
146c6403-60db-4670-98c4-8fe906e0612e	0f60d8ac-94a2-488b-9208-96106297c282	4CDDCF62-E2D0-4359-8FB4-A53D8533D2A3	808138	12	8d38cd5c-a4d5-4a85-a451-5074a5e85774	b500a5f7-fce9-4d2b-8277-dac6f2fb1f4f											74	7	101	68	11:37:00	69	11:41:00	1	7	40	8d38cd5c-a4d5-4a85-a451-5074a5e85774	0f60d8ac-94a2-488b-9208-96106297c282	7	101	0	1200	1200D17	NULL	NULL
2cb81707-3a6d-4a7e-892c-c9344a9a9670	0f60d8ac-94a2-488b-9208-96106297c282	9D52E496-C85A-4B7E-92C5-71CD4B7E9908	808138	12	8d38cd5c-a4d5-4a85-a451-5074a5e85774	fc532b0a-fe47-4ea5-890d-f1f67310dc05											74	7	101	69	12:21:00	74	12:34:00	1	10	40	8d38cd5c-a4d5-4a85-a451-5074a5e85774	0f60d8ac-94a2-488b-9208-96106297c282	7	101	0	1200	1200D17	NULL	NULL
f2b7a084-435c-4247-bcbb-70acd20529fc	0f60d8ac-94a2-488b-9208-96106297c282	4CDDCF62-E2D0-4359-8FB4-A53D8533D2A3	808138	12	8d38cd5c-a4d5-4a85-a451-5074a5e85774	b500a5f7-fce9-4d2b-8277-dac6f2fb1f4f											87	7	105	81	13:14:00	81	13:35:00	1	15	40	8d38cd5c-a4d5-4a85-a451-5074a5e85774	0f60d8ac-94a2-488b-9208-96106297c282	7	105	5	1200	1200D17	NULL	NULL
083bef4a-c90b-4da6-82ba-e7df299f9f7c	0f60d8ac-94a2-488b-9208-96106297c282	9D52E496-C85A-4B7E-92C5-71CD4B7E9908	808138	12	8d38cd5c-a4d5-4a85-a451-5074a5e85774	fc532b0a-fe47-4ea5-890d-f1f67310dc05											86	7	105	81	14:15:00	84	14:24:00	1	10	40	8d38cd5c-a4d5-4a85-a451-5074a5e85774	0f60d8ac-94a2-488b-9208-96106297c282	7	105	0	1200	1200D17	NULL	NULL
96a47843-8e33-48b3-8435-bf7ea61e7453	0f60d8ac-94a2-488b-9208-96106297c282	4CDDCF62-E2D0-4359-8FB4-A53D8533D2A3	808138	12	8d38cd5c-a4d5-4a85-a451-5074a5e85774	b500a5f7-fce9-4d2b-8277-dac6f2fb1f4f											98	7	105	92	15:04:00	90	15:14:00	1	8	40	8d38cd5c-a4d5-4a85-a451-5074a5e85774	0f60d8ac-94a2-488b-9208-96106297c282	7	105	0	1200	1200D17	NULL	NULL
074bb01e-c44c-44b8-8e34-c848f213d961	0f60d8ac-94a2-488b-9208-96106297c282	9D52E496-C85A-4B7E-92C5-71CD4B7E9908	808138	12	8d38cd5c-a4d5-4a85-a451-5074a5e85774	fc532b0a-fe47-4ea5-890d-f1f67310dc05											95	7	105	90	15:54:00	93	16:00:00	1	10	40	8d38cd5c-a4d5-4a85-a451-5074a5e85774	0f60d8ac-94a2-488b-9208-96106297c282	7	105	0	1200	1200D17	NULL	NULL
7d83cf4a-d0bb-46e2-9976-b4ea97fd8f73	0f60d8ac-94a2-488b-9208-96106297c282	4CDDCF62-E2D0-4359-8FB4-A53D8533D2A3	808138	12	8d38cd5c-a4d5-4a85-a451-5074a5e85774	b500a5f7-fce9-4d2b-8277-dac6f2fb1f4f											111	7	105	105	16:40:00	103	16:44:00	1	6	40	8d38cd5c-a4d5-4a85-a451-5074a5e85774	0f60d8ac-94a2-488b-9208-96106297c282	7	105	0	1200	1200D17	NULL	NULL
dbd3745e-1751-404d-9ff5-542f5a368a74	0f60d8ac-94a2-488b-9208-96106297c282	9D52E496-C85A-4B7E-92C5-71CD4B7E9908	808138	12	8d38cd5c-a4d5-4a85-a451-5074a5e85774	fc532b0a-fe47-4ea5-890d-f1f67310dc05											110	7	105	103	17:24:00	108	17:30:00	1	5	40	8d38cd5c-a4d5-4a85-a451-5074a5e85774	0f60d8ac-94a2-488b-9208-96106297c282	7	105	0	1200	1200D17	NULL	NULL
f5860faa-7e01-4578-bc58-a45397ace950	0f60d8ac-94a2-488b-9208-96106297c282	4CDDCF62-E2D0-4359-8FB4-A53D8533D2A3	808138	12	8d38cd5c-a4d5-4a85-a451-5074a5e85774	b500a5f7-fce9-4d2b-8277-dac6f2fb1f4f											129	7	105	123	18:10:00	121	18:15:00	1	5	40	8d38cd5c-a4d5-4a85-a451-5074a5e85774	0f60d8ac-94a2-488b-9208-96106297c282	7	105	0	1200	1200D17	NULL	NULL
50948734-0a7a-458e-b979-4d71efff24f5	0f60d8ac-94a2-488b-9208-96106297c282	9D52E496-C85A-4B7E-92C5-71CD4B7E9908	808138	12	8d38cd5c-a4d5-4a85-a451-5074a5e85774	fc532b0a-fe47-4ea5-890d-f1f67310dc05											128	7	105	121	18:55:00	126	19:00:00	1	5	40	8d38cd5c-a4d5-4a85-a451-5074a5e85774	0f60d8ac-94a2-488b-9208-96106297c282	7	105	0	1200	1200D17	NULL	NULL
bc46d78c-c1e2-4633-854c-1b50fc6b1f96	0f60d8ac-94a2-488b-9208-96106297c282	4CDDCF62-E2D0-4359-8FB4-A53D8533D2A3	808138	12	8d38cd5c-a4d5-4a85-a451-5074a5e85774	00757533-4581-4933-8241-1a32b3cba841											147	7	105	141	19:40:00	138	19:52:00	1	7	35	8d38cd5c-a4d5-4a85-a451-5074a5e85774	0f60d8ac-94a2-488b-9208-96106297c282	7	105	0	1200	1200D17	NULL	NULL
199a62d9-a907-4ba0-b358-757d3ac18577	0f60d8ac-94a2-488b-9208-96106297c282	9D52E496-C85A-4B7E-92C5-71CD4B7E9908	808138	12	8d38cd5c-a4d5-4a85-a451-5074a5e85774	d5bd267d-ef3a-498a-bd51-05cc104e4b49											145	7	105	138	20:27:00	143	20:35:00	1	7	35	8d38cd5c-a4d5-4a85-a451-5074a5e85774	0f60d8ac-94a2-488b-9208-96106297c282	7	105	0	1200	1200D17	NULL	NULL
cceb9590-6157-4314-ae1c-94d07e804d6f	0f60d8ac-94a2-488b-9208-96106297c282	4CDDCF62-E2D0-4359-8FB4-A53D8533D2A3	808138	12	8d38cd5c-a4d5-4a85-a451-5074a5e85774	NULL											164	7	105	158	21:10:00	NULL	99:99	0	0	0	8d38cd5c-a4d5-4a85-a451-5074a5e85774	0f60d8ac-94a2-488b-9208-96106297c282	7	105	3	1200	1200D17	NULL	NULL
be87cfbc-c10f-40bf-aa89-55a867a4ad06	0f60d8ac-94a2-488b-9208-96106297c282	9D52E496-C85A-4B7E-92C5-71CD4B7E9908	808138	12	8d38cd5c-a4d5-4a85-a451-5074a5e85774	d5bd267d-ef3a-498a-bd51-05cc104e4b49											1	8	101	NULL	99:99	1	05:00:00	1	0	35	8d38cd5c-a4d5-4a85-a451-5074a5e85774	0f60d8ac-94a2-488b-9208-96106297c282	8	101	0	1200	1200D17	NULL	NULL
3257e769-2b45-40e2-aee7-88db8976147f	0f60d8ac-94a2-488b-9208-96106297c282	4CDDCF62-E2D0-4359-8FB4-A53D8533D2A3	808138	12	8d38cd5c-a4d5-4a85-a451-5074a5e85774	00757533-4581-4933-8241-1a32b3cba841											5	8	101	1	05:35:00	5	05:35:00	1	5	35	8d38cd5c-a4d5-4a85-a451-5074a5e85774	0f60d8ac-94a2-488b-9208-96106297c282	8	101	0	1200	1200D17	NULL	NULL
1659af61-05e2-4b36-95be-8114c3363551	0f60d8ac-94a2-488b-9208-96106297c282	9D52E496-C85A-4B7E-92C5-71CD4B7E9908	808138	12	8d38cd5c-a4d5-4a85-a451-5074a5e85774	d5bd267d-ef3a-498a-bd51-05cc104e4b49											10	8	101	5	06:10:00	10	06:20:00	1	5	35	8d38cd5c-a4d5-4a85-a451-5074a5e85774	0f60d8ac-94a2-488b-9208-96106297c282	8	101	0	1200	1200D17	NULL	NULL
6ef81880-1fd7-495a-9543-49f8ea6b85fa	0f60d8ac-94a2-488b-9208-96106297c282	4CDDCF62-E2D0-4359-8FB4-A53D8533D2A3	808138	12	8d38cd5c-a4d5-4a85-a451-5074a5e85774	b500a5f7-fce9-4d2b-8277-dac6f2fb1f4f											23	8	101	17	06:55:00	23	07:05:00	1	5	40	8d38cd5c-a4d5-4a85-a451-5074a5e85774	0f60d8ac-94a2-488b-9208-96106297c282	8	101	0	1200	1200D17	NULL	NULL
d8b16a55-8a74-4de0-b731-3f9449666a18	0f60d8ac-94a2-488b-9208-96106297c282	9D52E496-C85A-4B7E-92C5-71CD4B7E9908	808138	12	8d38cd5c-a4d5-4a85-a451-5074a5e85774	fc532b0a-fe47-4ea5-890d-f1f67310dc05											28	8	101	23	07:45:00	28	07:50:00	1	5	40	8d38cd5c-a4d5-4a85-a451-5074a5e85774	0f60d8ac-94a2-488b-9208-96106297c282	8	101	0	1200	1200D17	NULL	NULL
06b4b566-96c9-4363-a68e-b8ece7072263	0f60d8ac-94a2-488b-9208-96106297c282	4CDDCF62-E2D0-4359-8FB4-A53D8533D2A3	808138	12	8d38cd5c-a4d5-4a85-a451-5074a5e85774	b500a5f7-fce9-4d2b-8277-dac6f2fb1f4f											41	8	101	35	08:30:00	41	08:35:00	1	5	40	8d38cd5c-a4d5-4a85-a451-5074a5e85774	0f60d8ac-94a2-488b-9208-96106297c282	8	101	0	1200	1200D17	NULL	NULL
69adb0f8-cc92-4318-9bf7-92e7ad99a623	0f60d8ac-94a2-488b-9208-96106297c282	9D52E496-C85A-4B7E-92C5-71CD4B7E9908	808138	12	8d38cd5c-a4d5-4a85-a451-5074a5e85774	fc532b0a-fe47-4ea5-890d-f1f67310dc05											46	8	101	41	09:15:00	46	09:20:00	1	5	40	8d38cd5c-a4d5-4a85-a451-5074a5e85774	0f60d8ac-94a2-488b-9208-96106297c282	8	101	0	1200	1200D17	NULL	NULL
899336bc-d894-425a-b328-169f32f273ba	0f60d8ac-94a2-488b-9208-96106297c282	4CDDCF62-E2D0-4359-8FB4-A53D8533D2A3	808138	12	8d38cd5c-a4d5-4a85-a451-5074a5e85774	b500a5f7-fce9-4d2b-8277-dac6f2fb1f4f											59	8	101	53	10:00:00	57	10:17:00	1	7	40	8d38cd5c-a4d5-4a85-a451-5074a5e85774	0f60d8ac-94a2-488b-9208-96106297c282	8	101	0	1200	1200D17	NULL	NULL
9385b461-06fa-4097-8da3-e758035e3bd2	0f60d8ac-94a2-488b-9208-96106297c282	9D52E496-C85A-4B7E-92C5-71CD4B7E9908	808138	12	8d38cd5c-a4d5-4a85-a451-5074a5e85774	fc532b0a-fe47-4ea5-890d-f1f67310dc05											62	8	101	57	10:57:00	62	11:04:00	1	7	40	8d38cd5c-a4d5-4a85-a451-5074a5e85774	0f60d8ac-94a2-488b-9208-96106297c282	8	101	0	1200	1200D17	NULL	NULL
0cdff79f-6688-4859-add2-ce1b9b3bd7ac	0f60d8ac-94a2-488b-9208-96106297c282	4CDDCF62-E2D0-4359-8FB4-A53D8533D2A3	808138	12	8d38cd5c-a4d5-4a85-a451-5074a5e85774	b500a5f7-fce9-4d2b-8277-dac6f2fb1f4f											75	8	101	69	11:44:00	70	11:48:00	1	7	40	8d38cd5c-a4d5-4a85-a451-5074a5e85774	0f60d8ac-94a2-488b-9208-96106297c282	8	101	0	1200	1200D17	NULL	NULL
b084ae8b-241c-4572-a9fe-94cb1455200d	0f60d8ac-94a2-488b-9208-96106297c282	9D52E496-C85A-4B7E-92C5-71CD4B7E9908	808138	12	8d38cd5c-a4d5-4a85-a451-5074a5e85774	fc532b0a-fe47-4ea5-890d-f1f67310dc05											96	8	105	NULL	99:99	94	16:08:00	1	8	40	8d38cd5c-a4d5-4a85-a451-5074a5e85774	0f60d8ac-94a2-488b-9208-96106297c282	8	105	5	1200	1200D17	NULL	NULL
e07cfc71-311e-4d8e-a3e9-e0b80486c5df	0f60d8ac-94a2-488b-9208-96106297c282	4CDDCF62-E2D0-4359-8FB4-A53D8533D2A3	808138	12	8d38cd5c-a4d5-4a85-a451-5074a5e85774	b500a5f7-fce9-4d2b-8277-dac6f2fb1f4f											112	8	105	106	16:48:00	104	16:50:00	1	6	40	8d38cd5c-a4d5-4a85-a451-5074a5e85774	0f60d8ac-94a2-488b-9208-96106297c282	8	105	0	1200	1200D17	NULL	NULL
fd4364a6-f195-4722-ab9c-c8724ac1135d	0f60d8ac-94a2-488b-9208-96106297c282	9D52E496-C85A-4B7E-92C5-71CD4B7E9908	808138	12	8d38cd5c-a4d5-4a85-a451-5074a5e85774	fc532b0a-fe47-4ea5-890d-f1f67310dc05											111	8	105	104	17:30:00	109	17:35:00	1	5	40	8d38cd5c-a4d5-4a85-a451-5074a5e85774	0f60d8ac-94a2-488b-9208-96106297c282	8	105	0	1200	1200D17	NULL	NULL
69fbcf82-a19d-4ac6-9004-118d4f808ddb	0f60d8ac-94a2-488b-9208-96106297c282	4CDDCF62-E2D0-4359-8FB4-A53D8533D2A3	808138	12	8d38cd5c-a4d5-4a85-a451-5074a5e85774	b500a5f7-fce9-4d2b-8277-dac6f2fb1f4f											130	8	105	124	18:15:00	122	18:20:00	1	5	40	8d38cd5c-a4d5-4a85-a451-5074a5e85774	0f60d8ac-94a2-488b-9208-96106297c282	8	105	0	1200	1200D17	NULL	NULL
876b7937-4ff4-4573-a3a4-0fd292c0e793	0f60d8ac-94a2-488b-9208-96106297c282	9D52E496-C85A-4B7E-92C5-71CD4B7E9908	808138	12	8d38cd5c-a4d5-4a85-a451-5074a5e85774	fc532b0a-fe47-4ea5-890d-f1f67310dc05											129	8	105	122	19:00:00	127	19:05:00	1	5	40	8d38cd5c-a4d5-4a85-a451-5074a5e85774	0f60d8ac-94a2-488b-9208-96106297c282	8	105	0	1200	1200D17	NULL	NULL
22468c27-d381-4e9a-912d-a18bf734e449	0f60d8ac-94a2-488b-9208-96106297c282	4CDDCF62-E2D0-4359-8FB4-A53D8533D2A3	808138	12	8d38cd5c-a4d5-4a85-a451-5074a5e85774	00757533-4581-4933-8241-1a32b3cba841											148	8	105	142	19:45:00	139	19:59:00	1	7	35	8d38cd5c-a4d5-4a85-a451-5074a5e85774	0f60d8ac-94a2-488b-9208-96106297c282	8	105	0	1200	1200D17	NULL	NULL
25eef50c-d081-4f96-a64f-2f164970be7d	0f60d8ac-94a2-488b-9208-96106297c282	9D52E496-C85A-4B7E-92C5-71CD4B7E9908	808138	12	8d38cd5c-a4d5-4a85-a451-5074a5e85774	d5bd267d-ef3a-498a-bd51-05cc104e4b49											146	8	105	139	20:34:00	144	20:42:00	1	7	35	8d38cd5c-a4d5-4a85-a451-5074a5e85774	0f60d8ac-94a2-488b-9208-96106297c282	8	105	0	1200	1200D17	NULL	NULL
16a9affc-da44-4b7b-af9f-5bf60c5e694e	0f60d8ac-94a2-488b-9208-96106297c282	4CDDCF62-E2D0-4359-8FB4-A53D8533D2A3	808138	12	8d38cd5c-a4d5-4a85-a451-5074a5e85774	00757533-4581-4933-8241-1a32b3cba841											165	8	105	159	21:17:00	149	21:24:00	1	12	35	8d38cd5c-a4d5-4a85-a451-5074a5e85774	0f60d8ac-94a2-488b-9208-96106297c282	8	105	0	1200	1200D17	NULL	NULL
52341ebc-1ee2-444e-a45b-5e5e9c0d3a97	0f60d8ac-94a2-488b-9208-96106297c282	9D52E496-C85A-4B7E-92C5-71CD4B7E9908	808138	12	8d38cd5c-a4d5-4a85-a451-5074a5e85774	d5bd267d-ef3a-498a-bd51-05cc104e4b49											156	8	105	149	21:59:00	151	22:02:00	1	15	35	8d38cd5c-a4d5-4a85-a451-5074a5e85774	0f60d8ac-94a2-488b-9208-96106297c282	8	105	0	1200	1200D17	NULL	NULL
03bf5db3-e759-4c7f-93cb-9b7d9a4a3254	0f60d8ac-94a2-488b-9208-96106297c282	4CDDCF62-E2D0-4359-8FB4-A53D8533D2A3	808138	12	8d38cd5c-a4d5-4a85-a451-5074a5e85774	00757533-4581-4933-8241-1a32b3cba841											172	8	105	166	22:37:00	154	22:42:00	1	18	35	8d38cd5c-a4d5-4a85-a451-5074a5e85774	0f60d8ac-94a2-488b-9208-96106297c282	8	105	0	1200	1200D17	NULL	NULL
683af65b-c9f0-4136-ae30-67576893be61	0f60d8ac-94a2-488b-9208-96106297c282	9D52E496-C85A-4B7E-92C5-71CD4B7E9908	808138	12	8d38cd5c-a4d5-4a85-a451-5074a5e85774	NULL											75	8	101	70	12:28:00	NULL	99:99	0	0	0	8d38cd5c-a4d5-4a85-a451-5074a5e85774	0f60d8ac-94a2-488b-9208-96106297c282	8	101	2	1200	1200D17	NULL	NULL
c176c385-c932-448a-a01f-216e6f3fc98d	0f60d8ac-94a2-488b-9208-96106297c282	9D52E496-C85A-4B7E-92C5-71CD4B7E9908	808138	12	8d38cd5c-a4d5-4a85-a451-5074a5e85774	NULL											161	8	105	154	23:17:00	NULL	99:99	0	0	0	8d38cd5c-a4d5-4a85-a451-5074a5e85774	0f60d8ac-94a2-488b-9208-96106297c282	8	105	3	1200	1200D17	NULL	NULL
fc64f52e-23d0-4ba6-8c2f-71d86c648143	0f60d8ac-94a2-488b-9208-96106297c282	D0B2AE88-A86F-4B8D-8F9E-F0BD36FDDF3C	808138	12	8d38cd5c-a4d5-4a85-a451-5074a5e85774	fa102f8a-ccf8-49b6-bfda-30f0b1e9bd67											2	9	103	NULL	99:99	NULL	05:35:00	7	0	5	8d38cd5c-a4d5-4a85-a451-5074a5e85774	0f60d8ac-94a2-488b-9208-96106297c282	9	103	0	1200	1200D17	NULL	NULL
883f7575-a949-4dd2-b601-fd8df519f79b	0f60d8ac-94a2-488b-9208-96106297c282	4CDDCF62-E2D0-4359-8FB4-A53D8533D2A3	808138	12	8d38cd5c-a4d5-4a85-a451-5074a5e85774	00757533-4581-4933-8241-1a32b3cba841											6	9	103	2	05:40:00	6	05:40:00	1	5	35	8d38cd5c-a4d5-4a85-a451-5074a5e85774	0f60d8ac-94a2-488b-9208-96106297c282	9	103	0	1200	1200D17	NULL	NULL
348b1c7d-9613-4566-b757-a9c523f64952	0f60d8ac-94a2-488b-9208-96106297c282	9D52E496-C85A-4B7E-92C5-71CD4B7E9908	808138	12	8d38cd5c-a4d5-4a85-a451-5074a5e85774	d5bd267d-ef3a-498a-bd51-05cc104e4b49											11	9	103	6	06:15:00	11	06:25:00	1	5	35	8d38cd5c-a4d5-4a85-a451-5074a5e85774	0f60d8ac-94a2-488b-9208-96106297c282	9	103	0	1200	1200D17	NULL	NULL
17a1a112-0013-4f2b-9344-c3140e9f823e	0f60d8ac-94a2-488b-9208-96106297c282	4CDDCF62-E2D0-4359-8FB4-A53D8533D2A3	808138	12	8d38cd5c-a4d5-4a85-a451-5074a5e85774	b500a5f7-fce9-4d2b-8277-dac6f2fb1f4f											24	9	103	18	07:00:00	24	07:10:00	1	5	40	8d38cd5c-a4d5-4a85-a451-5074a5e85774	0f60d8ac-94a2-488b-9208-96106297c282	9	103	0	1200	1200D17	NULL	NULL
312dbe0e-75c3-40ca-95c0-bcad0b081efa	0f60d8ac-94a2-488b-9208-96106297c282	9D52E496-C85A-4B7E-92C5-71CD4B7E9908	808138	12	8d38cd5c-a4d5-4a85-a451-5074a5e85774	fc532b0a-fe47-4ea5-890d-f1f67310dc05											29	9	103	24	07:50:00	29	07:55:00	1	5	40	8d38cd5c-a4d5-4a85-a451-5074a5e85774	0f60d8ac-94a2-488b-9208-96106297c282	9	103	0	1200	1200D17	NULL	NULL
183fa888-37bb-4282-9d6a-10a8e65af2d4	0f60d8ac-94a2-488b-9208-96106297c282	4CDDCF62-E2D0-4359-8FB4-A53D8533D2A3	808138	12	8d38cd5c-a4d5-4a85-a451-5074a5e85774	b500a5f7-fce9-4d2b-8277-dac6f2fb1f4f											42	9	103	36	08:35:00	42	08:40:00	1	5	40	8d38cd5c-a4d5-4a85-a451-5074a5e85774	0f60d8ac-94a2-488b-9208-96106297c282	9	103	0	1200	1200D17	NULL	NULL
927aeaaa-9aed-45c8-bbd0-f1ed5ecf8a6e	0f60d8ac-94a2-488b-9208-96106297c282	9D52E496-C85A-4B7E-92C5-71CD4B7E9908	808138	12	8d38cd5c-a4d5-4a85-a451-5074a5e85774	fc532b0a-fe47-4ea5-890d-f1f67310dc05											47	9	103	42	09:20:00	47	09:25:00	1	5	40	8d38cd5c-a4d5-4a85-a451-5074a5e85774	0f60d8ac-94a2-488b-9208-96106297c282	9	103	0	1200	1200D17	NULL	NULL
99bb05cd-f218-4093-a1ac-1e291386dc23	0f60d8ac-94a2-488b-9208-96106297c282	4CDDCF62-E2D0-4359-8FB4-A53D8533D2A3	808138	12	8d38cd5c-a4d5-4a85-a451-5074a5e85774	87a6c003-c1c1-4df0-a590-104569209f7d											60	9	103	54	10:05:00	NULL	10:05:00	7	0	5	8d38cd5c-a4d5-4a85-a451-5074a5e85774	0f60d8ac-94a2-488b-9208-96106297c282	9	103	0	1200	1200D17	NULL	NULL
a6fca7c1-6c6c-417f-9c96-90eb37f960f6	0f60d8ac-94a2-488b-9208-96106297c282	D0B2AE88-A86F-4B8D-8F9E-F0BD36FDDF3C	808138	12	8d38cd5c-a4d5-4a85-a451-5074a5e85774	fa102f8a-ccf8-49b6-bfda-30f0b1e9bd67											18	9	103	NULL	99:99	NULL	16:50:00	7	0	5	8d38cd5c-a4d5-4a85-a451-5074a5e85774	0f60d8ac-94a2-488b-9208-96106297c282	9	103	5	1200	1200D17	NULL	NULL
9a84f07f-644a-48e9-acb9-30d9d13089d9	0f60d8ac-94a2-488b-9208-96106297c282	4CDDCF62-E2D0-4359-8FB4-A53D8533D2A3	808138	12	8d38cd5c-a4d5-4a85-a451-5074a5e85774	b500a5f7-fce9-4d2b-8277-dac6f2fb1f4f											113	9	103	107	16:55:00	105	16:55:00	1	5	40	8d38cd5c-a4d5-4a85-a451-5074a5e85774	0f60d8ac-94a2-488b-9208-96106297c282	9	103	0	1200	1200D17	NULL	NULL
140f05ce-db5d-46dd-a6ce-b9cbc7f60145	0f60d8ac-94a2-488b-9208-96106297c282	9D52E496-C85A-4B7E-92C5-71CD4B7E9908	808138	12	8d38cd5c-a4d5-4a85-a451-5074a5e85774	fc532b0a-fe47-4ea5-890d-f1f67310dc05											112	9	103	105	17:35:00	110	17:40:00	1	5	40	8d38cd5c-a4d5-4a85-a451-5074a5e85774	0f60d8ac-94a2-488b-9208-96106297c282	9	103	0	1200	1200D17	NULL	NULL
8b8e6f6c-f5b3-410b-9cad-9b1f8de2ff3e	0f60d8ac-94a2-488b-9208-96106297c282	4CDDCF62-E2D0-4359-8FB4-A53D8533D2A3	808138	12	8d38cd5c-a4d5-4a85-a451-5074a5e85774	b500a5f7-fce9-4d2b-8277-dac6f2fb1f4f											131	9	103	125	18:20:00	123	18:25:00	1	5	40	8d38cd5c-a4d5-4a85-a451-5074a5e85774	0f60d8ac-94a2-488b-9208-96106297c282	9	103	0	1200	1200D17	NULL	NULL
9800df51-7f16-43f8-a314-05c2c3d58d75	0f60d8ac-94a2-488b-9208-96106297c282	9D52E496-C85A-4B7E-92C5-71CD4B7E9908	808138	12	8d38cd5c-a4d5-4a85-a451-5074a5e85774	fc532b0a-fe47-4ea5-890d-f1f67310dc05											130	9	103	123	19:05:00	128	19:10:00	1	5	40	8d38cd5c-a4d5-4a85-a451-5074a5e85774	0f60d8ac-94a2-488b-9208-96106297c282	9	103	0	1200	1200D17	NULL	NULL
5410d9de-59c6-4437-9624-a61353e4b102	0f60d8ac-94a2-488b-9208-96106297c282	4CDDCF62-E2D0-4359-8FB4-A53D8533D2A3	808138	12	8d38cd5c-a4d5-4a85-a451-5074a5e85774	87a6c003-c1c1-4df0-a590-104569209f7d											149	9	103	143	19:50:00	NULL	19:50:00	7	0	5	8d38cd5c-a4d5-4a85-a451-5074a5e85774	0f60d8ac-94a2-488b-9208-96106297c282	9	103	0	1200	1200D17	NULL	NULL
e81fc02a-2e08-4d20-bd40-82a6a6aa5ca0	0f60d8ac-94a2-488b-9208-96106297c282	D0B2AE88-A86F-4B8D-8F9E-F0BD36FDDF3C	808138	12	8d38cd5c-a4d5-4a85-a451-5074a5e85774	NULL											10	9	103	3	10:10:00	NULL	99:99	0	0	0	8d38cd5c-a4d5-4a85-a451-5074a5e85774	0f60d8ac-94a2-488b-9208-96106297c282	9	103	2	1200	1200D17	NULL	NULL
1ddc07de-3fb0-40e4-bfd9-00c92a670e36	0f60d8ac-94a2-488b-9208-96106297c282	D0B2AE88-A86F-4B8D-8F9E-F0BD36FDDF3C	808138	12	8d38cd5c-a4d5-4a85-a451-5074a5e85774	NULL											25	9	103	10	19:55:00	NULL	99:99	0	0	0	8d38cd5c-a4d5-4a85-a451-5074a5e85774	0f60d8ac-94a2-488b-9208-96106297c282	9	103	3	1200	1200D17	NULL	NULL
1d7c7b17-4287-4654-a3ce-9d041b8021ff	0f60d8ac-94a2-488b-9208-96106297c282	4CDDCF62-E2D0-4359-8FB4-A53D8533D2A3	808138	12	8d38cd5c-a4d5-4a85-a451-5074a5e85774	00757533-4581-4933-8241-1a32b3cba841											7	10	101	NULL	99:99	7	05:45:00	1	5	35	8d38cd5c-a4d5-4a85-a451-5074a5e85774	0f60d8ac-94a2-488b-9208-96106297c282	10	101	0	1200	1200D17	NULL	NULL
5412259a-12f0-42f7-918a-82a6f6817f1b	0f60d8ac-94a2-488b-9208-96106297c282	9D52E496-C85A-4B7E-92C5-71CD4B7E9908	808138	12	8d38cd5c-a4d5-4a85-a451-5074a5e85774	d5bd267d-ef3a-498a-bd51-05cc104e4b49											12	10	101	7	06:20:00	12	06:30:00	1	5	35	8d38cd5c-a4d5-4a85-a451-5074a5e85774	0f60d8ac-94a2-488b-9208-96106297c282	10	101	0	1200	1200D17	NULL	NULL
d752c5e6-cdea-4b4c-95a3-a43f865a6020	0f60d8ac-94a2-488b-9208-96106297c282	4CDDCF62-E2D0-4359-8FB4-A53D8533D2A3	808138	12	8d38cd5c-a4d5-4a85-a451-5074a5e85774	b500a5f7-fce9-4d2b-8277-dac6f2fb1f4f											25	10	101	19	07:05:00	25	07:15:00	1	5	40	8d38cd5c-a4d5-4a85-a451-5074a5e85774	0f60d8ac-94a2-488b-9208-96106297c282	10	101	0	1200	1200D17	NULL	NULL
8490e862-13ed-43c4-861e-49686dd8d9fc	0f60d8ac-94a2-488b-9208-96106297c282	9D52E496-C85A-4B7E-92C5-71CD4B7E9908	808138	12	8d38cd5c-a4d5-4a85-a451-5074a5e85774	fc532b0a-fe47-4ea5-890d-f1f67310dc05											30	10	101	25	07:55:00	30	08:00:00	1	5	40	8d38cd5c-a4d5-4a85-a451-5074a5e85774	0f60d8ac-94a2-488b-9208-96106297c282	10	101	0	1200	1200D17	NULL	NULL
ee2c8854-70fa-4b23-92d5-fcda3603daed	0f60d8ac-94a2-488b-9208-96106297c282	4CDDCF62-E2D0-4359-8FB4-A53D8533D2A3	808138	12	8d38cd5c-a4d5-4a85-a451-5074a5e85774	b500a5f7-fce9-4d2b-8277-dac6f2fb1f4f											43	10	101	37	08:40:00	43	08:45:00	1	5	40	8d38cd5c-a4d5-4a85-a451-5074a5e85774	0f60d8ac-94a2-488b-9208-96106297c282	10	101	0	1200	1200D17	NULL	NULL
f5534c3c-0045-4208-a5c0-3e72b0aa2690	0f60d8ac-94a2-488b-9208-96106297c282	9D52E496-C85A-4B7E-92C5-71CD4B7E9908	808138	12	8d38cd5c-a4d5-4a85-a451-5074a5e85774	fc532b0a-fe47-4ea5-890d-f1f67310dc05											48	10	101	43	09:25:00	48	09:30:00	1	5	40	8d38cd5c-a4d5-4a85-a451-5074a5e85774	0f60d8ac-94a2-488b-9208-96106297c282	10	101	0	1200	1200D17	NULL	NULL
f5849894-b93f-4f4d-8fda-def25406e4e8	0f60d8ac-94a2-488b-9208-96106297c282	4CDDCF62-E2D0-4359-8FB4-A53D8533D2A3	808138	12	8d38cd5c-a4d5-4a85-a451-5074a5e85774	b500a5f7-fce9-4d2b-8277-dac6f2fb1f4f											61	10	101	55	10:10:00	58	10:24:00	1	7	40	8d38cd5c-a4d5-4a85-a451-5074a5e85774	0f60d8ac-94a2-488b-9208-96106297c282	10	101	0	1200	1200D17	NULL	NULL
8ebb555b-8b11-4783-a3d4-dba6caf5c524	0f60d8ac-94a2-488b-9208-96106297c282	9D52E496-C85A-4B7E-92C5-71CD4B7E9908	808138	12	8d38cd5c-a4d5-4a85-a451-5074a5e85774	fc532b0a-fe47-4ea5-890d-f1f67310dc05											63	10	101	58	11:04:00	63	11:11:00	1	7	40	8d38cd5c-a4d5-4a85-a451-5074a5e85774	0f60d8ac-94a2-488b-9208-96106297c282	10	101	0	1200	1200D17	NULL	NULL
07a60fdb-6a0a-42be-827b-3bbbae483cc2	0f60d8ac-94a2-488b-9208-96106297c282	4CDDCF62-E2D0-4359-8FB4-A53D8533D2A3	808138	12	8d38cd5c-a4d5-4a85-a451-5074a5e85774	b500a5f7-fce9-4d2b-8277-dac6f2fb1f4f											76	10	101	70	11:51:00	71	11:55:00	1	7	40	8d38cd5c-a4d5-4a85-a451-5074a5e85774	0f60d8ac-94a2-488b-9208-96106297c282	10	101	0	1200	1200D17	NULL	NULL
b4778e0c-ede3-4311-856a-724dab76266a	0f60d8ac-94a2-488b-9208-96106297c282	9D52E496-C85A-4B7E-92C5-71CD4B7E9908	808138	12	8d38cd5c-a4d5-4a85-a451-5074a5e85774	fc532b0a-fe47-4ea5-890d-f1f67310dc05											76	10	101	71	12:35:00	75	12:44:00	1	10	40	8d38cd5c-a4d5-4a85-a451-5074a5e85774	0f60d8ac-94a2-488b-9208-96106297c282	10	101	0	1200	1200D17	NULL	NULL
a392b2cd-54b3-4a05-9186-b5c447b54a68	0f60d8ac-94a2-488b-9208-96106297c282	4CDDCF62-E2D0-4359-8FB4-A53D8533D2A3	808138	12	8d38cd5c-a4d5-4a85-a451-5074a5e85774	b500a5f7-fce9-4d2b-8277-dac6f2fb1f4f											88	10	105	82	13:24:00	82	13:50:00	1	15	40	8d38cd5c-a4d5-4a85-a451-5074a5e85774	0f60d8ac-94a2-488b-9208-96106297c282	10	105	5	1200	1200D17	NULL	NULL
a9b9992b-5063-42af-b1af-31eb20770418	0f60d8ac-94a2-488b-9208-96106297c282	9D52E496-C85A-4B7E-92C5-71CD4B7E9908	808138	12	8d38cd5c-a4d5-4a85-a451-5074a5e85774	fc532b0a-fe47-4ea5-890d-f1f67310dc05											87	10	105	82	14:30:00	85	14:36:00	1	12	40	8d38cd5c-a4d5-4a85-a451-5074a5e85774	0f60d8ac-94a2-488b-9208-96106297c282	10	105	0	1200	1200D17	NULL	NULL
6b790084-175b-4a69-8739-89100506afa3	0f60d8ac-94a2-488b-9208-96106297c282	4CDDCF62-E2D0-4359-8FB4-A53D8533D2A3	808138	12	8d38cd5c-a4d5-4a85-a451-5074a5e85774	b500a5f7-fce9-4d2b-8277-dac6f2fb1f4f											99	10	105	93	15:16:00	91	15:22:00	1	8	40	8d38cd5c-a4d5-4a85-a451-5074a5e85774	0f60d8ac-94a2-488b-9208-96106297c282	10	105	0	1200	1200D17	NULL	NULL
0f9b1445-b65b-4719-820b-1917990ef34f	0f60d8ac-94a2-488b-9208-96106297c282	9D52E496-C85A-4B7E-92C5-71CD4B7E9908	808138	12	8d38cd5c-a4d5-4a85-a451-5074a5e85774	fc532b0a-fe47-4ea5-890d-f1f67310dc05											97	10	105	91	16:02:00	95	16:16:00	1	8	40	8d38cd5c-a4d5-4a85-a451-5074a5e85774	0f60d8ac-94a2-488b-9208-96106297c282	10	105	0	1200	1200D17	NULL	NULL
134bf05e-595f-4a4e-8e6c-7524c2d97ae6	0f60d8ac-94a2-488b-9208-96106297c282	4CDDCF62-E2D0-4359-8FB4-A53D8533D2A3	808138	12	8d38cd5c-a4d5-4a85-a451-5074a5e85774	b500a5f7-fce9-4d2b-8277-dac6f2fb1f4f											114	10	105	108	16:56:00	106	17:00:00	1	5	40	8d38cd5c-a4d5-4a85-a451-5074a5e85774	0f60d8ac-94a2-488b-9208-96106297c282	10	105	0	1200	1200D17	NULL	NULL
1862c656-42ae-417a-8f7f-fc2868686ad7	0f60d8ac-94a2-488b-9208-96106297c282	9D52E496-C85A-4B7E-92C5-71CD4B7E9908	808138	12	8d38cd5c-a4d5-4a85-a451-5074a5e85774	fc532b0a-fe47-4ea5-890d-f1f67310dc05											113	10	105	106	17:40:00	111	17:45:00	1	5	40	8d38cd5c-a4d5-4a85-a451-5074a5e85774	0f60d8ac-94a2-488b-9208-96106297c282	10	105	0	1200	1200D17	NULL	NULL
03ffdc0d-0ceb-4c7a-930e-a6ea088ba4bd	0f60d8ac-94a2-488b-9208-96106297c282	4CDDCF62-E2D0-4359-8FB4-A53D8533D2A3	808138	12	8d38cd5c-a4d5-4a85-a451-5074a5e85774	b500a5f7-fce9-4d2b-8277-dac6f2fb1f4f											132	10	105	126	18:25:00	124	18:30:00	1	5	40	8d38cd5c-a4d5-4a85-a451-5074a5e85774	0f60d8ac-94a2-488b-9208-96106297c282	10	105	0	1200	1200D17	NULL	NULL
c3c646f8-2994-461b-90d6-786d22ffc863	0f60d8ac-94a2-488b-9208-96106297c282	9D52E496-C85A-4B7E-92C5-71CD4B7E9908	808138	12	8d38cd5c-a4d5-4a85-a451-5074a5e85774	fc532b0a-fe47-4ea5-890d-f1f67310dc05											131	10	105	124	19:10:00	129	19:15:00	1	5	40	8d38cd5c-a4d5-4a85-a451-5074a5e85774	0f60d8ac-94a2-488b-9208-96106297c282	10	105	0	1200	1200D17	NULL	NULL
78c19b6a-d3c8-4efa-bc85-a67a491719dc	0f60d8ac-94a2-488b-9208-96106297c282	4CDDCF62-E2D0-4359-8FB4-A53D8533D2A3	808138	12	8d38cd5c-a4d5-4a85-a451-5074a5e85774	00757533-4581-4933-8241-1a32b3cba841											150	10	105	144	19:55:00	140	20:06:00	1	7	35	8d38cd5c-a4d5-4a85-a451-5074a5e85774	0f60d8ac-94a2-488b-9208-96106297c282	10	105	0	1200	1200D17	NULL	NULL
ab096b3e-0e0f-4f2a-a95a-010d324e62b7	0f60d8ac-94a2-488b-9208-96106297c282	9D52E496-C85A-4B7E-92C5-71CD4B7E9908	808138	12	8d38cd5c-a4d5-4a85-a451-5074a5e85774	d5bd267d-ef3a-498a-bd51-05cc104e4b49											147	10	105	140	20:41:00	145	20:49:00	1	7	35	8d38cd5c-a4d5-4a85-a451-5074a5e85774	0f60d8ac-94a2-488b-9208-96106297c282	10	105	0	1200	1200D17	NULL	NULL
d6238f6f-13a7-4812-8633-9a2c961771d9	0f60d8ac-94a2-488b-9208-96106297c282	4CDDCF62-E2D0-4359-8FB4-A53D8533D2A3	808138	12	8d38cd5c-a4d5-4a85-a451-5074a5e85774	NULL											166	10	105	160	21:24:00	NULL	99:99	0	0	0	8d38cd5c-a4d5-4a85-a451-5074a5e85774	0f60d8ac-94a2-488b-9208-96106297c282	10	105	3	1200	1200D17	NULL	NULL
d28ef3dd-e56a-49dd-8c01-4785941d48e7	0f60d8ac-94a2-488b-9208-96106297c282	D0B2AE88-A86F-4B8D-8F9E-F0BD36FDDF3C	808138	12	8d38cd5c-a4d5-4a85-a451-5074a5e85774	fa102f8a-ccf8-49b6-bfda-30f0b1e9bd67											3	11	103	NULL	99:99	NULL	05:45:00	7	0	5	8d38cd5c-a4d5-4a85-a451-5074a5e85774	0f60d8ac-94a2-488b-9208-96106297c282	11	103	0	1200	1200D17	NULL	NULL
cdc4b20d-3fc1-489d-ac2c-37c0e4232bc7	0f60d8ac-94a2-488b-9208-96106297c282	4CDDCF62-E2D0-4359-8FB4-A53D8533D2A3	808138	12	8d38cd5c-a4d5-4a85-a451-5074a5e85774	00757533-4581-4933-8241-1a32b3cba841											8	11	103	3	05:50:00	8	05:50:00	1	5	35	8d38cd5c-a4d5-4a85-a451-5074a5e85774	0f60d8ac-94a2-488b-9208-96106297c282	11	103	0	1200	1200D17	NULL	NULL
a26ae9b9-6498-4253-87c1-cc562820c920	0f60d8ac-94a2-488b-9208-96106297c282	9D52E496-C85A-4B7E-92C5-71CD4B7E9908	808138	12	8d38cd5c-a4d5-4a85-a451-5074a5e85774	d5bd267d-ef3a-498a-bd51-05cc104e4b49											13	11	103	8	06:25:00	13	06:35:00	1	5	35	8d38cd5c-a4d5-4a85-a451-5074a5e85774	0f60d8ac-94a2-488b-9208-96106297c282	11	103	0	1200	1200D17	NULL	NULL
c7913677-c1cc-45ac-8ec2-0f5b4ce57c3f	0f60d8ac-94a2-488b-9208-96106297c282	4CDDCF62-E2D0-4359-8FB4-A53D8533D2A3	808138	12	8d38cd5c-a4d5-4a85-a451-5074a5e85774	b500a5f7-fce9-4d2b-8277-dac6f2fb1f4f											26	11	103	20	07:10:00	26	07:20:00	1	5	40	8d38cd5c-a4d5-4a85-a451-5074a5e85774	0f60d8ac-94a2-488b-9208-96106297c282	11	103	0	1200	1200D17	NULL	NULL
7b9ba743-49fd-4916-b355-a25ac728f8a0	0f60d8ac-94a2-488b-9208-96106297c282	9D52E496-C85A-4B7E-92C5-71CD4B7E9908	808138	12	8d38cd5c-a4d5-4a85-a451-5074a5e85774	fc532b0a-fe47-4ea5-890d-f1f67310dc05											31	11	103	26	08:00:00	31	08:05:00	1	5	40	8d38cd5c-a4d5-4a85-a451-5074a5e85774	0f60d8ac-94a2-488b-9208-96106297c282	11	103	0	1200	1200D17	NULL	NULL
b8659c96-0c0f-42da-8a14-75bfa9a45fed	0f60d8ac-94a2-488b-9208-96106297c282	4CDDCF62-E2D0-4359-8FB4-A53D8533D2A3	808138	12	8d38cd5c-a4d5-4a85-a451-5074a5e85774	b500a5f7-fce9-4d2b-8277-dac6f2fb1f4f											44	11	103	38	08:45:00	44	08:50:00	1	5	40	8d38cd5c-a4d5-4a85-a451-5074a5e85774	0f60d8ac-94a2-488b-9208-96106297c282	11	103	0	1200	1200D17	NULL	NULL
22c3b585-aeff-4e31-9e6c-e7264e8a0df3	0f60d8ac-94a2-488b-9208-96106297c282	9D52E496-C85A-4B7E-92C5-71CD4B7E9908	808138	12	8d38cd5c-a4d5-4a85-a451-5074a5e85774	fc532b0a-fe47-4ea5-890d-f1f67310dc05											49	11	103	44	09:30:00	49	09:35:00	1	5	40	8d38cd5c-a4d5-4a85-a451-5074a5e85774	0f60d8ac-94a2-488b-9208-96106297c282	11	103	0	1200	1200D17	NULL	NULL
73d2b84f-36f1-4d7b-91b0-5e910aedfc26	0f60d8ac-94a2-488b-9208-96106297c282	4CDDCF62-E2D0-4359-8FB4-A53D8533D2A3	808138	12	8d38cd5c-a4d5-4a85-a451-5074a5e85774	87a6c003-c1c1-4df0-a590-104569209f7d											62	11	103	56	10:15:00	NULL	10:15:00	7	0	5	8d38cd5c-a4d5-4a85-a451-5074a5e85774	0f60d8ac-94a2-488b-9208-96106297c282	11	103	0	1200	1200D17	NULL	NULL
d1fe7c83-adf0-4d1f-8eee-e511b74538e8	0f60d8ac-94a2-488b-9208-96106297c282	D0B2AE88-A86F-4B8D-8F9E-F0BD36FDDF3C	808138	12	8d38cd5c-a4d5-4a85-a451-5074a5e85774	fa102f8a-ccf8-49b6-bfda-30f0b1e9bd67											19	11	103	NULL	99:99	NULL	17:00:00	7	0	5	8d38cd5c-a4d5-4a85-a451-5074a5e85774	0f60d8ac-94a2-488b-9208-96106297c282	11	103	5	1200	1200D17	NULL	NULL
8fd002cd-8087-4af0-aaa1-e6bf4d9dbd6c	0f60d8ac-94a2-488b-9208-96106297c282	4CDDCF62-E2D0-4359-8FB4-A53D8533D2A3	808138	12	8d38cd5c-a4d5-4a85-a451-5074a5e85774	b500a5f7-fce9-4d2b-8277-dac6f2fb1f4f											115	11	103	110	17:05:00	107	17:05:00	1	5	40	8d38cd5c-a4d5-4a85-a451-5074a5e85774	0f60d8ac-94a2-488b-9208-96106297c282	11	103	0	1200	1200D17	NULL	NULL
5d8c96e1-7645-4a31-ae9b-8041eea46294	0f60d8ac-94a2-488b-9208-96106297c282	9D52E496-C85A-4B7E-92C5-71CD4B7E9908	808138	12	8d38cd5c-a4d5-4a85-a451-5074a5e85774	fc532b0a-fe47-4ea5-890d-f1f67310dc05											114	11	103	107	17:45:00	112	17:50:00	1	5	40	8d38cd5c-a4d5-4a85-a451-5074a5e85774	0f60d8ac-94a2-488b-9208-96106297c282	11	103	0	1200	1200D17	NULL	NULL
652fe5eb-e13b-488e-82b3-299ab82eda2c	0f60d8ac-94a2-488b-9208-96106297c282	4CDDCF62-E2D0-4359-8FB4-A53D8533D2A3	808138	12	8d38cd5c-a4d5-4a85-a451-5074a5e85774	b500a5f7-fce9-4d2b-8277-dac6f2fb1f4f											133	11	103	127	18:30:00	125	18:35:00	1	5	40	8d38cd5c-a4d5-4a85-a451-5074a5e85774	0f60d8ac-94a2-488b-9208-96106297c282	11	103	0	1200	1200D17	NULL	NULL
56b238b3-bbc8-4dbd-9661-e13fe3b31824	0f60d8ac-94a2-488b-9208-96106297c282	9D52E496-C85A-4B7E-92C5-71CD4B7E9908	808138	12	8d38cd5c-a4d5-4a85-a451-5074a5e85774	fc532b0a-fe47-4ea5-890d-f1f67310dc05											132	11	103	125	19:15:00	130	19:20:00	1	5	40	8d38cd5c-a4d5-4a85-a451-5074a5e85774	0f60d8ac-94a2-488b-9208-96106297c282	11	103	0	1200	1200D17	NULL	NULL
c8e1c171-d8b7-46e6-a3c6-3d75793ff239	0f60d8ac-94a2-488b-9208-96106297c282	4CDDCF62-E2D0-4359-8FB4-A53D8533D2A3	808138	12	8d38cd5c-a4d5-4a85-a451-5074a5e85774	87a6c003-c1c1-4df0-a590-104569209f7d											151	11	103	145	20:00:00	NULL	20:00:00	7	0	5	8d38cd5c-a4d5-4a85-a451-5074a5e85774	0f60d8ac-94a2-488b-9208-96106297c282	11	103	0	1200	1200D17	NULL	NULL
bf13bfe4-d0bc-4c3d-81a9-44fc15e0dae6	0f60d8ac-94a2-488b-9208-96106297c282	D0B2AE88-A86F-4B8D-8F9E-F0BD36FDDF3C	808138	12	8d38cd5c-a4d5-4a85-a451-5074a5e85774	NULL											26	11	103	11	20:05:00	NULL	99:99	0	0	0	8d38cd5c-a4d5-4a85-a451-5074a5e85774	0f60d8ac-94a2-488b-9208-96106297c282	11	103	3	1200	1200D17	NULL	NULL
34e9908c-75e1-4e67-912a-f46be65dcaae	0f60d8ac-94a2-488b-9208-96106297c282	D0B2AE88-A86F-4B8D-8F9E-F0BD36FDDF3C	808138	12	8d38cd5c-a4d5-4a85-a451-5074a5e85774	NULL											11	11	103	4	10:20:00	NULL	99:99	0	0	0	8d38cd5c-a4d5-4a85-a451-5074a5e85774	0f60d8ac-94a2-488b-9208-96106297c282	11	103	2	1200	1200D17	NULL	NULL
6a1a8833-ac37-493a-82e1-6f19aa678e5b	0f60d8ac-94a2-488b-9208-96106297c282	D0B2AE88-A86F-4B8D-8F9E-F0BD36FDDF3C	808138	12	8d38cd5c-a4d5-4a85-a451-5074a5e85774	fa102f8a-ccf8-49b6-bfda-30f0b1e9bd67											4	12	103	NULL	99:99	NULL	05:50:00	7	0	5	8d38cd5c-a4d5-4a85-a451-5074a5e85774	0f60d8ac-94a2-488b-9208-96106297c282	12	103	0	1200	1200D17	NULL	NULL
98db3e48-2553-4fd3-8895-2a1792a3c0c0	0f60d8ac-94a2-488b-9208-96106297c282	4CDDCF62-E2D0-4359-8FB4-A53D8533D2A3	808138	12	8d38cd5c-a4d5-4a85-a451-5074a5e85774	00757533-4581-4933-8241-1a32b3cba841											9	12	103	5	05:55:00	9	05:55:00	1	5	35	8d38cd5c-a4d5-4a85-a451-5074a5e85774	0f60d8ac-94a2-488b-9208-96106297c282	12	103	0	1200	1200D17	NULL	NULL
f458bf34-9aa6-4e83-9ca9-e8d732c8aecb	0f60d8ac-94a2-488b-9208-96106297c282	9D52E496-C85A-4B7E-92C5-71CD4B7E9908	808138	12	8d38cd5c-a4d5-4a85-a451-5074a5e85774	d5bd267d-ef3a-498a-bd51-05cc104e4b49											14	12	103	9	06:30:00	14	06:40:00	1	5	35	8d38cd5c-a4d5-4a85-a451-5074a5e85774	0f60d8ac-94a2-488b-9208-96106297c282	12	103	0	1200	1200D17	NULL	NULL
72d58474-61fb-4a34-be80-7ed55395f973	0f60d8ac-94a2-488b-9208-96106297c282	4CDDCF62-E2D0-4359-8FB4-A53D8533D2A3	808138	12	8d38cd5c-a4d5-4a85-a451-5074a5e85774	b500a5f7-fce9-4d2b-8277-dac6f2fb1f4f											27	12	103	21	07:15:00	27	07:25:00	1	5	40	8d38cd5c-a4d5-4a85-a451-5074a5e85774	0f60d8ac-94a2-488b-9208-96106297c282	12	103	0	1200	1200D17	NULL	NULL
d9afd3ff-4703-45f9-8958-6f91cc23042e	0f60d8ac-94a2-488b-9208-96106297c282	9D52E496-C85A-4B7E-92C5-71CD4B7E9908	808138	12	8d38cd5c-a4d5-4a85-a451-5074a5e85774	fc532b0a-fe47-4ea5-890d-f1f67310dc05											32	12	103	27	08:05:00	32	08:10:00	1	5	40	8d38cd5c-a4d5-4a85-a451-5074a5e85774	0f60d8ac-94a2-488b-9208-96106297c282	12	103	0	1200	1200D17	NULL	NULL
6f0c8b69-bf15-491c-b0ac-96f9989ae8f0	0f60d8ac-94a2-488b-9208-96106297c282	4CDDCF62-E2D0-4359-8FB4-A53D8533D2A3	808138	12	8d38cd5c-a4d5-4a85-a451-5074a5e85774	b500a5f7-fce9-4d2b-8277-dac6f2fb1f4f											45	12	103	39	08:50:00	45	08:55:00	1	5	40	8d38cd5c-a4d5-4a85-a451-5074a5e85774	0f60d8ac-94a2-488b-9208-96106297c282	12	103	0	1200	1200D17	NULL	NULL
cb258eb0-2de3-4fc7-a038-f9b5a6a87c5a	0f60d8ac-94a2-488b-9208-96106297c282	9D52E496-C85A-4B7E-92C5-71CD4B7E9908	808138	12	8d38cd5c-a4d5-4a85-a451-5074a5e85774	fc532b0a-fe47-4ea5-890d-f1f67310dc05											50	12	103	45	09:35:00	50	09:40:00	1	5	40	8d38cd5c-a4d5-4a85-a451-5074a5e85774	0f60d8ac-94a2-488b-9208-96106297c282	12	103	0	1200	1200D17	NULL	NULL
ed4ed154-f942-460b-8470-f62f47ec532e	0f60d8ac-94a2-488b-9208-96106297c282	4CDDCF62-E2D0-4359-8FB4-A53D8533D2A3	808138	12	8d38cd5c-a4d5-4a85-a451-5074a5e85774	87a6c003-c1c1-4df0-a590-104569209f7d											63	12	103	57	10:20:00	NULL	10:20:00	7	0	5	8d38cd5c-a4d5-4a85-a451-5074a5e85774	0f60d8ac-94a2-488b-9208-96106297c282	12	103	0	1200	1200D17	NULL	NULL
b6bdb335-c52b-499c-afae-d101f48e942d	0f60d8ac-94a2-488b-9208-96106297c282	D0B2AE88-A86F-4B8D-8F9E-F0BD36FDDF3C	808138	12	8d38cd5c-a4d5-4a85-a451-5074a5e85774	fa102f8a-ccf8-49b6-bfda-30f0b1e9bd67											20	12	103	NULL	99:99	NULL	17:05:00	7	0	5	8d38cd5c-a4d5-4a85-a451-5074a5e85774	0f60d8ac-94a2-488b-9208-96106297c282	12	103	5	1200	1200D17	NULL	NULL
473242cc-4fdf-4282-8543-064342be37de	0f60d8ac-94a2-488b-9208-96106297c282	4CDDCF62-E2D0-4359-8FB4-A53D8533D2A3	808138	12	8d38cd5c-a4d5-4a85-a451-5074a5e85774	b500a5f7-fce9-4d2b-8277-dac6f2fb1f4f											116	12	103	111	17:10:00	108	17:10:00	1	5	40	8d38cd5c-a4d5-4a85-a451-5074a5e85774	0f60d8ac-94a2-488b-9208-96106297c282	12	103	0	1200	1200D17	NULL	NULL
5ccd2bfc-a7dc-496b-ac1f-810e9671ad48	0f60d8ac-94a2-488b-9208-96106297c282	9D52E496-C85A-4B7E-92C5-71CD4B7E9908	808138	12	8d38cd5c-a4d5-4a85-a451-5074a5e85774	fc532b0a-fe47-4ea5-890d-f1f67310dc05											115	12	103	108	17:50:00	113	17:55:00	1	5	40	8d38cd5c-a4d5-4a85-a451-5074a5e85774	0f60d8ac-94a2-488b-9208-96106297c282	12	103	0	1200	1200D17	NULL	NULL
ec94134f-874c-48c3-bd25-11ddcdfbe4cb	0f60d8ac-94a2-488b-9208-96106297c282	4CDDCF62-E2D0-4359-8FB4-A53D8533D2A3	808138	12	8d38cd5c-a4d5-4a85-a451-5074a5e85774	b500a5f7-fce9-4d2b-8277-dac6f2fb1f4f											134	12	103	128	18:35:00	126	18:40:00	1	5	40	8d38cd5c-a4d5-4a85-a451-5074a5e85774	0f60d8ac-94a2-488b-9208-96106297c282	12	103	0	1200	1200D17	NULL	NULL
a822187d-c526-4375-b3de-7eeed583cc59	0f60d8ac-94a2-488b-9208-96106297c282	9D52E496-C85A-4B7E-92C5-71CD4B7E9908	808138	12	8d38cd5c-a4d5-4a85-a451-5074a5e85774	fc532b0a-fe47-4ea5-890d-f1f67310dc05											133	12	103	126	19:20:00	131	19:25:00	1	5	40	8d38cd5c-a4d5-4a85-a451-5074a5e85774	0f60d8ac-94a2-488b-9208-96106297c282	12	103	0	1200	1200D17	NULL	NULL
7032ccb0-1525-47e4-bfd3-fd6098d83782	0f60d8ac-94a2-488b-9208-96106297c282	4CDDCF62-E2D0-4359-8FB4-A53D8533D2A3	808138	12	8d38cd5c-a4d5-4a85-a451-5074a5e85774	87a6c003-c1c1-4df0-a590-104569209f7d											152	12	103	146	20:05:00	NULL	20:05:00	7	0	5	8d38cd5c-a4d5-4a85-a451-5074a5e85774	0f60d8ac-94a2-488b-9208-96106297c282	12	103	0	1200	1200D17	NULL	NULL
1d9bbbbc-05ee-44b1-92ea-02f3b81efaae	0f60d8ac-94a2-488b-9208-96106297c282	D0B2AE88-A86F-4B8D-8F9E-F0BD36FDDF3C	808138	12	8d38cd5c-a4d5-4a85-a451-5074a5e85774	NULL											27	12	103	12	20:10:00	NULL	99:99	0	0	0	8d38cd5c-a4d5-4a85-a451-5074a5e85774	0f60d8ac-94a2-488b-9208-96106297c282	12	103	3	1200	1200D17	NULL	NULL
faa7179b-8905-46fd-80b7-63fa5014eb77	0f60d8ac-94a2-488b-9208-96106297c282	D0B2AE88-A86F-4B8D-8F9E-F0BD36FDDF3C	808138	12	8d38cd5c-a4d5-4a85-a451-5074a5e85774	NULL											12	12	103	5	10:25:00	NULL	99:99	0	0	0	8d38cd5c-a4d5-4a85-a451-5074a5e85774	0f60d8ac-94a2-488b-9208-96106297c282	12	103	2	1200	1200D17	NULL	NULL
1876fda6-a06c-4d8d-8af2-72c96cf2b128	0f60d8ac-94a2-488b-9208-96106297c282	9D52E496-C85A-4B7E-92C5-71CD4B7E9908	808138	12	8d38cd5c-a4d5-4a85-a451-5074a5e85774	d5bd267d-ef3a-498a-bd51-05cc104e4b49											2	13	101	NULL	99:99	2	05:15:00	1	15	35	8d38cd5c-a4d5-4a85-a451-5074a5e85774	0f60d8ac-94a2-488b-9208-96106297c282	13	101	0	1200	1200D17	NULL	NULL
fa4ad6cd-5e7a-48a3-807f-20363b9f1816	0f60d8ac-94a2-488b-9208-96106297c282	4CDDCF62-E2D0-4359-8FB4-A53D8533D2A3	808138	12	8d38cd5c-a4d5-4a85-a451-5074a5e85774	00757533-4581-4933-8241-1a32b3cba841											10	13	101	4	05:50:00	10	06:00:00	1	5	35	8d38cd5c-a4d5-4a85-a451-5074a5e85774	0f60d8ac-94a2-488b-9208-96106297c282	13	101	0	1200	1200D17	NULL	NULL
b53f22d6-30b6-4e26-8c27-c8669a04cfe8	0f60d8ac-94a2-488b-9208-96106297c282	9D52E496-C85A-4B7E-92C5-71CD4B7E9908	808138	12	8d38cd5c-a4d5-4a85-a451-5074a5e85774	d5bd267d-ef3a-498a-bd51-05cc104e4b49											15	13	101	10	06:35:00	15	06:45:00	1	5	35	8d38cd5c-a4d5-4a85-a451-5074a5e85774	0f60d8ac-94a2-488b-9208-96106297c282	13	101	0	1200	1200D17	NULL	NULL
ad27f216-f58e-40e2-bf76-bcb5ba8cb52c	0f60d8ac-94a2-488b-9208-96106297c282	4CDDCF62-E2D0-4359-8FB4-A53D8533D2A3	808138	12	8d38cd5c-a4d5-4a85-a451-5074a5e85774	b500a5f7-fce9-4d2b-8277-dac6f2fb1f4f											28	13	101	22	07:20:00	28	07:30:00	1	5	40	8d38cd5c-a4d5-4a85-a451-5074a5e85774	0f60d8ac-94a2-488b-9208-96106297c282	13	101	0	1200	1200D17	NULL	NULL
9072c602-d944-49f9-a305-b1e31ae4f7ec	0f60d8ac-94a2-488b-9208-96106297c282	9D52E496-C85A-4B7E-92C5-71CD4B7E9908	808138	12	8d38cd5c-a4d5-4a85-a451-5074a5e85774	fc532b0a-fe47-4ea5-890d-f1f67310dc05											33	13	101	28	08:10:00	33	08:15:00	1	5	40	8d38cd5c-a4d5-4a85-a451-5074a5e85774	0f60d8ac-94a2-488b-9208-96106297c282	13	101	0	1200	1200D17	NULL	NULL
8ba9f10f-d9e0-43c2-81d1-697986843ab8	0f60d8ac-94a2-488b-9208-96106297c282	4CDDCF62-E2D0-4359-8FB4-A53D8533D2A3	808138	12	8d38cd5c-a4d5-4a85-a451-5074a5e85774	b500a5f7-fce9-4d2b-8277-dac6f2fb1f4f											46	13	101	40	08:55:00	46	09:00:00	1	5	40	8d38cd5c-a4d5-4a85-a451-5074a5e85774	0f60d8ac-94a2-488b-9208-96106297c282	13	101	0	1200	1200D17	NULL	NULL
eea35cf5-d696-4599-a3eb-55ce1414d308	0f60d8ac-94a2-488b-9208-96106297c282	9D52E496-C85A-4B7E-92C5-71CD4B7E9908	808138	12	8d38cd5c-a4d5-4a85-a451-5074a5e85774	fc532b0a-fe47-4ea5-890d-f1f67310dc05											51	13	101	46	09:40:00	51	09:47:00	1	7	40	8d38cd5c-a4d5-4a85-a451-5074a5e85774	0f60d8ac-94a2-488b-9208-96106297c282	13	101	0	1200	1200D17	NULL	NULL
9e2febfb-5ede-418a-951b-389f82f5df42	0f60d8ac-94a2-488b-9208-96106297c282	4CDDCF62-E2D0-4359-8FB4-A53D8533D2A3	808138	12	8d38cd5c-a4d5-4a85-a451-5074a5e85774	b500a5f7-fce9-4d2b-8277-dac6f2fb1f4f											64	13	101	58	10:27:00	59	10:31:00	1	7	40	8d38cd5c-a4d5-4a85-a451-5074a5e85774	0f60d8ac-94a2-488b-9208-96106297c282	13	101	0	1200	1200D17	NULL	NULL
da0da7b8-5b36-4441-9f81-e6e9f2e2ea5a	0f60d8ac-94a2-488b-9208-96106297c282	9D52E496-C85A-4B7E-92C5-71CD4B7E9908	808138	12	8d38cd5c-a4d5-4a85-a451-5074a5e85774	fc532b0a-fe47-4ea5-890d-f1f67310dc05											64	13	101	59	11:11:00	64	11:18:00	1	7	40	8d38cd5c-a4d5-4a85-a451-5074a5e85774	0f60d8ac-94a2-488b-9208-96106297c282	13	101	0	1200	1200D17	NULL	NULL
a0120eaf-e175-443c-a373-eb27ef66330c	0f60d8ac-94a2-488b-9208-96106297c282	4CDDCF62-E2D0-4359-8FB4-A53D8533D2A3	808138	12	8d38cd5c-a4d5-4a85-a451-5074a5e85774	b500a5f7-fce9-4d2b-8277-dac6f2fb1f4f											77	13	101	71	11:58:00	72	12:02:00	1	7	40	8d38cd5c-a4d5-4a85-a451-5074a5e85774	0f60d8ac-94a2-488b-9208-96106297c282	13	101	0	1200	1200D17	NULL	NULL
1c0fbc4a-9ce7-4af0-b890-86c64eb57b29	0f60d8ac-94a2-488b-9208-96106297c282	9D52E496-C85A-4B7E-92C5-71CD4B7E9908	808138	12	8d38cd5c-a4d5-4a85-a451-5074a5e85774	fc532b0a-fe47-4ea5-890d-f1f67310dc05											98	13	105	NULL	99:99	96	16:24:00	1	8	40	8d38cd5c-a4d5-4a85-a451-5074a5e85774	0f60d8ac-94a2-488b-9208-96106297c282	13	105	5	1200	1200D17	NULL	NULL
f1a7158c-8be7-407c-b42b-111af55313bc	0f60d8ac-94a2-488b-9208-96106297c282	4CDDCF62-E2D0-4359-8FB4-A53D8533D2A3	808138	12	8d38cd5c-a4d5-4a85-a451-5074a5e85774	b500a5f7-fce9-4d2b-8277-dac6f2fb1f4f											117	13	105	109	17:04:00	109	17:15:00	1	5	40	8d38cd5c-a4d5-4a85-a451-5074a5e85774	0f60d8ac-94a2-488b-9208-96106297c282	13	105	0	1200	1200D17	NULL	NULL
4ce82aa4-0b84-4212-875c-63fec4ec9208	0f60d8ac-94a2-488b-9208-96106297c282	9D52E496-C85A-4B7E-92C5-71CD4B7E9908	808138	12	8d38cd5c-a4d5-4a85-a451-5074a5e85774	fc532b0a-fe47-4ea5-890d-f1f67310dc05											116	13	105	109	17:55:00	114	18:00:00	1	5	40	8d38cd5c-a4d5-4a85-a451-5074a5e85774	0f60d8ac-94a2-488b-9208-96106297c282	13	105	0	1200	1200D17	NULL	NULL
a7cff515-1982-4326-8a76-a007100a5565	0f60d8ac-94a2-488b-9208-96106297c282	4CDDCF62-E2D0-4359-8FB4-A53D8533D2A3	808138	12	8d38cd5c-a4d5-4a85-a451-5074a5e85774	b500a5f7-fce9-4d2b-8277-dac6f2fb1f4f											135	13	105	129	18:40:00	127	18:45:00	1	5	40	8d38cd5c-a4d5-4a85-a451-5074a5e85774	0f60d8ac-94a2-488b-9208-96106297c282	13	105	0	1200	1200D17	NULL	NULL
ec0ddd97-6d96-4006-b5dd-c8b32ce06af6	0f60d8ac-94a2-488b-9208-96106297c282	9D52E496-C85A-4B7E-92C5-71CD4B7E9908	808138	12	8d38cd5c-a4d5-4a85-a451-5074a5e85774	fc532b0a-fe47-4ea5-890d-f1f67310dc05											134	13	105	127	19:25:00	132	19:30:00	1	5	40	8d38cd5c-a4d5-4a85-a451-5074a5e85774	0f60d8ac-94a2-488b-9208-96106297c282	13	105	0	1200	1200D17	NULL	NULL
e82d5839-31b7-4020-a1bf-d520c4f81a52	0f60d8ac-94a2-488b-9208-96106297c282	4CDDCF62-E2D0-4359-8FB4-A53D8533D2A3	808138	12	8d38cd5c-a4d5-4a85-a451-5074a5e85774	00757533-4581-4933-8241-1a32b3cba841											153	13	105	147	20:10:00	141	20:13:00	1	7	35	8d38cd5c-a4d5-4a85-a451-5074a5e85774	0f60d8ac-94a2-488b-9208-96106297c282	13	105	0	1200	1200D17	NULL	NULL
47d97ae0-6b54-4bfb-a63d-0c5b85876574	0f60d8ac-94a2-488b-9208-96106297c282	9D52E496-C85A-4B7E-92C5-71CD4B7E9908	808138	12	8d38cd5c-a4d5-4a85-a451-5074a5e85774	d5bd267d-ef3a-498a-bd51-05cc104e4b49											148	13	105	141	20:48:00	146	20:56:00	1	7	35	8d38cd5c-a4d5-4a85-a451-5074a5e85774	0f60d8ac-94a2-488b-9208-96106297c282	13	105	0	1200	1200D17	NULL	NULL
6a01b025-9261-43ef-9f9f-8594e95a6e1a	0f60d8ac-94a2-488b-9208-96106297c282	4CDDCF62-E2D0-4359-8FB4-A53D8533D2A3	808138	12	8d38cd5c-a4d5-4a85-a451-5074a5e85774	00757533-4581-4933-8241-1a32b3cba841											167	13	105	161	21:31:00	150	21:38:00	1	14	35	8d38cd5c-a4d5-4a85-a451-5074a5e85774	0f60d8ac-94a2-488b-9208-96106297c282	13	105	0	1200	1200D17	NULL	NULL
b2135002-1cb4-487e-9013-8a3cb318afc9	0f60d8ac-94a2-488b-9208-96106297c282	9D52E496-C85A-4B7E-92C5-71CD4B7E9908	808138	12	8d38cd5c-a4d5-4a85-a451-5074a5e85774	d5bd267d-ef3a-498a-bd51-05cc104e4b49											157	13	105	150	22:13:00	152	22:16:00	1	14	35	8d38cd5c-a4d5-4a85-a451-5074a5e85774	0f60d8ac-94a2-488b-9208-96106297c282	13	105	0	1200	1200D17	NULL	NULL
560cde03-54e0-4da5-803c-19dc83423028	0f60d8ac-94a2-488b-9208-96106297c282	4CDDCF62-E2D0-4359-8FB4-A53D8533D2A3	808138	12	8d38cd5c-a4d5-4a85-a451-5074a5e85774	00757533-4581-4933-8241-1a32b3cba841											173	13	105	167	22:51:00	155	23:00:00	1	18	35	8d38cd5c-a4d5-4a85-a451-5074a5e85774	0f60d8ac-94a2-488b-9208-96106297c282	13	105	0	1200	1200D17	NULL	NULL
ea352c09-584c-452b-b709-df6d2fd80727	0f60d8ac-94a2-488b-9208-96106297c282	9D52E496-C85A-4B7E-92C5-71CD4B7E9908	808138	12	8d38cd5c-a4d5-4a85-a451-5074a5e85774	NULL											77	13	101	72	12:42:00	NULL	99:99	0	0	0	8d38cd5c-a4d5-4a85-a451-5074a5e85774	0f60d8ac-94a2-488b-9208-96106297c282	13	101	2	1200	1200D17	NULL	NULL
e3fe8b4f-6a71-402f-b28a-3a6bfa6f9cf8	0f60d8ac-94a2-488b-9208-96106297c282	9D52E496-C85A-4B7E-92C5-71CD4B7E9908	808138	12	8d38cd5c-a4d5-4a85-a451-5074a5e85774	NULL											162	13	105	155	23:35:00	NULL	99:99	0	0	0	8d38cd5c-a4d5-4a85-a451-5074a5e85774	0f60d8ac-94a2-488b-9208-96106297c282	13	105	3	1200	1200D17	NULL	NULL
f262310c-194a-4689-811e-1a174c10455f	0f60d8ac-94a2-488b-9208-96106297c282	D0B2AE88-A86F-4B8D-8F9E-F0BD36FDDF3C	808138	12	8d38cd5c-a4d5-4a85-a451-5074a5e85774	fa102f8a-ccf8-49b6-bfda-30f0b1e9bd67											5	14	101	NULL	99:99	NULL	06:00:00	7	0	5	8d38cd5c-a4d5-4a85-a451-5074a5e85774	0f60d8ac-94a2-488b-9208-96106297c282	14	101	0	1200	1200D17	NULL	NULL
421cd832-946c-427c-bb1a-fff4d0ef4e11	0f60d8ac-94a2-488b-9208-96106297c282	4CDDCF62-E2D0-4359-8FB4-A53D8533D2A3	808138	12	8d38cd5c-a4d5-4a85-a451-5074a5e85774	00757533-4581-4933-8241-1a32b3cba841											11	14	101	6	06:05:00	11	06:05:00	1	5	35	8d38cd5c-a4d5-4a85-a451-5074a5e85774	0f60d8ac-94a2-488b-9208-96106297c282	14	101	0	1200	1200D17	NULL	NULL
0c88810e-f54e-4610-acca-7835f9ce25aa	0f60d8ac-94a2-488b-9208-96106297c282	9D52E496-C85A-4B7E-92C5-71CD4B7E9908	808138	12	8d38cd5c-a4d5-4a85-a451-5074a5e85774	d5bd267d-ef3a-498a-bd51-05cc104e4b49											16	14	101	11	06:40:00	16	06:50:00	1	5	35	8d38cd5c-a4d5-4a85-a451-5074a5e85774	0f60d8ac-94a2-488b-9208-96106297c282	14	101	0	1200	1200D17	NULL	NULL
73feeacc-f835-4267-8023-e250f717d32d	0f60d8ac-94a2-488b-9208-96106297c282	4CDDCF62-E2D0-4359-8FB4-A53D8533D2A3	808138	12	8d38cd5c-a4d5-4a85-a451-5074a5e85774	b500a5f7-fce9-4d2b-8277-dac6f2fb1f4f											29	14	101	23	07:25:00	29	07:35:00	1	5	40	8d38cd5c-a4d5-4a85-a451-5074a5e85774	0f60d8ac-94a2-488b-9208-96106297c282	14	101	0	1200	1200D17	NULL	NULL
a9538d3b-abda-49f9-9664-69d48c44474d	0f60d8ac-94a2-488b-9208-96106297c282	9D52E496-C85A-4B7E-92C5-71CD4B7E9908	808138	12	8d38cd5c-a4d5-4a85-a451-5074a5e85774	fc532b0a-fe47-4ea5-890d-f1f67310dc05											34	14	101	29	08:15:00	34	08:20:00	1	5	40	8d38cd5c-a4d5-4a85-a451-5074a5e85774	0f60d8ac-94a2-488b-9208-96106297c282	14	101	0	1200	1200D17	NULL	NULL
b8e3196d-9f02-4aba-bd0a-028296f1e43c	0f60d8ac-94a2-488b-9208-96106297c282	4CDDCF62-E2D0-4359-8FB4-A53D8533D2A3	808138	12	8d38cd5c-a4d5-4a85-a451-5074a5e85774	b500a5f7-fce9-4d2b-8277-dac6f2fb1f4f											47	14	101	41	09:00:00	47	09:07:00	1	7	40	8d38cd5c-a4d5-4a85-a451-5074a5e85774	0f60d8ac-94a2-488b-9208-96106297c282	14	101	0	1200	1200D17	NULL	NULL
0fe43568-e1de-4150-9d9b-660e9ad99cae	0f60d8ac-94a2-488b-9208-96106297c282	9D52E496-C85A-4B7E-92C5-71CD4B7E9908	808138	12	8d38cd5c-a4d5-4a85-a451-5074a5e85774	fc532b0a-fe47-4ea5-890d-f1f67310dc05											52	14	101	47	09:47:00	52	09:54:00	1	7	40	8d38cd5c-a4d5-4a85-a451-5074a5e85774	0f60d8ac-94a2-488b-9208-96106297c282	14	101	0	1200	1200D17	NULL	NULL
b5d919dd-435e-43f1-a10c-f6fa8e5f5016	0f60d8ac-94a2-488b-9208-96106297c282	4CDDCF62-E2D0-4359-8FB4-A53D8533D2A3	808138	12	8d38cd5c-a4d5-4a85-a451-5074a5e85774	b500a5f7-fce9-4d2b-8277-dac6f2fb1f4f											65	14	101	59	10:34:00	60	10:38:00	1	7	40	8d38cd5c-a4d5-4a85-a451-5074a5e85774	0f60d8ac-94a2-488b-9208-96106297c282	14	101	0	1200	1200D17	NULL	NULL
af29e768-d3cf-4185-a14a-b15de948b80c	0f60d8ac-94a2-488b-9208-96106297c282	9D52E496-C85A-4B7E-92C5-71CD4B7E9908	808138	12	8d38cd5c-a4d5-4a85-a451-5074a5e85774	fc532b0a-fe47-4ea5-890d-f1f67310dc05											65	14	101	60	11:18:00	65	11:25:00	1	7	40	8d38cd5c-a4d5-4a85-a451-5074a5e85774	0f60d8ac-94a2-488b-9208-96106297c282	14	101	0	1200	1200D17	NULL	NULL
bc84eab3-37d7-4959-a7f8-94c80328f798	0f60d8ac-94a2-488b-9208-96106297c282	4CDDCF62-E2D0-4359-8FB4-A53D8533D2A3	808138	12	8d38cd5c-a4d5-4a85-a451-5074a5e85774	b500a5f7-fce9-4d2b-8277-dac6f2fb1f4f											78	14	101	72	12:05:00	73	12:10:00	1	8	40	8d38cd5c-a4d5-4a85-a451-5074a5e85774	0f60d8ac-94a2-488b-9208-96106297c282	14	101	0	1200	1200D17	NULL	NULL
1424f0fe-1d54-467a-8ad1-3ac8ea00696a	0f60d8ac-94a2-488b-9208-96106297c282	9D52E496-C85A-4B7E-92C5-71CD4B7E9908	808138	12	8d38cd5c-a4d5-4a85-a451-5074a5e85774	fc532b0a-fe47-4ea5-890d-f1f67310dc05											78	14	101	73	12:50:00	76	12:54:00	1	10	40	8d38cd5c-a4d5-4a85-a451-5074a5e85774	0f60d8ac-94a2-488b-9208-96106297c282	14	101	0	1200	1200D17	NULL	NULL
06d1e1d4-cf88-4964-ae14-46077ce47044	0f60d8ac-94a2-488b-9208-96106297c282	4CDDCF62-E2D0-4359-8FB4-A53D8533D2A3	808138	12	8d38cd5c-a4d5-4a85-a451-5074a5e85774	87a6c003-c1c1-4df0-a590-104569209f7d											89	14	101	83	13:34:00	NULL	13:34:00	7	0	5	8d38cd5c-a4d5-4a85-a451-5074a5e85774	0f60d8ac-94a2-488b-9208-96106297c282	14	101	0	1200	1200D17	NULL	NULL
ded5cd60-e6cd-4a79-83d5-af38d652f8cd	0f60d8ac-94a2-488b-9208-96106297c282	D0B2AE88-A86F-4B8D-8F9E-F0BD36FDDF3C	808138	12	8d38cd5c-a4d5-4a85-a451-5074a5e85774	fa102f8a-ccf8-49b6-bfda-30f0b1e9bd67											21	14	105	NULL	99:99	NULL	15:25:00	7	0	5	8d38cd5c-a4d5-4a85-a451-5074a5e85774	0f60d8ac-94a2-488b-9208-96106297c282	14	105	5	1200	1200D17	NULL	NULL
ce752c2c-3267-4f55-b02f-d8f386125671	0f60d8ac-94a2-488b-9208-96106297c282	4CDDCF62-E2D0-4359-8FB4-A53D8533D2A3	808138	12	8d38cd5c-a4d5-4a85-a451-5074a5e85774	b500a5f7-fce9-4d2b-8277-dac6f2fb1f4f											100	14	105	95	15:30:00	92	15:30:00	1	8	40	8d38cd5c-a4d5-4a85-a451-5074a5e85774	0f60d8ac-94a2-488b-9208-96106297c282	14	105	0	1200	1200D17	NULL	NULL
80d721dc-ec10-482f-bea3-3627cc79c9d7	0f60d8ac-94a2-488b-9208-96106297c282	9D52E496-C85A-4B7E-92C5-71CD4B7E9908	808138	12	8d38cd5c-a4d5-4a85-a451-5074a5e85774	fc532b0a-fe47-4ea5-890d-f1f67310dc05											99	14	105	92	16:10:00	97	16:32:00	1	8	40	8d38cd5c-a4d5-4a85-a451-5074a5e85774	0f60d8ac-94a2-488b-9208-96106297c282	14	105	0	1200	1200D17	NULL	NULL
9c57e409-5a2f-4e5a-b605-ee1bf67a4004	0f60d8ac-94a2-488b-9208-96106297c282	4CDDCF62-E2D0-4359-8FB4-A53D8533D2A3	808138	12	8d38cd5c-a4d5-4a85-a451-5074a5e85774	b500a5f7-fce9-4d2b-8277-dac6f2fb1f4f											118	14	105	112	17:12:00	110	17:20:00	1	5	40	8d38cd5c-a4d5-4a85-a451-5074a5e85774	0f60d8ac-94a2-488b-9208-96106297c282	14	105	0	1200	1200D17	NULL	NULL
5b9cbe86-9736-4b80-863f-e03ebfdf6851	0f60d8ac-94a2-488b-9208-96106297c282	9D52E496-C85A-4B7E-92C5-71CD4B7E9908	808138	12	8d38cd5c-a4d5-4a85-a451-5074a5e85774	fc532b0a-fe47-4ea5-890d-f1f67310dc05											117	14	105	110	18:00:00	115	18:05:00	1	5	40	8d38cd5c-a4d5-4a85-a451-5074a5e85774	0f60d8ac-94a2-488b-9208-96106297c282	14	105	0	1200	1200D17	NULL	NULL
a35b17ad-8608-4133-a93b-81fa0b954168	0f60d8ac-94a2-488b-9208-96106297c282	4CDDCF62-E2D0-4359-8FB4-A53D8533D2A3	808138	12	8d38cd5c-a4d5-4a85-a451-5074a5e85774	b500a5f7-fce9-4d2b-8277-dac6f2fb1f4f											136	14	105	130	18:45:00	128	18:50:00	1	5	40	8d38cd5c-a4d5-4a85-a451-5074a5e85774	0f60d8ac-94a2-488b-9208-96106297c282	14	105	0	1200	1200D17	NULL	NULL
381d7e13-18b3-44ac-93ea-6beca8714189	0f60d8ac-94a2-488b-9208-96106297c282	9D52E496-C85A-4B7E-92C5-71CD4B7E9908	808138	12	8d38cd5c-a4d5-4a85-a451-5074a5e85774	d5bd267d-ef3a-498a-bd51-05cc104e4b49											135	14	105	128	19:30:00	133	19:35:00	1	5	35	8d38cd5c-a4d5-4a85-a451-5074a5e85774	0f60d8ac-94a2-488b-9208-96106297c282	14	105	0	1200	1200D17	NULL	NULL
ea0f312c-5186-43cd-ae1e-c97eee1c760d	0f60d8ac-94a2-488b-9208-96106297c282	4CDDCF62-E2D0-4359-8FB4-A53D8533D2A3	808138	12	8d38cd5c-a4d5-4a85-a451-5074a5e85774	00757533-4581-4933-8241-1a32b3cba841											154	14	105	148	20:10:00	142	20:20:00	1	7	35	8d38cd5c-a4d5-4a85-a451-5074a5e85774	0f60d8ac-94a2-488b-9208-96106297c282	14	105	0	1200	1200D17	NULL	NULL
d154a0e6-97af-42e8-8aa1-3be8f3980b1b	0f60d8ac-94a2-488b-9208-96106297c282	9D52E496-C85A-4B7E-92C5-71CD4B7E9908	808138	12	8d38cd5c-a4d5-4a85-a451-5074a5e85774	d5bd267d-ef3a-498a-bd51-05cc104e4b49											149	14	105	142	20:55:00	147	21:03:00	1	7	35	8d38cd5c-a4d5-4a85-a451-5074a5e85774	0f60d8ac-94a2-488b-9208-96106297c282	14	105	0	1200	1200D17	NULL	NULL
54376d7a-9e44-4cb6-981c-b946447ac07b	0f60d8ac-94a2-488b-9208-96106297c282	4CDDCF62-E2D0-4359-8FB4-A53D8533D2A3	808138	12	8d38cd5c-a4d5-4a85-a451-5074a5e85774	00757533-4581-4933-8241-1a32b3cba841											168	14	105	162	21:38:00	151	21:53:00	1	15	35	8d38cd5c-a4d5-4a85-a451-5074a5e85774	0f60d8ac-94a2-488b-9208-96106297c282	14	105	0	1200	1200D17	NULL	NULL
ed099ec3-3d57-46b0-8d7e-e4f59e09c8f6	0f60d8ac-94a2-488b-9208-96106297c282	9D52E496-C85A-4B7E-92C5-71CD4B7E9908	808138	12	8d38cd5c-a4d5-4a85-a451-5074a5e85774	d5bd267d-ef3a-498a-bd51-05cc104e4b49											158	14	105	151	22:28:00	153	22:30:00	1	14	35	8d38cd5c-a4d5-4a85-a451-5074a5e85774	0f60d8ac-94a2-488b-9208-96106297c282	14	105	0	1200	1200D17	NULL	NULL
4fd96285-cced-4401-bccb-d2f76d4bd625	0f60d8ac-94a2-488b-9208-96106297c282	4CDDCF62-E2D0-4359-8FB4-A53D8533D2A3	808138	12	8d38cd5c-a4d5-4a85-a451-5074a5e85774	87a6c003-c1c1-4df0-a590-104569209f7d											174	14	105	168	23:05:00	NULL	23:05:00	7	0	5	8d38cd5c-a4d5-4a85-a451-5074a5e85774	0f60d8ac-94a2-488b-9208-96106297c282	14	105	0	1200	1200D17	NULL	NULL
8e1e84a4-55d6-4685-8fbc-056abf2dc7bc	0f60d8ac-94a2-488b-9208-96106297c282	D0B2AE88-A86F-4B8D-8F9E-F0BD36FDDF3C	808138	12	8d38cd5c-a4d5-4a85-a451-5074a5e85774	NULL											28	14	105	14	23:10:00	NULL	99:99	0	0	0	8d38cd5c-a4d5-4a85-a451-5074a5e85774	0f60d8ac-94a2-488b-9208-96106297c282	14	105	3	1200	1200D17	NULL	NULL
d27cb428-69e2-4a1d-8e60-8f5982e33ab7	0f60d8ac-94a2-488b-9208-96106297c282	D0B2AE88-A86F-4B8D-8F9E-F0BD36FDDF3C	808138	12	8d38cd5c-a4d5-4a85-a451-5074a5e85774	NULL											13	14	101	7	13:39:00	NULL	99:99	0	0	0	8d38cd5c-a4d5-4a85-a451-5074a5e85774	0f60d8ac-94a2-488b-9208-96106297c282	14	101	2	1200	1200D17	NULL	NULL
b833e226-df96-4e4a-b346-97d4c28cf1ee	0f60d8ac-94a2-488b-9208-96106297c282	4CDDCF62-E2D0-4359-8FB4-A53D8533D2A3	808138	12	8d38cd5c-a4d5-4a85-a451-5074a5e85774	00757533-4581-4933-8241-1a32b3cba841											12	15	101	NULL	99:99	12	06:10:00	1	5	35	8d38cd5c-a4d5-4a85-a451-5074a5e85774	0f60d8ac-94a2-488b-9208-96106297c282	15	101	0	1200	1200D17	NULL	NULL
eb4db8fa-cb44-4998-b684-4dc92d0ed264	0f60d8ac-94a2-488b-9208-96106297c282	9D52E496-C85A-4B7E-92C5-71CD4B7E9908	808138	12	8d38cd5c-a4d5-4a85-a451-5074a5e85774	d5bd267d-ef3a-498a-bd51-05cc104e4b49											17	15	101	12	06:45:00	17	06:55:00	1	5	35	8d38cd5c-a4d5-4a85-a451-5074a5e85774	0f60d8ac-94a2-488b-9208-96106297c282	15	101	0	1200	1200D17	NULL	NULL
1946f0a9-2aaf-4c99-906d-ae807a3e9fb2	0f60d8ac-94a2-488b-9208-96106297c282	4CDDCF62-E2D0-4359-8FB4-A53D8533D2A3	808138	12	8d38cd5c-a4d5-4a85-a451-5074a5e85774	b500a5f7-fce9-4d2b-8277-dac6f2fb1f4f											30	15	101	24	07:30:00	30	07:40:00	1	5	40	8d38cd5c-a4d5-4a85-a451-5074a5e85774	0f60d8ac-94a2-488b-9208-96106297c282	15	101	0	1200	1200D17	NULL	NULL
55dd7b41-e13c-4f32-8d66-64c6938b398d	0f60d8ac-94a2-488b-9208-96106297c282	9D52E496-C85A-4B7E-92C5-71CD4B7E9908	808138	12	8d38cd5c-a4d5-4a85-a451-5074a5e85774	fc532b0a-fe47-4ea5-890d-f1f67310dc05											35	15	101	30	08:20:00	35	08:25:00	1	5	40	8d38cd5c-a4d5-4a85-a451-5074a5e85774	0f60d8ac-94a2-488b-9208-96106297c282	15	101	0	1200	1200D17	NULL	NULL
b0b3759f-abf4-4e48-ac03-991e47203d95	0f60d8ac-94a2-488b-9208-96106297c282	4CDDCF62-E2D0-4359-8FB4-A53D8533D2A3	808138	12	8d38cd5c-a4d5-4a85-a451-5074a5e85774	b500a5f7-fce9-4d2b-8277-dac6f2fb1f4f											48	15	101	42	09:05:00	48	09:14:00	1	7	40	8d38cd5c-a4d5-4a85-a451-5074a5e85774	0f60d8ac-94a2-488b-9208-96106297c282	15	101	0	1200	1200D17	NULL	NULL
f6ab9a87-8389-4cc4-8fb4-ca94a6d7eba0	0f60d8ac-94a2-488b-9208-96106297c282	9D52E496-C85A-4B7E-92C5-71CD4B7E9908	808138	12	8d38cd5c-a4d5-4a85-a451-5074a5e85774	fc532b0a-fe47-4ea5-890d-f1f67310dc05											53	15	101	48	09:54:00	53	10:01:00	1	7	40	8d38cd5c-a4d5-4a85-a451-5074a5e85774	0f60d8ac-94a2-488b-9208-96106297c282	15	101	0	1200	1200D17	NULL	NULL
354cdf0e-5528-4fae-98b1-794943edaa49	0f60d8ac-94a2-488b-9208-96106297c282	4CDDCF62-E2D0-4359-8FB4-A53D8533D2A3	808138	12	8d38cd5c-a4d5-4a85-a451-5074a5e85774	b500a5f7-fce9-4d2b-8277-dac6f2fb1f4f											66	15	101	60	10:41:00	61	10:45:00	1	7	40	8d38cd5c-a4d5-4a85-a451-5074a5e85774	0f60d8ac-94a2-488b-9208-96106297c282	15	101	0	1200	1200D17	NULL	NULL
b89dd7a9-0e00-448c-99c0-54abb61bf713	0f60d8ac-94a2-488b-9208-96106297c282	9D52E496-C85A-4B7E-92C5-71CD4B7E9908	808138	12	8d38cd5c-a4d5-4a85-a451-5074a5e85774	fc532b0a-fe47-4ea5-890d-f1f67310dc05											66	15	101	61	11:25:00	66	11:32:00	1	7	40	8d38cd5c-a4d5-4a85-a451-5074a5e85774	0f60d8ac-94a2-488b-9208-96106297c282	15	101	0	1200	1200D17	NULL	NULL
07d70aa4-bb82-4560-9429-00512a36937d	0f60d8ac-94a2-488b-9208-96106297c282	4CDDCF62-E2D0-4359-8FB4-A53D8533D2A3	808138	12	8d38cd5c-a4d5-4a85-a451-5074a5e85774	b500a5f7-fce9-4d2b-8277-dac6f2fb1f4f											79	15	101	73	12:12:00	74	12:18:00	1	8	40	8d38cd5c-a4d5-4a85-a451-5074a5e85774	0f60d8ac-94a2-488b-9208-96106297c282	15	101	0	1200	1200D17	NULL	NULL
442a1ab2-4f16-4c72-9ce7-738fc833d11d	0f60d8ac-94a2-488b-9208-96106297c282	9D52E496-C85A-4B7E-92C5-71CD4B7E9908	808138	12	8d38cd5c-a4d5-4a85-a451-5074a5e85774	fc532b0a-fe47-4ea5-890d-f1f67310dc05											79	15	101	74	12:58:00	77	13:04:00	1	10	40	8d38cd5c-a4d5-4a85-a451-5074a5e85774	0f60d8ac-94a2-488b-9208-96106297c282	15	101	0	1200	1200D17	NULL	NULL
8e9f66eb-f99e-4521-9fd7-04de713e36ae	0f60d8ac-94a2-488b-9208-96106297c282	4CDDCF62-E2D0-4359-8FB4-A53D8533D2A3	808138	12	8d38cd5c-a4d5-4a85-a451-5074a5e85774	b500a5f7-fce9-4d2b-8277-dac6f2fb1f4f											90	15	105	84	13:44:00	83	14:05:00	1	15	40	8d38cd5c-a4d5-4a85-a451-5074a5e85774	0f60d8ac-94a2-488b-9208-96106297c282	15	105	5	1200	1200D17	NULL	NULL
ceb3eb6b-6742-4c18-aa75-b136d98a3a8a	0f60d8ac-94a2-488b-9208-96106297c282	9D52E496-C85A-4B7E-92C5-71CD4B7E9908	808138	12	8d38cd5c-a4d5-4a85-a451-5074a5e85774	fc532b0a-fe47-4ea5-890d-f1f67310dc05											88	15	105	83	14:45:00	86	14:48:00	1	12	40	8d38cd5c-a4d5-4a85-a451-5074a5e85774	0f60d8ac-94a2-488b-9208-96106297c282	15	105	0	1200	1200D17	NULL	NULL
eb36c2bf-cf3f-4a51-85df-8b59cbf9d06e	0f60d8ac-94a2-488b-9208-96106297c282	4CDDCF62-E2D0-4359-8FB4-A53D8533D2A3	808138	12	8d38cd5c-a4d5-4a85-a451-5074a5e85774	b500a5f7-fce9-4d2b-8277-dac6f2fb1f4f											101	15	105	94	15:28:00	93	15:38:00	1	8	40	8d38cd5c-a4d5-4a85-a451-5074a5e85774	0f60d8ac-94a2-488b-9208-96106297c282	15	105	0	1200	1200D17	NULL	NULL
91905fd4-2800-46df-8683-4f3eae3bffef	0f60d8ac-94a2-488b-9208-96106297c282	9D52E496-C85A-4B7E-92C5-71CD4B7E9908	808138	12	8d38cd5c-a4d5-4a85-a451-5074a5e85774	fc532b0a-fe47-4ea5-890d-f1f67310dc05											100	15	105	93	16:18:00	98	16:40:00	1	8	40	8d38cd5c-a4d5-4a85-a451-5074a5e85774	0f60d8ac-94a2-488b-9208-96106297c282	15	105	0	1200	1200D17	NULL	NULL
1a26aecf-1149-49b3-90d7-c3451618705b	0f60d8ac-94a2-488b-9208-96106297c282	4CDDCF62-E2D0-4359-8FB4-A53D8533D2A3	808138	12	8d38cd5c-a4d5-4a85-a451-5074a5e85774	b500a5f7-fce9-4d2b-8277-dac6f2fb1f4f											119	15	105	113	17:20:00	111	17:25:00	1	5	40	8d38cd5c-a4d5-4a85-a451-5074a5e85774	0f60d8ac-94a2-488b-9208-96106297c282	15	105	0	1200	1200D17	NULL	NULL
edf4b56e-caec-4f63-80b1-f0c601b18327	0f60d8ac-94a2-488b-9208-96106297c282	9D52E496-C85A-4B7E-92C5-71CD4B7E9908	808138	12	8d38cd5c-a4d5-4a85-a451-5074a5e85774	fc532b0a-fe47-4ea5-890d-f1f67310dc05											118	15	105	111	18:05:00	116	18:10:00	1	5	40	8d38cd5c-a4d5-4a85-a451-5074a5e85774	0f60d8ac-94a2-488b-9208-96106297c282	15	105	0	1200	1200D17	NULL	NULL
ca408847-e641-4995-a9d4-12a80dd3ad06	0f60d8ac-94a2-488b-9208-96106297c282	4CDDCF62-E2D0-4359-8FB4-A53D8533D2A3	808138	12	8d38cd5c-a4d5-4a85-a451-5074a5e85774	b500a5f7-fce9-4d2b-8277-dac6f2fb1f4f											137	15	105	131	18:50:00	129	18:55:00	1	5	40	8d38cd5c-a4d5-4a85-a451-5074a5e85774	0f60d8ac-94a2-488b-9208-96106297c282	15	105	0	1200	1200D17	NULL	NULL
35920543-846d-4249-aa5b-ccbadbeb1446	0f60d8ac-94a2-488b-9208-96106297c282	9D52E496-C85A-4B7E-92C5-71CD4B7E9908	808138	12	8d38cd5c-a4d5-4a85-a451-5074a5e85774	d5bd267d-ef3a-498a-bd51-05cc104e4b49											136	15	105	129	19:35:00	134	19:40:00	1	5	35	8d38cd5c-a4d5-4a85-a451-5074a5e85774	0f60d8ac-94a2-488b-9208-96106297c282	15	105	0	1200	1200D17	NULL	NULL
1f7c7c22-3edb-4f04-9d43-0776a95d166f	0f60d8ac-94a2-488b-9208-96106297c282	4CDDCF62-E2D0-4359-8FB4-A53D8533D2A3	808138	12	8d38cd5c-a4d5-4a85-a451-5074a5e85774	00757533-4581-4933-8241-1a32b3cba841											155	15	105	149	20:15:00	143	20:27:00	1	7	35	8d38cd5c-a4d5-4a85-a451-5074a5e85774	0f60d8ac-94a2-488b-9208-96106297c282	15	105	0	1200	1200D17	NULL	NULL
9cec70d7-3c41-4132-acf4-9ec2782d0ac9	0f60d8ac-94a2-488b-9208-96106297c282	9D52E496-C85A-4B7E-92C5-71CD4B7E9908	808138	12	8d38cd5c-a4d5-4a85-a451-5074a5e85774	d5bd267d-ef3a-498a-bd51-05cc104e4b49											150	15	105	143	21:02:00	148	21:10:00	1	7	35	8d38cd5c-a4d5-4a85-a451-5074a5e85774	0f60d8ac-94a2-488b-9208-96106297c282	15	105	0	1200	1200D17	NULL	NULL
26184399-4e8d-48f9-aaa0-b0c9f0cde64a	0f60d8ac-94a2-488b-9208-96106297c282	4CDDCF62-E2D0-4359-8FB4-A53D8533D2A3	808138	12	8d38cd5c-a4d5-4a85-a451-5074a5e85774	NULL											169	15	105	163	21:45:00	NULL	99:99	0	0	0	8d38cd5c-a4d5-4a85-a451-5074a5e85774	0f60d8ac-94a2-488b-9208-96106297c282	15	105	3	1200	1200D17	NULL	NULL
1445b7a7-e0f3-4901-8a8f-fb335f0e0fe2	0f60d8ac-94a2-488b-9208-96106297c282	D0B2AE88-A86F-4B8D-8F9E-F0BD36FDDF3C	808138	12	8d38cd5c-a4d5-4a85-a451-5074a5e85774	fa102f8a-ccf8-49b6-bfda-30f0b1e9bd67											6	16	101	NULL	99:99	NULL	06:10:00	7	0	5	8d38cd5c-a4d5-4a85-a451-5074a5e85774	0f60d8ac-94a2-488b-9208-96106297c282	16	101	0	1200	1200D17	NULL	NULL
d897da92-abec-47a9-98dd-82655d7ab916	0f60d8ac-94a2-488b-9208-96106297c282	4CDDCF62-E2D0-4359-8FB4-A53D8533D2A3	808138	12	8d38cd5c-a4d5-4a85-a451-5074a5e85774	00757533-4581-4933-8241-1a32b3cba841											13	16	101	8	06:15:00	13	06:15:00	1	5	35	8d38cd5c-a4d5-4a85-a451-5074a5e85774	0f60d8ac-94a2-488b-9208-96106297c282	16	101	0	1200	1200D17	NULL	NULL
211160c2-77cf-4014-8721-7a554dad469a	0f60d8ac-94a2-488b-9208-96106297c282	9D52E496-C85A-4B7E-92C5-71CD4B7E9908	808138	12	8d38cd5c-a4d5-4a85-a451-5074a5e85774	d5bd267d-ef3a-498a-bd51-05cc104e4b49											18	16	101	13	06:50:00	18	07:00:00	1	5	35	8d38cd5c-a4d5-4a85-a451-5074a5e85774	0f60d8ac-94a2-488b-9208-96106297c282	16	101	0	1200	1200D17	NULL	NULL
45eaa70b-0493-4744-9576-67d1a8efb5a9	0f60d8ac-94a2-488b-9208-96106297c282	4CDDCF62-E2D0-4359-8FB4-A53D8533D2A3	808138	12	8d38cd5c-a4d5-4a85-a451-5074a5e85774	b500a5f7-fce9-4d2b-8277-dac6f2fb1f4f											31	16	101	25	07:35:00	31	07:45:00	1	5	40	8d38cd5c-a4d5-4a85-a451-5074a5e85774	0f60d8ac-94a2-488b-9208-96106297c282	16	101	0	1200	1200D17	NULL	NULL
342e1cb1-d961-4feb-a733-f6f95ce5f272	0f60d8ac-94a2-488b-9208-96106297c282	9D52E496-C85A-4B7E-92C5-71CD4B7E9908	808138	12	8d38cd5c-a4d5-4a85-a451-5074a5e85774	fc532b0a-fe47-4ea5-890d-f1f67310dc05											36	16	101	31	08:25:00	36	08:30:00	1	5	40	8d38cd5c-a4d5-4a85-a451-5074a5e85774	0f60d8ac-94a2-488b-9208-96106297c282	16	101	0	1200	1200D17	NULL	NULL
e4eddb4f-5490-4ab6-9cfc-910cbdb5f44f	0f60d8ac-94a2-488b-9208-96106297c282	4CDDCF62-E2D0-4359-8FB4-A53D8533D2A3	808138	12	8d38cd5c-a4d5-4a85-a451-5074a5e85774	b500a5f7-fce9-4d2b-8277-dac6f2fb1f4f											49	16	101	43	09:10:00	49	09:21:00	1	7	40	8d38cd5c-a4d5-4a85-a451-5074a5e85774	0f60d8ac-94a2-488b-9208-96106297c282	16	101	0	1200	1200D17	NULL	NULL
ff350ee5-ac24-4b06-b425-c48b444b3f21	0f60d8ac-94a2-488b-9208-96106297c282	9D52E496-C85A-4B7E-92C5-71CD4B7E9908	808138	12	8d38cd5c-a4d5-4a85-a451-5074a5e85774	fc532b0a-fe47-4ea5-890d-f1f67310dc05											54	16	101	49	10:01:00	54	10:08:00	1	7	40	8d38cd5c-a4d5-4a85-a451-5074a5e85774	0f60d8ac-94a2-488b-9208-96106297c282	16	101	0	1200	1200D17	NULL	NULL
d151d52e-693c-493f-8cef-804ff6297ed2	0f60d8ac-94a2-488b-9208-96106297c282	4CDDCF62-E2D0-4359-8FB4-A53D8533D2A3	808138	12	8d38cd5c-a4d5-4a85-a451-5074a5e85774	b500a5f7-fce9-4d2b-8277-dac6f2fb1f4f											67	16	101	61	10:48:00	62	10:52:00	1	7	40	8d38cd5c-a4d5-4a85-a451-5074a5e85774	0f60d8ac-94a2-488b-9208-96106297c282	16	101	0	1200	1200D17	NULL	NULL
d815a6bd-9d01-4989-9190-9bb0fb908790	0f60d8ac-94a2-488b-9208-96106297c282	9D52E496-C85A-4B7E-92C5-71CD4B7E9908	808138	12	8d38cd5c-a4d5-4a85-a451-5074a5e85774	fc532b0a-fe47-4ea5-890d-f1f67310dc05											67	16	101	62	11:32:00	67	11:39:00	1	7	40	8d38cd5c-a4d5-4a85-a451-5074a5e85774	0f60d8ac-94a2-488b-9208-96106297c282	16	101	0	1200	1200D17	NULL	NULL
cc9f1e68-300b-4213-88b4-786a7de373c3	0f60d8ac-94a2-488b-9208-96106297c282	4CDDCF62-E2D0-4359-8FB4-A53D8533D2A3	808138	12	8d38cd5c-a4d5-4a85-a451-5074a5e85774	b500a5f7-fce9-4d2b-8277-dac6f2fb1f4f											80	16	101	74	12:19:00	75	12:26:00	1	8	40	8d38cd5c-a4d5-4a85-a451-5074a5e85774	0f60d8ac-94a2-488b-9208-96106297c282	16	101	0	1200	1200D17	NULL	NULL
ce58de37-00f8-48b3-b95e-9328de785eda	0f60d8ac-94a2-488b-9208-96106297c282	9D52E496-C85A-4B7E-92C5-71CD4B7E9908	808138	12	8d38cd5c-a4d5-4a85-a451-5074a5e85774	fc532b0a-fe47-4ea5-890d-f1f67310dc05											80	16	101	75	13:06:00	78	13:15:00	1	11	40	8d38cd5c-a4d5-4a85-a451-5074a5e85774	0f60d8ac-94a2-488b-9208-96106297c282	16	101	0	1200	1200D17	NULL	NULL
da6b8119-5f94-4695-b286-37ec846e2de3	0f60d8ac-94a2-488b-9208-96106297c282	4CDDCF62-E2D0-4359-8FB4-A53D8533D2A3	808138	12	8d38cd5c-a4d5-4a85-a451-5074a5e85774	87a6c003-c1c1-4df0-a590-104569209f7d											91	16	101	85	13:55:00	NULL	13:55:00	7	0	5	8d38cd5c-a4d5-4a85-a451-5074a5e85774	0f60d8ac-94a2-488b-9208-96106297c282	16	101	0	1200	1200D17	NULL	NULL
599c4a61-b33e-4f19-b20e-1da05443ae42	0f60d8ac-94a2-488b-9208-96106297c282	D0B2AE88-A86F-4B8D-8F9E-F0BD36FDDF3C	808138	12	8d38cd5c-a4d5-4a85-a451-5074a5e85774	fa102f8a-ccf8-49b6-bfda-30f0b1e9bd67											22	16	105	NULL	99:99	NULL	15:41:00	7	0	5	8d38cd5c-a4d5-4a85-a451-5074a5e85774	0f60d8ac-94a2-488b-9208-96106297c282	16	105	5	1200	1200D17	NULL	NULL
00fdf333-8b59-42d2-99f1-06659660903f	0f60d8ac-94a2-488b-9208-96106297c282	4CDDCF62-E2D0-4359-8FB4-A53D8533D2A3	808138	12	8d38cd5c-a4d5-4a85-a451-5074a5e85774	b500a5f7-fce9-4d2b-8277-dac6f2fb1f4f											102	16	105	97	15:46:00	94	15:46:00	1	8	40	8d38cd5c-a4d5-4a85-a451-5074a5e85774	0f60d8ac-94a2-488b-9208-96106297c282	16	105	0	1200	1200D17	NULL	NULL
adb671c5-0e79-474d-b50d-f93e605265ec	0f60d8ac-94a2-488b-9208-96106297c282	9D52E496-C85A-4B7E-92C5-71CD4B7E9908	808138	12	8d38cd5c-a4d5-4a85-a451-5074a5e85774	fc532b0a-fe47-4ea5-890d-f1f67310dc05											101	16	105	94	16:26:00	99	16:45:00	1	5	40	8d38cd5c-a4d5-4a85-a451-5074a5e85774	0f60d8ac-94a2-488b-9208-96106297c282	16	105	0	1200	1200D17	NULL	NULL
b65a8081-ddec-4158-8330-df4bab4a6573	0f60d8ac-94a2-488b-9208-96106297c282	4CDDCF62-E2D0-4359-8FB4-A53D8533D2A3	808138	12	8d38cd5c-a4d5-4a85-a451-5074a5e85774	b500a5f7-fce9-4d2b-8277-dac6f2fb1f4f											120	16	105	114	17:25:00	112	17:30:00	1	5	40	8d38cd5c-a4d5-4a85-a451-5074a5e85774	0f60d8ac-94a2-488b-9208-96106297c282	16	105	0	1200	1200D17	NULL	NULL
c839faec-d419-420c-ab0e-2bdfdadd5b5c	0f60d8ac-94a2-488b-9208-96106297c282	9D52E496-C85A-4B7E-92C5-71CD4B7E9908	808138	12	8d38cd5c-a4d5-4a85-a451-5074a5e85774	fc532b0a-fe47-4ea5-890d-f1f67310dc05											119	16	105	112	18:10:00	117	18:15:00	1	5	40	8d38cd5c-a4d5-4a85-a451-5074a5e85774	0f60d8ac-94a2-488b-9208-96106297c282	16	105	0	1200	1200D17	NULL	NULL
9ae67b62-2b51-4885-8204-15abfdaa69f7	0f60d8ac-94a2-488b-9208-96106297c282	4CDDCF62-E2D0-4359-8FB4-A53D8533D2A3	808138	12	8d38cd5c-a4d5-4a85-a451-5074a5e85774	b500a5f7-fce9-4d2b-8277-dac6f2fb1f4f											138	16	105	132	18:55:00	130	19:00:00	1	5	40	8d38cd5c-a4d5-4a85-a451-5074a5e85774	0f60d8ac-94a2-488b-9208-96106297c282	16	105	0	1200	1200D17	NULL	NULL
b58275a5-f022-4940-aba3-0eb6b186a8ce	0f60d8ac-94a2-488b-9208-96106297c282	9D52E496-C85A-4B7E-92C5-71CD4B7E9908	808138	12	8d38cd5c-a4d5-4a85-a451-5074a5e85774	d5bd267d-ef3a-498a-bd51-05cc104e4b49											137	16	105	130	19:40:00	135	19:45:00	1	5	35	8d38cd5c-a4d5-4a85-a451-5074a5e85774	0f60d8ac-94a2-488b-9208-96106297c282	16	105	0	1200	1200D17	NULL	NULL
1206fd45-b401-43d9-b620-ca25943e8807	0f60d8ac-94a2-488b-9208-96106297c282	4CDDCF62-E2D0-4359-8FB4-A53D8533D2A3	808138	12	8d38cd5c-a4d5-4a85-a451-5074a5e85774	00757533-4581-4933-8241-1a32b3cba841											156	16	105	150	20:20:00	144	20:34:00	1	7	35	8d38cd5c-a4d5-4a85-a451-5074a5e85774	0f60d8ac-94a2-488b-9208-96106297c282	16	105	0	1200	1200D17	NULL	NULL
bcde0962-3c09-472f-99bd-c018b5d60447	0f60d8ac-94a2-488b-9208-96106297c282	9D52E496-C85A-4B7E-92C5-71CD4B7E9908	808138	12	8d38cd5c-a4d5-4a85-a451-5074a5e85774	d5bd267d-ef3a-498a-bd51-05cc104e4b49											151	16	105	144	21:09:00	149	21:25:00	1	15	35	8d38cd5c-a4d5-4a85-a451-5074a5e85774	0f60d8ac-94a2-488b-9208-96106297c282	16	105	0	1200	1200D17	NULL	NULL
ea508a84-ddde-419a-a9e5-b91ee1120803	0f60d8ac-94a2-488b-9208-96106297c282	4CDDCF62-E2D0-4359-8FB4-A53D8533D2A3	808138	12	8d38cd5c-a4d5-4a85-a451-5074a5e85774	00757533-4581-4933-8241-1a32b3cba841											170	16	105	164	22:00:00	152	22:08:00	1	15	35	8d38cd5c-a4d5-4a85-a451-5074a5e85774	0f60d8ac-94a2-488b-9208-96106297c282	16	105	0	1200	1200D17	NULL	NULL
653ff09a-1bfa-4fde-82a0-023a43d05fad	0f60d8ac-94a2-488b-9208-96106297c282	9D52E496-C85A-4B7E-92C5-71CD4B7E9908	808138	12	8d38cd5c-a4d5-4a85-a451-5074a5e85774	d5bd267d-ef3a-498a-bd51-05cc104e4b49											159	16	105	152	22:43:00	154	22:45:00	1	15	35	8d38cd5c-a4d5-4a85-a451-5074a5e85774	0f60d8ac-94a2-488b-9208-96106297c282	16	105	0	1200	1200D17	NULL	NULL
ac4fa871-5d72-455d-9ab5-0d743b37c7e3	0f60d8ac-94a2-488b-9208-96106297c282	4CDDCF62-E2D0-4359-8FB4-A53D8533D2A3	808138	12	8d38cd5c-a4d5-4a85-a451-5074a5e85774	87a6c003-c1c1-4df0-a590-104569209f7d											175	16	105	169	23:20:00	NULL	23:20:00	7	0	5	8d38cd5c-a4d5-4a85-a451-5074a5e85774	0f60d8ac-94a2-488b-9208-96106297c282	16	105	0	1200	1200D17	NULL	NULL
dbcf93b0-c8f7-4789-aef8-0da83ae0f096	0f60d8ac-94a2-488b-9208-96106297c282	D0B2AE88-A86F-4B8D-8F9E-F0BD36FDDF3C	808138	12	8d38cd5c-a4d5-4a85-a451-5074a5e85774	NULL											14	16	101	8	13:59:00	NULL	99:99	0	0	0	8d38cd5c-a4d5-4a85-a451-5074a5e85774	0f60d8ac-94a2-488b-9208-96106297c282	16	101	2	1200	1200D17	NULL	NULL
4e9c72f1-61b2-416c-9d47-f383f74eaaec	0f60d8ac-94a2-488b-9208-96106297c282	D0B2AE88-A86F-4B8D-8F9E-F0BD36FDDF3C	808138	12	8d38cd5c-a4d5-4a85-a451-5074a5e85774	NULL											29	16	105	15	23:25:00	NULL	99:99	0	0	0	8d38cd5c-a4d5-4a85-a451-5074a5e85774	0f60d8ac-94a2-488b-9208-96106297c282	16	105	3	1200	1200D17	NULL	NULL
2b9ed00d-a75a-42cb-9c46-00ffc9ca6abc	0f60d8ac-94a2-488b-9208-96106297c282	D0B2AE88-A86F-4B8D-8F9E-F0BD36FDDF3C	808138	12	8d38cd5c-a4d5-4a85-a451-5074a5e85774	fa102f8a-ccf8-49b6-bfda-30f0b1e9bd67											7	17	103	NULL	99:99	NULL	06:15:00	7	0	5	8d38cd5c-a4d5-4a85-a451-5074a5e85774	0f60d8ac-94a2-488b-9208-96106297c282	17	103	0	1200	1200D17	NULL	NULL
8a2d7e23-a502-4caa-8c91-7e86a14096c5	0f60d8ac-94a2-488b-9208-96106297c282	4CDDCF62-E2D0-4359-8FB4-A53D8533D2A3	808138	12	8d38cd5c-a4d5-4a85-a451-5074a5e85774	00757533-4581-4933-8241-1a32b3cba841											14	17	103	9	06:20:00	14	06:20:00	1	5	35	8d38cd5c-a4d5-4a85-a451-5074a5e85774	0f60d8ac-94a2-488b-9208-96106297c282	17	103	0	1200	1200D17	NULL	NULL
a2ac62a1-dd86-4ab7-8c13-99435d314628	0f60d8ac-94a2-488b-9208-96106297c282	9D52E496-C85A-4B7E-92C5-71CD4B7E9908	808138	12	8d38cd5c-a4d5-4a85-a451-5074a5e85774	fc532b0a-fe47-4ea5-890d-f1f67310dc05											19	17	103	14	06:55:00	19	07:05:00	1	5	40	8d38cd5c-a4d5-4a85-a451-5074a5e85774	0f60d8ac-94a2-488b-9208-96106297c282	17	103	0	1200	1200D17	NULL	NULL
2596abf0-ee62-469d-b077-96f43a9d6c7d	0f60d8ac-94a2-488b-9208-96106297c282	4CDDCF62-E2D0-4359-8FB4-A53D8533D2A3	808138	12	8d38cd5c-a4d5-4a85-a451-5074a5e85774	b500a5f7-fce9-4d2b-8277-dac6f2fb1f4f											32	17	103	26	07:45:00	32	07:50:00	1	5	40	8d38cd5c-a4d5-4a85-a451-5074a5e85774	0f60d8ac-94a2-488b-9208-96106297c282	17	103	0	1200	1200D17	NULL	NULL
0ba34788-9355-43a2-b911-1a50244551fd	0f60d8ac-94a2-488b-9208-96106297c282	9D52E496-C85A-4B7E-92C5-71CD4B7E9908	808138	12	8d38cd5c-a4d5-4a85-a451-5074a5e85774	fc532b0a-fe47-4ea5-890d-f1f67310dc05											37	17	103	32	08:30:00	37	08:35:00	1	5	40	8d38cd5c-a4d5-4a85-a451-5074a5e85774	0f60d8ac-94a2-488b-9208-96106297c282	17	103	0	1200	1200D17	NULL	NULL
b8816297-2ed3-46e7-b2da-95d0892fba69	0f60d8ac-94a2-488b-9208-96106297c282	4CDDCF62-E2D0-4359-8FB4-A53D8533D2A3	808138	12	8d38cd5c-a4d5-4a85-a451-5074a5e85774	87a6c003-c1c1-4df0-a590-104569209f7d											50	17	103	44	09:15:00	NULL	09:15:00	7	0	5	8d38cd5c-a4d5-4a85-a451-5074a5e85774	0f60d8ac-94a2-488b-9208-96106297c282	17	103	0	1200	1200D17	NULL	NULL
62015159-6947-4ffc-8ce1-799cf1c0a470	0f60d8ac-94a2-488b-9208-96106297c282	D0B2AE88-A86F-4B8D-8F9E-F0BD36FDDF3C	808138	12	8d38cd5c-a4d5-4a85-a451-5074a5e85774	fa102f8a-ccf8-49b6-bfda-30f0b1e9bd67											23	17	103	NULL	99:99	NULL	15:49:00	7	0	5	8d38cd5c-a4d5-4a85-a451-5074a5e85774	0f60d8ac-94a2-488b-9208-96106297c282	17	103	5	1200	1200D17	NULL	NULL
f6eaeef6-d4e7-40f5-a939-4a03f3a85b2b	0f60d8ac-94a2-488b-9208-96106297c282	4CDDCF62-E2D0-4359-8FB4-A53D8533D2A3	808138	12	8d38cd5c-a4d5-4a85-a451-5074a5e85774	b500a5f7-fce9-4d2b-8277-dac6f2fb1f4f											103	17	103	99	15:54:00	95	15:54:00	1	8	40	8d38cd5c-a4d5-4a85-a451-5074a5e85774	0f60d8ac-94a2-488b-9208-96106297c282	17	103	0	1200	1200D17	NULL	NULL
bf572bd6-a8f4-4762-aaf6-34ed34f5dd10	0f60d8ac-94a2-488b-9208-96106297c282	9D52E496-C85A-4B7E-92C5-71CD4B7E9908	808138	12	8d38cd5c-a4d5-4a85-a451-5074a5e85774	fc532b0a-fe47-4ea5-890d-f1f67310dc05											102	17	103	95	16:34:00	100	16:50:00	1	5	40	8d38cd5c-a4d5-4a85-a451-5074a5e85774	0f60d8ac-94a2-488b-9208-96106297c282	17	103	0	1200	1200D17	NULL	NULL
9e257a0a-30f6-46c6-a089-6e501e6d53e2	0f60d8ac-94a2-488b-9208-96106297c282	4CDDCF62-E2D0-4359-8FB4-A53D8533D2A3	808138	12	8d38cd5c-a4d5-4a85-a451-5074a5e85774	b500a5f7-fce9-4d2b-8277-dac6f2fb1f4f											121	17	103	115	17:30:00	113	17:35:00	1	5	40	8d38cd5c-a4d5-4a85-a451-5074a5e85774	0f60d8ac-94a2-488b-9208-96106297c282	17	103	0	1200	1200D17	NULL	NULL
de4de976-d4dd-4467-bceb-9bb0e00368fa	0f60d8ac-94a2-488b-9208-96106297c282	9D52E496-C85A-4B7E-92C5-71CD4B7E9908	808138	12	8d38cd5c-a4d5-4a85-a451-5074a5e85774	fc532b0a-fe47-4ea5-890d-f1f67310dc05											120	17	103	113	18:15:00	118	18:20:00	1	5	40	8d38cd5c-a4d5-4a85-a451-5074a5e85774	0f60d8ac-94a2-488b-9208-96106297c282	17	103	0	1200	1200D17	NULL	NULL
20e57d8f-e1db-44a3-862e-8afca9d20d3b	0f60d8ac-94a2-488b-9208-96106297c282	4CDDCF62-E2D0-4359-8FB4-A53D8533D2A3	808138	12	8d38cd5c-a4d5-4a85-a451-5074a5e85774	b500a5f7-fce9-4d2b-8277-dac6f2fb1f4f											139	17	103	133	19:00:00	131	19:05:00	1	5	40	8d38cd5c-a4d5-4a85-a451-5074a5e85774	0f60d8ac-94a2-488b-9208-96106297c282	17	103	0	1200	1200D17	NULL	NULL
ee32ccf3-77ba-4c19-a736-9466fcf3b337	0f60d8ac-94a2-488b-9208-96106297c282	9D52E496-C85A-4B7E-92C5-71CD4B7E9908	808138	12	8d38cd5c-a4d5-4a85-a451-5074a5e85774	d5bd267d-ef3a-498a-bd51-05cc104e4b49											138	17	103	131	19:45:00	136	19:50:00	1	5	35	8d38cd5c-a4d5-4a85-a451-5074a5e85774	0f60d8ac-94a2-488b-9208-96106297c282	17	103	0	1200	1200D17	NULL	NULL
377ff85c-de3e-469d-83f4-b02e80500593	0f60d8ac-94a2-488b-9208-96106297c282	4CDDCF62-E2D0-4359-8FB4-A53D8533D2A3	808138	12	8d38cd5c-a4d5-4a85-a451-5074a5e85774	87a6c003-c1c1-4df0-a590-104569209f7d											157	17	103	151	20:25:00	NULL	20:25:00	7	0	5	8d38cd5c-a4d5-4a85-a451-5074a5e85774	0f60d8ac-94a2-488b-9208-96106297c282	17	103	0	1200	1200D17	NULL	NULL
545dac88-064f-4407-b784-46f08d3f95c6	0f60d8ac-94a2-488b-9208-96106297c282	D0B2AE88-A86F-4B8D-8F9E-F0BD36FDDF3C	808138	12	8d38cd5c-a4d5-4a85-a451-5074a5e85774	NULL											15	17	103	1	09:20:00	NULL	99:99	0	0	0	8d38cd5c-a4d5-4a85-a451-5074a5e85774	0f60d8ac-94a2-488b-9208-96106297c282	17	103	2	1200	1200D17	NULL	NULL
06eb19e3-13d1-40ad-8893-340fa540020a	0f60d8ac-94a2-488b-9208-96106297c282	D0B2AE88-A86F-4B8D-8F9E-F0BD36FDDF3C	808138	12	8d38cd5c-a4d5-4a85-a451-5074a5e85774	NULL											30	17	103	13	20:30:00	NULL	99:99	0	0	0	8d38cd5c-a4d5-4a85-a451-5074a5e85774	0f60d8ac-94a2-488b-9208-96106297c282	17	103	3	1200	1200D17	NULL	NULL
abc02915-a382-423f-bf4d-59732f0e0061	0f60d8ac-94a2-488b-9208-96106297c282	9D52E496-C85A-4B7E-92C5-71CD4B7E9908	808138	12	8d38cd5c-a4d5-4a85-a451-5074a5e85774	d5bd267d-ef3a-498a-bd51-05cc104e4b49											3	18	101	NULL	99:99	3	05:30:00	1	15	35	8d38cd5c-a4d5-4a85-a451-5074a5e85774	0f60d8ac-94a2-488b-9208-96106297c282	18	101	0	1200	1200D17	NULL	NULL
d3e6821b-6b8f-46f3-9688-bada347b1169	0f60d8ac-94a2-488b-9208-96106297c282	4CDDCF62-E2D0-4359-8FB4-A53D8533D2A3	808138	12	8d38cd5c-a4d5-4a85-a451-5074a5e85774	00757533-4581-4933-8241-1a32b3cba841											15	18	101	7	06:05:00	15	06:25:00	1	5	35	8d38cd5c-a4d5-4a85-a451-5074a5e85774	0f60d8ac-94a2-488b-9208-96106297c282	18	101	0	1200	1200D17	NULL	NULL
9c7e16a4-1ccb-44a5-ab47-74d7ab5fa37c	0f60d8ac-94a2-488b-9208-96106297c282	9D52E496-C85A-4B7E-92C5-71CD4B7E9908	808138	12	8d38cd5c-a4d5-4a85-a451-5074a5e85774	fc532b0a-fe47-4ea5-890d-f1f67310dc05											20	18	101	15	07:00:00	20	07:10:00	1	5	40	8d38cd5c-a4d5-4a85-a451-5074a5e85774	0f60d8ac-94a2-488b-9208-96106297c282	18	101	0	1200	1200D17	NULL	NULL
2cf16140-da24-4147-bece-9a4e5fb7fd9b	0f60d8ac-94a2-488b-9208-96106297c282	4CDDCF62-E2D0-4359-8FB4-A53D8533D2A3	808138	12	8d38cd5c-a4d5-4a85-a451-5074a5e85774	b500a5f7-fce9-4d2b-8277-dac6f2fb1f4f											33	18	101	27	07:50:00	33	07:55:00	1	5	40	8d38cd5c-a4d5-4a85-a451-5074a5e85774	0f60d8ac-94a2-488b-9208-96106297c282	18	101	0	1200	1200D17	NULL	NULL
16b997e8-f680-44d0-944e-aed8c3f62f33	0f60d8ac-94a2-488b-9208-96106297c282	9D52E496-C85A-4B7E-92C5-71CD4B7E9908	808138	12	8d38cd5c-a4d5-4a85-a451-5074a5e85774	fc532b0a-fe47-4ea5-890d-f1f67310dc05											38	18	101	33	08:35:00	38	08:40:00	1	5	40	8d38cd5c-a4d5-4a85-a451-5074a5e85774	0f60d8ac-94a2-488b-9208-96106297c282	18	101	0	1200	1200D17	NULL	NULL
7e4a220e-b077-496c-8e4b-57c36f0271ee	0f60d8ac-94a2-488b-9208-96106297c282	4CDDCF62-E2D0-4359-8FB4-A53D8533D2A3	808138	12	8d38cd5c-a4d5-4a85-a451-5074a5e85774	b500a5f7-fce9-4d2b-8277-dac6f2fb1f4f											51	18	101	45	09:20:00	50	09:28:00	1	7	40	8d38cd5c-a4d5-4a85-a451-5074a5e85774	0f60d8ac-94a2-488b-9208-96106297c282	18	101	0	1200	1200D17	NULL	NULL
2d9f9715-c363-4d20-ab70-5625ef7f1742	0f60d8ac-94a2-488b-9208-96106297c282	9D52E496-C85A-4B7E-92C5-71CD4B7E9908	808138	12	8d38cd5c-a4d5-4a85-a451-5074a5e85774	fc532b0a-fe47-4ea5-890d-f1f67310dc05											55	18	101	50	10:08:00	55	10:15:00	1	7	40	8d38cd5c-a4d5-4a85-a451-5074a5e85774	0f60d8ac-94a2-488b-9208-96106297c282	18	101	0	1200	1200D17	NULL	NULL
e2c799ff-5392-4506-8848-70d0b1575809	0f60d8ac-94a2-488b-9208-96106297c282	4CDDCF62-E2D0-4359-8FB4-A53D8533D2A3	808138	12	8d38cd5c-a4d5-4a85-a451-5074a5e85774	b500a5f7-fce9-4d2b-8277-dac6f2fb1f4f											68	18	101	62	10:55:00	63	10:59:00	1	7	40	8d38cd5c-a4d5-4a85-a451-5074a5e85774	0f60d8ac-94a2-488b-9208-96106297c282	18	101	0	1200	1200D17	NULL	NULL
bb71fd5a-6bb1-4c69-86b6-3cbb89569473	0f60d8ac-94a2-488b-9208-96106297c282	9D52E496-C85A-4B7E-92C5-71CD4B7E9908	808138	12	8d38cd5c-a4d5-4a85-a451-5074a5e85774	fc532b0a-fe47-4ea5-890d-f1f67310dc05											68	18	101	63	11:39:00	68	11:46:00	1	7	40	8d38cd5c-a4d5-4a85-a451-5074a5e85774	0f60d8ac-94a2-488b-9208-96106297c282	18	101	0	1200	1200D17	NULL	NULL
af417f1a-5cdd-4e8d-9a69-a0e1a38a8d73	0f60d8ac-94a2-488b-9208-96106297c282	4CDDCF62-E2D0-4359-8FB4-A53D8533D2A3	808138	12	8d38cd5c-a4d5-4a85-a451-5074a5e85774	b500a5f7-fce9-4d2b-8277-dac6f2fb1f4f											81	18	101	75	12:26:00	76	12:34:00	1	8	40	8d38cd5c-a4d5-4a85-a451-5074a5e85774	0f60d8ac-94a2-488b-9208-96106297c282	18	101	0	1200	1200D17	NULL	NULL
11d7431a-f288-4deb-82a2-15ede8a0d928	0f60d8ac-94a2-488b-9208-96106297c282	9D52E496-C85A-4B7E-92C5-71CD4B7E9908	808138	12	8d38cd5c-a4d5-4a85-a451-5074a5e85774	fc532b0a-fe47-4ea5-890d-f1f67310dc05											81	18	105	76	13:14:00	79	13:30:00	1	15	40	8d38cd5c-a4d5-4a85-a451-5074a5e85774	0f60d8ac-94a2-488b-9208-96106297c282	18	105	5	1200	1200D17	NULL	NULL
5ced1f09-3aee-4a24-ac74-8d5f74726af3	0f60d8ac-94a2-488b-9208-96106297c282	4CDDCF62-E2D0-4359-8FB4-A53D8533D2A3	808138	12	8d38cd5c-a4d5-4a85-a451-5074a5e85774	b500a5f7-fce9-4d2b-8277-dac6f2fb1f4f											92	18	105	86	14:10:00	84	14:15:00	1	10	40	8d38cd5c-a4d5-4a85-a451-5074a5e85774	0f60d8ac-94a2-488b-9208-96106297c282	18	105	0	1200	1200D17	NULL	NULL
3715a9a7-fa0b-4e5c-ba0c-669b582819b0	0f60d8ac-94a2-488b-9208-96106297c282	9D52E496-C85A-4B7E-92C5-71CD4B7E9908	808138	12	8d38cd5c-a4d5-4a85-a451-5074a5e85774	fc532b0a-fe47-4ea5-890d-f1f67310dc05											89	18	105	84	14:55:00	87	15:00:00	1	12	40	8d38cd5c-a4d5-4a85-a451-5074a5e85774	0f60d8ac-94a2-488b-9208-96106297c282	18	105	0	1200	1200D17	NULL	NULL
1342448e-9c4e-41fc-85a4-8dfd5f798864	0f60d8ac-94a2-488b-9208-96106297c282	4CDDCF62-E2D0-4359-8FB4-A53D8533D2A3	808138	12	8d38cd5c-a4d5-4a85-a451-5074a5e85774	b500a5f7-fce9-4d2b-8277-dac6f2fb1f4f											104	18	105	96	15:40:00	96	16:02:00	1	8	40	8d38cd5c-a4d5-4a85-a451-5074a5e85774	0f60d8ac-94a2-488b-9208-96106297c282	18	105	0	1200	1200D17	NULL	NULL
9ce26239-4144-4c72-810f-db8ad856ea8f	0f60d8ac-94a2-488b-9208-96106297c282	9D52E496-C85A-4B7E-92C5-71CD4B7E9908	808138	12	8d38cd5c-a4d5-4a85-a451-5074a5e85774	fc532b0a-fe47-4ea5-890d-f1f67310dc05											103	18	105	96	16:42:00	101	16:55:00	1	5	40	8d38cd5c-a4d5-4a85-a451-5074a5e85774	0f60d8ac-94a2-488b-9208-96106297c282	18	105	0	1200	1200D17	NULL	NULL
32e90af9-03b7-4ae9-a658-1de0d0d483e3	0f60d8ac-94a2-488b-9208-96106297c282	4CDDCF62-E2D0-4359-8FB4-A53D8533D2A3	808138	12	8d38cd5c-a4d5-4a85-a451-5074a5e85774	b500a5f7-fce9-4d2b-8277-dac6f2fb1f4f											122	18	105	116	17:35:00	114	17:40:00	1	5	40	8d38cd5c-a4d5-4a85-a451-5074a5e85774	0f60d8ac-94a2-488b-9208-96106297c282	18	105	0	1200	1200D17	NULL	NULL
06e07ba4-3d79-46fe-b550-a4711b867e0a	0f60d8ac-94a2-488b-9208-96106297c282	9D52E496-C85A-4B7E-92C5-71CD4B7E9908	808138	12	8d38cd5c-a4d5-4a85-a451-5074a5e85774	fc532b0a-fe47-4ea5-890d-f1f67310dc05											121	18	105	114	18:20:00	119	18:25:00	1	5	40	8d38cd5c-a4d5-4a85-a451-5074a5e85774	0f60d8ac-94a2-488b-9208-96106297c282	18	105	0	1200	1200D17	NULL	NULL
be9dea4e-e06f-4244-ba0e-aeeb678bab98	0f60d8ac-94a2-488b-9208-96106297c282	4CDDCF62-E2D0-4359-8FB4-A53D8533D2A3	808138	12	8d38cd5c-a4d5-4a85-a451-5074a5e85774	b500a5f7-fce9-4d2b-8277-dac6f2fb1f4f											140	18	105	134	19:05:00	132	19:10:00	1	5	40	8d38cd5c-a4d5-4a85-a451-5074a5e85774	0f60d8ac-94a2-488b-9208-96106297c282	18	105	0	1200	1200D17	NULL	NULL
b1f4fea7-152b-4097-85f2-328b0fe45db7	0f60d8ac-94a2-488b-9208-96106297c282	9D52E496-C85A-4B7E-92C5-71CD4B7E9908	808138	12	8d38cd5c-a4d5-4a85-a451-5074a5e85774	d5bd267d-ef3a-498a-bd51-05cc104e4b49											139	18	105	132	19:50:00	137	19:55:00	1	5	35	8d38cd5c-a4d5-4a85-a451-5074a5e85774	0f60d8ac-94a2-488b-9208-96106297c282	18	105	0	1200	1200D17	NULL	NULL
559e8c29-257d-429a-b171-2c6ff901ddd1	0f60d8ac-94a2-488b-9208-96106297c282	4CDDCF62-E2D0-4359-8FB4-A53D8533D2A3	808138	12	8d38cd5c-a4d5-4a85-a451-5074a5e85774	00757533-4581-4933-8241-1a32b3cba841											158	18	105	152	20:30:00	145	20:40:00	1	6	35	8d38cd5c-a4d5-4a85-a451-5074a5e85774	0f60d8ac-94a2-488b-9208-96106297c282	18	105	0	1200	1200D17	NULL	NULL
5a2e3943-9158-41e3-8b0e-2202939a307d	0f60d8ac-94a2-488b-9208-96106297c282	9D52E496-C85A-4B7E-92C5-71CD4B7E9908	808138	12	8d38cd5c-a4d5-4a85-a451-5074a5e85774	NULL											152	18	105	145	21:15:00	NULL	99:99	0	0	0	8d38cd5c-a4d5-4a85-a451-5074a5e85774	0f60d8ac-94a2-488b-9208-96106297c282	18	105	3	1200	1200D17	NULL	NULL

## Sheet: Sheet4
d576c969-8f76-4b7f-9376-e00807e0ed61	0f60d8ac-94a2-488b-9208-96106297c282	4CDDCF62-E2D0-4359-8FB4-A53D8533D2A3	808138	12	8d38cd5c-a4d5-4a85-a451-5074a5e85774	00757533-4581-4933-8241-1a32b3cba841											1	1	101	NULL	99:99	1	05:05:00	1	0	35	8d38cd5c-a4d5-4a85-a451-5074a5e85774	0f60d8ac-94a2-488b-9208-96106297c282	1	101	0	1200	1200D17	NULL	NULL
f5a0d6fc-00fa-475d-896e-d5af07fce25a	0f60d8ac-94a2-488b-9208-96106297c282	9D52E496-C85A-4B7E-92C5-71CD4B7E9908	808138	12	8d38cd5c-a4d5-4a85-a451-5074a5e85774	d5bd267d-ef3a-498a-bd51-05cc104e4b49											4	1	101	1	05:40:00	4	05:45:00	1	15	35	8d38cd5c-a4d5-4a85-a451-5074a5e85774	0f60d8ac-94a2-488b-9208-96106297c282	1	101	0	1200	1200D17	NULL	NULL
9434f913-3943-4a9e-bc0b-9c6e7614332f	0f60d8ac-94a2-488b-9208-96106297c282	4CDDCF62-E2D0-4359-8FB4-A53D8533D2A3	808138	12	8d38cd5c-a4d5-4a85-a451-5074a5e85774	00757533-4581-4933-8241-1a32b3cba841											16	1	101	10	06:20:00	16	06:30:00	1	5	35	8d38cd5c-a4d5-4a85-a451-5074a5e85774	0f60d8ac-94a2-488b-9208-96106297c282	1	101	0	1200	1200D17	NULL	NULL
fc5275b5-c821-435c-b43e-bfc99d4b233b	0f60d8ac-94a2-488b-9208-96106297c282	9D52E496-C85A-4B7E-92C5-71CD4B7E9908	808138	12	8d38cd5c-a4d5-4a85-a451-5074a5e85774	fc532b0a-fe47-4ea5-890d-f1f67310dc05											21	1	101	16	07:10:00	21	07:15:00	1	5	40	8d38cd5c-a4d5-4a85-a451-5074a5e85774	0f60d8ac-94a2-488b-9208-96106297c282	1	101	0	1200	1200D17	NULL	NULL
513ef2c1-c622-4910-9497-03b88014b1dd	0f60d8ac-94a2-488b-9208-96106297c282	4CDDCF62-E2D0-4359-8FB4-A53D8533D2A3	808138	12	8d38cd5c-a4d5-4a85-a451-5074a5e85774	b500a5f7-fce9-4d2b-8277-dac6f2fb1f4f											34	1	101	28	07:55:00	34	08:00:00	1	5	40	8d38cd5c-a4d5-4a85-a451-5074a5e85774	0f60d8ac-94a2-488b-9208-96106297c282	1	101	0	1200	1200D17	NULL	NULL
4cdd952d-3787-4406-8998-008ad93bc94a	0f60d8ac-94a2-488b-9208-96106297c282	9D52E496-C85A-4B7E-92C5-71CD4B7E9908	808138	12	8d38cd5c-a4d5-4a85-a451-5074a5e85774	fc532b0a-fe47-4ea5-890d-f1f67310dc05											39	1	101	34	08:40:00	39	08:45:00	1	5	40	8d38cd5c-a4d5-4a85-a451-5074a5e85774	0f60d8ac-94a2-488b-9208-96106297c282	1	101	0	1200	1200D17	NULL	NULL
173c2848-65a7-4c76-bd50-c7495bb42735	0f60d8ac-94a2-488b-9208-96106297c282	4CDDCF62-E2D0-4359-8FB4-A53D8533D2A3	808138	12	8d38cd5c-a4d5-4a85-a451-5074a5e85774	b500a5f7-fce9-4d2b-8277-dac6f2fb1f4f											52	1	101	46	09:25:00	51	09:35:00	1	7	40	8d38cd5c-a4d5-4a85-a451-5074a5e85774	0f60d8ac-94a2-488b-9208-96106297c282	1	101	0	1200	1200D17	NULL	NULL
31a2271e-2110-45d8-9f67-7132375679e0	0f60d8ac-94a2-488b-9208-96106297c282	9D52E496-C85A-4B7E-92C5-71CD4B7E9908	808138	12	8d38cd5c-a4d5-4a85-a451-5074a5e85774	fc532b0a-fe47-4ea5-890d-f1f67310dc05											56	1	101	51	10:15:00	56	10:22:00	1	7	40	8d38cd5c-a4d5-4a85-a451-5074a5e85774	0f60d8ac-94a2-488b-9208-96106297c282	1	101	0	1200	1200D17	NULL	NULL
66171974-fe16-41cc-a817-20766dfcde41	0f60d8ac-94a2-488b-9208-96106297c282	4CDDCF62-E2D0-4359-8FB4-A53D8533D2A3	808138	12	8d38cd5c-a4d5-4a85-a451-5074a5e85774	b500a5f7-fce9-4d2b-8277-dac6f2fb1f4f											69	1	101	63	11:02:00	64	11:06:00	1	7	40	8d38cd5c-a4d5-4a85-a451-5074a5e85774	0f60d8ac-94a2-488b-9208-96106297c282	1	101	0	1200	1200D17	NULL	NULL
3a9eb5f2-d6c9-4680-8d15-8949192834ba	0f60d8ac-94a2-488b-9208-96106297c282	9D52E496-C85A-4B7E-92C5-71CD4B7E9908	808138	12	8d38cd5c-a4d5-4a85-a451-5074a5e85774	fc532b0a-fe47-4ea5-890d-f1f67310dc05											69	1	101	64	11:46:00	69	11:53:00	1	7	40	8d38cd5c-a4d5-4a85-a451-5074a5e85774	0f60d8ac-94a2-488b-9208-96106297c282	1	101	0	1200	1200D17	NULL	NULL
d7119d61-bb90-4f52-92bb-9c6aff1335f8	0f60d8ac-94a2-488b-9208-96106297c282	4CDDCF62-E2D0-4359-8FB4-A53D8533D2A3	808138	12	8d38cd5c-a4d5-4a85-a451-5074a5e85774	b500a5f7-fce9-4d2b-8277-dac6f2fb1f4f											82	1	105	76	12:33:00	77	12:50:00	1	16	40	8d38cd5c-a4d5-4a85-a451-5074a5e85774	0f60d8ac-94a2-488b-9208-96106297c282	1	105	5	1200	1200D17	NULL	NULL
01c152ad-e0c4-43ca-be84-ac822b2df025	0f60d8ac-94a2-488b-9208-96106297c282	9D52E496-C85A-4B7E-92C5-71CD4B7E9908	808138	12	8d38cd5c-a4d5-4a85-a451-5074a5e85774	fc532b0a-fe47-4ea5-890d-f1f67310dc05											82	1	105	77	13:30:00	80	13:38:00	1	8	40	8d38cd5c-a4d5-4a85-a451-5074a5e85774	0f60d8ac-94a2-488b-9208-96106297c282	1	105	0	1200	1200D17	NULL	NULL
16d7dab7-5e4c-40c6-8b02-3973bea2c5cd	0f60d8ac-94a2-488b-9208-96106297c282	4CDDCF62-E2D0-4359-8FB4-A53D8533D2A3	808138	12	8d38cd5c-a4d5-4a85-a451-5074a5e85774	b500a5f7-fce9-4d2b-8277-dac6f2fb1f4f											93	1	105	87	14:18:00	85	14:25:00	1	10	40	8d38cd5c-a4d5-4a85-a451-5074a5e85774	0f60d8ac-94a2-488b-9208-96106297c282	1	105	0	1200	1200D17	NULL	NULL
43f9131e-d7ef-468f-b171-ac84f9870eb9	0f60d8ac-94a2-488b-9208-96106297c282	9D52E496-C85A-4B7E-92C5-71CD4B7E9908	808138	12	8d38cd5c-a4d5-4a85-a451-5074a5e85774	fc532b0a-fe47-4ea5-890d-f1f67310dc05											90	1	105	85	15:05:00	88	15:10:00	1	10	40	8d38cd5c-a4d5-4a85-a451-5074a5e85774	0f60d8ac-94a2-488b-9208-96106297c282	1	105	0	1200	1200D17	NULL	NULL
74221376-f53b-4220-a51b-1b9606add46e	0f60d8ac-94a2-488b-9208-96106297c282	4CDDCF62-E2D0-4359-8FB4-A53D8533D2A3	808138	12	8d38cd5c-a4d5-4a85-a451-5074a5e85774	b500a5f7-fce9-4d2b-8277-dac6f2fb1f4f											105	1	105	98	15:50:00	97	16:08:00	1	6	40	8d38cd5c-a4d5-4a85-a451-5074a5e85774	0f60d8ac-94a2-488b-9208-96106297c282	1	105	0	1200	1200D17	NULL	NULL
ea924559-2dac-4784-b355-a750ce4e1b43	0f60d8ac-94a2-488b-9208-96106297c282	9D52E496-C85A-4B7E-92C5-71CD4B7E9908	808138	12	8d38cd5c-a4d5-4a85-a451-5074a5e85774	fc532b0a-fe47-4ea5-890d-f1f67310dc05											104	1	105	97	16:48:00	102	17:00:00	1	5	40	8d38cd5c-a4d5-4a85-a451-5074a5e85774	0f60d8ac-94a2-488b-9208-96106297c282	1	105	0	1200	1200D17	NULL	NULL
d62feb05-f8eb-4f05-9d10-758df22fb0cc	0f60d8ac-94a2-488b-9208-96106297c282	4CDDCF62-E2D0-4359-8FB4-A53D8533D2A3	808138	12	8d38cd5c-a4d5-4a85-a451-5074a5e85774	b500a5f7-fce9-4d2b-8277-dac6f2fb1f4f											123	1	105	117	17:40:00	115	17:45:00	1	5	40	8d38cd5c-a4d5-4a85-a451-5074a5e85774	0f60d8ac-94a2-488b-9208-96106297c282	1	105	0	1200	1200D17	NULL	NULL
88da300f-eeaa-47a1-8955-ec402118d5ea	0f60d8ac-94a2-488b-9208-96106297c282	9D52E496-C85A-4B7E-92C5-71CD4B7E9908	808138	12	8d38cd5c-a4d5-4a85-a451-5074a5e85774	fc532b0a-fe47-4ea5-890d-f1f67310dc05											122	1	105	115	18:25:00	120	18:30:00	1	5	40	8d38cd5c-a4d5-4a85-a451-5074a5e85774	0f60d8ac-94a2-488b-9208-96106297c282	1	105	0	1200	1200D17	NULL	NULL
5ca2b557-f5d5-49a4-ba3b-83925774c14d	0f60d8ac-94a2-488b-9208-96106297c282	4CDDCF62-E2D0-4359-8FB4-A53D8533D2A3	808138	12	8d38cd5c-a4d5-4a85-a451-5074a5e85774	b500a5f7-fce9-4d2b-8277-dac6f2fb1f4f											141	1	105	135	19:10:00	133	19:17:00	1	7	40	8d38cd5c-a4d5-4a85-a451-5074a5e85774	0f60d8ac-94a2-488b-9208-96106297c282	1	105	0	1200	1200D17	NULL	NULL
c7649506-4b2e-438f-89ff-311dde3a1b76	0f60d8ac-94a2-488b-9208-96106297c282	9D52E496-C85A-4B7E-92C5-71CD4B7E9908	808138	12	8d38cd5c-a4d5-4a85-a451-5074a5e85774	d5bd267d-ef3a-498a-bd51-05cc104e4b49											140	1	105	133	19:57:00	138	20:00:00	1	5	35	8d38cd5c-a4d5-4a85-a451-5074a5e85774	0f60d8ac-94a2-488b-9208-96106297c282	1	105	0	1200	1200D17	NULL	NULL
1c13b32c-3e72-4c5c-ac52-3e07af6abe10	0f60d8ac-94a2-488b-9208-96106297c282	9D52E496-C85A-4B7E-92C5-71CD4B7E9908	808138	12	8d38cd5c-a4d5-4a85-a451-5074a5e85774	d5bd267d-ef3a-498a-bd51-05cc104e4b49											5	2	101	NULL	99:99	5	05:55:00	1	10	35	8d38cd5c-a4d5-4a85-a451-5074a5e85774	0f60d8ac-94a2-488b-9208-96106297c282	2	101	0	1200	1200D17	NULL	NULL
8753b3b6-e5f6-4d9d-999b-def52012b934	0f60d8ac-94a2-488b-9208-96106297c282	4CDDCF62-E2D0-4359-8FB4-A53D8533D2A3	808138	12	8d38cd5c-a4d5-4a85-a451-5074a5e85774	00757533-4581-4933-8241-1a32b3cba841											17	2	101	11	06:30:00	17	06:35:00	1	5	35	8d38cd5c-a4d5-4a85-a451-5074a5e85774	0f60d8ac-94a2-488b-9208-96106297c282	2	101	0	1200	1200D17	NULL	NULL
f15b2e2c-f228-478d-9e54-510a00023b0b	0f60d8ac-94a2-488b-9208-96106297c282	9D52E496-C85A-4B7E-92C5-71CD4B7E9908	808138	12	8d38cd5c-a4d5-4a85-a451-5074a5e85774	fc532b0a-fe47-4ea5-890d-f1f67310dc05											22	2	101	17	07:15:00	22	07:20:00	1	5	40	8d38cd5c-a4d5-4a85-a451-5074a5e85774	0f60d8ac-94a2-488b-9208-96106297c282	2	101	0	1200	1200D17	NULL	NULL
f4895671-1618-4e1a-b214-73c72b499cce	0f60d8ac-94a2-488b-9208-96106297c282	4CDDCF62-E2D0-4359-8FB4-A53D8533D2A3	808138	12	8d38cd5c-a4d5-4a85-a451-5074a5e85774	b500a5f7-fce9-4d2b-8277-dac6f2fb1f4f											35	2	101	29	08:00:00	35	08:05:00	1	5	40	8d38cd5c-a4d5-4a85-a451-5074a5e85774	0f60d8ac-94a2-488b-9208-96106297c282	2	101	0	1200	1200D17	NULL	NULL
00c635a9-7e50-4268-bd1b-a05731f3cd92	0f60d8ac-94a2-488b-9208-96106297c282	9D52E496-C85A-4B7E-92C5-71CD4B7E9908	808138	12	8d38cd5c-a4d5-4a85-a451-5074a5e85774	fc532b0a-fe47-4ea5-890d-f1f67310dc05											40	2	101	35	08:45:00	40	08:50:00	1	5	40	8d38cd5c-a4d5-4a85-a451-5074a5e85774	0f60d8ac-94a2-488b-9208-96106297c282	2	101	0	1200	1200D17	NULL	NULL
920187f3-b442-4253-aa20-1fc7b9add9a8	0f60d8ac-94a2-488b-9208-96106297c282	4CDDCF62-E2D0-4359-8FB4-A53D8533D2A3	808138	12	8d38cd5c-a4d5-4a85-a451-5074a5e85774	b500a5f7-fce9-4d2b-8277-dac6f2fb1f4f											53	2	101	47	09:30:00	52	09:42:00	1	7	40	8d38cd5c-a4d5-4a85-a451-5074a5e85774	0f60d8ac-94a2-488b-9208-96106297c282	2	101	0	1200	1200D17	NULL	NULL
b2f070bf-8c73-4b8f-aa66-1f4dc6286fd3	0f60d8ac-94a2-488b-9208-96106297c282	9D52E496-C85A-4B7E-92C5-71CD4B7E9908	808138	12	8d38cd5c-a4d5-4a85-a451-5074a5e85774	fc532b0a-fe47-4ea5-890d-f1f67310dc05											57	2	101	52	10:22:00	57	10:29:00	1	7	40	8d38cd5c-a4d5-4a85-a451-5074a5e85774	0f60d8ac-94a2-488b-9208-96106297c282	2	101	0	1200	1200D17	NULL	NULL
5477b98f-24c0-4252-bb07-3fb239354420	0f60d8ac-94a2-488b-9208-96106297c282	4CDDCF62-E2D0-4359-8FB4-A53D8533D2A3	808138	12	8d38cd5c-a4d5-4a85-a451-5074a5e85774	b500a5f7-fce9-4d2b-8277-dac6f2fb1f4f											70	2	101	64	11:09:00	65	11:13:00	1	7	40	8d38cd5c-a4d5-4a85-a451-5074a5e85774	0f60d8ac-94a2-488b-9208-96106297c282	2	101	0	1200	1200D17	NULL	NULL
c721c7d0-a652-4fbb-8fe9-b8e66c770abb	0f60d8ac-94a2-488b-9208-96106297c282	9D52E496-C85A-4B7E-92C5-71CD4B7E9908	808138	12	8d38cd5c-a4d5-4a85-a451-5074a5e85774	fc532b0a-fe47-4ea5-890d-f1f67310dc05											70	2	101	65	11:53:00	70	12:00:00	1	7	40	8d38cd5c-a4d5-4a85-a451-5074a5e85774	0f60d8ac-94a2-488b-9208-96106297c282	2	101	0	1200	1200D17	NULL	NULL
18d5c928-d42f-406c-954a-dd3f912eda45	0f60d8ac-94a2-488b-9208-96106297c282	4CDDCF62-E2D0-4359-8FB4-A53D8533D2A3	808138	12	8d38cd5c-a4d5-4a85-a451-5074a5e85774	b500a5f7-fce9-4d2b-8277-dac6f2fb1f4f											83	2	101	77	12:40:00	78	13:00:00	1	10	40	8d38cd5c-a4d5-4a85-a451-5074a5e85774	0f60d8ac-94a2-488b-9208-96106297c282	2	101	0	1200	1200D17	NULL	NULL
f4f6e124-515d-476a-8856-725a744cbf7c	0f60d8ac-94a2-488b-9208-96106297c282	9D52E496-C85A-4B7E-92C5-71CD4B7E9908	808138	12	8d38cd5c-a4d5-4a85-a451-5074a5e85774	fc532b0a-fe47-4ea5-890d-f1f67310dc05											83	2	105	78	13:40:00	81	13:50:00	1	12	40	8d38cd5c-a4d5-4a85-a451-5074a5e85774	0f60d8ac-94a2-488b-9208-96106297c282	2	105	5	1200	1200D17	NULL	NULL
5704496a-e34c-4441-a77b-4cfb03271ab1	0f60d8ac-94a2-488b-9208-96106297c282	4CDDCF62-E2D0-4359-8FB4-A53D8533D2A3	808138	12	8d38cd5c-a4d5-4a85-a451-5074a5e85774	b500a5f7-fce9-4d2b-8277-dac6f2fb1f4f											94	2	101	88	14:30:00	86	14:35:00	1	10	40	8d38cd5c-a4d5-4a85-a451-5074a5e85774	0f60d8ac-94a2-488b-9208-96106297c282	2	101	0	1200	1200D17	NULL	NULL
1d19d426-926a-48ea-8269-c80e3fc0af41	0f60d8ac-94a2-488b-9208-96106297c282	9D52E496-C85A-4B7E-92C5-71CD4B7E9908	808138	12	8d38cd5c-a4d5-4a85-a451-5074a5e85774	fc532b0a-fe47-4ea5-890d-f1f67310dc05											91	2	105	86	15:15:00	89	15:20:00	1	10	40	8d38cd5c-a4d5-4a85-a451-5074a5e85774	0f60d8ac-94a2-488b-9208-96106297c282	2	105	0	1200	1200D17	NULL	NULL
54be3298-68ad-4fae-8165-9ab438558df4	0f60d8ac-94a2-488b-9208-96106297c282	4CDDCF62-E2D0-4359-8FB4-A53D8533D2A3	808138	12	8d38cd5c-a4d5-4a85-a451-5074a5e85774	b500a5f7-fce9-4d2b-8277-dac6f2fb1f4f											106	2	105	100	16:00:00	98	16:14:00	1	6	40	8d38cd5c-a4d5-4a85-a451-5074a5e85774	0f60d8ac-94a2-488b-9208-96106297c282	2	105	0	1200	1200D17	NULL	NULL
02b195d9-9c30-4fe5-910a-81df43cea9c4	0f60d8ac-94a2-488b-9208-96106297c282	9D52E496-C85A-4B7E-92C5-71CD4B7E9908	808138	12	8d38cd5c-a4d5-4a85-a451-5074a5e85774	fc532b0a-fe47-4ea5-890d-f1f67310dc05											105	2	105	98	16:54:00	103	17:05:00	1	5	40	8d38cd5c-a4d5-4a85-a451-5074a5e85774	0f60d8ac-94a2-488b-9208-96106297c282	2	105	0	1200	1200D17	NULL	NULL
8ec3a9b9-3464-4459-b132-fdc00888f49f	0f60d8ac-94a2-488b-9208-96106297c282	4CDDCF62-E2D0-4359-8FB4-A53D8533D2A3	808138	12	8d38cd5c-a4d5-4a85-a451-5074a5e85774	b500a5f7-fce9-4d2b-8277-dac6f2fb1f4f											124	2	105	118	17:45:00	116	17:50:00	1	5	40	8d38cd5c-a4d5-4a85-a451-5074a5e85774	0f60d8ac-94a2-488b-9208-96106297c282	2	105	0	1200	1200D17	NULL	NULL
a513afc0-d791-4ca9-8257-576ca701061d	0f60d8ac-94a2-488b-9208-96106297c282	9D52E496-C85A-4B7E-92C5-71CD4B7E9908	808138	12	8d38cd5c-a4d5-4a85-a451-5074a5e85774	fc532b0a-fe47-4ea5-890d-f1f67310dc05											123	2	105	116	18:30:00	121	18:35:00	1	5	40	8d38cd5c-a4d5-4a85-a451-5074a5e85774	0f60d8ac-94a2-488b-9208-96106297c282	2	105	0	1200	1200D17	NULL	NULL
25738e67-d106-41af-aad8-5c8333aa6e2c	0f60d8ac-94a2-488b-9208-96106297c282	4CDDCF62-E2D0-4359-8FB4-A53D8533D2A3	808138	12	8d38cd5c-a4d5-4a85-a451-5074a5e85774	b500a5f7-fce9-4d2b-8277-dac6f2fb1f4f											142	2	105	136	19:15:00	134	19:24:00	1	7	40	8d38cd5c-a4d5-4a85-a451-5074a5e85774	0f60d8ac-94a2-488b-9208-96106297c282	2	105	0	1200	1200D17	NULL	NULL
533f1039-6227-44d9-9ecc-9dba33d2797f	0f60d8ac-94a2-488b-9208-96106297c282	9D52E496-C85A-4B7E-92C5-71CD4B7E9908	808138	12	8d38cd5c-a4d5-4a85-a451-5074a5e85774	d5bd267d-ef3a-498a-bd51-05cc104e4b49											141	2	105	134	20:04:00	139	20:07:00	1	7	35	8d38cd5c-a4d5-4a85-a451-5074a5e85774	0f60d8ac-94a2-488b-9208-96106297c282	2	105	0	1200	1200D17	NULL	NULL
c17ac624-993a-411f-bc44-4ed0f9ae4b94	0f60d8ac-94a2-488b-9208-96106297c282	4CDDCF62-E2D0-4359-8FB4-A53D8533D2A3	808138	12	8d38cd5c-a4d5-4a85-a451-5074a5e85774	00757533-4581-4933-8241-1a32b3cba841											160	2	105	154	20:42:00	146	20:48:00	1	8	35	8d38cd5c-a4d5-4a85-a451-5074a5e85774	0f60d8ac-94a2-488b-9208-96106297c282	2	105	0	1200	1200D17	NULL	NULL
eb5cd01b-e66d-4560-a01d-3f654f708116	0f60d8ac-94a2-488b-9208-96106297c282	4CDDCF62-E2D0-4359-8FB4-A53D8533D2A3	808138	12	8d38cd5c-a4d5-4a85-a451-5074a5e85774	00757533-4581-4933-8241-1a32b3cba841											18	3	103	13	06:40:00	18	06:40:00	1	5	35	8d38cd5c-a4d5-4a85-a451-5074a5e85774	0f60d8ac-94a2-488b-9208-96106297c282	3	103	0	1200	1200D17	NULL	NULL
f9f230a1-09d8-4de2-b580-af3aad402ab8	0f60d8ac-94a2-488b-9208-96106297c282	9D52E496-C85A-4B7E-92C5-71CD4B7E9908	808138	12	8d38cd5c-a4d5-4a85-a451-5074a5e85774	fc532b0a-fe47-4ea5-890d-f1f67310dc05											23	3	103	18	07:20:00	23	07:25:00	1	5	40	8d38cd5c-a4d5-4a85-a451-5074a5e85774	0f60d8ac-94a2-488b-9208-96106297c282	3	103	0	1200	1200D17	NULL	NULL
b2e08383-30bc-4eb8-b228-be0ad6e70519	0f60d8ac-94a2-488b-9208-96106297c282	4CDDCF62-E2D0-4359-8FB4-A53D8533D2A3	808138	12	8d38cd5c-a4d5-4a85-a451-5074a5e85774	b500a5f7-fce9-4d2b-8277-dac6f2fb1f4f											36	3	103	30	08:05:00	36	08:10:00	1	5	40	8d38cd5c-a4d5-4a85-a451-5074a5e85774	0f60d8ac-94a2-488b-9208-96106297c282	3	103	0	1200	1200D17	NULL	NULL
5171436f-c4a0-4a4b-b496-48ce61971ff7	0f60d8ac-94a2-488b-9208-96106297c282	9D52E496-C85A-4B7E-92C5-71CD4B7E9908	808138	12	8d38cd5c-a4d5-4a85-a451-5074a5e85774	fc532b0a-fe47-4ea5-890d-f1f67310dc05											41	3	103	36	08:50:00	41	08:55:00	1	5	40	8d38cd5c-a4d5-4a85-a451-5074a5e85774	0f60d8ac-94a2-488b-9208-96106297c282	3	103	0	1200	1200D17	NULL	NULL
477203a3-f53d-490f-863d-8cc0b4870989	0f60d8ac-94a2-488b-9208-96106297c282	4CDDCF62-E2D0-4359-8FB4-A53D8533D2A3	808138	12	8d38cd5c-a4d5-4a85-a451-5074a5e85774	b500a5f7-fce9-4d2b-8277-dac6f2fb1f4f											95	3	103	90	14:45:00	87	14:45:00	1	10	40	8d38cd5c-a4d5-4a85-a451-5074a5e85774	0f60d8ac-94a2-488b-9208-96106297c282	3	103	0	1200	1200D17	NULL	NULL
8a3d0087-4af5-49a1-a9d2-04c6b617582b	0f60d8ac-94a2-488b-9208-96106297c282	9D52E496-C85A-4B7E-92C5-71CD4B7E9908	808138	12	8d38cd5c-a4d5-4a85-a451-5074a5e85774	fc532b0a-fe47-4ea5-890d-f1f67310dc05											92	3	103	87	15:25:00	90	15:30:00	1	10	40	8d38cd5c-a4d5-4a85-a451-5074a5e85774	0f60d8ac-94a2-488b-9208-96106297c282	3	103	0	1200	1200D17	NULL	NULL
9b1180b6-c366-4462-b04c-891a7fdbc6e1	0f60d8ac-94a2-488b-9208-96106297c282	4CDDCF62-E2D0-4359-8FB4-A53D8533D2A3	808138	12	8d38cd5c-a4d5-4a85-a451-5074a5e85774	b500a5f7-fce9-4d2b-8277-dac6f2fb1f4f											107	3	103	101	16:10:00	99	16:20:00	1	6	40	8d38cd5c-a4d5-4a85-a451-5074a5e85774	0f60d8ac-94a2-488b-9208-96106297c282	3	103	0	1200	1200D17	NULL	NULL
b4b926b4-d3d7-4679-99fc-3a963cb2f01b	0f60d8ac-94a2-488b-9208-96106297c282	9D52E496-C85A-4B7E-92C5-71CD4B7E9908	808138	12	8d38cd5c-a4d5-4a85-a451-5074a5e85774	fc532b0a-fe47-4ea5-890d-f1f67310dc05											106	3	103	99	17:00:00	104	17:10:00	1	5	40	8d38cd5c-a4d5-4a85-a451-5074a5e85774	0f60d8ac-94a2-488b-9208-96106297c282	3	103	0	1200	1200D17	NULL	NULL
04b8e1d7-0e3d-496b-acfd-5ca3d6e5e407	0f60d8ac-94a2-488b-9208-96106297c282	4CDDCF62-E2D0-4359-8FB4-A53D8533D2A3	808138	12	8d38cd5c-a4d5-4a85-a451-5074a5e85774	b500a5f7-fce9-4d2b-8277-dac6f2fb1f4f											125	3	103	119	17:50:00	117	17:55:00	1	5	40	8d38cd5c-a4d5-4a85-a451-5074a5e85774	0f60d8ac-94a2-488b-9208-96106297c282	3	103	0	1200	1200D17	NULL	NULL
66005c66-701f-4171-8bc9-1e46049845eb	0f60d8ac-94a2-488b-9208-96106297c282	9D52E496-C85A-4B7E-92C5-71CD4B7E9908	808138	12	8d38cd5c-a4d5-4a85-a451-5074a5e85774	fc532b0a-fe47-4ea5-890d-f1f67310dc05											124	3	103	117	18:35:00	122	18:40:00	1	5	40	8d38cd5c-a4d5-4a85-a451-5074a5e85774	0f60d8ac-94a2-488b-9208-96106297c282	3	103	0	1200	1200D17	NULL	NULL
237c1ab9-e4c0-4be4-b8ca-ce2626a98676	0f60d8ac-94a2-488b-9208-96106297c282	4CDDCF62-E2D0-4359-8FB4-A53D8533D2A3	808138	12	8d38cd5c-a4d5-4a85-a451-5074a5e85774	00757533-4581-4933-8241-1a32b3cba841											2	4	101	NULL	99:99	2	05:15:00	1	10	35	8d38cd5c-a4d5-4a85-a451-5074a5e85774	0f60d8ac-94a2-488b-9208-96106297c282	4	101	0	1200	1200D17	NULL	NULL
46b29764-c795-49e5-a1bb-9d9523a00c82	0f60d8ac-94a2-488b-9208-96106297c282	9D52E496-C85A-4B7E-92C5-71CD4B7E9908	808138	12	8d38cd5c-a4d5-4a85-a451-5074a5e85774	d5bd267d-ef3a-498a-bd51-05cc104e4b49											6	4	101	2	05:50:00	6	06:00:00	1	5	35	8d38cd5c-a4d5-4a85-a451-5074a5e85774	0f60d8ac-94a2-488b-9208-96106297c282	4	101	0	1200	1200D17	NULL	NULL
3d6cd09d-fbc3-4069-a1a0-38ca771eaf28	0f60d8ac-94a2-488b-9208-96106297c282	4CDDCF62-E2D0-4359-8FB4-A53D8533D2A3	808138	12	8d38cd5c-a4d5-4a85-a451-5074a5e85774	00757533-4581-4933-8241-1a32b3cba841											19	4	101	12	06:35:00	19	06:45:00	1	5	35	8d38cd5c-a4d5-4a85-a451-5074a5e85774	0f60d8ac-94a2-488b-9208-96106297c282	4	101	0	1200	1200D17	NULL	NULL
f9be63da-ad22-4e23-880d-c73e5009a9a8	0f60d8ac-94a2-488b-9208-96106297c282	9D52E496-C85A-4B7E-92C5-71CD4B7E9908	808138	12	8d38cd5c-a4d5-4a85-a451-5074a5e85774	fc532b0a-fe47-4ea5-890d-f1f67310dc05											24	4	101	19	07:25:00	24	07:30:00	1	5	40	8d38cd5c-a4d5-4a85-a451-5074a5e85774	0f60d8ac-94a2-488b-9208-96106297c282	4	101	0	1200	1200D17	NULL	NULL
b8aec6e5-7de1-4fa7-93ff-81a72df26e00	0f60d8ac-94a2-488b-9208-96106297c282	4CDDCF62-E2D0-4359-8FB4-A53D8533D2A3	808138	12	8d38cd5c-a4d5-4a85-a451-5074a5e85774	b500a5f7-fce9-4d2b-8277-dac6f2fb1f4f											37	4	101	31	08:10:00	37	08:15:00	1	5	40	8d38cd5c-a4d5-4a85-a451-5074a5e85774	0f60d8ac-94a2-488b-9208-96106297c282	4	101	0	1200	1200D17	NULL	NULL
16b39429-258c-494a-ad54-d7202d690171	0f60d8ac-94a2-488b-9208-96106297c282	9D52E496-C85A-4B7E-92C5-71CD4B7E9908	808138	12	8d38cd5c-a4d5-4a85-a451-5074a5e85774	fc532b0a-fe47-4ea5-890d-f1f67310dc05											42	4	101	37	08:55:00	42	09:00:00	1	5	40	8d38cd5c-a4d5-4a85-a451-5074a5e85774	0f60d8ac-94a2-488b-9208-96106297c282	4	101	0	1200	1200D17	NULL	NULL
e6fd13dd-8164-488e-b12c-9c0310a057dd	0f60d8ac-94a2-488b-9208-96106297c282	4CDDCF62-E2D0-4359-8FB4-A53D8533D2A3	808138	12	8d38cd5c-a4d5-4a85-a451-5074a5e85774	b500a5f7-fce9-4d2b-8277-dac6f2fb1f4f											55	4	101	49	09:40:00	53	09:49:00	1	7	40	8d38cd5c-a4d5-4a85-a451-5074a5e85774	0f60d8ac-94a2-488b-9208-96106297c282	4	101	0	1200	1200D17	NULL	NULL
6d25b51a-c5df-4d33-b863-fee388e77971	0f60d8ac-94a2-488b-9208-96106297c282	9D52E496-C85A-4B7E-92C5-71CD4B7E9908	808138	12	8d38cd5c-a4d5-4a85-a451-5074a5e85774	fc532b0a-fe47-4ea5-890d-f1f67310dc05											58	4	101	53	10:29:00	58	10:36:00	1	7	40	8d38cd5c-a4d5-4a85-a451-5074a5e85774	0f60d8ac-94a2-488b-9208-96106297c282	4	101	0	1200	1200D17	NULL	NULL
4725270f-a853-4505-9639-a8f398d2b5aa	0f60d8ac-94a2-488b-9208-96106297c282	4CDDCF62-E2D0-4359-8FB4-A53D8533D2A3	808138	12	8d38cd5c-a4d5-4a85-a451-5074a5e85774	b500a5f7-fce9-4d2b-8277-dac6f2fb1f4f											71	4	101	65	11:16:00	66	11:20:00	1	7	40	8d38cd5c-a4d5-4a85-a451-5074a5e85774	0f60d8ac-94a2-488b-9208-96106297c282	4	101	0	1200	1200D17	NULL	NULL
d2add11a-ef2a-4ddf-aa81-087efa4bc93a	0f60d8ac-94a2-488b-9208-96106297c282	9D52E496-C85A-4B7E-92C5-71CD4B7E9908	808138	12	8d38cd5c-a4d5-4a85-a451-5074a5e85774	fc532b0a-fe47-4ea5-890d-f1f67310dc05											71	4	101	66	12:00:00	71	12:08:00	1	8	40	8d38cd5c-a4d5-4a85-a451-5074a5e85774	0f60d8ac-94a2-488b-9208-96106297c282	4	101	0	1200	1200D17	NULL	NULL
005f01dd-eb59-4e3e-8d8d-6b0855275687	0f60d8ac-94a2-488b-9208-96106297c282	4CDDCF62-E2D0-4359-8FB4-A53D8533D2A3	808138	12	8d38cd5c-a4d5-4a85-a451-5074a5e85774	b500a5f7-fce9-4d2b-8277-dac6f2fb1f4f											108	4	105	103	16:26:00	100	16:26:00	1	6	40	8d38cd5c-a4d5-4a85-a451-5074a5e85774	0f60d8ac-94a2-488b-9208-96106297c282	4	105	0	1200	1200D17	NULL	NULL
aa21b47d-5f2e-43bc-b90c-54c7ca5fbecc	0f60d8ac-94a2-488b-9208-96106297c282	9D52E496-C85A-4B7E-92C5-71CD4B7E9908	808138	12	8d38cd5c-a4d5-4a85-a451-5074a5e85774	fc532b0a-fe47-4ea5-890d-f1f67310dc05											107	4	105	100	17:06:00	105	17:15:00	1	5	40	8d38cd5c-a4d5-4a85-a451-5074a5e85774	0f60d8ac-94a2-488b-9208-96106297c282	4	105	0	1200	1200D17	NULL	NULL
c1233e39-e8e1-45c2-85f6-039aac19be94	0f60d8ac-94a2-488b-9208-96106297c282	4CDDCF62-E2D0-4359-8FB4-A53D8533D2A3	808138	12	8d38cd5c-a4d5-4a85-a451-5074a5e85774	b500a5f7-fce9-4d2b-8277-dac6f2fb1f4f											126	4	105	120	17:55:00	118	18:00:00	1	5	40	8d38cd5c-a4d5-4a85-a451-5074a5e85774	0f60d8ac-94a2-488b-9208-96106297c282	4	105	0	1200	1200D17	NULL	NULL
2885e2dd-0744-4079-a6cd-d7d76699cdf1	0f60d8ac-94a2-488b-9208-96106297c282	9D52E496-C85A-4B7E-92C5-71CD4B7E9908	808138	12	8d38cd5c-a4d5-4a85-a451-5074a5e85774	fc532b0a-fe47-4ea5-890d-f1f67310dc05											125	4	105	118	18:40:00	123	18:45:00	1	5	40	8d38cd5c-a4d5-4a85-a451-5074a5e85774	0f60d8ac-94a2-488b-9208-96106297c282	4	105	0	1200	1200D17	NULL	NULL
4f1a18ff-780d-4ab4-92cd-b0e0bcea2e77	0f60d8ac-94a2-488b-9208-96106297c282	4CDDCF62-E2D0-4359-8FB4-A53D8533D2A3	808138	12	8d38cd5c-a4d5-4a85-a451-5074a5e85774	00757533-4581-4933-8241-1a32b3cba841											144	4	105	138	19:25:00	135	19:31:00	1	7	35	8d38cd5c-a4d5-4a85-a451-5074a5e85774	0f60d8ac-94a2-488b-9208-96106297c282	4	105	0	1200	1200D17	NULL	NULL
8b3b7069-b97d-4122-ad33-6c2b2349f423	0f60d8ac-94a2-488b-9208-96106297c282	9D52E496-C85A-4B7E-92C5-71CD4B7E9908	808138	12	8d38cd5c-a4d5-4a85-a451-5074a5e85774	d5bd267d-ef3a-498a-bd51-05cc104e4b49											142	4	105	135	20:06:00	140	20:14:00	1	7	35	8d38cd5c-a4d5-4a85-a451-5074a5e85774	0f60d8ac-94a2-488b-9208-96106297c282	4	105	0	1200	1200D17	NULL	NULL
5b763d03-b258-4ba4-bf82-dce43a0f3c8a	0f60d8ac-94a2-488b-9208-96106297c282	4CDDCF62-E2D0-4359-8FB4-A53D8533D2A3	808138	12	8d38cd5c-a4d5-4a85-a451-5074a5e85774	00757533-4581-4933-8241-1a32b3cba841											161	4	105	155	20:49:00	147	21:00:00	1	12	35	8d38cd5c-a4d5-4a85-a451-5074a5e85774	0f60d8ac-94a2-488b-9208-96106297c282	4	105	0	1200	1200D17	NULL	NULL
f52fe969-c3f8-4523-860a-8c29a8eb03ad	0f60d8ac-94a2-488b-9208-96106297c282	9D52E496-C85A-4B7E-92C5-71CD4B7E9908	808138	12	8d38cd5c-a4d5-4a85-a451-5074a5e85774	d5bd267d-ef3a-498a-bd51-05cc104e4b49											154	4	105	147	21:35:00	150	21:47:00	1	22	35	8d38cd5c-a4d5-4a85-a451-5074a5e85774	0f60d8ac-94a2-488b-9208-96106297c282	4	105	0	1200	1200D17	NULL	NULL
a98a0b67-9c16-4662-ad4c-0a4ab7b00bff	0f60d8ac-94a2-488b-9208-96106297c282	4CDDCF62-E2D0-4359-8FB4-A53D8533D2A3	808138	12	8d38cd5c-a4d5-4a85-a451-5074a5e85774	00757533-4581-4933-8241-1a32b3cba841											171	4	105	165	22:22:00	153	22:24:00	1	16	35	8d38cd5c-a4d5-4a85-a451-5074a5e85774	0f60d8ac-94a2-488b-9208-96106297c282	4	105	0	1200	1200D17	NULL	NULL
987967d7-e6a5-4489-8b31-0582ec3058e7	0f60d8ac-94a2-488b-9208-96106297c282	9D52E496-C85A-4B7E-92C5-71CD4B7E9908	808138	12	8d38cd5c-a4d5-4a85-a451-5074a5e85774	d5bd267d-ef3a-498a-bd51-05cc104e4b49											160	4	105	153	22:59:00	155	23:00:00	1	15	35	8d38cd5c-a4d5-4a85-a451-5074a5e85774	0f60d8ac-94a2-488b-9208-96106297c282	4	105	0	1200	1200D17	NULL	NULL
82fd3099-e970-404d-b516-0fb233d62888	0f60d8ac-94a2-488b-9208-96106297c282	9D52E496-C85A-4B7E-92C5-71CD4B7E9908	808138	12	8d38cd5c-a4d5-4a85-a451-5074a5e85774	d5bd267d-ef3a-498a-bd51-05cc104e4b49											7	5	101	NULL	99:99	7	06:05:00	1	5	35	8d38cd5c-a4d5-4a85-a451-5074a5e85774	0f60d8ac-94a2-488b-9208-96106297c282	5	101	0	1200	1200D17	NULL	NULL
5f959b1f-aab2-4921-99d3-36f8cacbcba4	0f60d8ac-94a2-488b-9208-96106297c282	4CDDCF62-E2D0-4359-8FB4-A53D8533D2A3	808138	12	8d38cd5c-a4d5-4a85-a451-5074a5e85774	00757533-4581-4933-8241-1a32b3cba841											20	5	101	14	06:40:00	20	06:50:00	1	5	35	8d38cd5c-a4d5-4a85-a451-5074a5e85774	0f60d8ac-94a2-488b-9208-96106297c282	5	101	0	1200	1200D17	NULL	NULL
4906ca46-1b7b-47c7-a453-c2a552cc19fc	0f60d8ac-94a2-488b-9208-96106297c282	9D52E496-C85A-4B7E-92C5-71CD4B7E9908	808138	12	8d38cd5c-a4d5-4a85-a451-5074a5e85774	fc532b0a-fe47-4ea5-890d-f1f67310dc05											25	5	101	20	07:30:00	25	07:35:00	1	5	40	8d38cd5c-a4d5-4a85-a451-5074a5e85774	0f60d8ac-94a2-488b-9208-96106297c282	5	101	0	1200	1200D17	NULL	NULL
95e6fc43-81ef-4e27-a6b7-f2bf05905cbf	0f60d8ac-94a2-488b-9208-96106297c282	4CDDCF62-E2D0-4359-8FB4-A53D8533D2A3	808138	12	8d38cd5c-a4d5-4a85-a451-5074a5e85774	b500a5f7-fce9-4d2b-8277-dac6f2fb1f4f											38	5	101	32	08:15:00	38	08:20:00	1	5	40	8d38cd5c-a4d5-4a85-a451-5074a5e85774	0f60d8ac-94a2-488b-9208-96106297c282	5	101	0	1200	1200D17	NULL	NULL
d4d15695-ec39-473a-ac9a-df390ad3ddc8	0f60d8ac-94a2-488b-9208-96106297c282	9D52E496-C85A-4B7E-92C5-71CD4B7E9908	808138	12	8d38cd5c-a4d5-4a85-a451-5074a5e85774	fc532b0a-fe47-4ea5-890d-f1f67310dc05											43	5	101	38	09:00:00	43	09:05:00	1	5	40	8d38cd5c-a4d5-4a85-a451-5074a5e85774	0f60d8ac-94a2-488b-9208-96106297c282	5	101	0	1200	1200D17	NULL	NULL
d687a7c6-d5b8-4a22-80a7-ac519e3bb2a5	0f60d8ac-94a2-488b-9208-96106297c282	4CDDCF62-E2D0-4359-8FB4-A53D8533D2A3	808138	12	8d38cd5c-a4d5-4a85-a451-5074a5e85774	b500a5f7-fce9-4d2b-8277-dac6f2fb1f4f											56	5	101	50	09:45:00	54	09:56:00	1	7	40	8d38cd5c-a4d5-4a85-a451-5074a5e85774	0f60d8ac-94a2-488b-9208-96106297c282	5	101	0	1200	1200D17	NULL	NULL
3bbbf0cc-164b-4917-8c14-991a30c1c295	0f60d8ac-94a2-488b-9208-96106297c282	9D52E496-C85A-4B7E-92C5-71CD4B7E9908	808138	12	8d38cd5c-a4d5-4a85-a451-5074a5e85774	fc532b0a-fe47-4ea5-890d-f1f67310dc05											59	5	101	54	10:36:00	59	10:43:00	1	7	40	8d38cd5c-a4d5-4a85-a451-5074a5e85774	0f60d8ac-94a2-488b-9208-96106297c282	5	101	0	1200	1200D17	NULL	NULL
d138bbaf-59ed-4175-987e-d0556cd1759e	0f60d8ac-94a2-488b-9208-96106297c282	4CDDCF62-E2D0-4359-8FB4-A53D8533D2A3	808138	12	8d38cd5c-a4d5-4a85-a451-5074a5e85774	b500a5f7-fce9-4d2b-8277-dac6f2fb1f4f											72	5	101	66	11:23:00	67	11:27:00	1	7	40	8d38cd5c-a4d5-4a85-a451-5074a5e85774	0f60d8ac-94a2-488b-9208-96106297c282	5	101	0	1200	1200D17	NULL	NULL
b7ac733a-7176-4038-b723-768489dd7dd6	0f60d8ac-94a2-488b-9208-96106297c282	9D52E496-C85A-4B7E-92C5-71CD4B7E9908	808138	12	8d38cd5c-a4d5-4a85-a451-5074a5e85774	fc532b0a-fe47-4ea5-890d-f1f67310dc05											72	5	101	67	12:07:00	72	12:16:00	1	8	40	8d38cd5c-a4d5-4a85-a451-5074a5e85774	0f60d8ac-94a2-488b-9208-96106297c282	5	101	0	1200	1200D17	NULL	NULL
e4fbb931-3418-47a6-9a2a-76099336bdb1	0f60d8ac-94a2-488b-9208-96106297c282	4CDDCF62-E2D0-4359-8FB4-A53D8533D2A3	808138	12	8d38cd5c-a4d5-4a85-a451-5074a5e85774	b500a5f7-fce9-4d2b-8277-dac6f2fb1f4f											85	5	101	79	12:56:00	79	13:10:00	1	10	40	8d38cd5c-a4d5-4a85-a451-5074a5e85774	0f60d8ac-94a2-488b-9208-96106297c282	5	101	0	1200	1200D17	NULL	NULL
3f3dd5d6-cb05-4b4e-ad8c-6d9b1357c86e	0f60d8ac-94a2-488b-9208-96106297c282	9D52E496-C85A-4B7E-92C5-71CD4B7E9908	808138	12	8d38cd5c-a4d5-4a85-a451-5074a5e85774	fc532b0a-fe47-4ea5-890d-f1f67310dc05											84	5	105	79	13:50:00	82	14:02:00	1	12	40	8d38cd5c-a4d5-4a85-a451-5074a5e85774	0f60d8ac-94a2-488b-9208-96106297c282	5	105	5	1200	1200D17	NULL	NULL
1336558f-8bd4-4aab-9655-572d4aa8bb2b	0f60d8ac-94a2-488b-9208-96106297c282	4CDDCF62-E2D0-4359-8FB4-A53D8533D2A3	808138	12	8d38cd5c-a4d5-4a85-a451-5074a5e85774	b500a5f7-fce9-4d2b-8277-dac6f2fb1f4f											96	5	101	89	14:42:00	88	14:55:00	1	10	40	8d38cd5c-a4d5-4a85-a451-5074a5e85774	0f60d8ac-94a2-488b-9208-96106297c282	5	101	5	1200	1200D17	NULL	NULL
4ccb62ae-e0bf-4ea5-948d-85ebbb299c5a	0f60d8ac-94a2-488b-9208-96106297c282	9D52E496-C85A-4B7E-92C5-71CD4B7E9908	808138	12	8d38cd5c-a4d5-4a85-a451-5074a5e85774	fc532b0a-fe47-4ea5-890d-f1f67310dc05											93	5	105	88	15:35:00	91	15:40:00	1	10	40	8d38cd5c-a4d5-4a85-a451-5074a5e85774	0f60d8ac-94a2-488b-9208-96106297c282	5	105	0	1200	1200D17	NULL	NULL
a19ddf6e-129a-4e9a-8a06-a81fe16ff77c	0f60d8ac-94a2-488b-9208-96106297c282	4CDDCF62-E2D0-4359-8FB4-A53D8533D2A3	808138	12	8d38cd5c-a4d5-4a85-a451-5074a5e85774	b500a5f7-fce9-4d2b-8277-dac6f2fb1f4f											109	5	105	102	16:20:00	101	16:32:00	1	6	40	8d38cd5c-a4d5-4a85-a451-5074a5e85774	0f60d8ac-94a2-488b-9208-96106297c282	5	105	0	1200	1200D17	NULL	NULL
7ba450b3-5257-4034-a9a2-4a0f0f8e11ad	0f60d8ac-94a2-488b-9208-96106297c282	9D52E496-C85A-4B7E-92C5-71CD4B7E9908	808138	12	8d38cd5c-a4d5-4a85-a451-5074a5e85774	fc532b0a-fe47-4ea5-890d-f1f67310dc05											108	5	105	101	17:12:00	106	17:20:00	1	5	40	8d38cd5c-a4d5-4a85-a451-5074a5e85774	0f60d8ac-94a2-488b-9208-96106297c282	5	105	0	1200	1200D17	NULL	NULL
17979f19-04e7-4b05-a2e1-46417943b73a	0f60d8ac-94a2-488b-9208-96106297c282	4CDDCF62-E2D0-4359-8FB4-A53D8533D2A3	808138	12	8d38cd5c-a4d5-4a85-a451-5074a5e85774	b500a5f7-fce9-4d2b-8277-dac6f2fb1f4f											127	5	105	121	18:00:00	119	18:05:00	1	5	40	8d38cd5c-a4d5-4a85-a451-5074a5e85774	0f60d8ac-94a2-488b-9208-96106297c282	5	105	0	1200	1200D17	NULL	NULL
6320a22f-d1e8-4b38-993f-405ed870311a	0f60d8ac-94a2-488b-9208-96106297c282	9D52E496-C85A-4B7E-92C5-71CD4B7E9908	808138	12	8d38cd5c-a4d5-4a85-a451-5074a5e85774	fc532b0a-fe47-4ea5-890d-f1f67310dc05											126	5	105	119	18:45:00	124	18:50:00	1	5	40	8d38cd5c-a4d5-4a85-a451-5074a5e85774	0f60d8ac-94a2-488b-9208-96106297c282	5	105	0	1200	1200D17	NULL	NULL
819339bc-0b52-4840-886f-f4f180757108	0f60d8ac-94a2-488b-9208-96106297c282	4CDDCF62-E2D0-4359-8FB4-A53D8533D2A3	808138	12	8d38cd5c-a4d5-4a85-a451-5074a5e85774	00757533-4581-4933-8241-1a32b3cba841											145	5	105	139	19:30:00	136	19:38:00	1	7	35	8d38cd5c-a4d5-4a85-a451-5074a5e85774	0f60d8ac-94a2-488b-9208-96106297c282	5	105	0	1200	1200D17	NULL	NULL
0b9ff748-a957-47f5-8039-1ed885f8698a	0f60d8ac-94a2-488b-9208-96106297c282	9D52E496-C85A-4B7E-92C5-71CD4B7E9908	808138	12	8d38cd5c-a4d5-4a85-a451-5074a5e85774	d5bd267d-ef3a-498a-bd51-05cc104e4b49											143	5	105	136	20:13:00	141	20:21:00	1	7	35	8d38cd5c-a4d5-4a85-a451-5074a5e85774	0f60d8ac-94a2-488b-9208-96106297c282	5	105	0	1200	1200D17	NULL	NULL
340fabbc-e25c-436a-9feb-5a418eb25444	0f60d8ac-94a2-488b-9208-96106297c282	4CDDCF62-E2D0-4359-8FB4-A53D8533D2A3	808138	12	8d38cd5c-a4d5-4a85-a451-5074a5e85774	00757533-4581-4933-8241-1a32b3cba841											162	5	105	156	20:56:00	148	21:12:00	1	12	35	8d38cd5c-a4d5-4a85-a451-5074a5e85774	0f60d8ac-94a2-488b-9208-96106297c282	5	105	0	1200	1200D17	NULL	NULL
853c7e9b-ce87-4d97-9481-fa5d34f67468	0f60d8ac-94a2-488b-9208-96106297c282	4CDDCF62-E2D0-4359-8FB4-A53D8533D2A3	808138	12	8d38cd5c-a4d5-4a85-a451-5074a5e85774	00757533-4581-4933-8241-1a32b3cba841											3	6	101	NULL	99:99	3	05:22:00	1	7	35	8d38cd5c-a4d5-4a85-a451-5074a5e85774	0f60d8ac-94a2-488b-9208-96106297c282	6	101	0	1200	1200D17	NULL	NULL
9742a6f7-44af-4cbc-adcd-d68e087d056c	0f60d8ac-94a2-488b-9208-96106297c282	9D52E496-C85A-4B7E-92C5-71CD4B7E9908	808138	12	8d38cd5c-a4d5-4a85-a451-5074a5e85774	d5bd267d-ef3a-498a-bd51-05cc104e4b49											8	6	101	3	05:57:00	8	06:10:00	1	5	35	8d38cd5c-a4d5-4a85-a451-5074a5e85774	0f60d8ac-94a2-488b-9208-96106297c282	6	101	0	1200	1200D17	NULL	NULL
b3705efe-c7f1-41eb-9a7a-a11c1c7e2338	0f60d8ac-94a2-488b-9208-96106297c282	4CDDCF62-E2D0-4359-8FB4-A53D8533D2A3	808138	12	8d38cd5c-a4d5-4a85-a451-5074a5e85774	00757533-4581-4933-8241-1a32b3cba841											21	6	101	15	06:45:00	21	06:55:00	1	5	35	8d38cd5c-a4d5-4a85-a451-5074a5e85774	0f60d8ac-94a2-488b-9208-96106297c282	6	101	0	1200	1200D17	NULL	NULL
ff138ff6-a67c-4168-a260-8a2e225414ea	0f60d8ac-94a2-488b-9208-96106297c282	9D52E496-C85A-4B7E-92C5-71CD4B7E9908	808138	12	8d38cd5c-a4d5-4a85-a451-5074a5e85774	fc532b0a-fe47-4ea5-890d-f1f67310dc05											26	6	101	21	07:35:00	26	07:40:00	1	5	40	8d38cd5c-a4d5-4a85-a451-5074a5e85774	0f60d8ac-94a2-488b-9208-96106297c282	6	101	0	1200	1200D17	NULL	NULL
77fcd5ef-c270-4d66-a42e-383bf0d23173	0f60d8ac-94a2-488b-9208-96106297c282	4CDDCF62-E2D0-4359-8FB4-A53D8533D2A3	808138	12	8d38cd5c-a4d5-4a85-a451-5074a5e85774	b500a5f7-fce9-4d2b-8277-dac6f2fb1f4f											39	6	101	33	08:20:00	39	08:25:00	1	5	40	8d38cd5c-a4d5-4a85-a451-5074a5e85774	0f60d8ac-94a2-488b-9208-96106297c282	6	101	0	1200	1200D17	NULL	NULL
acc9ea9e-c4d9-4d20-840c-e6c935683eb6	0f60d8ac-94a2-488b-9208-96106297c282	9D52E496-C85A-4B7E-92C5-71CD4B7E9908	808138	12	8d38cd5c-a4d5-4a85-a451-5074a5e85774	fc532b0a-fe47-4ea5-890d-f1f67310dc05											44	6	101	39	09:05:00	44	09:10:00	1	5	40	8d38cd5c-a4d5-4a85-a451-5074a5e85774	0f60d8ac-94a2-488b-9208-96106297c282	6	101	0	1200	1200D17	NULL	NULL
e39686ba-9869-4d71-8911-a11719532557	0f60d8ac-94a2-488b-9208-96106297c282	4CDDCF62-E2D0-4359-8FB4-A53D8533D2A3	808138	12	8d38cd5c-a4d5-4a85-a451-5074a5e85774	b500a5f7-fce9-4d2b-8277-dac6f2fb1f4f											57	6	101	51	09:50:00	55	10:03:00	1	7	40	8d38cd5c-a4d5-4a85-a451-5074a5e85774	0f60d8ac-94a2-488b-9208-96106297c282	6	101	0	1200	1200D17	NULL	NULL
cf736550-7fc2-47a1-a9ab-19d681c09a78	0f60d8ac-94a2-488b-9208-96106297c282	9D52E496-C85A-4B7E-92C5-71CD4B7E9908	808138	12	8d38cd5c-a4d5-4a85-a451-5074a5e85774	fc532b0a-fe47-4ea5-890d-f1f67310dc05											60	6	101	55	10:43:00	60	10:50:00	1	7	40	8d38cd5c-a4d5-4a85-a451-5074a5e85774	0f60d8ac-94a2-488b-9208-96106297c282	6	101	0	1200	1200D17	NULL	NULL
ebfb33d9-6d49-421d-8660-a51d574e5be1	0f60d8ac-94a2-488b-9208-96106297c282	4CDDCF62-E2D0-4359-8FB4-A53D8533D2A3	808138	12	8d38cd5c-a4d5-4a85-a451-5074a5e85774	b500a5f7-fce9-4d2b-8277-dac6f2fb1f4f											73	6	101	67	11:30:00	68	11:34:00	1	7	40	8d38cd5c-a4d5-4a85-a451-5074a5e85774	0f60d8ac-94a2-488b-9208-96106297c282	6	101	0	1200	1200D17	NULL	NULL
7617ad73-6147-45dc-ace8-24ee221f0aba	0f60d8ac-94a2-488b-9208-96106297c282	9D52E496-C85A-4B7E-92C5-71CD4B7E9908	808138	12	8d38cd5c-a4d5-4a85-a451-5074a5e85774	fc532b0a-fe47-4ea5-890d-f1f67310dc05											73	6	101	68	12:14:00	73	12:24:00	1	8	40	8d38cd5c-a4d5-4a85-a451-5074a5e85774	0f60d8ac-94a2-488b-9208-96106297c282	6	101	0	1200	1200D17	NULL	NULL
794d6bfc-60c0-4cda-a6d6-f069b6823e90	0f60d8ac-94a2-488b-9208-96106297c282	4CDDCF62-E2D0-4359-8FB4-A53D8533D2A3	808138	12	8d38cd5c-a4d5-4a85-a451-5074a5e85774	b500a5f7-fce9-4d2b-8277-dac6f2fb1f4f											86	6	105	80	13:04:00	80	13:20:00	1	10	40	8d38cd5c-a4d5-4a85-a451-5074a5e85774	0f60d8ac-94a2-488b-9208-96106297c282	6	105	5	1200	1200D17	NULL	NULL
012749ac-ebb5-47c8-a45b-1c71ad15ca8f	0f60d8ac-94a2-488b-9208-96106297c282	9D52E496-C85A-4B7E-92C5-71CD4B7E9908	808138	12	8d38cd5c-a4d5-4a85-a451-5074a5e85774	fc532b0a-fe47-4ea5-890d-f1f67310dc05											85	6	105	80	14:00:00	83	14:14:00	1	12	40	8d38cd5c-a4d5-4a85-a451-5074a5e85774	0f60d8ac-94a2-488b-9208-96106297c282	6	105	0	1200	1200D17	NULL	NULL
c23c55b3-30e4-424c-aa57-ba9366d74e51	0f60d8ac-94a2-488b-9208-96106297c282	4CDDCF62-E2D0-4359-8FB4-A53D8533D2A3	808138	12	8d38cd5c-a4d5-4a85-a451-5074a5e85774	b500a5f7-fce9-4d2b-8277-dac6f2fb1f4f											97	6	105	91	14:54:00	89	15:06:00	1	11	40	8d38cd5c-a4d5-4a85-a451-5074a5e85774	0f60d8ac-94a2-488b-9208-96106297c282	6	105	0	1200	1200D17	NULL	NULL
c524c649-41fd-41a5-98df-e3a087b5c092	0f60d8ac-94a2-488b-9208-96106297c282	9D52E496-C85A-4B7E-92C5-71CD4B7E9908	808138	12	8d38cd5c-a4d5-4a85-a451-5074a5e85774	fc532b0a-fe47-4ea5-890d-f1f67310dc05											94	6	105	89	15:46:00	92	15:50:00	1	10	40	8d38cd5c-a4d5-4a85-a451-5074a5e85774	0f60d8ac-94a2-488b-9208-96106297c282	6	105	0	1200	1200D17	NULL	NULL
d847b4e7-c4c5-40c5-9f7e-a08bf937987d	0f60d8ac-94a2-488b-9208-96106297c282	4CDDCF62-E2D0-4359-8FB4-A53D8533D2A3	808138	12	8d38cd5c-a4d5-4a85-a451-5074a5e85774	b500a5f7-fce9-4d2b-8277-dac6f2fb1f4f											110	6	105	104	16:30:00	102	16:38:00	1	6	40	8d38cd5c-a4d5-4a85-a451-5074a5e85774	0f60d8ac-94a2-488b-9208-96106297c282	6	105	0	1200	1200D17	NULL	NULL
d80e89d5-99ca-480e-b004-b6b3a3b23040	0f60d8ac-94a2-488b-9208-96106297c282	9D52E496-C85A-4B7E-92C5-71CD4B7E9908	808138	12	8d38cd5c-a4d5-4a85-a451-5074a5e85774	fc532b0a-fe47-4ea5-890d-f1f67310dc05											109	6	105	102	17:18:00	107	17:25:00	1	5	40	8d38cd5c-a4d5-4a85-a451-5074a5e85774	0f60d8ac-94a2-488b-9208-96106297c282	6	105	0	1200	1200D17	NULL	NULL
17bf9295-782c-4c49-a7ce-f9abd19c5e14	0f60d8ac-94a2-488b-9208-96106297c282	4CDDCF62-E2D0-4359-8FB4-A53D8533D2A3	808138	12	8d38cd5c-a4d5-4a85-a451-5074a5e85774	b500a5f7-fce9-4d2b-8277-dac6f2fb1f4f											128	6	105	122	18:05:00	120	18:10:00	1	5	40	8d38cd5c-a4d5-4a85-a451-5074a5e85774	0f60d8ac-94a2-488b-9208-96106297c282	6	105	0	1200	1200D17	NULL	NULL
ebc96790-cbe8-43b0-8f44-76cee81d459f	0f60d8ac-94a2-488b-9208-96106297c282	9D52E496-C85A-4B7E-92C5-71CD4B7E9908	808138	12	8d38cd5c-a4d5-4a85-a451-5074a5e85774	fc532b0a-fe47-4ea5-890d-f1f67310dc05											127	6	105	120	18:50:00	125	18:55:00	1	5	40	8d38cd5c-a4d5-4a85-a451-5074a5e85774	0f60d8ac-94a2-488b-9208-96106297c282	6	105	0	1200	1200D17	NULL	NULL
07d12e91-e7c1-44ee-97f4-3f3780feac83	0f60d8ac-94a2-488b-9208-96106297c282	4CDDCF62-E2D0-4359-8FB4-A53D8533D2A3	808138	12	8d38cd5c-a4d5-4a85-a451-5074a5e85774	00757533-4581-4933-8241-1a32b3cba841											146	6	105	140	19:35:00	137	19:45:00	1	7	35	8d38cd5c-a4d5-4a85-a451-5074a5e85774	0f60d8ac-94a2-488b-9208-96106297c282	6	105	0	1200	1200D17	NULL	NULL
cf4ad1dc-9117-4e5f-9357-c1c50a10d3bb	0f60d8ac-94a2-488b-9208-96106297c282	9D52E496-C85A-4B7E-92C5-71CD4B7E9908	808138	12	8d38cd5c-a4d5-4a85-a451-5074a5e85774	d5bd267d-ef3a-498a-bd51-05cc104e4b49											144	6	105	137	20:20:00	142	20:28:00	1	7	35	8d38cd5c-a4d5-4a85-a451-5074a5e85774	0f60d8ac-94a2-488b-9208-96106297c282	6	105	0	1200	1200D17	NULL	NULL
67a5b7b6-89f7-4451-a5c4-cdd62e54b4bd	0f60d8ac-94a2-488b-9208-96106297c282	4CDDCF62-E2D0-4359-8FB4-A53D8533D2A3	808138	12	8d38cd5c-a4d5-4a85-a451-5074a5e85774	00757533-4581-4933-8241-1a32b3cba841											4	7	101	NULL	99:99	4	05:30:00	1	8	35	8d38cd5c-a4d5-4a85-a451-5074a5e85774	0f60d8ac-94a2-488b-9208-96106297c282	7	101	0	1200	1200D17	NULL	NULL
2a3d6f16-e4e1-4f6b-b4d3-a208f20e37b7	0f60d8ac-94a2-488b-9208-96106297c282	9D52E496-C85A-4B7E-92C5-71CD4B7E9908	808138	12	8d38cd5c-a4d5-4a85-a451-5074a5e85774	d5bd267d-ef3a-498a-bd51-05cc104e4b49											9	7	101	4	06:05:00	9	06:15:00	1	5	35	8d38cd5c-a4d5-4a85-a451-5074a5e85774	0f60d8ac-94a2-488b-9208-96106297c282	7	101	0	1200	1200D17	NULL	NULL
4ad41700-d53d-4f0d-8db7-3a0b850b0787	0f60d8ac-94a2-488b-9208-96106297c282	4CDDCF62-E2D0-4359-8FB4-A53D8533D2A3	808138	12	8d38cd5c-a4d5-4a85-a451-5074a5e85774	00757533-4581-4933-8241-1a32b3cba841											22	7	101	16	06:50:00	22	07:00:00	1	5	35	8d38cd5c-a4d5-4a85-a451-5074a5e85774	0f60d8ac-94a2-488b-9208-96106297c282	7	101	0	1200	1200D17	NULL	NULL
ed2b0556-3b67-4d98-955e-6e92845edd2d	0f60d8ac-94a2-488b-9208-96106297c282	9D52E496-C85A-4B7E-92C5-71CD4B7E9908	808138	12	8d38cd5c-a4d5-4a85-a451-5074a5e85774	fc532b0a-fe47-4ea5-890d-f1f67310dc05											27	7	101	22	07:40:00	27	07:45:00	1	5	40	8d38cd5c-a4d5-4a85-a451-5074a5e85774	0f60d8ac-94a2-488b-9208-96106297c282	7	101	0	1200	1200D17	NULL	NULL
638fde9a-bf62-462f-b6d6-6f650681f617	0f60d8ac-94a2-488b-9208-96106297c282	4CDDCF62-E2D0-4359-8FB4-A53D8533D2A3	808138	12	8d38cd5c-a4d5-4a85-a451-5074a5e85774	b500a5f7-fce9-4d2b-8277-dac6f2fb1f4f											40	7	101	34	08:25:00	40	08:30:00	1	5	40	8d38cd5c-a4d5-4a85-a451-5074a5e85774	0f60d8ac-94a2-488b-9208-96106297c282	7	101	0	1200	1200D17	NULL	NULL
ebfdc674-4ca9-4a23-ae51-a8885c690813	0f60d8ac-94a2-488b-9208-96106297c282	9D52E496-C85A-4B7E-92C5-71CD4B7E9908	808138	12	8d38cd5c-a4d5-4a85-a451-5074a5e85774	fc532b0a-fe47-4ea5-890d-f1f67310dc05											45	7	101	40	09:10:00	45	09:15:00	1	5	40	8d38cd5c-a4d5-4a85-a451-5074a5e85774	0f60d8ac-94a2-488b-9208-96106297c282	7	101	0	1200	1200D17	NULL	NULL
9d0914e6-a6f6-42ba-a590-4b87c6dcbf4b	0f60d8ac-94a2-488b-9208-96106297c282	4CDDCF62-E2D0-4359-8FB4-A53D8533D2A3	808138	12	8d38cd5c-a4d5-4a85-a451-5074a5e85774	b500a5f7-fce9-4d2b-8277-dac6f2fb1f4f											58	7	101	52	09:55:00	56	10:10:00	1	7	40	8d38cd5c-a4d5-4a85-a451-5074a5e85774	0f60d8ac-94a2-488b-9208-96106297c282	7	101	0	1200	1200D17	NULL	NULL
e926fd64-7693-464e-acb1-d12ffc6b218d	0f60d8ac-94a2-488b-9208-96106297c282	9D52E496-C85A-4B7E-92C5-71CD4B7E9908	808138	12	8d38cd5c-a4d5-4a85-a451-5074a5e85774	fc532b0a-fe47-4ea5-890d-f1f67310dc05											61	7	101	56	10:50:00	61	10:57:00	1	7	40	8d38cd5c-a4d5-4a85-a451-5074a5e85774	0f60d8ac-94a2-488b-9208-96106297c282	7	101	0	1200	1200D17	NULL	NULL
146c6403-60db-4670-98c4-8fe906e0612e	0f60d8ac-94a2-488b-9208-96106297c282	4CDDCF62-E2D0-4359-8FB4-A53D8533D2A3	808138	12	8d38cd5c-a4d5-4a85-a451-5074a5e85774	b500a5f7-fce9-4d2b-8277-dac6f2fb1f4f											74	7	101	68	11:37:00	69	11:41:00	1	7	40	8d38cd5c-a4d5-4a85-a451-5074a5e85774	0f60d8ac-94a2-488b-9208-96106297c282	7	101	0	1200	1200D17	NULL	NULL
2cb81707-3a6d-4a7e-892c-c9344a9a9670	0f60d8ac-94a2-488b-9208-96106297c282	9D52E496-C85A-4B7E-92C5-71CD4B7E9908	808138	12	8d38cd5c-a4d5-4a85-a451-5074a5e85774	fc532b0a-fe47-4ea5-890d-f1f67310dc05											74	7	101	69	12:21:00	74	12:34:00	1	10	40	8d38cd5c-a4d5-4a85-a451-5074a5e85774	0f60d8ac-94a2-488b-9208-96106297c282	7	101	0	1200	1200D17	NULL	NULL
f2b7a084-435c-4247-bcbb-70acd20529fc	0f60d8ac-94a2-488b-9208-96106297c282	4CDDCF62-E2D0-4359-8FB4-A53D8533D2A3	808138	12	8d38cd5c-a4d5-4a85-a451-5074a5e85774	b500a5f7-fce9-4d2b-8277-dac6f2fb1f4f											87	7	105	81	13:14:00	81	13:35:00	1	15	40	8d38cd5c-a4d5-4a85-a451-5074a5e85774	0f60d8ac-94a2-488b-9208-96106297c282	7	105	5	1200	1200D17	NULL	NULL
083bef4a-c90b-4da6-82ba-e7df299f9f7c	0f60d8ac-94a2-488b-9208-96106297c282	9D52E496-C85A-4B7E-92C5-71CD4B7E9908	808138	12	8d38cd5c-a4d5-4a85-a451-5074a5e85774	fc532b0a-fe47-4ea5-890d-f1f67310dc05											86	7	105	81	14:15:00	84	14:24:00	1	10	40	8d38cd5c-a4d5-4a85-a451-5074a5e85774	0f60d8ac-94a2-488b-9208-96106297c282	7	105	0	1200	1200D17	NULL	NULL
96a47843-8e33-48b3-8435-bf7ea61e7453	0f60d8ac-94a2-488b-9208-96106297c282	4CDDCF62-E2D0-4359-8FB4-A53D8533D2A3	808138	12	8d38cd5c-a4d5-4a85-a451-5074a5e85774	b500a5f7-fce9-4d2b-8277-dac6f2fb1f4f											98	7	105	92	15:04:00	90	15:14:00	1	8	40	8d38cd5c-a4d5-4a85-a451-5074a5e85774	0f60d8ac-94a2-488b-9208-96106297c282	7	105	0	1200	1200D17	NULL	NULL
074bb01e-c44c-44b8-8e34-c848f213d961	0f60d8ac-94a2-488b-9208-96106297c282	9D52E496-C85A-4B7E-92C5-71CD4B7E9908	808138	12	8d38cd5c-a4d5-4a85-a451-5074a5e85774	fc532b0a-fe47-4ea5-890d-f1f67310dc05											95	7	105	90	15:54:00	93	16:00:00	1	10	40	8d38cd5c-a4d5-4a85-a451-5074a5e85774	0f60d8ac-94a2-488b-9208-96106297c282	7	105	0	1200	1200D17	NULL	NULL
7d83cf4a-d0bb-46e2-9976-b4ea97fd8f73	0f60d8ac-94a2-488b-9208-96106297c282	4CDDCF62-E2D0-4359-8FB4-A53D8533D2A3	808138	12	8d38cd5c-a4d5-4a85-a451-5074a5e85774	b500a5f7-fce9-4d2b-8277-dac6f2fb1f4f											111	7	105	105	16:40:00	103	16:44:00	1	6	40	8d38cd5c-a4d5-4a85-a451-5074a5e85774	0f60d8ac-94a2-488b-9208-96106297c282	7	105	0	1200	1200D17	NULL	NULL
dbd3745e-1751-404d-9ff5-542f5a368a74	0f60d8ac-94a2-488b-9208-96106297c282	9D52E496-C85A-4B7E-92C5-71CD4B7E9908	808138	12	8d38cd5c-a4d5-4a85-a451-5074a5e85774	fc532b0a-fe47-4ea5-890d-f1f67310dc05											110	7	105	103	17:24:00	108	17:30:00	1	5	40	8d38cd5c-a4d5-4a85-a451-5074a5e85774	0f60d8ac-94a2-488b-9208-96106297c282	7	105	0	1200	1200D17	NULL	NULL
f5860faa-7e01-4578-bc58-a45397ace950	0f60d8ac-94a2-488b-9208-96106297c282	4CDDCF62-E2D0-4359-8FB4-A53D8533D2A3	808138	12	8d38cd5c-a4d5-4a85-a451-5074a5e85774	b500a5f7-fce9-4d2b-8277-dac6f2fb1f4f											129	7	105	123	18:10:00	121	18:15:00	1	5	40	8d38cd5c-a4d5-4a85-a451-5074a5e85774	0f60d8ac-94a2-488b-9208-96106297c282	7	105	0	1200	1200D17	NULL	NULL
50948734-0a7a-458e-b979-4d71efff24f5	0f60d8ac-94a2-488b-9208-96106297c282	9D52E496-C85A-4B7E-92C5-71CD4B7E9908	808138	12	8d38cd5c-a4d5-4a85-a451-5074a5e85774	fc532b0a-fe47-4ea5-890d-f1f67310dc05											128	7	105	121	18:55:00	126	19:00:00	1	5	40	8d38cd5c-a4d5-4a85-a451-5074a5e85774	0f60d8ac-94a2-488b-9208-96106297c282	7	105	0	1200	1200D17	NULL	NULL
bc46d78c-c1e2-4633-854c-1b50fc6b1f96	0f60d8ac-94a2-488b-9208-96106297c282	4CDDCF62-E2D0-4359-8FB4-A53D8533D2A3	808138	12	8d38cd5c-a4d5-4a85-a451-5074a5e85774	00757533-4581-4933-8241-1a32b3cba841											147	7	105	141	19:40:00	138	19:52:00	1	7	35	8d38cd5c-a4d5-4a85-a451-5074a5e85774	0f60d8ac-94a2-488b-9208-96106297c282	7	105	0	1200	1200D17	NULL	NULL
199a62d9-a907-4ba0-b358-757d3ac18577	0f60d8ac-94a2-488b-9208-96106297c282	9D52E496-C85A-4B7E-92C5-71CD4B7E9908	808138	12	8d38cd5c-a4d5-4a85-a451-5074a5e85774	d5bd267d-ef3a-498a-bd51-05cc104e4b49											145	7	105	138	20:27:00	143	20:35:00	1	7	35	8d38cd5c-a4d5-4a85-a451-5074a5e85774	0f60d8ac-94a2-488b-9208-96106297c282	7	105	0	1200	1200D17	NULL	NULL
be87cfbc-c10f-40bf-aa89-55a867a4ad06	0f60d8ac-94a2-488b-9208-96106297c282	9D52E496-C85A-4B7E-92C5-71CD4B7E9908	808138	12	8d38cd5c-a4d5-4a85-a451-5074a5e85774	d5bd267d-ef3a-498a-bd51-05cc104e4b49											1	8	101	NULL	99:99	1	05:00:00	1	0	35	8d38cd5c-a4d5-4a85-a451-5074a5e85774	0f60d8ac-94a2-488b-9208-96106297c282	8	101	0	1200	1200D17	NULL	NULL
3257e769-2b45-40e2-aee7-88db8976147f	0f60d8ac-94a2-488b-9208-96106297c282	4CDDCF62-E2D0-4359-8FB4-A53D8533D2A3	808138	12	8d38cd5c-a4d5-4a85-a451-5074a5e85774	00757533-4581-4933-8241-1a32b3cba841											5	8	101	1	05:35:00	5	05:35:00	1	5	35	8d38cd5c-a4d5-4a85-a451-5074a5e85774	0f60d8ac-94a2-488b-9208-96106297c282	8	101	0	1200	1200D17	NULL	NULL
1659af61-05e2-4b36-95be-8114c3363551	0f60d8ac-94a2-488b-9208-96106297c282	9D52E496-C85A-4B7E-92C5-71CD4B7E9908	808138	12	8d38cd5c-a4d5-4a85-a451-5074a5e85774	d5bd267d-ef3a-498a-bd51-05cc104e4b49											10	8	101	5	06:10:00	10	06:20:00	1	5	35	8d38cd5c-a4d5-4a85-a451-5074a5e85774	0f60d8ac-94a2-488b-9208-96106297c282	8	101	0	1200	1200D17	NULL	NULL
6ef81880-1fd7-495a-9543-49f8ea6b85fa	0f60d8ac-94a2-488b-9208-96106297c282	4CDDCF62-E2D0-4359-8FB4-A53D8533D2A3	808138	12	8d38cd5c-a4d5-4a85-a451-5074a5e85774	b500a5f7-fce9-4d2b-8277-dac6f2fb1f4f											23	8	101	17	06:55:00	23	07:05:00	1	5	40	8d38cd5c-a4d5-4a85-a451-5074a5e85774	0f60d8ac-94a2-488b-9208-96106297c282	8	101	0	1200	1200D17	NULL	NULL
d8b16a55-8a74-4de0-b731-3f9449666a18	0f60d8ac-94a2-488b-9208-96106297c282	9D52E496-C85A-4B7E-92C5-71CD4B7E9908	808138	12	8d38cd5c-a4d5-4a85-a451-5074a5e85774	fc532b0a-fe47-4ea5-890d-f1f67310dc05											28	8	101	23	07:45:00	28	07:50:00	1	5	40	8d38cd5c-a4d5-4a85-a451-5074a5e85774	0f60d8ac-94a2-488b-9208-96106297c282	8	101	0	1200	1200D17	NULL	NULL
06b4b566-96c9-4363-a68e-b8ece7072263	0f60d8ac-94a2-488b-9208-96106297c282	4CDDCF62-E2D0-4359-8FB4-A53D8533D2A3	808138	12	8d38cd5c-a4d5-4a85-a451-5074a5e85774	b500a5f7-fce9-4d2b-8277-dac6f2fb1f4f											41	8	101	35	08:30:00	41	08:35:00	1	5	40	8d38cd5c-a4d5-4a85-a451-5074a5e85774	0f60d8ac-94a2-488b-9208-96106297c282	8	101	0	1200	1200D17	NULL	NULL
69adb0f8-cc92-4318-9bf7-92e7ad99a623	0f60d8ac-94a2-488b-9208-96106297c282	9D52E496-C85A-4B7E-92C5-71CD4B7E9908	808138	12	8d38cd5c-a4d5-4a85-a451-5074a5e85774	fc532b0a-fe47-4ea5-890d-f1f67310dc05											46	8	101	41	09:15:00	46	09:20:00	1	5	40	8d38cd5c-a4d5-4a85-a451-5074a5e85774	0f60d8ac-94a2-488b-9208-96106297c282	8	101	0	1200	1200D17	NULL	NULL
899336bc-d894-425a-b328-169f32f273ba	0f60d8ac-94a2-488b-9208-96106297c282	4CDDCF62-E2D0-4359-8FB4-A53D8533D2A3	808138	12	8d38cd5c-a4d5-4a85-a451-5074a5e85774	b500a5f7-fce9-4d2b-8277-dac6f2fb1f4f											59	8	101	53	10:00:00	57	10:17:00	1	7	40	8d38cd5c-a4d5-4a85-a451-5074a5e85774	0f60d8ac-94a2-488b-9208-96106297c282	8	101	0	1200	1200D17	NULL	NULL
9385b461-06fa-4097-8da3-e758035e3bd2	0f60d8ac-94a2-488b-9208-96106297c282	9D52E496-C85A-4B7E-92C5-71CD4B7E9908	808138	12	8d38cd5c-a4d5-4a85-a451-5074a5e85774	fc532b0a-fe47-4ea5-890d-f1f67310dc05											62	8	101	57	10:57:00	62	11:04:00	1	7	40	8d38cd5c-a4d5-4a85-a451-5074a5e85774	0f60d8ac-94a2-488b-9208-96106297c282	8	101	0	1200	1200D17	NULL	NULL
0cdff79f-6688-4859-add2-ce1b9b3bd7ac	0f60d8ac-94a2-488b-9208-96106297c282	4CDDCF62-E2D0-4359-8FB4-A53D8533D2A3	808138	12	8d38cd5c-a4d5-4a85-a451-5074a5e85774	b500a5f7-fce9-4d2b-8277-dac6f2fb1f4f											75	8	101	69	11:44:00	70	11:48:00	1	7	40	8d38cd5c-a4d5-4a85-a451-5074a5e85774	0f60d8ac-94a2-488b-9208-96106297c282	8	101	0	1200	1200D17	NULL	NULL
b084ae8b-241c-4572-a9fe-94cb1455200d	0f60d8ac-94a2-488b-9208-96106297c282	9D52E496-C85A-4B7E-92C5-71CD4B7E9908	808138	12	8d38cd5c-a4d5-4a85-a451-5074a5e85774	fc532b0a-fe47-4ea5-890d-f1f67310dc05											96	8	105	NULL	99:99	94	16:08:00	1	8	40	8d38cd5c-a4d5-4a85-a451-5074a5e85774	0f60d8ac-94a2-488b-9208-96106297c282	8	105	5	1200	1200D17	NULL	NULL
e07cfc71-311e-4d8e-a3e9-e0b80486c5df	0f60d8ac-94a2-488b-9208-96106297c282	4CDDCF62-E2D0-4359-8FB4-A53D8533D2A3	808138	12	8d38cd5c-a4d5-4a85-a451-5074a5e85774	b500a5f7-fce9-4d2b-8277-dac6f2fb1f4f											112	8	105	106	16:48:00	104	16:50:00	1	6	40	8d38cd5c-a4d5-4a85-a451-5074a5e85774	0f60d8ac-94a2-488b-9208-96106297c282	8	105	0	1200	1200D17	NULL	NULL
fd4364a6-f195-4722-ab9c-c8724ac1135d	0f60d8ac-94a2-488b-9208-96106297c282	9D52E496-C85A-4B7E-92C5-71CD4B7E9908	808138	12	8d38cd5c-a4d5-4a85-a451-5074a5e85774	fc532b0a-fe47-4ea5-890d-f1f67310dc05											111	8	105	104	17:30:00	109	17:35:00	1	5	40	8d38cd5c-a4d5-4a85-a451-5074a5e85774	0f60d8ac-94a2-488b-9208-96106297c282	8	105	0	1200	1200D17	NULL	NULL
69fbcf82-a19d-4ac6-9004-118d4f808ddb	0f60d8ac-94a2-488b-9208-96106297c282	4CDDCF62-E2D0-4359-8FB4-A53D8533D2A3	808138	12	8d38cd5c-a4d5-4a85-a451-5074a5e85774	b500a5f7-fce9-4d2b-8277-dac6f2fb1f4f											130	8	105	124	18:15:00	122	18:20:00	1	5	40	8d38cd5c-a4d5-4a85-a451-5074a5e85774	0f60d8ac-94a2-488b-9208-96106297c282	8	105	0	1200	1200D17	NULL	NULL
876b7937-4ff4-4573-a3a4-0fd292c0e793	0f60d8ac-94a2-488b-9208-96106297c282	9D52E496-C85A-4B7E-92C5-71CD4B7E9908	808138	12	8d38cd5c-a4d5-4a85-a451-5074a5e85774	fc532b0a-fe47-4ea5-890d-f1f67310dc05											129	8	105	122	19:00:00	127	19:05:00	1	5	40	8d38cd5c-a4d5-4a85-a451-5074a5e85774	0f60d8ac-94a2-488b-9208-96106297c282	8	105	0	1200	1200D17	NULL	NULL
22468c27-d381-4e9a-912d-a18bf734e449	0f60d8ac-94a2-488b-9208-96106297c282	4CDDCF62-E2D0-4359-8FB4-A53D8533D2A3	808138	12	8d38cd5c-a4d5-4a85-a451-5074a5e85774	00757533-4581-4933-8241-1a32b3cba841											148	8	105	142	19:45:00	139	19:59:00	1	7	35	8d38cd5c-a4d5-4a85-a451-5074a5e85774	0f60d8ac-94a2-488b-9208-96106297c282	8	105	0	1200	1200D17	NULL	NULL
25eef50c-d081-4f96-a64f-2f164970be7d	0f60d8ac-94a2-488b-9208-96106297c282	9D52E496-C85A-4B7E-92C5-71CD4B7E9908	808138	12	8d38cd5c-a4d5-4a85-a451-5074a5e85774	d5bd267d-ef3a-498a-bd51-05cc104e4b49											146	8	105	139	20:34:00	144	20:42:00	1	7	35	8d38cd5c-a4d5-4a85-a451-5074a5e85774	0f60d8ac-94a2-488b-9208-96106297c282	8	105	0	1200	1200D17	NULL	NULL
16a9affc-da44-4b7b-af9f-5bf60c5e694e	0f60d8ac-94a2-488b-9208-96106297c282	4CDDCF62-E2D0-4359-8FB4-A53D8533D2A3	808138	12	8d38cd5c-a4d5-4a85-a451-5074a5e85774	00757533-4581-4933-8241-1a32b3cba841											165	8	105	159	21:17:00	149	21:24:00	1	12	35	8d38cd5c-a4d5-4a85-a451-5074a5e85774	0f60d8ac-94a2-488b-9208-96106297c282	8	105	0	1200	1200D17	NULL	NULL
52341ebc-1ee2-444e-a45b-5e5e9c0d3a97	0f60d8ac-94a2-488b-9208-96106297c282	9D52E496-C85A-4B7E-92C5-71CD4B7E9908	808138	12	8d38cd5c-a4d5-4a85-a451-5074a5e85774	d5bd267d-ef3a-498a-bd51-05cc104e4b49											156	8	105	149	21:59:00	151	22:02:00	1	15	35	8d38cd5c-a4d5-4a85-a451-5074a5e85774	0f60d8ac-94a2-488b-9208-96106297c282	8	105	0	1200	1200D17	NULL	NULL
03bf5db3-e759-4c7f-93cb-9b7d9a4a3254	0f60d8ac-94a2-488b-9208-96106297c282	4CDDCF62-E2D0-4359-8FB4-A53D8533D2A3	808138	12	8d38cd5c-a4d5-4a85-a451-5074a5e85774	00757533-4581-4933-8241-1a32b3cba841											172	8	105	166	22:37:00	154	22:42:00	1	18	35	8d38cd5c-a4d5-4a85-a451-5074a5e85774	0f60d8ac-94a2-488b-9208-96106297c282	8	105	0	1200	1200D17	NULL	NULL
883f7575-a949-4dd2-b601-fd8df519f79b	0f60d8ac-94a2-488b-9208-96106297c282	4CDDCF62-E2D0-4359-8FB4-A53D8533D2A3	808138	12	8d38cd5c-a4d5-4a85-a451-5074a5e85774	00757533-4581-4933-8241-1a32b3cba841											6	9	103	2	05:40:00	6	05:40:00	1	5	35	8d38cd5c-a4d5-4a85-a451-5074a5e85774	0f60d8ac-94a2-488b-9208-96106297c282	9	103	0	1200	1200D17	NULL	NULL
348b1c7d-9613-4566-b757-a9c523f64952	0f60d8ac-94a2-488b-9208-96106297c282	9D52E496-C85A-4B7E-92C5-71CD4B7E9908	808138	12	8d38cd5c-a4d5-4a85-a451-5074a5e85774	d5bd267d-ef3a-498a-bd51-05cc104e4b49											11	9	103	6	06:15:00	11	06:25:00	1	5	35	8d38cd5c-a4d5-4a85-a451-5074a5e85774	0f60d8ac-94a2-488b-9208-96106297c282	9	103	0	1200	1200D17	NULL	NULL
17a1a112-0013-4f2b-9344-c3140e9f823e	0f60d8ac-94a2-488b-9208-96106297c282	4CDDCF62-E2D0-4359-8FB4-A53D8533D2A3	808138	12	8d38cd5c-a4d5-4a85-a451-5074a5e85774	b500a5f7-fce9-4d2b-8277-dac6f2fb1f4f											24	9	103	18	07:00:00	24	07:10:00	1	5	40	8d38cd5c-a4d5-4a85-a451-5074a5e85774	0f60d8ac-94a2-488b-9208-96106297c282	9	103	0	1200	1200D17	NULL	NULL
312dbe0e-75c3-40ca-95c0-bcad0b081efa	0f60d8ac-94a2-488b-9208-96106297c282	9D52E496-C85A-4B7E-92C5-71CD4B7E9908	808138	12	8d38cd5c-a4d5-4a85-a451-5074a5e85774	fc532b0a-fe47-4ea5-890d-f1f67310dc05											29	9	103	24	07:50:00	29	07:55:00	1	5	40	8d38cd5c-a4d5-4a85-a451-5074a5e85774	0f60d8ac-94a2-488b-9208-96106297c282	9	103	0	1200	1200D17	NULL	NULL
183fa888-37bb-4282-9d6a-10a8e65af2d4	0f60d8ac-94a2-488b-9208-96106297c282	4CDDCF62-E2D0-4359-8FB4-A53D8533D2A3	808138	12	8d38cd5c-a4d5-4a85-a451-5074a5e85774	b500a5f7-fce9-4d2b-8277-dac6f2fb1f4f											42	9	103	36	08:35:00	42	08:40:00	1	5	40	8d38cd5c-a4d5-4a85-a451-5074a5e85774	0f60d8ac-94a2-488b-9208-96106297c282	9	103	0	1200	1200D17	NULL	NULL
927aeaaa-9aed-45c8-bbd0-f1ed5ecf8a6e	0f60d8ac-94a2-488b-9208-96106297c282	9D52E496-C85A-4B7E-92C5-71CD4B7E9908	808138	12	8d38cd5c-a4d5-4a85-a451-5074a5e85774	fc532b0a-fe47-4ea5-890d-f1f67310dc05											47	9	103	42	09:20:00	47	09:25:00	1	5	40	8d38cd5c-a4d5-4a85-a451-5074a5e85774	0f60d8ac-94a2-488b-9208-96106297c282	9	103	0	1200	1200D17	NULL	NULL
9a84f07f-644a-48e9-acb9-30d9d13089d9	0f60d8ac-94a2-488b-9208-96106297c282	4CDDCF62-E2D0-4359-8FB4-A53D8533D2A3	808138	12	8d38cd5c-a4d5-4a85-a451-5074a5e85774	b500a5f7-fce9-4d2b-8277-dac6f2fb1f4f											113	9	103	107	16:55:00	105	16:55:00	1	5	40	8d38cd5c-a4d5-4a85-a451-5074a5e85774	0f60d8ac-94a2-488b-9208-96106297c282	9	103	0	1200	1200D17	NULL	NULL
140f05ce-db5d-46dd-a6ce-b9cbc7f60145	0f60d8ac-94a2-488b-9208-96106297c282	9D52E496-C85A-4B7E-92C5-71CD4B7E9908	808138	12	8d38cd5c-a4d5-4a85-a451-5074a5e85774	fc532b0a-fe47-4ea5-890d-f1f67310dc05											112	9	103	105	17:35:00	110	17:40:00	1	5	40	8d38cd5c-a4d5-4a85-a451-5074a5e85774	0f60d8ac-94a2-488b-9208-96106297c282	9	103	0	1200	1200D17	NULL	NULL
8b8e6f6c-f5b3-410b-9cad-9b1f8de2ff3e	0f60d8ac-94a2-488b-9208-96106297c282	4CDDCF62-E2D0-4359-8FB4-A53D8533D2A3	808138	12	8d38cd5c-a4d5-4a85-a451-5074a5e85774	b500a5f7-fce9-4d2b-8277-dac6f2fb1f4f											131	9	103	125	18:20:00	123	18:25:00	1	5	40	8d38cd5c-a4d5-4a85-a451-5074a5e85774	0f60d8ac-94a2-488b-9208-96106297c282	9	103	0	1200	1200D17	NULL	NULL
9800df51-7f16-43f8-a314-05c2c3d58d75	0f60d8ac-94a2-488b-9208-96106297c282	9D52E496-C85A-4B7E-92C5-71CD4B7E9908	808138	12	8d38cd5c-a4d5-4a85-a451-5074a5e85774	fc532b0a-fe47-4ea5-890d-f1f67310dc05											130	9	103	123	19:05:00	128	19:10:00	1	5	40	8d38cd5c-a4d5-4a85-a451-5074a5e85774	0f60d8ac-94a2-488b-9208-96106297c282	9	103	0	1200	1200D17	NULL	NULL
1d7c7b17-4287-4654-a3ce-9d041b8021ff	0f60d8ac-94a2-488b-9208-96106297c282	4CDDCF62-E2D0-4359-8FB4-A53D8533D2A3	808138	12	8d38cd5c-a4d5-4a85-a451-5074a5e85774	00757533-4581-4933-8241-1a32b3cba841											7	10	101	NULL	99:99	7	05:45:00	1	5	35	8d38cd5c-a4d5-4a85-a451-5074a5e85774	0f60d8ac-94a2-488b-9208-96106297c282	10	101	0	1200	1200D17	NULL	NULL
5412259a-12f0-42f7-918a-82a6f6817f1b	0f60d8ac-94a2-488b-9208-96106297c282	9D52E496-C85A-4B7E-92C5-71CD4B7E9908	808138	12	8d38cd5c-a4d5-4a85-a451-5074a5e85774	d5bd267d-ef3a-498a-bd51-05cc104e4b49											12	10	101	7	06:20:00	12	06:30:00	1	5	35	8d38cd5c-a4d5-4a85-a451-5074a5e85774	0f60d8ac-94a2-488b-9208-96106297c282	10	101	0	1200	1200D17	NULL	NULL
d752c5e6-cdea-4b4c-95a3-a43f865a6020	0f60d8ac-94a2-488b-9208-96106297c282	4CDDCF62-E2D0-4359-8FB4-A53D8533D2A3	808138	12	8d38cd5c-a4d5-4a85-a451-5074a5e85774	b500a5f7-fce9-4d2b-8277-dac6f2fb1f4f											25	10	101	19	07:05:00	25	07:15:00	1	5	40	8d38cd5c-a4d5-4a85-a451-5074a5e85774	0f60d8ac-94a2-488b-9208-96106297c282	10	101	0	1200	1200D17	NULL	NULL
8490e862-13ed-43c4-861e-49686dd8d9fc	0f60d8ac-94a2-488b-9208-96106297c282	9D52E496-C85A-4B7E-92C5-71CD4B7E9908	808138	12	8d38cd5c-a4d5-4a85-a451-5074a5e85774	fc532b0a-fe47-4ea5-890d-f1f67310dc05											30	10	101	25	07:55:00	30	08:00:00	1	5	40	8d38cd5c-a4d5-4a85-a451-5074a5e85774	0f60d8ac-94a2-488b-9208-96106297c282	10	101	0	1200	1200D17	NULL	NULL
ee2c8854-70fa-4b23-92d5-fcda3603daed	0f60d8ac-94a2-488b-9208-96106297c282	4CDDCF62-E2D0-4359-8FB4-A53D8533D2A3	808138	12	8d38cd5c-a4d5-4a85-a451-5074a5e85774	b500a5f7-fce9-4d2b-8277-dac6f2fb1f4f											43	10	101	37	08:40:00	43	08:45:00	1	5	40	8d38cd5c-a4d5-4a85-a451-5074a5e85774	0f60d8ac-94a2-488b-9208-96106297c282	10	101	0	1200	1200D17	NULL	NULL
f5534c3c-0045-4208-a5c0-3e72b0aa2690	0f60d8ac-94a2-488b-9208-96106297c282	9D52E496-C85A-4B7E-92C5-71CD4B7E9908	808138	12	8d38cd5c-a4d5-4a85-a451-5074a5e85774	fc532b0a-fe47-4ea5-890d-f1f67310dc05											48	10	101	43	09:25:00	48	09:30:00	1	5	40	8d38cd5c-a4d5-4a85-a451-5074a5e85774	0f60d8ac-94a2-488b-9208-96106297c282	10	101	0	1200	1200D17	NULL	NULL
f5849894-b93f-4f4d-8fda-def25406e4e8	0f60d8ac-94a2-488b-9208-96106297c282	4CDDCF62-E2D0-4359-8FB4-A53D8533D2A3	808138	12	8d38cd5c-a4d5-4a85-a451-5074a5e85774	b500a5f7-fce9-4d2b-8277-dac6f2fb1f4f											61	10	101	55	10:10:00	58	10:24:00	1	7	40	8d38cd5c-a4d5-4a85-a451-5074a5e85774	0f60d8ac-94a2-488b-9208-96106297c282	10	101	0	1200	1200D17	NULL	NULL
8ebb555b-8b11-4783-a3d4-dba6caf5c524	0f60d8ac-94a2-488b-9208-96106297c282	9D52E496-C85A-4B7E-92C5-71CD4B7E9908	808138	12	8d38cd5c-a4d5-4a85-a451-5074a5e85774	fc532b0a-fe47-4ea5-890d-f1f67310dc05											63	10	101	58	11:04:00	63	11:11:00	1	7	40	8d38cd5c-a4d5-4a85-a451-5074a5e85774	0f60d8ac-94a2-488b-9208-96106297c282	10	101	0	1200	1200D17	NULL	NULL
07a60fdb-6a0a-42be-827b-3bbbae483cc2	0f60d8ac-94a2-488b-9208-96106297c282	4CDDCF62-E2D0-4359-8FB4-A53D8533D2A3	808138	12	8d38cd5c-a4d5-4a85-a451-5074a5e85774	b500a5f7-fce9-4d2b-8277-dac6f2fb1f4f											76	10	101	70	11:51:00	71	11:55:00	1	7	40	8d38cd5c-a4d5-4a85-a451-5074a5e85774	0f60d8ac-94a2-488b-9208-96106297c282	10	101	0	1200	1200D17	NULL	NULL
b4778e0c-ede3-4311-856a-724dab76266a	0f60d8ac-94a2-488b-9208-96106297c282	9D52E496-C85A-4B7E-92C5-71CD4B7E9908	808138	12	8d38cd5c-a4d5-4a85-a451-5074a5e85774	fc532b0a-fe47-4ea5-890d-f1f67310dc05											76	10	101	71	12:35:00	75	12:44:00	1	10	40	8d38cd5c-a4d5-4a85-a451-5074a5e85774	0f60d8ac-94a2-488b-9208-96106297c282	10	101	0	1200	1200D17	NULL	NULL
a392b2cd-54b3-4a05-9186-b5c447b54a68	0f60d8ac-94a2-488b-9208-96106297c282	4CDDCF62-E2D0-4359-8FB4-A53D8533D2A3	808138	12	8d38cd5c-a4d5-4a85-a451-5074a5e85774	b500a5f7-fce9-4d2b-8277-dac6f2fb1f4f											88	10	105	82	13:24:00	82	13:50:00	1	15	40	8d38cd5c-a4d5-4a85-a451-5074a5e85774	0f60d8ac-94a2-488b-9208-96106297c282	10	105	5	1200	1200D17	NULL	NULL
a9b9992b-5063-42af-b1af-31eb20770418	0f60d8ac-94a2-488b-9208-96106297c282	9D52E496-C85A-4B7E-92C5-71CD4B7E9908	808138	12	8d38cd5c-a4d5-4a85-a451-5074a5e85774	fc532b0a-fe47-4ea5-890d-f1f67310dc05											87	10	105	82	14:30:00	85	14:36:00	1	12	40	8d38cd5c-a4d5-4a85-a451-5074a5e85774	0f60d8ac-94a2-488b-9208-96106297c282	10	105	0	1200	1200D17	NULL	NULL
6b790084-175b-4a69-8739-89100506afa3	0f60d8ac-94a2-488b-9208-96106297c282	4CDDCF62-E2D0-4359-8FB4-A53D8533D2A3	808138	12	8d38cd5c-a4d5-4a85-a451-5074a5e85774	b500a5f7-fce9-4d2b-8277-dac6f2fb1f4f											99	10	105	93	15:16:00	91	15:22:00	1	8	40	8d38cd5c-a4d5-4a85-a451-5074a5e85774	0f60d8ac-94a2-488b-9208-96106297c282	10	105	0	1200	1200D17	NULL	NULL
0f9b1445-b65b-4719-820b-1917990ef34f	0f60d8ac-94a2-488b-9208-96106297c282	9D52E496-C85A-4B7E-92C5-71CD4B7E9908	808138	12	8d38cd5c-a4d5-4a85-a451-5074a5e85774	fc532b0a-fe47-4ea5-890d-f1f67310dc05											97	10	105	91	16:02:00	95	16:16:00	1	8	40	8d38cd5c-a4d5-4a85-a451-5074a5e85774	0f60d8ac-94a2-488b-9208-96106297c282	10	105	0	1200	1200D17	NULL	NULL
134bf05e-595f-4a4e-8e6c-7524c2d97ae6	0f60d8ac-94a2-488b-9208-96106297c282	4CDDCF62-E2D0-4359-8FB4-A53D8533D2A3	808138	12	8d38cd5c-a4d5-4a85-a451-5074a5e85774	b500a5f7-fce9-4d2b-8277-dac6f2fb1f4f											114	10	105	108	16:56:00	106	17:00:00	1	5	40	8d38cd5c-a4d5-4a85-a451-5074a5e85774	0f60d8ac-94a2-488b-9208-96106297c282	10	105	0	1200	1200D17	NULL	NULL
1862c656-42ae-417a-8f7f-fc2868686ad7	0f60d8ac-94a2-488b-9208-96106297c282	9D52E496-C85A-4B7E-92C5-71CD4B7E9908	808138	12	8d38cd5c-a4d5-4a85-a451-5074a5e85774	fc532b0a-fe47-4ea5-890d-f1f67310dc05											113	10	105	106	17:40:00	111	17:45:00	1	5	40	8d38cd5c-a4d5-4a85-a451-5074a5e85774	0f60d8ac-94a2-488b-9208-96106297c282	10	105	0	1200	1200D17	NULL	NULL
03ffdc0d-0ceb-4c7a-930e-a6ea088ba4bd	0f60d8ac-94a2-488b-9208-96106297c282	4CDDCF62-E2D0-4359-8FB4-A53D8533D2A3	808138	12	8d38cd5c-a4d5-4a85-a451-5074a5e85774	b500a5f7-fce9-4d2b-8277-dac6f2fb1f4f											132	10	105	126	18:25:00	124	18:30:00	1	5	40	8d38cd5c-a4d5-4a85-a451-5074a5e85774	0f60d8ac-94a2-488b-9208-96106297c282	10	105	0	1200	1200D17	NULL	NULL
c3c646f8-2994-461b-90d6-786d22ffc863	0f60d8ac-94a2-488b-9208-96106297c282	9D52E496-C85A-4B7E-92C5-71CD4B7E9908	808138	12	8d38cd5c-a4d5-4a85-a451-5074a5e85774	fc532b0a-fe47-4ea5-890d-f1f67310dc05											131	10	105	124	19:10:00	129	19:15:00	1	5	40	8d38cd5c-a4d5-4a85-a451-5074a5e85774	0f60d8ac-94a2-488b-9208-96106297c282	10	105	0	1200	1200D17	NULL	NULL
78c19b6a-d3c8-4efa-bc85-a67a491719dc	0f60d8ac-94a2-488b-9208-96106297c282	4CDDCF62-E2D0-4359-8FB4-A53D8533D2A3	808138	12	8d38cd5c-a4d5-4a85-a451-5074a5e85774	00757533-4581-4933-8241-1a32b3cba841											150	10	105	144	19:55:00	140	20:06:00	1	7	35	8d38cd5c-a4d5-4a85-a451-5074a5e85774	0f60d8ac-94a2-488b-9208-96106297c282	10	105	0	1200	1200D17	NULL	NULL
ab096b3e-0e0f-4f2a-a95a-010d324e62b7	0f60d8ac-94a2-488b-9208-96106297c282	9D52E496-C85A-4B7E-92C5-71CD4B7E9908	808138	12	8d38cd5c-a4d5-4a85-a451-5074a5e85774	d5bd267d-ef3a-498a-bd51-05cc104e4b49											147	10	105	140	20:41:00	145	20:49:00	1	7	35	8d38cd5c-a4d5-4a85-a451-5074a5e85774	0f60d8ac-94a2-488b-9208-96106297c282	10	105	0	1200	1200D17	NULL	NULL
cdc4b20d-3fc1-489d-ac2c-37c0e4232bc7	0f60d8ac-94a2-488b-9208-96106297c282	4CDDCF62-E2D0-4359-8FB4-A53D8533D2A3	808138	12	8d38cd5c-a4d5-4a85-a451-5074a5e85774	00757533-4581-4933-8241-1a32b3cba841											8	11	103	3	05:50:00	8	05:50:00	1	5	35	8d38cd5c-a4d5-4a85-a451-5074a5e85774	0f60d8ac-94a2-488b-9208-96106297c282	11	103	0	1200	1200D17	NULL	NULL
a26ae9b9-6498-4253-87c1-cc562820c920	0f60d8ac-94a2-488b-9208-96106297c282	9D52E496-C85A-4B7E-92C5-71CD4B7E9908	808138	12	8d38cd5c-a4d5-4a85-a451-5074a5e85774	d5bd267d-ef3a-498a-bd51-05cc104e4b49											13	11	103	8	06:25:00	13	06:35:00	1	5	35	8d38cd5c-a4d5-4a85-a451-5074a5e85774	0f60d8ac-94a2-488b-9208-96106297c282	11	103	0	1200	1200D17	NULL	NULL
c7913677-c1cc-45ac-8ec2-0f5b4ce57c3f	0f60d8ac-94a2-488b-9208-96106297c282	4CDDCF62-E2D0-4359-8FB4-A53D8533D2A3	808138	12	8d38cd5c-a4d5-4a85-a451-5074a5e85774	b500a5f7-fce9-4d2b-8277-dac6f2fb1f4f											26	11	103	20	07:10:00	26	07:20:00	1	5	40	8d38cd5c-a4d5-4a85-a451-5074a5e85774	0f60d8ac-94a2-488b-9208-96106297c282	11	103	0	1200	1200D17	NULL	NULL
7b9ba743-49fd-4916-b355-a25ac728f8a0	0f60d8ac-94a2-488b-9208-96106297c282	9D52E496-C85A-4B7E-92C5-71CD4B7E9908	808138	12	8d38cd5c-a4d5-4a85-a451-5074a5e85774	fc532b0a-fe47-4ea5-890d-f1f67310dc05											31	11	103	26	08:00:00	31	08:05:00	1	5	40	8d38cd5c-a4d5-4a85-a451-5074a5e85774	0f60d8ac-94a2-488b-9208-96106297c282	11	103	0	1200	1200D17	NULL	NULL
b8659c96-0c0f-42da-8a14-75bfa9a45fed	0f60d8ac-94a2-488b-9208-96106297c282	4CDDCF62-E2D0-4359-8FB4-A53D8533D2A3	808138	12	8d38cd5c-a4d5-4a85-a451-5074a5e85774	b500a5f7-fce9-4d2b-8277-dac6f2fb1f4f											44	11	103	38	08:45:00	44	08:50:00	1	5	40	8d38cd5c-a4d5-4a85-a451-5074a5e85774	0f60d8ac-94a2-488b-9208-96106297c282	11	103	0	1200	1200D17	NULL	NULL
22c3b585-aeff-4e31-9e6c-e7264e8a0df3	0f60d8ac-94a2-488b-9208-96106297c282	9D52E496-C85A-4B7E-92C5-71CD4B7E9908	808138	12	8d38cd5c-a4d5-4a85-a451-5074a5e85774	fc532b0a-fe47-4ea5-890d-f1f67310dc05											49	11	103	44	09:30:00	49	09:35:00	1	5	40	8d38cd5c-a4d5-4a85-a451-5074a5e85774	0f60d8ac-94a2-488b-9208-96106297c282	11	103	0	1200	1200D17	NULL	NULL
8fd002cd-8087-4af0-aaa1-e6bf4d9dbd6c	0f60d8ac-94a2-488b-9208-96106297c282	4CDDCF62-E2D0-4359-8FB4-A53D8533D2A3	808138	12	8d38cd5c-a4d5-4a85-a451-5074a5e85774	b500a5f7-fce9-4d2b-8277-dac6f2fb1f4f											115	11	103	110	17:05:00	107	17:05:00	1	5	40	8d38cd5c-a4d5-4a85-a451-5074a5e85774	0f60d8ac-94a2-488b-9208-96106297c282	11	103	0	1200	1200D17	NULL	NULL
5d8c96e1-7645-4a31-ae9b-8041eea46294	0f60d8ac-94a2-488b-9208-96106297c282	9D52E496-C85A-4B7E-92C5-71CD4B7E9908	808138	12	8d38cd5c-a4d5-4a85-a451-5074a5e85774	fc532b0a-fe47-4ea5-890d-f1f67310dc05											114	11	103	107	17:45:00	112	17:50:00	1	5	40	8d38cd5c-a4d5-4a85-a451-5074a5e85774	0f60d8ac-94a2-488b-9208-96106297c282	11	103	0	1200	1200D17	NULL	NULL
652fe5eb-e13b-488e-82b3-299ab82eda2c	0f60d8ac-94a2-488b-9208-96106297c282	4CDDCF62-E2D0-4359-8FB4-A53D8533D2A3	808138	12	8d38cd5c-a4d5-4a85-a451-5074a5e85774	b500a5f7-fce9-4d2b-8277-dac6f2fb1f4f											133	11	103	127	18:30:00	125	18:35:00	1	5	40	8d38cd5c-a4d5-4a85-a451-5074a5e85774	0f60d8ac-94a2-488b-9208-96106297c282	11	103	0	1200	1200D17	NULL	NULL
56b238b3-bbc8-4dbd-9661-e13fe3b31824	0f60d8ac-94a2-488b-9208-96106297c282	9D52E496-C85A-4B7E-92C5-71CD4B7E9908	808138	12	8d38cd5c-a4d5-4a85-a451-5074a5e85774	fc532b0a-fe47-4ea5-890d-f1f67310dc05											132	11	103	125	19:15:00	130	19:20:00	1	5	40	8d38cd5c-a4d5-4a85-a451-5074a5e85774	0f60d8ac-94a2-488b-9208-96106297c282	11	103	0	1200	1200D17	NULL	NULL
98db3e48-2553-4fd3-8895-2a1792a3c0c0	0f60d8ac-94a2-488b-9208-96106297c282	4CDDCF62-E2D0-4359-8FB4-A53D8533D2A3	808138	12	8d38cd5c-a4d5-4a85-a451-5074a5e85774	00757533-4581-4933-8241-1a32b3cba841											9	12	103	5	05:55:00	9	05:55:00	1	5	35	8d38cd5c-a4d5-4a85-a451-5074a5e85774	0f60d8ac-94a2-488b-9208-96106297c282	12	103	0	1200	1200D17	NULL	NULL
f458bf34-9aa6-4e83-9ca9-e8d732c8aecb	0f60d8ac-94a2-488b-9208-96106297c282	9D52E496-C85A-4B7E-92C5-71CD4B7E9908	808138	12	8d38cd5c-a4d5-4a85-a451-5074a5e85774	d5bd267d-ef3a-498a-bd51-05cc104e4b49											14	12	103	9	06:30:00	14	06:40:00	1	5	35	8d38cd5c-a4d5-4a85-a451-5074a5e85774	0f60d8ac-94a2-488b-9208-96106297c282	12	103	0	1200	1200D17	NULL	NULL
72d58474-61fb-4a34-be80-7ed55395f973	0f60d8ac-94a2-488b-9208-96106297c282	4CDDCF62-E2D0-4359-8FB4-A53D8533D2A3	808138	12	8d38cd5c-a4d5-4a85-a451-5074a5e85774	b500a5f7-fce9-4d2b-8277-dac6f2fb1f4f											27	12	103	21	07:15:00	27	07:25:00	1	5	40	8d38cd5c-a4d5-4a85-a451-5074a5e85774	0f60d8ac-94a2-488b-9208-96106297c282	12	103	0	1200	1200D17	NULL	NULL
d9afd3ff-4703-45f9-8958-6f91cc23042e	0f60d8ac-94a2-488b-9208-96106297c282	9D52E496-C85A-4B7E-92C5-71CD4B7E9908	808138	12	8d38cd5c-a4d5-4a85-a451-5074a5e85774	fc532b0a-fe47-4ea5-890d-f1f67310dc05											32	12	103	27	08:05:00	32	08:10:00	1	5	40	8d38cd5c-a4d5-4a85-a451-5074a5e85774	0f60d8ac-94a2-488b-9208-96106297c282	12	103	0	1200	1200D17	NULL	NULL
6f0c8b69-bf15-491c-b0ac-96f9989ae8f0	0f60d8ac-94a2-488b-9208-96106297c282	4CDDCF62-E2D0-4359-8FB4-A53D8533D2A3	808138	12	8d38cd5c-a4d5-4a85-a451-5074a5e85774	b500a5f7-fce9-4d2b-8277-dac6f2fb1f4f											45	12	103	39	08:50:00	45	08:55:00	1	5	40	8d38cd5c-a4d5-4a85-a451-5074a5e85774	0f60d8ac-94a2-488b-9208-96106297c282	12	103	0	1200	1200D17	NULL	NULL
cb258eb0-2de3-4fc7-a038-f9b5a6a87c5a	0f60d8ac-94a2-488b-9208-96106297c282	9D52E496-C85A-4B7E-92C5-71CD4B7E9908	808138	12	8d38cd5c-a4d5-4a85-a451-5074a5e85774	fc532b0a-fe47-4ea5-890d-f1f67310dc05											50	12	103	45	09:35:00	50	09:40:00	1	5	40	8d38cd5c-a4d5-4a85-a451-5074a5e85774	0f60d8ac-94a2-488b-9208-96106297c282	12	103	0	1200	1200D17	NULL	NULL
473242cc-4fdf-4282-8543-064342be37de	0f60d8ac-94a2-488b-9208-96106297c282	4CDDCF62-E2D0-4359-8FB4-A53D8533D2A3	808138	12	8d38cd5c-a4d5-4a85-a451-5074a5e85774	b500a5f7-fce9-4d2b-8277-dac6f2fb1f4f											116	12	103	111	17:10:00	108	17:10:00	1	5	40	8d38cd5c-a4d5-4a85-a451-5074a5e85774	0f60d8ac-94a2-488b-9208-96106297c282	12	103	0	1200	1200D17	NULL	NULL
5ccd2bfc-a7dc-496b-ac1f-810e9671ad48	0f60d8ac-94a2-488b-9208-96106297c282	9D52E496-C85A-4B7E-92C5-71CD4B7E9908	808138	12	8d38cd5c-a4d5-4a85-a451-5074a5e85774	fc532b0a-fe47-4ea5-890d-f1f67310dc05											115	12	103	108	17:50:00	113	17:55:00	1	5	40	8d38cd5c-a4d5-4a85-a451-5074a5e85774	0f60d8ac-94a2-488b-9208-96106297c282	12	103	0	1200	1200D17	NULL	NULL
ec94134f-874c-48c3-bd25-11ddcdfbe4cb	0f60d8ac-94a2-488b-9208-96106297c282	4CDDCF62-E2D0-4359-8FB4-A53D8533D2A3	808138	12	8d38cd5c-a4d5-4a85-a451-5074a5e85774	b500a5f7-fce9-4d2b-8277-dac6f2fb1f4f											134	12	103	128	18:35:00	126	18:40:00	1	5	40	8d38cd5c-a4d5-4a85-a451-5074a5e85774	0f60d8ac-94a2-488b-9208-96106297c282	12	103	0	1200	1200D17	NULL	NULL
a822187d-c526-4375-b3de-7eeed583cc59	0f60d8ac-94a2-488b-9208-96106297c282	9D52E496-C85A-4B7E-92C5-71CD4B7E9908	808138	12	8d38cd5c-a4d5-4a85-a451-5074a5e85774	fc532b0a-fe47-4ea5-890d-f1f67310dc05											133	12	103	126	19:20:00	131	19:25:00	1	5	40	8d38cd5c-a4d5-4a85-a451-5074a5e85774	0f60d8ac-94a2-488b-9208-96106297c282	12	103	0	1200	1200D17	NULL	NULL
1876fda6-a06c-4d8d-8af2-72c96cf2b128	0f60d8ac-94a2-488b-9208-96106297c282	9D52E496-C85A-4B7E-92C5-71CD4B7E9908	808138	12	8d38cd5c-a4d5-4a85-a451-5074a5e85774	d5bd267d-ef3a-498a-bd51-05cc104e4b49											2	13	101	NULL	99:99	2	05:15:00	1	15	35	8d38cd5c-a4d5-4a85-a451-5074a5e85774	0f60d8ac-94a2-488b-9208-96106297c282	13	101	0	1200	1200D17	NULL	NULL
fa4ad6cd-5e7a-48a3-807f-20363b9f1816	0f60d8ac-94a2-488b-9208-96106297c282	4CDDCF62-E2D0-4359-8FB4-A53D8533D2A3	808138	12	8d38cd5c-a4d5-4a85-a451-5074a5e85774	00757533-4581-4933-8241-1a32b3cba841											10	13	101	4	05:50:00	10	06:00:00	1	5	35	8d38cd5c-a4d5-4a85-a451-5074a5e85774	0f60d8ac-94a2-488b-9208-96106297c282	13	101	0	1200	1200D17	NULL	NULL
b53f22d6-30b6-4e26-8c27-c8669a04cfe8	0f60d8ac-94a2-488b-9208-96106297c282	9D52E496-C85A-4B7E-92C5-71CD4B7E9908	808138	12	8d38cd5c-a4d5-4a85-a451-5074a5e85774	d5bd267d-ef3a-498a-bd51-05cc104e4b49											15	13	101	10	06:35:00	15	06:45:00	1	5	35	8d38cd5c-a4d5-4a85-a451-5074a5e85774	0f60d8ac-94a2-488b-9208-96106297c282	13	101	0	1200	1200D17	NULL	NULL
ad27f216-f58e-40e2-bf76-bcb5ba8cb52c	0f60d8ac-94a2-488b-9208-96106297c282	4CDDCF62-E2D0-4359-8FB4-A53D8533D2A3	808138	12	8d38cd5c-a4d5-4a85-a451-5074a5e85774	b500a5f7-fce9-4d2b-8277-dac6f2fb1f4f											28	13	101	22	07:20:00	28	07:30:00	1	5	40	8d38cd5c-a4d5-4a85-a451-5074a5e85774	0f60d8ac-94a2-488b-9208-96106297c282	13	101	0	1200	1200D17	NULL	NULL
9072c602-d944-49f9-a305-b1e31ae4f7ec	0f60d8ac-94a2-488b-9208-96106297c282	9D52E496-C85A-4B7E-92C5-71CD4B7E9908	808138	12	8d38cd5c-a4d5-4a85-a451-5074a5e85774	fc532b0a-fe47-4ea5-890d-f1f67310dc05											33	13	101	28	08:10:00	33	08:15:00	1	5	40	8d38cd5c-a4d5-4a85-a451-5074a5e85774	0f60d8ac-94a2-488b-9208-96106297c282	13	101	0	1200	1200D17	NULL	NULL
8ba9f10f-d9e0-43c2-81d1-697986843ab8	0f60d8ac-94a2-488b-9208-96106297c282	4CDDCF62-E2D0-4359-8FB4-A53D8533D2A3	808138	12	8d38cd5c-a4d5-4a85-a451-5074a5e85774	b500a5f7-fce9-4d2b-8277-dac6f2fb1f4f											46	13	101	40	08:55:00	46	09:00:00	1	5	40	8d38cd5c-a4d5-4a85-a451-5074a5e85774	0f60d8ac-94a2-488b-9208-96106297c282	13	101	0	1200	1200D17	NULL	NULL
eea35cf5-d696-4599-a3eb-55ce1414d308	0f60d8ac-94a2-488b-9208-96106297c282	9D52E496-C85A-4B7E-92C5-71CD4B7E9908	808138	12	8d38cd5c-a4d5-4a85-a451-5074a5e85774	fc532b0a-fe47-4ea5-890d-f1f67310dc05											51	13	101	46	09:40:00	51	09:47:00	1	7	40	8d38cd5c-a4d5-4a85-a451-5074a5e85774	0f60d8ac-94a2-488b-9208-96106297c282	13	101	0	1200	1200D17	NULL	NULL
9e2febfb-5ede-418a-951b-389f82f5df42	0f60d8ac-94a2-488b-9208-96106297c282	4CDDCF62-E2D0-4359-8FB4-A53D8533D2A3	808138	12	8d38cd5c-a4d5-4a85-a451-5074a5e85774	b500a5f7-fce9-4d2b-8277-dac6f2fb1f4f											64	13	101	58	10:27:00	59	10:31:00	1	7	40	8d38cd5c-a4d5-4a85-a451-5074a5e85774	0f60d8ac-94a2-488b-9208-96106297c282	13	101	0	1200	1200D17	NULL	NULL
da0da7b8-5b36-4441-9f81-e6e9f2e2ea5a	0f60d8ac-94a2-488b-9208-96106297c282	9D52E496-C85A-4B7E-92C5-71CD4B7E9908	808138	12	8d38cd5c-a4d5-4a85-a451-5074a5e85774	fc532b0a-fe47-4ea5-890d-f1f67310dc05											64	13	101	59	11:11:00	64	11:18:00	1	7	40	8d38cd5c-a4d5-4a85-a451-5074a5e85774	0f60d8ac-94a2-488b-9208-96106297c282	13	101	0	1200	1200D17	NULL	NULL
a0120eaf-e175-443c-a373-eb27ef66330c	0f60d8ac-94a2-488b-9208-96106297c282	4CDDCF62-E2D0-4359-8FB4-A53D8533D2A3	808138	12	8d38cd5c-a4d5-4a85-a451-5074a5e85774	b500a5f7-fce9-4d2b-8277-dac6f2fb1f4f											77	13	101	71	11:58:00	72	12:02:00	1	7	40	8d38cd5c-a4d5-4a85-a451-5074a5e85774	0f60d8ac-94a2-488b-9208-96106297c282	13	101	0	1200	1200D17	NULL	NULL
1c0fbc4a-9ce7-4af0-b890-86c64eb57b29	0f60d8ac-94a2-488b-9208-96106297c282	9D52E496-C85A-4B7E-92C5-71CD4B7E9908	808138	12	8d38cd5c-a4d5-4a85-a451-5074a5e85774	fc532b0a-fe47-4ea5-890d-f1f67310dc05											98	13	105	NULL	99:99	96	16:24:00	1	8	40	8d38cd5c-a4d5-4a85-a451-5074a5e85774	0f60d8ac-94a2-488b-9208-96106297c282	13	105	5	1200	1200D17	NULL	NULL
f1a7158c-8be7-407c-b42b-111af55313bc	0f60d8ac-94a2-488b-9208-96106297c282	4CDDCF62-E2D0-4359-8FB4-A53D8533D2A3	808138	12	8d38cd5c-a4d5-4a85-a451-5074a5e85774	b500a5f7-fce9-4d2b-8277-dac6f2fb1f4f											117	13	105	109	17:04:00	109	17:15:00	1	5	40	8d38cd5c-a4d5-4a85-a451-5074a5e85774	0f60d8ac-94a2-488b-9208-96106297c282	13	105	0	1200	1200D17	NULL	NULL
4ce82aa4-0b84-4212-875c-63fec4ec9208	0f60d8ac-94a2-488b-9208-96106297c282	9D52E496-C85A-4B7E-92C5-71CD4B7E9908	808138	12	8d38cd5c-a4d5-4a85-a451-5074a5e85774	fc532b0a-fe47-4ea5-890d-f1f67310dc05											116	13	105	109	17:55:00	114	18:00:00	1	5	40	8d38cd5c-a4d5-4a85-a451-5074a5e85774	0f60d8ac-94a2-488b-9208-96106297c282	13	105	0	1200	1200D17	NULL	NULL
a7cff515-1982-4326-8a76-a007100a5565	0f60d8ac-94a2-488b-9208-96106297c282	4CDDCF62-E2D0-4359-8FB4-A53D8533D2A3	808138	12	8d38cd5c-a4d5-4a85-a451-5074a5e85774	b500a5f7-fce9-4d2b-8277-dac6f2fb1f4f											135	13	105	129	18:40:00	127	18:45:00	1	5	40	8d38cd5c-a4d5-4a85-a451-5074a5e85774	0f60d8ac-94a2-488b-9208-96106297c282	13	105	0	1200	1200D17	NULL	NULL
ec0ddd97-6d96-4006-b5dd-c8b32ce06af6	0f60d8ac-94a2-488b-9208-96106297c282	9D52E496-C85A-4B7E-92C5-71CD4B7E9908	808138	12	8d38cd5c-a4d5-4a85-a451-5074a5e85774	fc532b0a-fe47-4ea5-890d-f1f67310dc05											134	13	105	127	19:25:00	132	19:30:00	1	5	40	8d38cd5c-a4d5-4a85-a451-5074a5e85774	0f60d8ac-94a2-488b-9208-96106297c282	13	105	0	1200	1200D17	NULL	NULL
e82d5839-31b7-4020-a1bf-d520c4f81a52	0f60d8ac-94a2-488b-9208-96106297c282	4CDDCF62-E2D0-4359-8FB4-A53D8533D2A3	808138	12	8d38cd5c-a4d5-4a85-a451-5074a5e85774	00757533-4581-4933-8241-1a32b3cba841											153	13	105	147	20:10:00	141	20:13:00	1	7	35	8d38cd5c-a4d5-4a85-a451-5074a5e85774	0f60d8ac-94a2-488b-9208-96106297c282	13	105	0	1200	1200D17	NULL	NULL
47d97ae0-6b54-4bfb-a63d-0c5b85876574	0f60d8ac-94a2-488b-9208-96106297c282	9D52E496-C85A-4B7E-92C5-71CD4B7E9908	808138	12	8d38cd5c-a4d5-4a85-a451-5074a5e85774	d5bd267d-ef3a-498a-bd51-05cc104e4b49											148	13	105	141	20:48:00	146	20:56:00	1	7	35	8d38cd5c-a4d5-4a85-a451-5074a5e85774	0f60d8ac-94a2-488b-9208-96106297c282	13	105	0	1200	1200D17	NULL	NULL
6a01b025-9261-43ef-9f9f-8594e95a6e1a	0f60d8ac-94a2-488b-9208-96106297c282	4CDDCF62-E2D0-4359-8FB4-A53D8533D2A3	808138	12	8d38cd5c-a4d5-4a85-a451-5074a5e85774	00757533-4581-4933-8241-1a32b3cba841											167	13	105	161	21:31:00	150	21:38:00	1	14	35	8d38cd5c-a4d5-4a85-a451-5074a5e85774	0f60d8ac-94a2-488b-9208-96106297c282	13	105	0	1200	1200D17	NULL	NULL
b2135002-1cb4-487e-9013-8a3cb318afc9	0f60d8ac-94a2-488b-9208-96106297c282	9D52E496-C85A-4B7E-92C5-71CD4B7E9908	808138	12	8d38cd5c-a4d5-4a85-a451-5074a5e85774	d5bd267d-ef3a-498a-bd51-05cc104e4b49											157	13	105	150	22:13:00	152	22:16:00	1	14	35	8d38cd5c-a4d5-4a85-a451-5074a5e85774	0f60d8ac-94a2-488b-9208-96106297c282	13	105	0	1200	1200D17	NULL	NULL
560cde03-54e0-4da5-803c-19dc83423028	0f60d8ac-94a2-488b-9208-96106297c282	4CDDCF62-E2D0-4359-8FB4-A53D8533D2A3	808138	12	8d38cd5c-a4d5-4a85-a451-5074a5e85774	00757533-4581-4933-8241-1a32b3cba841											173	13	105	167	22:51:00	155	23:00:00	1	18	35	8d38cd5c-a4d5-4a85-a451-5074a5e85774	0f60d8ac-94a2-488b-9208-96106297c282	13	105	0	1200	1200D17	NULL	NULL
421cd832-946c-427c-bb1a-fff4d0ef4e11	0f60d8ac-94a2-488b-9208-96106297c282	4CDDCF62-E2D0-4359-8FB4-A53D8533D2A3	808138	12	8d38cd5c-a4d5-4a85-a451-5074a5e85774	00757533-4581-4933-8241-1a32b3cba841											11	14	101	6	06:05:00	11	06:05:00	1	5	35	8d38cd5c-a4d5-4a85-a451-5074a5e85774	0f60d8ac-94a2-488b-9208-96106297c282	14	101	0	1200	1200D17	NULL	NULL
0c88810e-f54e-4610-acca-7835f9ce25aa	0f60d8ac-94a2-488b-9208-96106297c282	9D52E496-C85A-4B7E-92C5-71CD4B7E9908	808138	12	8d38cd5c-a4d5-4a85-a451-5074a5e85774	d5bd267d-ef3a-498a-bd51-05cc104e4b49											16	14	101	11	06:40:00	16	06:50:00	1	5	35	8d38cd5c-a4d5-4a85-a451-5074a5e85774	0f60d8ac-94a2-488b-9208-96106297c282	14	101	0	1200	1200D17	NULL	NULL
73feeacc-f835-4267-8023-e250f717d32d	0f60d8ac-94a2-488b-9208-96106297c282	4CDDCF62-E2D0-4359-8FB4-A53D8533D2A3	808138	12	8d38cd5c-a4d5-4a85-a451-5074a5e85774	b500a5f7-fce9-4d2b-8277-dac6f2fb1f4f											29	14	101	23	07:25:00	29	07:35:00	1	5	40	8d38cd5c-a4d5-4a85-a451-5074a5e85774	0f60d8ac-94a2-488b-9208-96106297c282	14	101	0	1200	1200D17	NULL	NULL
a9538d3b-abda-49f9-9664-69d48c44474d	0f60d8ac-94a2-488b-9208-96106297c282	9D52E496-C85A-4B7E-92C5-71CD4B7E9908	808138	12	8d38cd5c-a4d5-4a85-a451-5074a5e85774	fc532b0a-fe47-4ea5-890d-f1f67310dc05											34	14	101	29	08:15:00	34	08:20:00	1	5	40	8d38cd5c-a4d5-4a85-a451-5074a5e85774	0f60d8ac-94a2-488b-9208-96106297c282	14	101	0	1200	1200D17	NULL	NULL
b8e3196d-9f02-4aba-bd0a-028296f1e43c	0f60d8ac-94a2-488b-9208-96106297c282	4CDDCF62-E2D0-4359-8FB4-A53D8533D2A3	808138	12	8d38cd5c-a4d5-4a85-a451-5074a5e85774	b500a5f7-fce9-4d2b-8277-dac6f2fb1f4f											47	14	101	41	09:00:00	47	09:07:00	1	7	40	8d38cd5c-a4d5-4a85-a451-5074a5e85774	0f60d8ac-94a2-488b-9208-96106297c282	14	101	0	1200	1200D17	NULL	NULL
0fe43568-e1de-4150-9d9b-660e9ad99cae	0f60d8ac-94a2-488b-9208-96106297c282	9D52E496-C85A-4B7E-92C5-71CD4B7E9908	808138	12	8d38cd5c-a4d5-4a85-a451-5074a5e85774	fc532b0a-fe47-4ea5-890d-f1f67310dc05											52	14	101	47	09:47:00	52	09:54:00	1	7	40	8d38cd5c-a4d5-4a85-a451-5074a5e85774	0f60d8ac-94a2-488b-9208-96106297c282	14	101	0	1200	1200D17	NULL	NULL
b5d919dd-435e-43f1-a10c-f6fa8e5f5016	0f60d8ac-94a2-488b-9208-96106297c282	4CDDCF62-E2D0-4359-8FB4-A53D8533D2A3	808138	12	8d38cd5c-a4d5-4a85-a451-5074a5e85774	b500a5f7-fce9-4d2b-8277-dac6f2fb1f4f											65	14	101	59	10:34:00	60	10:38:00	1	7	40	8d38cd5c-a4d5-4a85-a451-5074a5e85774	0f60d8ac-94a2-488b-9208-96106297c282	14	101	0	1200	1200D17	NULL	NULL
af29e768-d3cf-4185-a14a-b15de948b80c	0f60d8ac-94a2-488b-9208-96106297c282	9D52E496-C85A-4B7E-92C5-71CD4B7E9908	808138	12	8d38cd5c-a4d5-4a85-a451-5074a5e85774	fc532b0a-fe47-4ea5-890d-f1f67310dc05											65	14	101	60	11:18:00	65	11:25:00	1	7	40	8d38cd5c-a4d5-4a85-a451-5074a5e85774	0f60d8ac-94a2-488b-9208-96106297c282	14	101	0	1200	1200D17	NULL	NULL
bc84eab3-37d7-4959-a7f8-94c80328f798	0f60d8ac-94a2-488b-9208-96106297c282	4CDDCF62-E2D0-4359-8FB4-A53D8533D2A3	808138	12	8d38cd5c-a4d5-4a85-a451-5074a5e85774	b500a5f7-fce9-4d2b-8277-dac6f2fb1f4f											78	14	101	72	12:05:00	73	12:10:00	1	8	40	8d38cd5c-a4d5-4a85-a451-5074a5e85774	0f60d8ac-94a2-488b-9208-96106297c282	14	101	0	1200	1200D17	NULL	NULL
1424f0fe-1d54-467a-8ad1-3ac8ea00696a	0f60d8ac-94a2-488b-9208-96106297c282	9D52E496-C85A-4B7E-92C5-71CD4B7E9908	808138	12	8d38cd5c-a4d5-4a85-a451-5074a5e85774	fc532b0a-fe47-4ea5-890d-f1f67310dc05											78	14	101	73	12:50:00	76	12:54:00	1	10	40	8d38cd5c-a4d5-4a85-a451-5074a5e85774	0f60d8ac-94a2-488b-9208-96106297c282	14	101	0	1200	1200D17	NULL	NULL
ce752c2c-3267-4f55-b02f-d8f386125671	0f60d8ac-94a2-488b-9208-96106297c282	4CDDCF62-E2D0-4359-8FB4-A53D8533D2A3	808138	12	8d38cd5c-a4d5-4a85-a451-5074a5e85774	b500a5f7-fce9-4d2b-8277-dac6f2fb1f4f											100	14	105	95	15:30:00	92	15:30:00	1	8	40	8d38cd5c-a4d5-4a85-a451-5074a5e85774	0f60d8ac-94a2-488b-9208-96106297c282	14	105	0	1200	1200D17	NULL	NULL
80d721dc-ec10-482f-bea3-3627cc79c9d7	0f60d8ac-94a2-488b-9208-96106297c282	9D52E496-C85A-4B7E-92C5-71CD4B7E9908	808138	12	8d38cd5c-a4d5-4a85-a451-5074a5e85774	fc532b0a-fe47-4ea5-890d-f1f67310dc05											99	14	105	92	16:10:00	97	16:32:00	1	8	40	8d38cd5c-a4d5-4a85-a451-5074a5e85774	0f60d8ac-94a2-488b-9208-96106297c282	14	105	0	1200	1200D17	NULL	NULL
9c57e409-5a2f-4e5a-b605-ee1bf67a4004	0f60d8ac-94a2-488b-9208-96106297c282	4CDDCF62-E2D0-4359-8FB4-A53D8533D2A3	808138	12	8d38cd5c-a4d5-4a85-a451-5074a5e85774	b500a5f7-fce9-4d2b-8277-dac6f2fb1f4f											118	14	105	112	17:12:00	110	17:20:00	1	5	40	8d38cd5c-a4d5-4a85-a451-5074a5e85774	0f60d8ac-94a2-488b-9208-96106297c282	14	105	0	1200	1200D17	NULL	NULL
5b9cbe86-9736-4b80-863f-e03ebfdf6851	0f60d8ac-94a2-488b-9208-96106297c282	9D52E496-C85A-4B7E-92C5-71CD4B7E9908	808138	12	8d38cd5c-a4d5-4a85-a451-5074a5e85774	fc532b0a-fe47-4ea5-890d-f1f67310dc05											117	14	105	110	18:00:00	115	18:05:00	1	5	40	8d38cd5c-a4d5-4a85-a451-5074a5e85774	0f60d8ac-94a2-488b-9208-96106297c282	14	105	0	1200	1200D17	NULL	NULL
a35b17ad-8608-4133-a93b-81fa0b954168	0f60d8ac-94a2-488b-9208-96106297c282	4CDDCF62-E2D0-4359-8FB4-A53D8533D2A3	808138	12	8d38cd5c-a4d5-4a85-a451-5074a5e85774	b500a5f7-fce9-4d2b-8277-dac6f2fb1f4f											136	14	105	130	18:45:00	128	18:50:00	1	5	40	8d38cd5c-a4d5-4a85-a451-5074a5e85774	0f60d8ac-94a2-488b-9208-96106297c282	14	105	0	1200	1200D17	NULL	NULL
381d7e13-18b3-44ac-93ea-6beca8714189	0f60d8ac-94a2-488b-9208-96106297c282	9D52E496-C85A-4B7E-92C5-71CD4B7E9908	808138	12	8d38cd5c-a4d5-4a85-a451-5074a5e85774	d5bd267d-ef3a-498a-bd51-05cc104e4b49											135	14	105	128	19:30:00	133	19:35:00	1	5	35	8d38cd5c-a4d5-4a85-a451-5074a5e85774	0f60d8ac-94a2-488b-9208-96106297c282	14	105	0	1200	1200D17	NULL	NULL
ea0f312c-5186-43cd-ae1e-c97eee1c760d	0f60d8ac-94a2-488b-9208-96106297c282	4CDDCF62-E2D0-4359-8FB4-A53D8533D2A3	808138	12	8d38cd5c-a4d5-4a85-a451-5074a5e85774	00757533-4581-4933-8241-1a32b3cba841											154	14	105	148	20:10:00	142	20:20:00	1	7	35	8d38cd5c-a4d5-4a85-a451-5074a5e85774	0f60d8ac-94a2-488b-9208-96106297c282	14	105	0	1200	1200D17	NULL	NULL
d154a0e6-97af-42e8-8aa1-3be8f3980b1b	0f60d8ac-94a2-488b-9208-96106297c282	9D52E496-C85A-4B7E-92C5-71CD4B7E9908	808138	12	8d38cd5c-a4d5-4a85-a451-5074a5e85774	d5bd267d-ef3a-498a-bd51-05cc104e4b49											149	14	105	142	20:55:00	147	21:03:00	1	7	35	8d38cd5c-a4d5-4a85-a451-5074a5e85774	0f60d8ac-94a2-488b-9208-96106297c282	14	105	0	1200	1200D17	NULL	NULL
54376d7a-9e44-4cb6-981c-b946447ac07b	0f60d8ac-94a2-488b-9208-96106297c282	4CDDCF62-E2D0-4359-8FB4-A53D8533D2A3	808138	12	8d38cd5c-a4d5-4a85-a451-5074a5e85774	00757533-4581-4933-8241-1a32b3cba841											168	14	105	162	21:38:00	151	21:53:00	1	15	35	8d38cd5c-a4d5-4a85-a451-5074a5e85774	0f60d8ac-94a2-488b-9208-96106297c282	14	105	0	1200	1200D17	NULL	NULL
ed099ec3-3d57-46b0-8d7e-e4f59e09c8f6	0f60d8ac-94a2-488b-9208-96106297c282	9D52E496-C85A-4B7E-92C5-71CD4B7E9908	808138	12	8d38cd5c-a4d5-4a85-a451-5074a5e85774	d5bd267d-ef3a-498a-bd51-05cc104e4b49											158	14	105	151	22:28:00	153	22:30:00	1	14	35	8d38cd5c-a4d5-4a85-a451-5074a5e85774	0f60d8ac-94a2-488b-9208-96106297c282	14	105	0	1200	1200D17	NULL	NULL
b833e226-df96-4e4a-b346-97d4c28cf1ee	0f60d8ac-94a2-488b-9208-96106297c282	4CDDCF62-E2D0-4359-8FB4-A53D8533D2A3	808138	12	8d38cd5c-a4d5-4a85-a451-5074a5e85774	00757533-4581-4933-8241-1a32b3cba841											12	15	101	NULL	99:99	12	06:10:00	1	5	35	8d38cd5c-a4d5-4a85-a451-5074a5e85774	0f60d8ac-94a2-488b-9208-96106297c282	15	101	0	1200	1200D17	NULL	NULL
eb4db8fa-cb44-4998-b684-4dc92d0ed264	0f60d8ac-94a2-488b-9208-96106297c282	9D52E496-C85A-4B7E-92C5-71CD4B7E9908	808138	12	8d38cd5c-a4d5-4a85-a451-5074a5e85774	d5bd267d-ef3a-498a-bd51-05cc104e4b49											17	15	101	12	06:45:00	17	06:55:00	1	5	35	8d38cd5c-a4d5-4a85-a451-5074a5e85774	0f60d8ac-94a2-488b-9208-96106297c282	15	101	0	1200	1200D17	NULL	NULL
1946f0a9-2aaf-4c99-906d-ae807a3e9fb2	0f60d8ac-94a2-488b-9208-96106297c282	4CDDCF62-E2D0-4359-8FB4-A53D8533D2A3	808138	12	8d38cd5c-a4d5-4a85-a451-5074a5e85774	b500a5f7-fce9-4d2b-8277-dac6f2fb1f4f											30	15	101	24	07:30:00	30	07:40:00	1	5	40	8d38cd5c-a4d5-4a85-a451-5074a5e85774	0f60d8ac-94a2-488b-9208-96106297c282	15	101	0	1200	1200D17	NULL	NULL
55dd7b41-e13c-4f32-8d66-64c6938b398d	0f60d8ac-94a2-488b-9208-96106297c282	9D52E496-C85A-4B7E-92C5-71CD4B7E9908	808138	12	8d38cd5c-a4d5-4a85-a451-5074a5e85774	fc532b0a-fe47-4ea5-890d-f1f67310dc05											35	15	101	30	08:20:00	35	08:25:00	1	5	40	8d38cd5c-a4d5-4a85-a451-5074a5e85774	0f60d8ac-94a2-488b-9208-96106297c282	15	101	0	1200	1200D17	NULL	NULL
b0b3759f-abf4-4e48-ac03-991e47203d95	0f60d8ac-94a2-488b-9208-96106297c282	4CDDCF62-E2D0-4359-8FB4-A53D8533D2A3	808138	12	8d38cd5c-a4d5-4a85-a451-5074a5e85774	b500a5f7-fce9-4d2b-8277-dac6f2fb1f4f											48	15	101	42	09:05:00	48	09:14:00	1	7	40	8d38cd5c-a4d5-4a85-a451-5074a5e85774	0f60d8ac-94a2-488b-9208-96106297c282	15	101	0	1200	1200D17	NULL	NULL
f6ab9a87-8389-4cc4-8fb4-ca94a6d7eba0	0f60d8ac-94a2-488b-9208-96106297c282	9D52E496-C85A-4B7E-92C5-71CD4B7E9908	808138	12	8d38cd5c-a4d5-4a85-a451-5074a5e85774	fc532b0a-fe47-4ea5-890d-f1f67310dc05											53	15	101	48	09:54:00	53	10:01:00	1	7	40	8d38cd5c-a4d5-4a85-a451-5074a5e85774	0f60d8ac-94a2-488b-9208-96106297c282	15	101	0	1200	1200D17	NULL	NULL
354cdf0e-5528-4fae-98b1-794943edaa49	0f60d8ac-94a2-488b-9208-96106297c282	4CDDCF62-E2D0-4359-8FB4-A53D8533D2A3	808138	12	8d38cd5c-a4d5-4a85-a451-5074a5e85774	b500a5f7-fce9-4d2b-8277-dac6f2fb1f4f											66	15	101	60	10:41:00	61	10:45:00	1	7	40	8d38cd5c-a4d5-4a85-a451-5074a5e85774	0f60d8ac-94a2-488b-9208-96106297c282	15	101	0	1200	1200D17	NULL	NULL
b89dd7a9-0e00-448c-99c0-54abb61bf713	0f60d8ac-94a2-488b-9208-96106297c282	9D52E496-C85A-4B7E-92C5-71CD4B7E9908	808138	12	8d38cd5c-a4d5-4a85-a451-5074a5e85774	fc532b0a-fe47-4ea5-890d-f1f67310dc05											66	15	101	61	11:25:00	66	11:32:00	1	7	40	8d38cd5c-a4d5-4a85-a451-5074a5e85774	0f60d8ac-94a2-488b-9208-96106297c282	15	101	0	1200	1200D17	NULL	NULL
07d70aa4-bb82-4560-9429-00512a36937d	0f60d8ac-94a2-488b-9208-96106297c282	4CDDCF62-E2D0-4359-8FB4-A53D8533D2A3	808138	12	8d38cd5c-a4d5-4a85-a451-5074a5e85774	b500a5f7-fce9-4d2b-8277-dac6f2fb1f4f											79	15	101	73	12:12:00	74	12:18:00	1	8	40	8d38cd5c-a4d5-4a85-a451-5074a5e85774	0f60d8ac-94a2-488b-9208-96106297c282	15	101	0	1200	1200D17	NULL	NULL
442a1ab2-4f16-4c72-9ce7-738fc833d11d	0f60d8ac-94a2-488b-9208-96106297c282	9D52E496-C85A-4B7E-92C5-71CD4B7E9908	808138	12	8d38cd5c-a4d5-4a85-a451-5074a5e85774	fc532b0a-fe47-4ea5-890d-f1f67310dc05											79	15	101	74	12:58:00	77	13:04:00	1	10	40	8d38cd5c-a4d5-4a85-a451-5074a5e85774	0f60d8ac-94a2-488b-9208-96106297c282	15	101	0	1200	1200D17	NULL	NULL
8e9f66eb-f99e-4521-9fd7-04de713e36ae	0f60d8ac-94a2-488b-9208-96106297c282	4CDDCF62-E2D0-4359-8FB4-A53D8533D2A3	808138	12	8d38cd5c-a4d5-4a85-a451-5074a5e85774	b500a5f7-fce9-4d2b-8277-dac6f2fb1f4f											90	15	105	84	13:44:00	83	14:05:00	1	15	40	8d38cd5c-a4d5-4a85-a451-5074a5e85774	0f60d8ac-94a2-488b-9208-96106297c282	15	105	5	1200	1200D17	NULL	NULL
ceb3eb6b-6742-4c18-aa75-b136d98a3a8a	0f60d8ac-94a2-488b-9208-96106297c282	9D52E496-C85A-4B7E-92C5-71CD4B7E9908	808138	12	8d38cd5c-a4d5-4a85-a451-5074a5e85774	fc532b0a-fe47-4ea5-890d-f1f67310dc05											88	15	105	83	14:45:00	86	14:48:00	1	12	40	8d38cd5c-a4d5-4a85-a451-5074a5e85774	0f60d8ac-94a2-488b-9208-96106297c282	15	105	0	1200	1200D17	NULL	NULL
eb36c2bf-cf3f-4a51-85df-8b59cbf9d06e	0f60d8ac-94a2-488b-9208-96106297c282	4CDDCF62-E2D0-4359-8FB4-A53D8533D2A3	808138	12	8d38cd5c-a4d5-4a85-a451-5074a5e85774	b500a5f7-fce9-4d2b-8277-dac6f2fb1f4f											101	15	105	94	15:28:00	93	15:38:00	1	8	40	8d38cd5c-a4d5-4a85-a451-5074a5e85774	0f60d8ac-94a2-488b-9208-96106297c282	15	105	0	1200	1200D17	NULL	NULL
91905fd4-2800-46df-8683-4f3eae3bffef	0f60d8ac-94a2-488b-9208-96106297c282	9D52E496-C85A-4B7E-92C5-71CD4B7E9908	808138	12	8d38cd5c-a4d5-4a85-a451-5074a5e85774	fc532b0a-fe47-4ea5-890d-f1f67310dc05											100	15	105	93	16:18:00	98	16:40:00	1	8	40	8d38cd5c-a4d5-4a85-a451-5074a5e85774	0f60d8ac-94a2-488b-9208-96106297c282	15	105	0	1200	1200D17	NULL	NULL
1a26aecf-1149-49b3-90d7-c3451618705b	0f60d8ac-94a2-488b-9208-96106297c282	4CDDCF62-E2D0-4359-8FB4-A53D8533D2A3	808138	12	8d38cd5c-a4d5-4a85-a451-5074a5e85774	b500a5f7-fce9-4d2b-8277-dac6f2fb1f4f											119	15	105	113	17:20:00	111	17:25:00	1	5	40	8d38cd5c-a4d5-4a85-a451-5074a5e85774	0f60d8ac-94a2-488b-9208-96106297c282	15	105	0	1200	1200D17	NULL	NULL
edf4b56e-caec-4f63-80b1-f0c601b18327	0f60d8ac-94a2-488b-9208-96106297c282	9D52E496-C85A-4B7E-92C5-71CD4B7E9908	808138	12	8d38cd5c-a4d5-4a85-a451-5074a5e85774	fc532b0a-fe47-4ea5-890d-f1f67310dc05											118	15	105	111	18:05:00	116	18:10:00	1	5	40	8d38cd5c-a4d5-4a85-a451-5074a5e85774	0f60d8ac-94a2-488b-9208-96106297c282	15	105	0	1200	1200D17	NULL	NULL
ca408847-e641-4995-a9d4-12a80dd3ad06	0f60d8ac-94a2-488b-9208-96106297c282	4CDDCF62-E2D0-4359-8FB4-A53D8533D2A3	808138	12	8d38cd5c-a4d5-4a85-a451-5074a5e85774	b500a5f7-fce9-4d2b-8277-dac6f2fb1f4f											137	15	105	131	18:50:00	129	18:55:00	1	5	40	8d38cd5c-a4d5-4a85-a451-5074a5e85774	0f60d8ac-94a2-488b-9208-96106297c282	15	105	0	1200	1200D17	NULL	NULL
35920543-846d-4249-aa5b-ccbadbeb1446	0f60d8ac-94a2-488b-9208-96106297c282	9D52E496-C85A-4B7E-92C5-71CD4B7E9908	808138	12	8d38cd5c-a4d5-4a85-a451-5074a5e85774	d5bd267d-ef3a-498a-bd51-05cc104e4b49											136	15	105	129	19:35:00	134	19:40:00	1	5	35	8d38cd5c-a4d5-4a85-a451-5074a5e85774	0f60d8ac-94a2-488b-9208-96106297c282	15	105	0	1200	1200D17	NULL	NULL
1f7c7c22-3edb-4f04-9d43-0776a95d166f	0f60d8ac-94a2-488b-9208-96106297c282	4CDDCF62-E2D0-4359-8FB4-A53D8533D2A3	808138	12	8d38cd5c-a4d5-4a85-a451-5074a5e85774	00757533-4581-4933-8241-1a32b3cba841											155	15	105	149	20:15:00	143	20:27:00	1	7	35	8d38cd5c-a4d5-4a85-a451-5074a5e85774	0f60d8ac-94a2-488b-9208-96106297c282	15	105	0	1200	1200D17	NULL	NULL
9cec70d7-3c41-4132-acf4-9ec2782d0ac9	0f60d8ac-94a2-488b-9208-96106297c282	9D52E496-C85A-4B7E-92C5-71CD4B7E9908	808138	12	8d38cd5c-a4d5-4a85-a451-5074a5e85774	d5bd267d-ef3a-498a-bd51-05cc104e4b49											150	15	105	143	21:02:00	148	21:10:00	1	7	35	8d38cd5c-a4d5-4a85-a451-5074a5e85774	0f60d8ac-94a2-488b-9208-96106297c282	15	105	0	1200	1200D17	NULL	NULL
d897da92-abec-47a9-98dd-82655d7ab916	0f60d8ac-94a2-488b-9208-96106297c282	4CDDCF62-E2D0-4359-8FB4-A53D8533D2A3	808138	12	8d38cd5c-a4d5-4a85-a451-5074a5e85774	00757533-4581-4933-8241-1a32b3cba841											13	16	101	8	06:15:00	13	06:15:00	1	5	35	8d38cd5c-a4d5-4a85-a451-5074a5e85774	0f60d8ac-94a2-488b-9208-96106297c282	16	101	0	1200	1200D17	NULL	NULL
211160c2-77cf-4014-8721-7a554dad469a	0f60d8ac-94a2-488b-9208-96106297c282	9D52E496-C85A-4B7E-92C5-71CD4B7E9908	808138	12	8d38cd5c-a4d5-4a85-a451-5074a5e85774	d5bd267d-ef3a-498a-bd51-05cc104e4b49											18	16	101	13	06:50:00	18	07:00:00	1	5	35	8d38cd5c-a4d5-4a85-a451-5074a5e85774	0f60d8ac-94a2-488b-9208-96106297c282	16	101	0	1200	1200D17	NULL	NULL
45eaa70b-0493-4744-9576-67d1a8efb5a9	0f60d8ac-94a2-488b-9208-96106297c282	4CDDCF62-E2D0-4359-8FB4-A53D8533D2A3	808138	12	8d38cd5c-a4d5-4a85-a451-5074a5e85774	b500a5f7-fce9-4d2b-8277-dac6f2fb1f4f											31	16	101	25	07:35:00	31	07:45:00	1	5	40	8d38cd5c-a4d5-4a85-a451-5074a5e85774	0f60d8ac-94a2-488b-9208-96106297c282	16	101	0	1200	1200D17	NULL	NULL
342e1cb1-d961-4feb-a733-f6f95ce5f272	0f60d8ac-94a2-488b-9208-96106297c282	9D52E496-C85A-4B7E-92C5-71CD4B7E9908	808138	12	8d38cd5c-a4d5-4a85-a451-5074a5e85774	fc532b0a-fe47-4ea5-890d-f1f67310dc05											36	16	101	31	08:25:00	36	08:30:00	1	5	40	8d38cd5c-a4d5-4a85-a451-5074a5e85774	0f60d8ac-94a2-488b-9208-96106297c282	16	101	0	1200	1200D17	NULL	NULL
e4eddb4f-5490-4ab6-9cfc-910cbdb5f44f	0f60d8ac-94a2-488b-9208-96106297c282	4CDDCF62-E2D0-4359-8FB4-A53D8533D2A3	808138	12	8d38cd5c-a4d5-4a85-a451-5074a5e85774	b500a5f7-fce9-4d2b-8277-dac6f2fb1f4f											49	16	101	43	09:10:00	49	09:21:00	1	7	40	8d38cd5c-a4d5-4a85-a451-5074a5e85774	0f60d8ac-94a2-488b-9208-96106297c282	16	101	0	1200	1200D17	NULL	NULL
ff350ee5-ac24-4b06-b425-c48b444b3f21	0f60d8ac-94a2-488b-9208-96106297c282	9D52E496-C85A-4B7E-92C5-71CD4B7E9908	808138	12	8d38cd5c-a4d5-4a85-a451-5074a5e85774	fc532b0a-fe47-4ea5-890d-f1f67310dc05											54	16	101	49	10:01:00	54	10:08:00	1	7	40	8d38cd5c-a4d5-4a85-a451-5074a5e85774	0f60d8ac-94a2-488b-9208-96106297c282	16	101	0	1200	1200D17	NULL	NULL
d151d52e-693c-493f-8cef-804ff6297ed2	0f60d8ac-94a2-488b-9208-96106297c282	4CDDCF62-E2D0-4359-8FB4-A53D8533D2A3	808138	12	8d38cd5c-a4d5-4a85-a451-5074a5e85774	b500a5f7-fce9-4d2b-8277-dac6f2fb1f4f											67	16	101	61	10:48:00	62	10:52:00	1	7	40	8d38cd5c-a4d5-4a85-a451-5074a5e85774	0f60d8ac-94a2-488b-9208-96106297c282	16	101	0	1200	1200D17	NULL	NULL
d815a6bd-9d01-4989-9190-9bb0fb908790	0f60d8ac-94a2-488b-9208-96106297c282	9D52E496-C85A-4B7E-92C5-71CD4B7E9908	808138	12	8d38cd5c-a4d5-4a85-a451-5074a5e85774	fc532b0a-fe47-4ea5-890d-f1f67310dc05											67	16	101	62	11:32:00	67	11:39:00	1	7	40	8d38cd5c-a4d5-4a85-a451-5074a5e85774	0f60d8ac-94a2-488b-9208-96106297c282	16	101	0	1200	1200D17	NULL	NULL
cc9f1e68-300b-4213-88b4-786a7de373c3	0f60d8ac-94a2-488b-9208-96106297c282	4CDDCF62-E2D0-4359-8FB4-A53D8533D2A3	808138	12	8d38cd5c-a4d5-4a85-a451-5074a5e85774	b500a5f7-fce9-4d2b-8277-dac6f2fb1f4f											80	16	101	74	12:19:00	75	12:26:00	1	8	40	8d38cd5c-a4d5-4a85-a451-5074a5e85774	0f60d8ac-94a2-488b-9208-96106297c282	16	101	0	1200	1200D17	NULL	NULL
ce58de37-00f8-48b3-b95e-9328de785eda	0f60d8ac-94a2-488b-9208-96106297c282	9D52E496-C85A-4B7E-92C5-71CD4B7E9908	808138	12	8d38cd5c-a4d5-4a85-a451-5074a5e85774	fc532b0a-fe47-4ea5-890d-f1f67310dc05											80	16	101	75	13:06:00	78	13:15:00	1	11	40	8d38cd5c-a4d5-4a85-a451-5074a5e85774	0f60d8ac-94a2-488b-9208-96106297c282	16	101	0	1200	1200D17	NULL	NULL
00fdf333-8b59-42d2-99f1-06659660903f	0f60d8ac-94a2-488b-9208-96106297c282	4CDDCF62-E2D0-4359-8FB4-A53D8533D2A3	808138	12	8d38cd5c-a4d5-4a85-a451-5074a5e85774	b500a5f7-fce9-4d2b-8277-dac6f2fb1f4f											102	16	105	97	15:46:00	94	15:46:00	1	8	40	8d38cd5c-a4d5-4a85-a451-5074a5e85774	0f60d8ac-94a2-488b-9208-96106297c282	16	105	0	1200	1200D17	NULL	NULL
adb671c5-0e79-474d-b50d-f93e605265ec	0f60d8ac-94a2-488b-9208-96106297c282	9D52E496-C85A-4B7E-92C5-71CD4B7E9908	808138	12	8d38cd5c-a4d5-4a85-a451-5074a5e85774	fc532b0a-fe47-4ea5-890d-f1f67310dc05											101	16	105	94	16:26:00	99	16:45:00	1	5	40	8d38cd5c-a4d5-4a85-a451-5074a5e85774	0f60d8ac-94a2-488b-9208-96106297c282	16	105	0	1200	1200D17	NULL	NULL
b65a8081-ddec-4158-8330-df4bab4a6573	0f60d8ac-94a2-488b-9208-96106297c282	4CDDCF62-E2D0-4359-8FB4-A53D8533D2A3	808138	12	8d38cd5c-a4d5-4a85-a451-5074a5e85774	b500a5f7-fce9-4d2b-8277-dac6f2fb1f4f											120	16	105	114	17:25:00	112	17:30:00	1	5	40	8d38cd5c-a4d5-4a85-a451-5074a5e85774	0f60d8ac-94a2-488b-9208-96106297c282	16	105	0	1200	1200D17	NULL	NULL
c839faec-d419-420c-ab0e-2bdfdadd5b5c	0f60d8ac-94a2-488b-9208-96106297c282	9D52E496-C85A-4B7E-92C5-71CD4B7E9908	808138	12	8d38cd5c-a4d5-4a85-a451-5074a5e85774	fc532b0a-fe47-4ea5-890d-f1f67310dc05											119	16	105	112	18:10:00	117	18:15:00	1	5	40	8d38cd5c-a4d5-4a85-a451-5074a5e85774	0f60d8ac-94a2-488b-9208-96106297c282	16	105	0	1200	1200D17	NULL	NULL
9ae67b62-2b51-4885-8204-15abfdaa69f7	0f60d8ac-94a2-488b-9208-96106297c282	4CDDCF62-E2D0-4359-8FB4-A53D8533D2A3	808138	12	8d38cd5c-a4d5-4a85-a451-5074a5e85774	b500a5f7-fce9-4d2b-8277-dac6f2fb1f4f											138	16	105	132	18:55:00	130	19:00:00	1	5	40	8d38cd5c-a4d5-4a85-a451-5074a5e85774	0f60d8ac-94a2-488b-9208-96106297c282	16	105	0	1200	1200D17	NULL	NULL
b58275a5-f022-4940-aba3-0eb6b186a8ce	0f60d8ac-94a2-488b-9208-96106297c282	9D52E496-C85A-4B7E-92C5-71CD4B7E9908	808138	12	8d38cd5c-a4d5-4a85-a451-5074a5e85774	d5bd267d-ef3a-498a-bd51-05cc104e4b49											137	16	105	130	19:40:00	135	19:45:00	1	5	35	8d38cd5c-a4d5-4a85-a451-5074a5e85774	0f60d8ac-94a2-488b-9208-96106297c282	16	105	0	1200	1200D17	NULL	NULL
1206fd45-b401-43d9-b620-ca25943e8807	0f60d8ac-94a2-488b-9208-96106297c282	4CDDCF62-E2D0-4359-8FB4-A53D8533D2A3	808138	12	8d38cd5c-a4d5-4a85-a451-5074a5e85774	00757533-4581-4933-8241-1a32b3cba841											156	16	105	150	20:20:00	144	20:34:00	1	7	35	8d38cd5c-a4d5-4a85-a451-5074a5e85774	0f60d8ac-94a2-488b-9208-96106297c282	16	105	0	1200	1200D17	NULL	NULL
bcde0962-3c09-472f-99bd-c018b5d60447	0f60d8ac-94a2-488b-9208-96106297c282	9D52E496-C85A-4B7E-92C5-71CD4B7E9908	808138	12	8d38cd5c-a4d5-4a85-a451-5074a5e85774	d5bd267d-ef3a-498a-bd51-05cc104e4b49											151	16	105	144	21:09:00	149	21:25:00	1	15	35	8d38cd5c-a4d5-4a85-a451-5074a5e85774	0f60d8ac-94a2-488b-9208-96106297c282	16	105	0	1200	1200D17	NULL	NULL
ea508a84-ddde-419a-a9e5-b91ee1120803	0f60d8ac-94a2-488b-9208-96106297c282	4CDDCF62-E2D0-4359-8FB4-A53D8533D2A3	808138	12	8d38cd5c-a4d5-4a85-a451-5074a5e85774	00757533-4581-4933-8241-1a32b3cba841											170	16	105	164	22:00:00	152	22:08:00	1	15	35	8d38cd5c-a4d5-4a85-a451-5074a5e85774	0f60d8ac-94a2-488b-9208-96106297c282	16	105	0	1200	1200D17	NULL	NULL
653ff09a-1bfa-4fde-82a0-023a43d05fad	0f60d8ac-94a2-488b-9208-96106297c282	9D52E496-C85A-4B7E-92C5-71CD4B7E9908	808138	12	8d38cd5c-a4d5-4a85-a451-5074a5e85774	d5bd267d-ef3a-498a-bd51-05cc104e4b49											159	16	105	152	22:43:00	154	22:45:00	1	15	35	8d38cd5c-a4d5-4a85-a451-5074a5e85774	0f60d8ac-94a2-488b-9208-96106297c282	16	105	0	1200	1200D17	NULL	NULL
8a2d7e23-a502-4caa-8c91-7e86a14096c5	0f60d8ac-94a2-488b-9208-96106297c282	4CDDCF62-E2D0-4359-8FB4-A53D8533D2A3	808138	12	8d38cd5c-a4d5-4a85-a451-5074a5e85774	00757533-4581-4933-8241-1a32b3cba841											14	17	103	9	06:20:00	14	06:20:00	1	5	35	8d38cd5c-a4d5-4a85-a451-5074a5e85774	0f60d8ac-94a2-488b-9208-96106297c282	17	103	0	1200	1200D17	NULL	NULL
a2ac62a1-dd86-4ab7-8c13-99435d314628	0f60d8ac-94a2-488b-9208-96106297c282	9D52E496-C85A-4B7E-92C5-71CD4B7E9908	808138	12	8d38cd5c-a4d5-4a85-a451-5074a5e85774	fc532b0a-fe47-4ea5-890d-f1f67310dc05											19	17	103	14	06:55:00	19	07:05:00	1	5	40	8d38cd5c-a4d5-4a85-a451-5074a5e85774	0f60d8ac-94a2-488b-9208-96106297c282	17	103	0	1200	1200D17	NULL	NULL
2596abf0-ee62-469d-b077-96f43a9d6c7d	0f60d8ac-94a2-488b-9208-96106297c282	4CDDCF62-E2D0-4359-8FB4-A53D8533D2A3	808138	12	8d38cd5c-a4d5-4a85-a451-5074a5e85774	b500a5f7-fce9-4d2b-8277-dac6f2fb1f4f											32	17	103	26	07:45:00	32	07:50:00	1	5	40	8d38cd5c-a4d5-4a85-a451-5074a5e85774	0f60d8ac-94a2-488b-9208-96106297c282	17	103	0	1200	1200D17	NULL	NULL
0ba34788-9355-43a2-b911-1a50244551fd	0f60d8ac-94a2-488b-9208-96106297c282	9D52E496-C85A-4B7E-92C5-71CD4B7E9908	808138	12	8d38cd5c-a4d5-4a85-a451-5074a5e85774	fc532b0a-fe47-4ea5-890d-f1f67310dc05											37	17	103	32	08:30:00	37	08:35:00	1	5	40	8d38cd5c-a4d5-4a85-a451-5074a5e85774	0f60d8ac-94a2-488b-9208-96106297c282	17	103	0	1200	1200D17	NULL	NULL
f6eaeef6-d4e7-40f5-a939-4a03f3a85b2b	0f60d8ac-94a2-488b-9208-96106297c282	4CDDCF62-E2D0-4359-8FB4-A53D8533D2A3	808138	12	8d38cd5c-a4d5-4a85-a451-5074a5e85774	b500a5f7-fce9-4d2b-8277-dac6f2fb1f4f											103	17	103	99	15:54:00	95	15:54:00	1	8	40	8d38cd5c-a4d5-4a85-a451-5074a5e85774	0f60d8ac-94a2-488b-9208-96106297c282	17	103	0	1200	1200D17	NULL	NULL
bf572bd6-a8f4-4762-aaf6-34ed34f5dd10	0f60d8ac-94a2-488b-9208-96106297c282	9D52E496-C85A-4B7E-92C5-71CD4B7E9908	808138	12	8d38cd5c-a4d5-4a85-a451-5074a5e85774	fc532b0a-fe47-4ea5-890d-f1f67310dc05											102	17	103	95	16:34:00	100	16:50:00	1	5	40	8d38cd5c-a4d5-4a85-a451-5074a5e85774	0f60d8ac-94a2-488b-9208-96106297c282	17	103	0	1200	1200D17	NULL	NULL
9e257a0a-30f6-46c6-a089-6e501e6d53e2	0f60d8ac-94a2-488b-9208-96106297c282	4CDDCF62-E2D0-4359-8FB4-A53D8533D2A3	808138	12	8d38cd5c-a4d5-4a85-a451-5074a5e85774	b500a5f7-fce9-4d2b-8277-dac6f2fb1f4f											121	17	103	115	17:30:00	113	17:35:00	1	5	40	8d38cd5c-a4d5-4a85-a451-5074a5e85774	0f60d8ac-94a2-488b-9208-96106297c282	17	103	0	1200	1200D17	NULL	NULL
de4de976-d4dd-4467-bceb-9bb0e00368fa	0f60d8ac-94a2-488b-9208-96106297c282	9D52E496-C85A-4B7E-92C5-71CD4B7E9908	808138	12	8d38cd5c-a4d5-4a85-a451-5074a5e85774	fc532b0a-fe47-4ea5-890d-f1f67310dc05											120	17	103	113	18:15:00	118	18:20:00	1	5	40	8d38cd5c-a4d5-4a85-a451-5074a5e85774	0f60d8ac-94a2-488b-9208-96106297c282	17	103	0	1200	1200D17	NULL	NULL
20e57d8f-e1db-44a3-862e-8afca9d20d3b	0f60d8ac-94a2-488b-9208-96106297c282	4CDDCF62-E2D0-4359-8FB4-A53D8533D2A3	808138	12	8d38cd5c-a4d5-4a85-a451-5074a5e85774	b500a5f7-fce9-4d2b-8277-dac6f2fb1f4f											139	17	103	133	19:00:00	131	19:05:00	1	5	40	8d38cd5c-a4d5-4a85-a451-5074a5e85774	0f60d8ac-94a2-488b-9208-96106297c282	17	103	0	1200	1200D17	NULL	NULL
ee32ccf3-77ba-4c19-a736-9466fcf3b337	0f60d8ac-94a2-488b-9208-96106297c282	9D52E496-C85A-4B7E-92C5-71CD4B7E9908	808138	12	8d38cd5c-a4d5-4a85-a451-5074a5e85774	d5bd267d-ef3a-498a-bd51-05cc104e4b49											138	17	103	131	19:45:00	136	19:50:00	1	5	35	8d38cd5c-a4d5-4a85-a451-5074a5e85774	0f60d8ac-94a2-488b-9208-96106297c282	17	103	0	1200	1200D17	NULL	NULL
abc02915-a382-423f-bf4d-59732f0e0061	0f60d8ac-94a2-488b-9208-96106297c282	9D52E496-C85A-4B7E-92C5-71CD4B7E9908	808138	12	8d38cd5c-a4d5-4a85-a451-5074a5e85774	d5bd267d-ef3a-498a-bd51-05cc104e4b49											3	18	101	NULL	99:99	3	05:30:00	1	15	35	8d38cd5c-a4d5-4a85-a451-5074a5e85774	0f60d8ac-94a2-488b-9208-96106297c282	18	101	0	1200	1200D17	NULL	NULL
d3e6821b-6b8f-46f3-9688-bada347b1169	0f60d8ac-94a2-488b-9208-96106297c282	4CDDCF62-E2D0-4359-8FB4-A53D8533D2A3	808138	12	8d38cd5c-a4d5-4a85-a451-5074a5e85774	00757533-4581-4933-8241-1a32b3cba841											15	18	101	7	06:05:00	15	06:25:00	1	5	35	8d38cd5c-a4d5-4a85-a451-5074a5e85774	0f60d8ac-94a2-488b-9208-96106297c282	18	101	0	1200	1200D17	NULL	NULL
9c7e16a4-1ccb-44a5-ab47-74d7ab5fa37c	0f60d8ac-94a2-488b-9208-96106297c282	9D52E496-C85A-4B7E-92C5-71CD4B7E9908	808138	12	8d38cd5c-a4d5-4a85-a451-5074a5e85774	fc532b0a-fe47-4ea5-890d-f1f67310dc05											20	18	101	15	07:00:00	20	07:10:00	1	5	40	8d38cd5c-a4d5-4a85-a451-5074a5e85774	0f60d8ac-94a2-488b-9208-96106297c282	18	101	0	1200	1200D17	NULL	NULL
2cf16140-da24-4147-bece-9a4e5fb7fd9b	0f60d8ac-94a2-488b-9208-96106297c282	4CDDCF62-E2D0-4359-8FB4-A53D8533D2A3	808138	12	8d38cd5c-a4d5-4a85-a451-5074a5e85774	b500a5f7-fce9-4d2b-8277-dac6f2fb1f4f											33	18	101	27	07:50:00	33	07:55:00	1	5	40	8d38cd5c-a4d5-4a85-a451-5074a5e85774	0f60d8ac-94a2-488b-9208-96106297c282	18	101	0	1200	1200D17	NULL	NULL
16b997e8-f680-44d0-944e-aed8c3f62f33	0f60d8ac-94a2-488b-9208-96106297c282	9D52E496-C85A-4B7E-92C5-71CD4B7E9908	808138	12	8d38cd5c-a4d5-4a85-a451-5074a5e85774	fc532b0a-fe47-4ea5-890d-f1f67310dc05											38	18	101	33	08:35:00	38	08:40:00	1	5	40	8d38cd5c-a4d5-4a85-a451-5074a5e85774	0f60d8ac-94a2-488b-9208-96106297c282	18	101	0	1200	1200D17	NULL	NULL
7e4a220e-b077-496c-8e4b-57c36f0271ee	0f60d8ac-94a2-488b-9208-96106297c282	4CDDCF62-E2D0-4359-8FB4-A53D8533D2A3	808138	12	8d38cd5c-a4d5-4a85-a451-5074a5e85774	b500a5f7-fce9-4d2b-8277-dac6f2fb1f4f											51	18	101	45	09:20:00	50	09:28:00	1	7	40	8d38cd5c-a4d5-4a85-a451-5074a5e85774	0f60d8ac-94a2-488b-9208-96106297c282	18	101	0	1200	1200D17	NULL	NULL
2d9f9715-c363-4d20-ab70-5625ef7f1742	0f60d8ac-94a2-488b-9208-96106297c282	9D52E496-C85A-4B7E-92C5-71CD4B7E9908	808138	12	8d38cd5c-a4d5-4a85-a451-5074a5e85774	fc532b0a-fe47-4ea5-890d-f1f67310dc05											55	18	101	50	10:08:00	55	10:15:00	1	7	40	8d38cd5c-a4d5-4a85-a451-5074a5e85774	0f60d8ac-94a2-488b-9208-96106297c282	18	101	0	1200	1200D17	NULL	NULL
e2c799ff-5392-4506-8848-70d0b1575809	0f60d8ac-94a2-488b-9208-96106297c282	4CDDCF62-E2D0-4359-8FB4-A53D8533D2A3	808138	12	8d38cd5c-a4d5-4a85-a451-5074a5e85774	b500a5f7-fce9-4d2b-8277-dac6f2fb1f4f											68	18	101	62	10:55:00	63	10:59:00	1	7	40	8d38cd5c-a4d5-4a85-a451-5074a5e85774	0f60d8ac-94a2-488b-9208-96106297c282	18	101	0	1200	1200D17	NULL	NULL
bb71fd5a-6bb1-4c69-86b6-3cbb89569473	0f60d8ac-94a2-488b-9208-96106297c282	9D52E496-C85A-4B7E-92C5-71CD4B7E9908	808138	12	8d38cd5c-a4d5-4a85-a451-5074a5e85774	fc532b0a-fe47-4ea5-890d-f1f67310dc05											68	18	101	63	11:39:00	68	11:46:00	1	7	40	8d38cd5c-a4d5-4a85-a451-5074a5e85774	0f60d8ac-94a2-488b-9208-96106297c282	18	101	0	1200	1200D17	NULL	NULL
af417f1a-5cdd-4e8d-9a69-a0e1a38a8d73	0f60d8ac-94a2-488b-9208-96106297c282	4CDDCF62-E2D0-4359-8FB4-A53D8533D2A3	808138	12	8d38cd5c-a4d5-4a85-a451-5074a5e85774	b500a5f7-fce9-4d2b-8277-dac6f2fb1f4f											81	18	101	75	12:26:00	76	12:34:00	1	8	40	8d38cd5c-a4d5-4a85-a451-5074a5e85774	0f60d8ac-94a2-488b-9208-96106297c282	18	101	0	1200	1200D17	NULL	NULL
11d7431a-f288-4deb-82a2-15ede8a0d928	0f60d8ac-94a2-488b-9208-96106297c282	9D52E496-C85A-4B7E-92C5-71CD4B7E9908	808138	12	8d38cd5c-a4d5-4a85-a451-5074a5e85774	fc532b0a-fe47-4ea5-890d-f1f67310dc05											81	18	105	76	13:14:00	79	13:30:00	1	15	40	8d38cd5c-a4d5-4a85-a451-5074a5e85774	0f60d8ac-94a2-488b-9208-96106297c282	18	105	5	1200	1200D17	NULL	NULL
5ced1f09-3aee-4a24-ac74-8d5f74726af3	0f60d8ac-94a2-488b-9208-96106297c282	4CDDCF62-E2D0-4359-8FB4-A53D8533D2A3	808138	12	8d38cd5c-a4d5-4a85-a451-5074a5e85774	b500a5f7-fce9-4d2b-8277-dac6f2fb1f4f											92	18	105	86	14:10:00	84	14:15:00	1	10	40	8d38cd5c-a4d5-4a85-a451-5074a5e85774	0f60d8ac-94a2-488b-9208-96106297c282	18	105	0	1200	1200D17	NULL	NULL
3715a9a7-fa0b-4e5c-ba0c-669b582819b0	0f60d8ac-94a2-488b-9208-96106297c282	9D52E496-C85A-4B7E-92C5-71CD4B7E9908	808138	12	8d38cd5c-a4d5-4a85-a451-5074a5e85774	fc532b0a-fe47-4ea5-890d-f1f67310dc05											89	18	105	84	14:55:00	87	15:00:00	1	12	40	8d38cd5c-a4d5-4a85-a451-5074a5e85774	0f60d8ac-94a2-488b-9208-96106297c282	18	105	0	1200	1200D17	NULL	NULL
1342448e-9c4e-41fc-85a4-8dfd5f798864	0f60d8ac-94a2-488b-9208-96106297c282	4CDDCF62-E2D0-4359-8FB4-A53D8533D2A3	808138	12	8d38cd5c-a4d5-4a85-a451-5074a5e85774	b500a5f7-fce9-4d2b-8277-dac6f2fb1f4f											104	18	105	96	15:40:00	96	16:02:00	1	8	40	8d38cd5c-a4d5-4a85-a451-5074a5e85774	0f60d8ac-94a2-488b-9208-96106297c282	18	105	0	1200	1200D17	NULL	NULL
9ce26239-4144-4c72-810f-db8ad856ea8f	0f60d8ac-94a2-488b-9208-96106297c282	9D52E496-C85A-4B7E-92C5-71CD4B7E9908	808138	12	8d38cd5c-a4d5-4a85-a451-5074a5e85774	fc532b0a-fe47-4ea5-890d-f1f67310dc05											103	18	105	96	16:42:00	101	16:55:00	1	5	40	8d38cd5c-a4d5-4a85-a451-5074a5e85774	0f60d8ac-94a2-488b-9208-96106297c282	18	105	0	1200	1200D17	NULL	NULL
32e90af9-03b7-4ae9-a658-1de0d0d483e3	0f60d8ac-94a2-488b-9208-96106297c282	4CDDCF62-E2D0-4359-8FB4-A53D8533D2A3	808138	12	8d38cd5c-a4d5-4a85-a451-5074a5e85774	b500a5f7-fce9-4d2b-8277-dac6f2fb1f4f											122	18	105	116	17:35:00	114	17:40:00	1	5	40	8d38cd5c-a4d5-4a85-a451-5074a5e85774	0f60d8ac-94a2-488b-9208-96106297c282	18	105	0	1200	1200D17	NULL	NULL
06e07ba4-3d79-46fe-b550-a4711b867e0a	0f60d8ac-94a2-488b-9208-96106297c282	9D52E496-C85A-4B7E-92C5-71CD4B7E9908	808138	12	8d38cd5c-a4d5-4a85-a451-5074a5e85774	fc532b0a-fe47-4ea5-890d-f1f67310dc05											121	18	105	114	18:20:00	119	18:25:00	1	5	40	8d38cd5c-a4d5-4a85-a451-5074a5e85774	0f60d8ac-94a2-488b-9208-96106297c282	18	105	0	1200	1200D17	NULL	NULL
be9dea4e-e06f-4244-ba0e-aeeb678bab98	0f60d8ac-94a2-488b-9208-96106297c282	4CDDCF62-E2D0-4359-8FB4-A53D8533D2A3	808138	12	8d38cd5c-a4d5-4a85-a451-5074a5e85774	b500a5f7-fce9-4d2b-8277-dac6f2fb1f4f											140	18	105	134	19:05:00	132	19:10:00	1	5	40	8d38cd5c-a4d5-4a85-a451-5074a5e85774	0f60d8ac-94a2-488b-9208-96106297c282	18	105	0	1200	1200D17	NULL	NULL
b1f4fea7-152b-4097-85f2-328b0fe45db7	0f60d8ac-94a2-488b-9208-96106297c282	9D52E496-C85A-4B7E-92C5-71CD4B7E9908	808138	12	8d38cd5c-a4d5-4a85-a451-5074a5e85774	d5bd267d-ef3a-498a-bd51-05cc104e4b49											139	18	105	132	19:50:00	137	19:55:00	1	5	35	8d38cd5c-a4d5-4a85-a451-5074a5e85774	0f60d8ac-94a2-488b-9208-96106297c282	18	105	0	1200	1200D17	NULL	NULL
559e8c29-257d-429a-b171-2c6ff901ddd1	0f60d8ac-94a2-488b-9208-96106297c282	4CDDCF62-E2D0-4359-8FB4-A53D8533D2A3	808138	12	8d38cd5c-a4d5-4a85-a451-5074a5e85774	00757533-4581-4933-8241-1a32b3cba841											158	18	105	152	20:30:00	145	20:40:00	1	6	35	8d38cd5c-a4d5-4a85-a451-5074a5e85774	0f60d8ac-94a2-488b-9208-96106297c282	18	105	0	1200	1200D17	NULL	NULL
