# Supplementary material for: Fairness in optimizing bus-crew scheduling process
Source: PLoS One. 2017 Nov 30;12(11):e0187623. doi: 10.1371/journal.pone.0187623 (PMC5708815; doi:10.1371/journal.pone.0187623)
Supplement: S10 Appendix — (XLS) [file pone.0187623.s010.xls]

## Sheet: Sheet1
1	beijing west station	330	qingheying	420	90
2	beijing west station	343	qingheying	433	90
3	beijing west station	353	qingheying	448	95
4	beijing west station	365	qingheying	460	95
5	beijing west station	373	qingheying	473	100
6	beijing west station	380	qingheying	480	100
7	beijing west station	386	qingheying	486	100
8	beijing west station	392	qingheying	492	100
9	beijing west station	398	qingheying	498	100
10	beijing west station	403	qingheying	503	100
11	beijing west station	408	qingheying	508	100
12	beijing west station	413	qingheying	513	100
13	beijing west station	418	qingheying	518	100
14	beijing west station	423	qingheying	523	100
15	beijing west station	428	qingheying	528	100
16	beijing west station	434	qingheying	534	100
17	beijing west station	440	qingheying	540	100
18	beijing west station	446	qingheying	546	100
19	beijing west station	452	qingheying	552	100
20	beijing west station	458	qingheying	558	100
21	beijing west station	465	qingheying	565	100
22	beijing west station	472	qingheying	572	100
23	beijing west station	479	qingheying	579	100
24	beijing west station	486	qingheying	586	100
25	beijing west station	493	qingheying	593	100
26	beijing west station	500	qingheying	600	100
27	beijing west station	507	qingheying	607	100
28	beijing west station	514	qingheying	614	100
29	beijing west station	521	qingheying	621	100
30	beijing west station	528	qingheying	628	100
31	beijing west station	535	qingheying	635	100
32	beijing west station	542	qingheying	642	100
33	beijing west station	550	qingheying	650	100
34	beijing west station	558	qingheying	658	100
35	beijing west station	566	qingheying	666	100
36	beijing west station	574	qingheying	674	100
37	beijing west station	582	qingheying	682	100
38	beijing west station	590	qingheying	690	100
39	beijing west station	600	qingheying	695	95
40	beijing west station	610	qingheying	705	95
41	beijing west station	620	qingheying	715	95
42	beijing west station	630	qingheying	725	95
43	beijing west station	642	qingheying	737	95
44	beijing west station	654	qingheying	749	95
45	beijing west station	666	qingheying	761	95
46	beijing west station	678	qingheying	773	95
47	beijing west station	690	qingheying	785	95
48	beijing west station	702	qingheying	797	95
49	beijing west station	714	qingheying	809	95
50	beijing west station	726	qingheying	821	95
51	beijing west station	738	qingheying	833	95
52	beijing west station	750	qingheying	845	95
53	beijing west station	762	qingheying	857	95
54	beijing west station	774	qingheying	869	95
55	beijing west station	786	qingheying	881	95
56	beijing west station	798	qingheying	893	95
57	beijing west station	810	qingheying	905	95
58	beijing west station	822	qingheying	917	95
59	beijing west station	834	qingheying	929	95
60	beijing west station	846	qingheying	941	95
61	beijing west station	858	qingheying	953	95
62	beijing west station	868	qingheying	963	95
63	beijing west station	878	qingheying	973	95
64	beijing west station	886	qingheying	981	95
65	beijing west station	894	qingheying	989	95
66	beijing west station	900	qingheying	1000	100
67	beijing west station	907	qingheying	1007	100
68	beijing west station	914	qingheying	1014	100
69	beijing west station	921	qingheying	1021	100
70	beijing west station	928	qingheying	1028	100
71	beijing west station	934	qingheying	1034	100
72	beijing west station	940	qingheying	1040	100
73	beijing west station	946	qingheying	1046	100
74	beijing west station	952	qingheying	1052	100
75	beijing west station	958	qingheying	1058	100
76	beijing west station	964	qingheying	1064	100
77	beijing west station	970	qingheying	1070	100
78	beijing west station	976	qingheying	1076	100
79	beijing west station	982	qingheying	1082	100
80	beijing west station	988	qingheying	1088	100
81	beijing west station	994	qingheying	1094	100
82	beijing west station	1000	qingheying	1100	100
83	beijing west station	1006	qingheying	1106	100
84	beijing west station	1012	qingheying	1112	100
85	beijing west station	1018	qingheying	1118	100
86	beijing west station	1025	qingheying	1125	100
87	beijing west station	1032	qingheying	1132	100
88	beijing west station	1039	qingheying	1139	100
89	beijing west station	1046	qingheying	1146	100
90	beijing west station	1053	qingheying	1153	100
91	beijing west station	1060	qingheying	1160	100
92	beijing west station	1068	qingheying	1168	100
93	beijing west station	1076	qingheying	1176	100
94	beijing west station	1086	qingheying	1186	100
95	beijing west station	1096	qingheying	1196	100
96	beijing west station	1106	qingheying	1206	100
97	beijing west station	1116	qingheying	1216	100
98	beijing west station	1126	qingheying	1226	100
99	beijing west station	1136	qingheying	1236	100
100	beijing west station	1146	qingheying	1246	100
101	beijing west station	1158	qingheying	1253	95
102	beijing west station	1170	qingheying	1265	95
103	beijing west station	1182	qingheying	1277	95
104	beijing west station	1194	qingheying	1289	95
105	beijing west station	1209	qingheying	1304	95
106	beijing west station	1224	qingheying	1319	95
107	beijing west station	1239	qingheying	1334	95
108	beijing west station	1254	qingheying	1349	95
109	beijing west station	1269	qingheying	1359	90
110	beijing west station	1284	qingheying	1374	90
111	beijing west station	1302	qingheying	1392	90
112	beijing west station	1320	qingheying	1410	90
113	qingheying	330	beijing west station	420	90
114	qingheying	343	beijing west station	433	90
115	qingheying	353	beijing west station	448	95
116	qingheying	365	beijing west station	460	95
117	qingheying	373	beijing west station	473	100
118	qingheying	380	beijing west station	480	100
119	qingheying	386	beijing west station	486	100
120	qingheying	392	beijing west station	492	100
121	qingheying	398	beijing west station	498	100
122	qingheying	403	beijing west station	503	100
123	qingheying	408	beijing west station	508	100
124	qingheying	413	beijing west station	513	100
125	qingheying	418	beijing west station	518	100
126	qingheying	423	beijing west station	523	100
127	qingheying	428	beijing west station	528	100
128	qingheying	434	beijing west station	534	100
129	qingheying	440	beijing west station	540	100
130	qingheying	446	beijing west station	546	100
131	qingheying	452	beijing west station	552	100
132	qingheying	458	beijing west station	558	100
133	qingheying	465	beijing west station	565	100
134	qingheying	472	beijing west station	572	100
135	qingheying	479	beijing west station	579	100
136	qingheying	486	beijing west station	586	100
137	qingheying	493	beijing west station	593	100
138	qingheying	500	beijing west station	600	100
139	qingheying	507	beijing west station	607	100
140	qingheying	514	beijing west station	614	100
141	qingheying	521	beijing west station	621	100
142	qingheying	528	beijing west station	628	100
143	qingheying	535	beijing west station	635	100
144	qingheying	542	beijing west station	642	100
145	qingheying	550	beijing west station	650	100
146	qingheying	558	beijing west station	658	100
147	qingheying	566	beijing west station	666	100
148	qingheying	574	beijing west station	674	100
149	qingheying	582	beijing west station	682	100
150	qingheying	590	beijing west station	690	100
151	qingheying	600	beijing west station	695	95
152	qingheying	610	beijing west station	705	95
153	qingheying	620	beijing west station	715	95
154	qingheying	630	beijing west station	725	95
155	qingheying	642	beijing west station	737	95
156	qingheying	654	beijing west station	749	95
157	qingheying	666	beijing west station	761	95
158	qingheying	678	beijing west station	773	95
159	qingheying	690	beijing west station	785	95
160	qingheying	702	beijing west station	797	95
161	qingheying	714	beijing west station	809	95
162	qingheying	726	beijing west station	821	95
163	qingheying	738	beijing west station	833	95
164	qingheying	750	beijing west station	845	95
165	qingheying	762	beijing west station	857	95
166	qingheying	774	beijing west station	869	95
167	qingheying	786	beijing west station	881	95
168	qingheying	798	beijing west station	893	95
169	qingheying	810	beijing west station	905	95
170	qingheying	822	beijing west station	917	95
171	qingheying	834	beijing west station	929	95
172	qingheying	846	beijing west station	941	95
173	qingheying	858	beijing west station	953	95
174	qingheying	868	beijing west station	963	95
175	qingheying	878	beijing west station	973	95
176	qingheying	886	beijing west station	981	95
177	qingheying	894	beijing west station	989	95
178	qingheying	900	beijing west station	1000	100
179	qingheying	907	beijing west station	1007	100
180	qingheying	914	beijing west station	1014	100
181	qingheying	921	beijing west station	1021	100
182	qingheying	928	beijing west station	1028	100
183	qingheying	934	beijing west station	1034	100
184	qingheying	940	beijing west station	1040	100
185	qingheying	946	beijing west station	1046	100
186	qingheying	952	beijing west station	1052	100
187	qingheying	958	beijing west station	1058	100
188	qingheying	964	beijing west station	1064	100
189	qingheying	970	beijing west station	1070	100
190	qingheying	976	beijing west station	1076	100
191	qingheying	982	beijing west station	1082	100
192	qingheying	988	beijing west station	1088	100
193	qingheying	994	beijing west station	1094	100
194	qingheying	1000	beijing west station	1100	100
195	qingheying	1006	beijing west station	1106	100
196	qingheying	1012	beijing west station	1112	100
197	qingheying	1018	beijing west station	1118	100
198	qingheying	1025	beijing west station	1125	100
199	qingheying	1032	beijing west station	1132	100
200	qingheying	1039	beijing west station	1139	100
201	qingheying	1046	beijing west station	1146	100
202	qingheying	1053	beijing west station	1153	100
203	qingheying	1060	beijing west station	1160	100
204	qingheying	1068	beijing west station	1168	100
205	qingheying	1076	beijing west station	1176	100
206	qingheying	1086	beijing west station	1186	100
207	qingheying	1096	beijing west station	1196	100
208	qingheying	1106	beijing west station	1206	100
209	qingheying	1116	beijing west station	1216	100
210	qingheying	1126	beijing west station	1226	100
211	qingheying	1136	beijing west station	1236	100
212	qingheying	1146	beijing west station	1246	100
213	qingheying	1158	beijing west station	1253	95
214	qingheying	1170	beijing west station	1265	95
215	qingheying	1182	beijing west station	1277	95
216	qingheying	1194	beijing west station	1289	95
217	qingheying	1209	beijing west station	1304	95
218	qingheying	1224	beijing west station	1319	95
219	qingheying	1239	beijing west station	1334	95
220	qingheying	1254	beijing west station	1349	95
221	qingheying	1269	beijing west station	1359	90
222	qingheying	1284	beijing west station	1374	90
223	qingheying	1302	beijing west station	1392	90
224	qingheying	1320	beijing west station	1410	90
